# Supplementary material for: MEANtools integrates multi-omics data to identify metabolites and predict biosynthetic pathways
Source: PLoS Biol. 2025 Jul 28;23(7):e3003307. doi: 10.1371/journal.pbio.3003307 (PMC12327601; doi:10.1371/journal.pbio.3003307)
Supplement: S1 Data — (XLSX) [file pbio.3003307.s010.xlsx]

## Sheet: Sheet1
pHMM Identifer	Full Name	Type	Category	Source	PFAM Accession	Known enzyme [gene]	EC Number	Organism	Literature
Cu_amine_oxid	Copper amine oxidase, enzyme domain	Core - Alkaloid	Copper amine oxidase	PFAM Database	PF01179	N-methylputrescine oxidase [MPO]	EC 1.4.3.21	Nicotiana tabacum cv. Samsun	http://dx.doi.org/10.1093/pcp/pct179
Bet_v_1	Pathogenesis-related protein Bet v I family	Core - Alkaloid	Pictet-Spengler enzyme	PFAM Database	PF00407	(S)-norcoclaurine synthase [NCS]	EC 4.2.1.78	Thalictrum flavum ssp. Glaucum	http://dx.doi.org/10.1111/j.1365-313X.2004.02210.x
Str_synth	Strictosidine synthase	Core - Alkaloid	Strictosidine synthase	PFAM Database	PF03088	Strictosidine synthase [STR1]	EC 4.3.3.2	Catharanthus roseus	http://dx.doi.org/10.1042/bj3060571
Dirigent	Dirigent-like protein	Core - Lignan	Dirigent enzyme	PFAM Database	PF03018	Dirigent protein [PI206]	-	Arabidopsis thaliana	http://dx.doi.org/10.1002/anie.200904622
Chal_sti_synt_C	Chalcone and stilbene synthases, C-terminal domain	Core - Polyketide	Ketosynthase	PFAM Database	PF02797	Eceriferum-c [Cer-C]	EC 4.1.99.5	Hordeum vulgare	http://dx.doi.org/10.1093/jxb/erw105
Chal_sti_synt_N	Chalcone and stilbene synthases, N-terminal domain	Core - Polyketide	Ketosynthase	PFAM Database	PF00195	Eceriferum-c [Cer-C]	EC 4.1.99.5	Hordeum vulgare	http://dx.doi.org/10.1093/jxb/erw105
Glyco_transf_1	Glycosyl transferases group 1	Core - Saccharide	Glycosyltransferase	PFAM Database	PF03033	Sterol 3-beta-glucosyltransferase [UGT80A2]	EC 2.4.1.173	Arabidopsis thaliana	http://dx.doi.org/10.1104/pp.109.140582
Glyco_transf_2	Glycosyl transferase family 2	Core - Saccharide	Glycosyltransferase	PFAM Database	PF00534	Phosphatidylinositol N-acetylglucosaminyltransferase Subunit A [SETH2]	EC 2.4.1.198	Arabidopsis thaliana	http://dx.doi.org/10.1105/tpc.014407
Glyco_transf_28	Glycosyltransferase family 28 N-terminal domain	Core - Saccharide	Glycosyltransferase	PFAM Database	PF00535	N-Acetyl Glucosaminyltransferase I [GnTI]	2.4.1.101	Solanum tuberosum	http://dx.doi.org/10.1104/pp.123.3.1097
UDPGT	UDP-glucoronosyl and UDP-glucosyl transferase	Core - Saccharide	Glycosyltransferase	PFAM Database	PF00201	UDP-glucose:flavonol 3-O-glucosyltransferase [UFGT]	EC 2.4.1.91	Vitis vinifera	http://dx.doi.org/10.1016/S0168-9452(00)00425-8
UDPGT_2	Glycosyltransferase family 28 N-terminal domain	Core - Saccharide	Glycosyltransferase	Manually Curated	n/a	Benzoxazinoid glucosyltransferase [BX8]	EC 2.4.1.202	Zea mays	http://dx.doi.org/10.1046/j.1365-313x.2001.01161.x
Prenyltrans	Prenyltransferase and squalene oxidase repeat	Core - Terpene	Prenyltransferase	PFAM Database	PF00432	Sandaracopimaradiene synthase [DTC3]	-	Selaginella moellendorffii	http://dx.doi.org/10.1042/BJ20140134
PRISE	Progesterone 5β-reductases/iridoid synthases	Core - Terpene	PRISE enzyme	Manually Curated	n/a	Iridoid synthase [IDS]	EC 1.3.1.99	Catharanthus roseus	http://dx.doi.org/10.1038/ncomms4606
SQHop_cyclase_C	Squalene-hopene cyclase C-terminal domain	Core - Terpene	Terpene synthase	PFAM Database	PF13243	Lanosterol synthase [OSC7]	EC 5.4.99.7	Lotus japonicus	http://dx.doi.org/10.1093/pcp/pcj032
SQHop_cyclase_N	Squalene-hopene cyclase N-terminal domain	Core - Terpene	Terpene synthase	PFAM Database	PF13249	Lanosterol synthase [OSC7]	EC 5.4.99.7	Lotus japonicus	http://dx.doi.org/10.1093/pcp/pcj032
Terpene_synth	Terpene synthase, N-terminal domain	Core - Terpene	Terpene synthase	PFAM Database	PF01397	Ent-isokaurene synthase [OsKSL5-6]	EC 4.2.3.28	Oryza sativa	http://dx.doi.org/10.1016/j.phytochem.2006.10.016
Terpene_synth_C	Terpene synthase family, metal binding domain	Core - Terpene	Terpene synthase	PFAM Database	PF03936	Ent-isokaurene synthase [OsKSL5-6]	EC 4.2.3.28	Oryza sativa	http://dx.doi.org/10.1016/j.phytochem.2006.10.016
Acetyltransf_1	Acetyltransferase (GNAT) family	Other	Acetyltransferase	PFAM Database	PF00583	Serotonin N-acetyltransferase [SNAT]	EC 2.3.1.87	Oryza sativa	http://dx.doi.org/10.1111/jpi.12011
Amino_oxidase	Flavin containing amine oxidoreductase	Other	Amino oxidase	PFAM Database	PF01593	Zeta-carotene desaturase [ZDS]	EC 1.3.5.6	Capsicum annuum	http://dx.doi.org/10.1007/s00425-004-1395-2
Aminotran_1_2	Aminotransferase I and II	Other	Aminotransferase	PFAM Database	PF00155	Aminocyclopropane-1-carboxylic acid synthase [ACS]	EC 4.4.1.14	Malus sylvestris	http://dx.doi.org/10.1073/pnas.76.1.170
Aminotran_3	Aminotransferase class-III	Other	Aminotransferase	PFAM Database	PF00202	Putative transaminase [GAME12]	EC 2.6.1.-	Solanum tuberosum	http://dx.doi.org/10.1126/science.1240230
Lyase_aromatic	Aromatic amino acid lyase	Other	Aromatic lyase	PFAM Database	PF00221	Phenylalanine Ammonia-Lyase [PAL1-4]	EC 4.3.1.24	Arabidopsis thaliana	http://dx.doi.org/10.1016/j.phytochem.2004.05.006
Transferase	Transferase family	Other	BAHD acyltransferase	PFAM Database	PF02458	Benzylalcohol acetyltransferase [BEAT]	EC 2.3.1.224	Clarkia breweri	http://dx.doi.org/10.1016/j.pbi.2006.03.016
Cellulose_synt	Cellulose synthase	Other	Cellulose synthase	PFAM Database	PF03552	Beta-1,4-mannan synthase [ManS]	EC 2.4.1.32	Cyamopsis tetragonoloba	http://dx.doi.org/10.1126/science.1090908
Chalcone	Chalcone-flavanone isomerase	Other	Chalcone isomerase	PFAM Database	PF02431	Chalcone-flavonone isomerase [CHI1-3]	EC 5.5.1.6	Lotus japonicus	http://dx.doi.org/​10.​1104/​pp.​004820
Chalcone_2	Chalcone isomerase like	Other	Chalcone isomerase	PFAM Database	PF16035	Chalcone-flavonone isomerase [CHI1-3]	EC 5.5.1.6	Lotus japonicus	http://dx.doi.org/​10.​1104/​pp.​004820
Chalcone_3	Chalcone isomerase	Other	Chalcone isomerase	PFAM Database	PF16036	Chalcone-flavonone isomerase [CHI1-3]	EC 5.5.1.6	Lotus japonicus	http://dx.doi.org/​10.​1104/​pp.​004820
AMP-binding	AMP-binding enzyme	Other	CoA-ligase	PFAM Database	PF00501	4-coumarate--CoA ligase [4CL1]	EC 6.2.1.12	Arabidopsis thaliana	http://dx.doi.org/10.1104/pp.15.00838
Coesterase	Carboxylesterase family	Other	Coesterase	PFAM Database	PF00135	Carboxylesterase [CXE1]	EC 3.1.1.1	Papaver somniferum	http://dx.doi.org/10.1126/science.1220757
p450	Cytochrome P450	Other	Cytochrome 450	PFAM Database	PF00067	Thalianol hydroxylase [THAH]	EC 1.14.13.-	Arabidopsis thaliana	http://dx.doi.org/10.1126/science.1154990
DAHP_synth_1	DAHP synthase	Other	DAHP Synthase	PFAM Database	PF00793	DAHP synthase [DHS1-2]	EC 2.5.1.54	Arabidopsis thaliana	http://dx.doi.org/10.1073/pnas.88.19.8821
DAHP_synth_2	DAHP synthase	Other	DAHP Synthase	PFAM Database	PF01474	DAHP synthase [DHS1-2]	EC 2.5.1.54	Arabidopsis thaliana	http://dx.doi.org/10.1073/pnas.88.19.8821
2OG-FeII_Oxy	2OG-Fe(II) oxygenase	Other	Dioxygenase	PFAM Database	PF03171	2-oxoglutarate/Fe(II)-dependent dioxygenase [GAME11]	EC 1.14.11.50	Solanum lycopersicum	http://dx.doi.org/10.1126/science.1240230
DIOX_N	Non-haem dioxygenase	Other	Dioxygenase	PFAM Database	PF14226	Thebaine 6-O-demethylase [T6ODM]	EC 1.14.11.31	Papaver somniferum	http://dx.doi.org/10.1038/nchembio.317
Epimerase	NAD dependent epimerase/dehydratase	Other	Epimerase	PFAM Database	PF01370	Dihydroflavonol 4-reductase [DFR]	EC 1.1.1.219	Solanum lycopersicum	http://dx.doi.org/10.1104/pp.111.173906
FA_desaturase	Fatty acid desaturase	Other	Fatty-acid desaturase	PFAM Database	PF00487	Palmitoyl-monogalactosyldiacylglycerol delta-7 desaturase [FAD5]	EC 1.14.19.42	Arabidopsis thaliana	http://dx.doi.org/10.1104%2Fpp.104.052951
FA_desaturase_2	Fatty acid desaturase	Other	Fatty-acid desaturase	PFAM Database	PF03405	Palmitoyl-[acyl-carrier-protein] 4-desaturase [P32063]	EC 1.14.19.11	Coriandrum sativum	http://dx.doi.org/10.1104/pp.104.3.827
His_biosynth	Histidine biosynthesis	Other	Histidine biosynthesis	PFAM Database	PF00977	Indole-3-glycerol phosphate lyase [BX1]	EC 4.1.2.8	Zea mays	http://dx.doi.org/10.1046/j.1365-313x.2001.01161.x
Lipoxygenase	Lipoxygenase	Other	Lipoxygenase	PFAM Database	PF00305	Linoleate 9S-lipoxygenase [LOX1]	EC 1.13.11.58	Solanum tuberosum	http://dx.doi.org/10.1074/jbc.271.35.21012
cMT	Methyltransferase enzyme, Chromomethylase (CMT)	Other	Methyltransferase	Manually Curated	n/a	Curated Bacterial-type Methyltransferases (see referenced literature)	-	-	http://dx.doi.org/10.1186/1471-2105-9-454
Methyltransf_11	Methyltransferase domain	Other	Methyltransferase	PFAM Database	PF08241	24-methylenesterol C-methyltransferase [SMT1-3]	EC 2.1.1.41	Arabidopsis thaliana	http://dx.doi.org/10.1104/pp.109.152587
Methyltransf_2	O-methyltransferase	Other	Methyltransferase	PFAM Database	PF00891	Trans-resveratrol di-O-methyltransferase [ROMT]	EC 2.1.1.240	Vitis vinifera	http://dx.doi.org/10.1104/pp.108.126003
Methyltransf_3	O-methyltransferase	Other	Methyltransferase	PFAM Database	PF01596	Caffeoyl-CoA O-methyltransferase [CCoaOMT]	EC 2.1.1.104	Solanum tuberosum	http://dx.doi.org/10.1021/jf505777p
Methyltransf_7	O-methyltransferase	Other	Methyltransferase	PFAM Database	PF03492	Caffeine synthase [TCS1]	EC 2.1.1.160	Camellia sinensis	http://dx.doi.org/10.1038/35023072
nMT	N-Methyltransferase enzyme	Other	Methyltransferase	Manually Curated	n/a	Curated Bacterial-type Methyltransferases (see referenced literature)	-	-	http://dx.doi.org/10.1186/1471-2105-9-454
oMT	Methyltransferase enzyme, O-methylated flavonoid	Other	Methyltransferase	Manually Curated	n/a	Curated Bacterial-type Methyltransferases (see referenced literature)	-	-	http://dx.doi.org/10.1186/1471-2105-9-454
TPMT	Thiopurine S-methyltransferase (TPMT)	Other	Methyltransferase	PFAM Database	PF05724	Thiocyanate methyltransferase [HOL1]	EC 2.1.1.9	Arabidopsis thaliana	https://dx.doi.org/10.1002%2Fanie.201000119
adh_short	Short chain dehydrogenase	Other	Oxidoreductase	PFAM Database	PF00106	Momilactone A synthase [OsMAS]	EC 1.1.1.295	Oryza sativa	http://dx.doi.org/10.1105/tpc.108.063677
adh_short_C2	Enoyl-(Acyl carrier protein) reductase	Other	Oxidoreductase	PFAM Database	PF13561	Momilactone A synthase [OsMAS]	EC 1.1.1.295	Oryza sativa	http://dx.doi.org/10.1105/tpc.108.063677
GMC_oxred_C	Glucose-methanol-choline oxidoreductase family	Other	Oxidoreductase	PFAM Database	PF05199	Long-chain alcohol oxidase [FAO3]	EC 1.1.3.20	Arabidopsis thaliana	http://dx.doi.org/10.1016/j.febslet.2004.07.086
GMC_oxred_N	Glucose-methanol-choline oxidoreductase family	Other	Oxidoreductase	PFAM Database	PF00732	Long-chain alcohol oxidase [FAO3]	EC 1.1.3.20	Arabidopsis thaliana	http://dx.doi.org/10.1016/j.febslet.2004.07.086
NAD_binding_1	Oxidoreductase NAD-binding domain	Other	Oxidoreductase	PFAM Database	PF00175	Ferredoxin--NADP reductase [LFNR1]	EC 1.18.1.2	Arabidopsis thaliana	http://dx.doi.org/10.1016/j.bbabio.2010.10.001
polyprenyl_synt	Polyprenyl synthetase	Other	Prenyl synthase	PFAM Database	PF00348	Geranylgeranyl pyrophosphate synthase [GGPS1]	EC 2.5.1.29	Capsicum annuum	http://dx.doi.org/10.1111/j.1365-313X.1992.00025.x
Prenyltransf	Putative undecaprenyl diphosphate synthase	Other	Prenyltransferase	PFAM Database	PF01255	Neryl diphosphate synthase [NDPS1]	EC 2.5.1.28	Solanum lycopersicum	http://dx.doi.org/10.1371/journal.pone.0119302
UbiA	UbiA prenyltransferase family	Other	Prenyltransferase	PFAM Database	PF01040	4-hydroxybenzoate polyprenyltransferase [PPT1]	EC 2.5.1.39	Arabidopsis thaliana	http://dx.doi.org/10.1007/s11103-004-1298-4
HMGL-like	HMGL-like	Other	Pyruvate carboxylase	PFAM Database	PF00682	Methylthioalkylmalate synthase [MAM1]	EC 2.3.3.-	Arabidopsis thaliana	http://dx.doi.org/10.1007/s00425-003-1184-3
Peptidase_S10	Serine carboxypeptidase	Other	Scl_acyltransferase	PFAM Database	PF00450	Sinapoylglucose:malate sinapoyltransferase [SNG1]	EC 2.3.1.92	Arabidopsis thaliana	http://dx.doi.org/10.1104/pp.107.098970
SE	Squalene epoxidase	Other	Squalene epoxidase	PFAM Database	PF08491	Squalene epoxidase [SQE1]	EC 1.14.14.17	Arabidopsis thaliana	http://dx.doi.org/10.1074/jbc.M611831200
SQS_PSY	Squalene/phytoene synthase	Other	Squalene/pythoene synthase	PFAM Database	PF00494	Phytoene synthase [PSY1]	EC 2.5.1.32	Solanum lycopersicum	http://dx.doi.org/10.1104/pp.105.1.405
ERG4_ERG24	Ergosterol biosynthesis ERG4/ERG24 family	Other	Sterol Reductase	PFAM Database	PF01222	Delta(14)-sterol reductase [FK]	EC 1.3.1.70	Arabidopsis thaliana	http://dx.doi.org/10.1101/gad.14.12.1485
Lycopene_cycl	Lycopene cyclase protein	Other	Terpene synthase	PFAM Database	PF05834	Lycopene beta-cyclase [Lycb]	EC 5.5.1.19	Capsicum annuum	http://dx.doi.org/10.1046/j.1365-313X.1995.08030417.x
Trp_syntA	Tryptophan synthase alpha chain	Other	Tryptophan synthase	PFAM Database	PF00290	Tryptophan synthase Alpha subunit [Bx1]	EC 4.2.1.20	Zea mays	http://dx.doi.org/10.1126/science.277.5326.696
