# Supplementary material for: MEANtools integrates multi-omics data to identify metabolites and predict biosynthetic pathways
Source: PLoS Biol. 2025 Jul 28;23(7):e3003307. doi: 10.1371/journal.pbio.3003307 (PMC12327601; doi:10.1371/journal.pbio.3003307)
Supplement: S2 Data — It also includes reaction likelihood scores for known, random, and falcarindiol-related reactions. (XLSX) [file pbio.3003307.s011.xlsx]

## Sheet: biosynthetic_reactions
	Biosynthetic patwhay	Category	Substrate	enzyme	EC	product	PFAMs	present	smile_substrate (highlighted = LOTUS)	smile_product (highlighted = LOTUS)
1	Tropane alkaloids (biosynthesis of cocaine and hyoscyamine)		malonyl-CoA	PKS1/2 (polyketide synthase) (2 reactions)	ec:2.3.1.74	glutamate ---> 3-oxo-glutaric acid		yes
2			putrescine	PMT (putrescine N-methyltransferase)	ec:2.1.1.53	N-methylputrescine		yes	NCCCCN	CNCCCCN
3			N-methylputrescine	MPO (N-methylputrescine oxidase)	ec:1.4.3.21; ec:1.4.3.6	N-methyl-pyrrolinium		yes	CNCCCCN
4			N-methylputrescine	DAO (diamine oxidase)*	ec:1.4.3.22; 1.4.3.21; 1.4.3.6	N-methyl-pyrrolinium		yes
5			putrescine	SPDS1 (spermidine synthase)	ec:2.5.1.16	spermidine		yes	NCCCCN	NCCCCNCCCN
6			spermidine	SPMT1 (spermidine synthase/N-methyltransferase)		N-methylspermidine		yes	NCCCCNCCCN
7			4-(1-methyl-2-pyrrolidinyl)-3-oxobutanoic acid	CYP81AN15*		ecgonone		no		COC(=O)C1C(=O)CC2CCC1N2C
8			4-(1-methyl-2-pyrrolidinyl)-3-oxobutanoic acid	CYP82M3*		ecgonone		no		COC(=O)C1C(=O)CC2CCC1N2C
9			ecgonone	MT4 (ecgonone methyltransferases)	ec:3.1.1.-	methylecgonone		yes	COC(=O)C1C(=O)CC2CCC1N2C
10			methylecgonone	MecgoR (methylecgonone reductase)	ec:1.1.1.334	methylecgonine		yes
11			methylecgonine	CS (Cocaine synthase)*	ec:3.3.1.1; ec:3.1.1.84	cocaine		yes		COC(=O)C1C(OC(=O)c2ccccc2)CC2CCC1N2C
12			Tropinone	TRI (Tropinone reductase I)	ec:1.1.1.206	Tropine		yes	CN1C2CCC1CC(=O)C2	CN1C2CCC1CC(O)C2
13			Tropine	LS (Littorine synthase)*	ec:2.3.1.-	Littorine		yes	CN1C2CCC1CC(O)C2	CN1C2CCC1CC(OC(=O)C(O)Cc1ccccc1)C2
14	Noscapine		(S)-scoulerine	PSMT1	ec:2.1.1.117	(S)-tetrahydrocolumbamine		yes	COc1cc2c(cc1O)C1Cc3ccc(OC)c(O)c3CN1CC
15			(S)-tetrahydrocolumbamine	CYP719A21	ec:1.14.21.5	(S)-canadine		yes		COc1ccc2c(c1OC)CN1CCc3cc4c(cc3C1C2)OCO4
16			(S)-canadine	TNMT	ec:2.1.1.122	(S)-cis-N-methylcanadine		yes	COc1ccc2c(c1OC)CN1CCc3cc4c(cc3C1C2)OCO4	COc1ccc2c(c1OC)C[N+]1(C)CCc3cc4c(cc3C1C2)OCO4
17			(S)-cis-N-methylcanadine	x -> y ->z (CYP82X2 + PSMT2)		Papaveroxine		yes	COc1ccc2c(c1OC)C[N+]1(C)CCc3cc4c(cc3C1C2)OCO4
18			Papaveroxine	PSCXE1		Narcotinehemiacetal		yes
19			Narcotinehemiacetal	PSSDR1	ec:1.1.1.-	Noscapine		yes		COc1ccc2c(c1OC)C(=O)OC2C1c2c(cc3c(c2OC)OCO3)CCN1C
20	Sakuranetin biosynthesis		naringenin	NOMT (naringenin-O-methyltransferase;)	ec:2.1.1.232	Sakuranetin		yes	O=C1CC(c2ccc(O)cc2)Oc2cc(O)cc(O)c21	COc1cc(O)c2c(c1)OC(c1ccc(O)cc1)CC2=O
21			naringenin	FNS (Flavone synthase)	ec:1.14.11.22	Apigenin		yes	O=C1CC(c2ccc(O)cc2)Oc2cc(O)cc(O)c21
22			naringenin	CYP75B3 (flavonoid 3’-hydroxylase)	ec:1.14.13.21; ec:1.14.13.88	Eriodictyol		yes	O=C1CC(c2ccc(O)cc2)Oc2cc(O)cc(O)c21	O=C1CC(c2ccc(O)c(O)c2)Oc2cc(O)cc(O)c21
23			naringenin	UGT707A3 (uridine diphosphate-dependent glucosyltransferases)	ec:2.4.1.185	Naringenin-4-O-β-glucoside		yes	O=C1CC(c2ccc(O)cc2)Oc2cc(O)cc(O)c21	O=C1CC(c2ccc(OC3OC(CO)C(O)C(O)C3O)cc2)Oc2cc(O)cc(O)c21
24			Apigenin	UGT707A3 (uridine diphosphate-dependent glucosyltransferases)	ec:2.4.1.81	Apigenin-7-O-β-glucoside		yes		O=c1cc(-c2ccc(O)cc2)oc2cc(OC3OC(CO)C(O)C(O)C3O)cc(O)c12
25			Eriodictyol	UGT707A3 (uridine diphosphate-dependent glucosyltransferases)	ec:2.4.1.91	Eriodictyol-7-O-β-glucoside	Apigenin-7-O-β-glucoside	yes	O=C1CC(c2ccc(O)c(O)c2)Oc2cc(O)cc(O)c21
26			naringenin	F2H ( flavanone 2-hydroxylase)	ec:1.14.14.162	2-Hydroxynaringenin		yes	O=C1CC(c2ccc(O)cc2)Oc2cc(O)cc(O)c21	O=C1CC(O)(c2ccc(O)cc2)Oc2cc(O)cc(O)c21
27	SGA biosynthetic pathway		Acetyl-CoA	HMGR (3-hydroxy-3-methylglutaryl-CoA reductase)	ec:1.1.1.34	2,3-Oxidosqualene ((S)-2,3-epoxysqualene)		yes		CC(=CCC/C(=C/CC/C(=C/CC/C=C(\C)/CC/C=C(\C)/CCC1C(O1)(C)C)/C)/C)C
28			Acetyl-CoA	SQS (squalene synthase)	ec:2.5.1.21	2,3-Oxidosqualene ((S)-2,3-epoxysqualene)		yes		CC(=CCC/C(=C/CC/C(=C/CC/C=C(\C)/CC/C=C(\C)/CCC1C(O1)(C)C)/C)/C)C
29			2,3-Oxidosqualene	CAS (CYCLOARTENOL SYNTHASE) ; (Terpene cyclase/mutase family member)	ec:5.4.99.8	Cycloartenol		yes	CC(=CCC/C(=C/CC/C(=C/CC/C=C(\C)/CC/C=C(\C)/CCC1C(O1)(C)C)/C)/C)C	CC(C)=CCCC(C)C1CCC2(C)C3CCC4C(C)(C)C(O)CCC45CC35CCC12C
30			Cycloartenol	SSR2 (STEROL SIDE CHAIN REDUCTASE 2)	ec: 1.3.1.72	cycloartanol		yes	CC(C)=CCCC(C)C1CCC2(C)C3CCC4C(C)(C)C(O)CCC45CC35CCC12C	CC(C)CCCC(C)C1CCC2(C)C3CCC4C(C)(C)C(O)CCC45CC35CCC12C
31			cycloartanol	C5-SD (Δ(7)-STEROL-C5(6)-DESATURASE)	ec:1.14.19.20	Cholesterol		yes	CC(C)CCCC(C)C1CCC2(C)C3CCC4C(C)(C)C(O)CCC45CC35CCC12C	CC(C)CCCC(C)C1CCC2C3CC=C4CC(O)CCC4(C)C3CCC12C
32			2,3-Oxidosqualene	TTS1 (TRITERPENOID SYNTHASE 1) : Beta-amyrin synthase	ec: 5.4.99.39	beta-Amyrin		yes		CC1(C)CCC2(C)CCC3(C)C(=CCC4C5(C)CCC(O)C(C)(C)C5CCC43C)C2C1
33			Cycloartenol	SMT1 (STEROL METHYLTRANSFERASE1)	ec: 2.1.1.41; 2.1.1.142	24-Methylene cycloartanol		yes	CC(C)=CCCC(C)C1CCC2(C)C3CCC4C(C)(C)C(O)CCC45CC35CCC12C	C=C(CCC(C)C1CCC2(C)C3CCC4C(C)(C)C(O)CCC45CC35CCC12C)C(C)C
34			Cholesterol	GAME11/GAME12/GAME6/GAME4		Solanidine		no	CC(C)CCCC(C)C1CCC2C3CC=C4CC(O)CCC4(C)C3CCC12C	CC1CCC2C(C)C3C(CC4C5CC=C6CC(O)CCC6(C)C5CCC43C)N2C1
35			Solanidine	GAME2 (glycosyltransferases; GLYCOALKALOID METABOLISM 2)		alpha-Solanine		no	CC1CCC2C(C)C3C(CC4C5CC=C6CC(O)CCC6(C)C5CCC43C)N2C1	CC1CCC2C(C)C3C(CC4C5CC=C6CC(OC7OC(CO)C(O)C(OC8OC(CO)C(O)C(O)C8O)C7OC7OC(C)C(O)C(O)C7O)CCC6(C)C5CCC43C)N2C1
36			Solanidine	SGT2 (Sterol glycosyltransferases 2)		alpha-Chaconine		no	CC1CCC2C(C)C3C(CC4C5CC=C6CC(O)CCC6(C)C5CCC43C)N2C1	CC1CCC2C(C)C3C(CC4C5CC=C6CC(OC7OC(CO)C(OC8OC(C)C(O)C(O)C8O)C(O)C7OC7OC(C)C(O)C(O)C7O)CCC6(C)C5CCC43C)N2C1
37			Cholesterol	GAME11/GAME12/GAME6/GAME4		Tomatidine		no	CC(C)CCCC(C)C1CCC2C3CC=C4CC(O)CCC4(C)C3CCC12C	CC1CCC2(NC1)OC1CC3C4CCC5CC(O)CCC5(C)C4CCC3(C)C1C2C
38			Tomatidine	GAME1/GAME2/GAME17/GAME18		alpha-tomatine		no	CC1CCC2(NC1)OC1CC3C4CCC5CC(O)CCC5(C)C4CCC3(C)C1C2C	CC1CCC2(NC1)OC1CC3C4CCC5CC(OC6OC(CO)C(OC7OC(CO)C(O)C(OC8OCC(O)C(O)C8O)C7OC7OC(CO)C(O)C(O)C7O)C(O)C6O)CCC5(C)C4CCC3(C)C1C2C
39	seco-iridoid pathway from Catharanthus roseus		isopentenyl pyrophosphate + dimethylallyl pyrophosphate	GPPS (geranyl diphosphate synthase)	ec:2.5.1.29	Geranyl diphosphate		yes		CC(C)=CCCC(C)=CCOP(=O)(O)OP(=O)(O)O
40			Geranyl diphosphate	GES (geraniol synthase)	ec:3.1.7.11	Geraniol		yes	CC(C)=CCCC(C)=CCOP(=O)(O)OP(=O)(O)O	CC(C)=CCCC(C)=CCO
41			Geraniol	G8O (geraniol 8-oxidase)	ec:1.4.13.152	8-hydroxygeraniol		yes	CC(C)=CCCC(C)=CCO	CC(=CCCC(C)=CCO)CO
42			8-hydroxygeraniol	G8O (geraniol 8-oxidase)	ec:1.1.1.324	8-oxogeraniol		yes	CC(=CCCC(C)=CCO)CO	CC(C=O)=CCCC(C)=CCO
43			8-hydroxygeraniol	8-HGO (8-hydroxygeraniol oxidoreductase)	ec:1.1.1.324	8-hydroxygeranial		yes	CC(=CCCC(C)=CCO)CO
44			8-oxogeraniol	8-HGO (8-hydroxygeraniol oxidoreductase)	ec:1.1.1.324	8-oxogeranial		yes	CC(C=O)=CCCC(C)=CCO
45			8-hydroxygeranial	8-HGO (8-hydroxygeraniol oxidoreductase)	ec:1.1.1.324	8-oxogeranial		yes
46			8-oxogeranial	IS (Iridoid synthase)	ec:1.3.1.99	cis–trans-iridodial --> cis-trans-nepetalactol		yes
47			8-oxogeranial	IO (iridoid oxidase)	ec:1.14.13.-	iridotrial		yes
48			iridotrial	IO (iridoid oxidase)	ec:1.14.13.-	7-deoxyloganetic acid		yes		CC1CCC2C(C(=O)O)=COC(O)C12
49			7-deoxyloganetic acid	7-DLGT (7-deoxyloganetic acid glucosyl transferase)	ec:2.4.1.323	7-deoxyloganic acid		yes	CC1CCC2C(C(=O)O)=COC(O)C12	CC1CCC2C(C(=O)O)=COC(OC3OC(CO)C(O)C(O)C3O)C12
50			7-deoxyloganic acid	7-DLH (7-deoxyloganic acid hydroxylase)	ec:1.14.13.-; 1.14.13.74	loganic acid		yes	CC1CCC2C(C(=O)O)=COC(OC3OC(CO)C(O)C(O)C3O)C12	CC1C(O)CC2C(C(=O)O)=COC(OC3OC(CO)C(O)C(O)C3O)C21
51			loganic acid	LAMT (Loganic acid O-methyltransferase)		loganin		yes	CC1C(O)CC2C(C(=O)O)=COC(OC3OC(CO)C(O)C(O)C3O)C21	COC(=O)C1=COC(OC2OC(CO)C(O)C(O)C2O)C2C1CC(O)C2C
52			loganin	SLS (Secologanin synthase)	ec:1.3.3.99	secologanin		yes	COC(=O)C1=COC(OC2OC(CO)C(O)C(O)C2O)C2C1CC(O)C2C	C=CC1C(OC2OC(CO)C(O)C(O)C2O)OC=C(C(=O)OC)C1CC=O
53			L-tryptophan	TDC (Tryptophan decarboxylase)	ec:4.1.1.105	Tryptamine		yes	NC(Cc1c[nH]c2ccccc12)C(=O)O	NCCc1c[nH]c2ccccc12
54			secologanin	STR (Strictosidine synthase)	ec:4.3.3.2	Strictosidine		yes	C=CC1C(OC2OC(CO)C(O)C(O)C2O)OC=C(C(=O)OC)C1CC=O	C=CC1C(OC2OC(CO)C(O)C(O)C2O)OC=C(C(=O)OC)C1CC1NCCc2c1[nH]c1ccccc21
55			lognate		ec:1.3.3.9	secolognate		yes
56	Isoﬂavone phytoalexins in Wheat (isoflavanoid)		3x malonyl-CoA + p-coumaroyl-CoA	CHS1 (Chalcone synthase)	ec:2.3.1.74	naringenin		no		O=C1CC(c2ccc(O)cc2)Oc2cc(O)cc(O)c21
57			naringenin	OMT8		naringenin 4’-methyl ether (isosakuranetin)		yes	O=C1CC(c2ccc(O)cc2)Oc2cc(O)cc(O)c21	COc1ccc(C2CC(=O)c3c(O)cc(O)cc3O2)cc1
58			naringenin 4’-methyl ether (isosakuranetin)	OMT3		naringenin 4’,7-dimethyl ether		no	COc1ccc(C2CC(=O)c3c(O)cc(O)cc3O2)cc1	COc1ccc(C2CC(=O)c3c(O)cc(OC)cc3O2)cc1
59			3,5-dihydroxy-4’,7dimethoxyflavanone	CYP71F53		naringenin 4’,7-dimethyl ether		no	COc1ccc(-c2oc3cc(OC)cc(O)c3c(=O)c2O)cc1	COc1ccc(C2CC(=O)c3c(O)cc(OC)cc3O2)cc1
60			naringenin 4’,7-dimethyl ether	CYP71C164		2’,5-dihydroxy-4’,7dimethoxyflavanone (artocarpanone A)		no	COc1ccc(C2CC(=O)c3c(O)cc(OC)cc3O2)cc1
61			2',4’,5,7-tetramethoxyflavanone (arjunone)	OMT6/OMT7		2’,5-dihydroxy-4’,7dimethoxyflavanone (artocarpanone A)		no
62			2’,5-dihydroxy-4’,7dimethoxyflavanone (artocarpanone A)	CYP71F53		2_x0002_,5-dihydroxy-4_x0002_,7-dimethoxyisoflavone (2’-O-demethyl-triticein)		no
63			2_x0002_,5-dihydroxy-4_x0002_,7-dimethoxyisoflavone (2’-O-demethyl-triticein)	OMT6/OMT7		5-hydroxy-2',4',7-trimethoxyisoflavone (triticein)		no
64			naringenin 4’,7-dimethyl ether	OMT6/OMT7		naringenin trimethyl ether		no	COc1ccc(C2CC(=O)c3c(O)cc(OC)cc3O2)cc1	COc1ccc(C2CC(=O)c3c(OC)cc(OC)cc3O2)cc1
65	Yohimbane and Heteroyohimbane monoterpene indole alkaloids (MIAs)		Strictosidine	SGD (strictosidine β-D-glucosidase)		Strictosidine aglycone		yes	C=CC1C(OC2OC(CO)C(O)C(O)C2O)OC=C(C(=O)OC)C1CC1NCCc2c1[nH]c1ccccc21
66			Strictosidine aglycone	VAS (vitrosamine synthase)		Vitrosamine (dialdehyde in RR)		yes
67			4,21-dehydrogeissoschizine	GS (geissoschizine synthase)		Geissoschizine		yes		CC=C1CN2CCc3c([nH]c4ccccc34)C2CC1C(C=O)C(=O)OC
68			Cathenamine	THAS/HYS (tetrahydroalstonine synthase/ heteroyohimbine synthase)		Rauniticine/Mayumbine/Tetrahydroalstonine/Ajmalicine		yes	COC(=O)C1=COC(C)C2=CN3CCc4c([nH]c5ccccc45)C3CC12	COC(=O)C1=COC(C)C2CN3CCc4c([nH]c5ccccc45)C3CC12
69			19-epi-cathenamine	THAS/HYS (tetrahydroalstonine synthase/ heteroyohimbine synthase)		Rauniticine/Mayumbine/Tetrahydroalstonine/Ajmalicine		yes	COC(=O)C1=COC(C)C2=CN3CCc4c([nH]c5ccccc45)C3CC12	COC(=O)C1=COC(C)C2CN3CCc4c([nH]c5ccccc45)C3CC12
70	Esculeoside		α-tomatine	GAME31 (Glycoalkaloid metabolism)		Hydroxytomatine		no	CC1CCC2(NC1)OC1CC3C4CCC5CC(OC6OC(CO)C(OC7OC(CO)C(O)C(OC8OCC(O)C(O)C8O)C7OC7OC(CO)C(O)C(O)C7O)C(O)C6O)CCC5(C)C4CCC3(C)C1C2C
71			Hydroxytomatine	GAME36 (Glycoalkaloid metabolism)		Acetoxytomatine		no
72			Acetoxytomatine	GAME40 (Glycoalkaloid metabolism)		Acetoxy-hydroxytomatine		no
73			Acetoxy-hydroxytomatine	GAME5 (Glycoalkaloid metabolism)		Esculeoside A		no		CC(=O)OC1CC(COC2OC(CO)C(O)C(O)C2O)CNC12OC1CC3C4CCC5CC(OC6OC(CO)C(OC7OC(CO)C(O)C(OC8OCC(O)C(O)C8O)C7OC7OC(CO)C(O)C(O)C7O)C(O)C6O)CCC5(C)C4CCC3(C)C1C2C
74	Solanum defense pathways		Solanidine	SGT (Sterol alkaloid glycosyl transferase)		alpha-chaconine (cultivated potato)		no
75			Solanidine	SGT (Sterol alkaloid glycosyl transferase)		alpha-solanine (cultivated potato)		no
76			alpha-chaconine	GAME32		Leptinine I (Wild potato)		no
77			alpha-solanine	GAME32		Leptinine II (Wild potato)		no
78	DIMBOA		Indole-3-glycerol phosphate	BX1 (Tryptophan synthase alpha activity)		Indole		yes	O=P(O)(O)OCC(O)C(O)c1c[nH]c2ccccc12	c1ccc2[nH]ccc2c1
79			Indole-3-glycerol phosphate	TSA (Tryptophan synthase alpha)		Indole		yes	O=P(O)(O)OCC(O)C(O)c1c[nH]c2ccccc12	c1ccc2[nH]ccc2c1
80			Indole	TSB (Tryptophan synthase beta)		Tryptophan		yes	c1ccc2[nH]ccc2c1	NC(Cc1c[nH]c2ccccc12)C(=O)O
81			Indole	BX2 CYP450 dependent monooxygenase CYP71C	ec: 1.14.13.137	Indolin-2-one		yes	c1ccc2[nH]ccc2c1	O=C1C=c2ccccc2=N1
82			Indolin-2-one	BX3 CYP450 dependent monooxygenase CYP71C	ec:1.14.13.138	3-hydroxyIndolin-2-one		yes	O=C1C=c2ccccc2=N1
83			3-hydroxyIndolin-2-one	BX4 CYP450 dependent monooxygenase CYP71C	ec:1.14.13.139	HBOA		yes		OC1=Nc2ccccc2OC1O
84			HBOA	BX5 CYP450 dependent monooxygenase CYP71C	ec:1.14.13.140	DIBOA		yes	OC1=Nc2ccccc2OC1O	O=C1C(O)Oc2ccccc2N1O
85			DIMBOA		ec:2.4.1.202; 3.2.1.182	DIMBOA beta-D-glucoside		yes	COc1ccc2c(c1)OC(O)C(=O)N2O	O=C1C(OC2OC(CO)C(O)C(O)C2O)Oc2ccccc2N1O
86			DIBOA	BX6 (2-oxoglutaratedependant dioxygenase)	ec:1.14.20.2	TRIBOA		yes	O=C1C(O)Oc2ccccc2N1O
87			TRIBOA	BX7 (O-methyltrasferase)	ec:2.1.1.241	DIMBOA		yes		COc1ccc2c(c1)OC(O)C(=O)N2O
88	Thalianol		2,3-Oxidosqualene	THAS (thalianol synthase)		thalianol		yes	CC(=CCC/C(=C/CC/C(=C/CC/C=C(\C)/CC/C=C(\C)/CCC1C(O1)(C)C)/C)/C)C
89			thalianol	THAH (Thalianol hydroxylase)		thalian-diol		no
90			thalian-diol	THAD (Thalianol-diol desaturase)		Desaturated thalian-diol		no
91	Hydroxynitrile glucoside		L-tyrosine	CYP79A1		(E)-4-hydroxyphenylacetaldehyde oxime		yes	NC(Cc1ccc(O)cc1)C(=O)O	ON=CCc1ccc(O)cc1
92			(E)-4-hydroxyphenylacetaldehyde oxime	CYP71E1	ec:1.14.14.37	p-hydroxymandelonitrile		yes	ON=CCc1ccc(O)cc1	N#CC(O)c1ccc(O)cc1
93			p-hydroxymandelonitrile	UGT85B1 (UDP-glucosyltransferase)	ec:3.2.1.21	Dhurrin		yes	N#CC(O)c1ccc(O)cc1	N#CC(OC1OC(CO)C(O)C(O)C1O)c1ccc(O)cc1
94			L-valine	CYP79D3/D4	ec:1.14.14.38	2-methylpropanal oxime		yes	CC(C)C(N)C(=O)O
95			2-methylpropanal oxime	CYP736A2	ec:1.14.14.ap	Acetone cyanohydrin		yes
96			Acetone cyanohydrin	UGT85K2/K3 (UDP-glucosyltransferase)	ec:2.4.1.63	Linamarin		yes		CC(C)(C#N)OC1OC(CO)C(O)C(O)C1O
97	Etoposide aglycone		coniferyl alcohol	DIR (Dirigent protein)	ec: 5.3.99.6	pinoresinol		yes	COc1cc(C=CCO)ccc1O	COc1cc(C2OCC3C(c4ccc(O)c(OC)c4)OCC23)ccc1O
98			pinoresinol		ec:1.3.1.-	lariciresinol		yes	COc1cc(C2OCC3C(c4ccc(O)c(OC)c4)OCC23)ccc1O	COc1cc(CC2COC(c3ccc(O)c(OC)c3)C2CO)ccc1O
99			lariciresinol	PLR (pinoresinollariciresinol reductase)	ec:1.23.1.4	secoisolariciresinol		yes	COc1cc(CC2COC(c3ccc(O)c(OC)c3)C2CO)ccc1O	COc1cc(CC(CO)C(CO)Cc2ccc(O)c(OC)c2)ccc1O
100			secoisolariciresinol	SDH (secoisolariciresinol dehydrogenase)	ec:1.1.1.331	matairesinol		yes	COc1cc(CC(CO)C(CO)Cc2ccc(O)c(OC)c2)ccc1O	COc1cc(CC2COC(=O)C2Cc2ccc(O)c(OC)c2)ccc1O
101			matairesinol	CYP719A23	ec:1.14.21.11	pluviatolide		yes	COc1cc(CC2COC(=O)C2Cc2ccc(O)c(OC)c2)ccc1O	COc1cc(CC2C(=O)OCC2Cc2ccc3c(c2)OCO3)ccc1O
102			(-)-5'-desmethoxyyatein / (-)-bursehernin	CYP71CU1	ec:1.14.13.213	(-)-5'-desmethylyatein		yes	COc1ccc(CC2C(=O)OCC2Cc2ccc3c(c2)OCO3)cc1OC	COc1cc(CC2C(=O)OCC2Cc2ccc3c(c2)OCO3)cc(O)c1OC
103			(-)-5'-desmethylyatein	OMT1 (O-methyltransferases)	ec:2.1.1.-	(-)-yatein		yes	COc1cc(CC2C(=O)OCC2Cc2ccc3c(c2)OCO3)cc(O)c1OC	COc1cc(CC2C(=O)OCC2Cc2ccc3c(c2)OCO3)cc(OC)c1OC
104			(-)-yatein	2-ODD (2-oxoglutarate/Fe(II)-dependent dioxygenase)	ec:1.14.11.50	(-)-deoxypodophyllotoxin		yes	COc1cc(CC2C(=O)OCC2Cc2ccc3c(c2)OCO3)cc(OC)c1OC	COc1cc(C2c3cc4c(cc3CC3COC(=O)C32)OCO4)cc(OC)c1OC
105			(-)-deoxypodophyllotoxin	CYP71BE54	ec:1.14.13.M16	(-)-4'-desmethyl-deoxy-podophyllotoxin		yes	COc1cc(C2c3cc4c(cc3CC3COC(=O)C32)OCO4)cc(OC)c1OC	[C@H]1(C2=C(C[C@@]3([C@@]1(C(OC3)=O)[H])[H])C=C4OCOC4=C2)C5=CC(=C(C(=C5)OC)O)OC
106			(-)-4'-desmethyl-deoxy-podophyllotoxin	CYP82D61	ec:1.14.13.214	(-)-4'-desmethyl-epipodophyllotoxin		yes	[C@H]1(C2=C(C[C@@]3([C@@]1(C(OC3)=O)[H])[H])C=C4OCOC4=C2)C5=CC(=C(C(=C5)OC)O)OC	COC1(/C=C(/C=C(C(\O)=1)/OC)[C@H]2([C@H]5(C(=O)OC[C@H]([C@H](O)C3(\C\2=C/C4(/OCOC(/C=3)=4)))5)))
107	Lycosantalonol biosynthesis in Solanum lycopersicum		dimethylallyl diphosphate + isopentenyl diphosphate	CPT2 (cis-prenyl transferase)	ec:2.5.1.28	nerylneryl diphosphate		yes
108			nerylneryl diphosphate	TPS21 (Terpene synthase)		Lycosantalene		no
109			Lycosantalene	CYP71BN1		epoxy-lycosantalene		no
110			epoxy-lycosantalene	CYP?		Lycosantalonol		no
111	ICN (4-hydroxyindole-3-carbonyl nitrile)		L-tryptophan	CYP79B2		indole-3-acetaldoxime		yes	NC(Cc1c[nH]c2ccccc12)C(=O)O	ON=CCc1c[nH]c2ccccc12
112			indole-3-acetaldoxime	CYP71A12		Indole cyanohydrin		yes	ON=CCc1c[nH]c2ccccc12
113			Indole cyanohydrin	FOX1 (flavin-dependent oxidoreductas)		ICN		yes		N#CCc1c[nH]c2ccccc12
114			ICN	CYP82C2		4-OH-ICN		yes	N#CCc1c[nH]c2ccccc12
115			4-OH-ICN	GGP1 (gamma-glutamyl peptidase)		B2?		yes
116	Hydroxynitrile glucosides Hordeum vulgare		L-Leucine	CYP79A8/A12	ec:1.14.13.-	(E)-3methylbutanal oxime (3-Methylbutyraldehyde oxime)		yes
117			(E)-3methylbutanal oxime	CYP71C113/L1/U5		(Z)-3methylbutanal oxime		yes
118			(Z)-3methylbutanal oxime	CYP71C113/L1/U5		3-methylbutanenitrile		yes
119			3-methylbutanenitrile	CYP71C113/L1		(R)-2-hydroxy-3-methybutanenitrile		yes
120			(R)-2-hydroxy-3-methybutanenitrile	UGT85F22/UGT85F23		Epiheterodendrin		no
121			3-methylbutanenitrile	CYP71C113/L1/U5		3-hydroxy-3-methylbutanenitrile		no
122			3-hydroxy-3-methylbutanenitrile	CYP71C113/L1		3-methybut-2-enenitrile		no
123			3-methybut-2-enenitrile	CYP71C113/L1		(Z)-4-hydroxy-3-methylbut-2-enenitrile		no
124			(Z)-4-hydroxy-3-methylbut-2-enenitrile	UGT85F22		Osmaronin		no
125			3-methylbutanenitrile	CYP71C113/L1		(S)-4-hydroxy-3-methylbutanenitrile		no
126			(S)-4-hydroxy-3-methylbutanenitrile	UGT85F22/UGT85F23		Dihydroosmaronin		no
127			3-hydroxy-3-methylbutanenitrile	UGT85F22		Epidermin		no
128			(Z)-4-hydroxy-3-methylbut-2-enenitrile	CYP71C113/L1		4-hydroxy-3-(hydroxymethyl)but-2enenitrile		no
129			4-hydroxy-3-(hydroxymethyl)but-2enenitrile	UGT85F22		Sutherlandin		no
130	Thebaine		Salutaridine	SaIR (salutaridine reductase)	ec:1.1.1.248	(7S )-Salutaridinol		yes	COC1=CC23CCN(C)C(Cc4ccc(OC)c(O)c42)C3=CC1=O
131			(7S )-Salutaridinol	SaIAT (Salutaridinol 7-O-acetyltransferase)	ec:2.3.1.150	(7S )-Salutaridinol 7-O-acetate / (7S)-O-acetylsalutaridinol		yes
132			(7S )-Salutaridinol 7-O-acetate	THS (thebaine synthase)		Thebaine		yes		COC1=CC=C2C3Cc4ccc(OC)c5c4C2(CCN3C)C1O5
133	Triterpenes		2,3-Oxidosqualene	TTS (OSC)/THAS oxidosqualene cyclases/ Thalianol synthase		Thalianol		yes	CC(=CCC/C(=C/CC/C(=C/CC/C=C(\C)/CC/C=C(\C)/CCC1C(O1)(C)C)/C)/C)C
134			Thalianol	THAH CYP708A		(+)-3beta,7beta-thalianol		no
135			(+)-3beta,7beta-thalianol	THAO CYP705A		(-)-16-keto-3beta,7beta,15-thaliantriol		no
136			(-)-16-keto-3beta,7beta,15-thaliantriol	THAA1 ACT_IIIa (acyltransferase subfamily IIIa)		(-)-3beta,7beta-dihydroxy-16-keto-thalian-15-yl acetate		no
137			(-)-3beta,7beta-dihydroxy-16-keto-thalian-15-yl acetate	THAR1 + THAR2 + THAA2		Thalianin		no
138			(-)-3beta,7beta-dihydroxy-16-keto-thalian-15-yl acetate	THAA2		Epi-thalianin		no
139			2,3-Oxidosqualene	ABDS	ec:4.2.1.124	(-)-Arabidiol		yes	CC(=CCC/C(=C/CC/C(=C/CC/C=C(\C)/CC/C=C(\C)/CCC1C(O1)(C)C)/C)/C)C
140			(-)-Arabidiol	CYP705A1		(-)-14-Apo-arabidiol		no
141			(-)-14-Apo-arabidiol	?		(-)-3-Keto-14-apo-arabidione		no
142			(-)-3-Keto-14-apo-arabidione	THAR2 auxiliary oxidoreductase (THAR1 (AT3G29250) and THAR2 (AT1G66800))		(-)-3R-14-apo-arabidiol		no
143			(-)-3R-14-apo-arabidiol	THAA2 (BRASSINOSTEROID INACTIVATOR2, HXXXD-TYPE ACYL-TRANSFERASE FAMILY PROTEIN)		(-)-Arabidine		no
144			2,3-Oxidosqualene	MRN marneral synthase oxidosqualne synthase		(-)-Marneral		no
145			(-)-Marneral	MRO marneral oxidase CYP71A16		OH-marneral		no
146	Avenacin		2,3-Oxidosqualene	beta-amyrin synthase		beta-amyrin		yes		CC1(C)CCC2(C)CCC3(C)C(=CCC4C5(C)CCC(O)C(C)(C)C5CCC43C)C2C1
147			beta-amyrin	SAD2 -> SAD6 -> SAD8 -> SAD9 -> SAD7		Avenacin		yes	CC1(C)CCC2(C)CCC3(C)C(=CCC4C5(C)CCC(O)C(C)(C)C5CCC43C)C2C1	CNc1ccccc1C(=O)OC1CC2(C)C(O)CC3(C)C4(C)CCC5C(C)(CO)C(OC6OCC(OC7OC(CO)C(O)C(O)C7O)C(O)C6OC6OC(CO)C(O)C(O)C6O)CCC5(C)C4CC4OC43C2CC1(C)C=O
148	Sterols		2,3-Oxidosqualene		ec:5.4.99.8	cycloartenol		yes	CC(=CCC/C(=C/CC/C(=C/CC/C=C(\C)/CC/C=C(\C)/CCC1C(O1)(C)C)/C)/C)C	CC(C)=CCCC(C)C1CCC2(C)C3CCC4C(C)(C)C(O)CCC45CC35CCC12C
149			cycloartenol		ec:1.3.1.72	cycloartanol		yes	CC(C)=CCCC(C)C1CCC2(C)C3CCC4C(C)(C)C(O)CCC45CC35CCC12C	CC(C)CCCC(C)C1CCC2(C)C3CCC4C(C)(C)C(O)CCC45CC35CCC12C
150			cycloartenol	x ->y -> z		obtusifoliol		yes	CC(C)=CCCC(C)C1CCC2(C)C3CCC4C(C)(C)C(O)CCC45CC35CCC12C	C=C(CCC(C)C1CCC2(C)C3=C(CCC12C)C1(C)CCC(O)C(C)C1CC3)C(C)C
151	Dhurrin (Cynaogenic glycoside) Sorghum		L-tyrosine	CY791A1	ec:1.14.13.41; 1.14.14.36	(E)-4-hydroxyphenylacetaldehyde oxime		yes	NC(Cc1ccc(O)cc1)C(=O)O	ON=CCc1ccc(O)cc1
152			(E)-4-hydroxyphenylacetaldehyde oxime	CYP71E1	ec:1.14.14.37	(S)-4-hydroxymandelonitrile		yes	ON=CCc1ccc(O)cc1	N#CC(O)c1ccc(O)cc1
153			(S)-4-hydroxymandelonitrile	UTG85B1	ec: 2.4.1.85; 2.4.1.178	dhurrin		yes	N#CC(O)c1ccc(O)cc1	N#CC(OC1OC(CO)C(O)C(O)C1O)c1ccc(O)cc1
154	Hydroxy cinnamoyl tyramine (Oryza sativa)		L-tyrosine	TYDC1 (Tyrosine/DOPA decarboxylase 1)	ec: 4.1.1.15/19/25/28	Tyramine		yes	NC(Cc1ccc(O)cc1)C(=O)O	NCCc1ccc(O)cc1
155			Tyramine	THT1 (Tryptamine hydroxycinnamoyl transferase)	ec: 2.4.1.-	Hydroxycinnamoyl tyramine		yes	NCCc1ccc(O)cc1
156	Zealexin (sesquiterpenoids)		Dimethylallyl diphosphate + 3-isopentenyl diphosphate	FPS	ec: 2.5.1.10	Farnesyl diphosphate		yes		CC(C)=CCCC(C)=CCCC(C)=CCOP(=O)(O)OP(=O)(O)O
157			Farnesyl diphosphate	Zx	ec: 4.2.3.55	beta-Bisabolene		yes	CC(C)=CCCC(C)=CCCC(C)=CCOP(=O)(O)OP(=O)(O)O	C=C(CCC=C(C)C)C1CC=C(C)CC1
158			beta-Bisabolene		ec: 5.5.1.117	beta-Macrocarpene		yes	C=C(CCC=C(C)C)C1CC=C(C)CC1	CC1=CCC(C2=CCCC(C)(C)C2)CC1
159			beta-Bisabolene + beta-Macrocarpene			Zealexin		no	CC1=CCC(C2=CCCC(C)(C)C2)CC1	CC1(C)CCC=C([C@@H]2CC=C(C(=O)O)CC2)C1
160	Terpenoid Saponins (Yossoside)		2,3-Oxidosqualene	beta-amyrin synthase	ec: 5.4.99.39	beta-amyrin		yes	CC(=CCC/C(=C/CC/C(=C/CC/C=C(\C)/CC/C=C(\C)/CCC1C(O1)(C)C)/C)/C)C	CC1(C)CCC2(C)CCC3(C)C(=CCC4C5(C)CCC(O)C(C)(C)C5CCC43C)C2C1
161			beta-amyrin	CYP88D6	ec: 1.14.13.134	11-Oxo-beta-amyrin		yes	CC1(C)CCC2(C)CCC3(C)C(=CCC4C5(C)CCC(O)C(C)(C)C5CCC43C)C2C1	CC1(C)CCC2(C)CCC3(C)C(=CC(=O)C4C5(C)CCC(O)C(C)(C)C5CCC43C)C2C1
162			11-Oxo-beta-amyryn	CYP72A154	ec:1.14.13.173	Glycyrrhetinic acid (glycyrrhetinate)		yes	CC1(C)CCC2(C)CCC3(C)C(=CC(=O)C4C5(C)CCC(O)C(C)(C)C5CCC43C)C2C1	CC1(C(=O)O)CCC2(C)CCC3(C)C(=CC(=O)C4C5(C)CCC(O)C(C)(C)C5CCC43C)C2C1
163			Glycyrrhetinic acid (glycyrrhetinate) + 1,2-beta-D-Glucuronosyl-D-glucuronate	UGT73P12	ec: 3.2.1.28	Glycyrrhizin		yes	CC1(C(=O)O)CCC2(C)CCC3(C)C(=CC(=O)C4C5(C)CCC(O)C(C)(C)C5CCC43C)C2C1	CC1(C(=O)O)CCC2(C)CCC3(C)C(=CC(=O)C4C5(C)CCC(OC6OC(C(=O)O)C(O)C(O)C6OC6OC(C(=O)O)C(O)C(O)C6O)C(C)(C)C5CCC43C)C2C1
164	Cucurbitacin		2,3-Oxidosqualene			Cucurbitadienol		yes	CC(=CCC/C(=C/CC/C(=C/CC/C=C(\C)/CC/C=C(\C)/CCC1C(O1)(C)C)/C)/C)C	CC(C)=CCCC(C)C1CCC2(C)C3CC=C4C(CCC(O)C4(C)C)C3(C)CCC12C
165			Cucurbitadienol			11-carbonyl-hydroxycucurbitadienol		no	CC(C)=CCCC(C)C1CCC2(C)C3CC=C4C(CCC(O)C4(C)C)C3(C)CCC12C
166			11-carbonyl-hydroxycucurbitadienol			11-carbonyl-20beta-hydroxycucurbitadienol		no
167			11-carbonyl-20beta-hydroxycucurbitadienol			11-carbonyl-2beta-20beta-dihydroxycucurbitadienol		no
168			11-carbonyl-2beta-20beta-dihydroxycucurbitadienol			Cucurbitacin		yes		CC(C)(O)C=CC(=O)C(C)(O)C1C(O)CC2(C)C3CC=C4C(C=C(O)C(=O)C4(C)C)C3(C)C(=O)CC12C
169	Coumarins		Phenylalanine	PAL		Cinnamic acid		yes	NC(Cc1ccccc1)C(=O)O	O=C(O)C=Cc1ccccc1
170			Cinnamic acid	C2H	ec: 1.14.13.11	trans-2-coumarate		yes	O=C(O)C=Cc1ccccc1	O=C(O)C=Cc1ccc(O)cc1
171			trans-2-coumarate	2GT	ec: 2.4.1.126	trans-2-coumarate-beta-D-glucoside		yes	O=C(O)C=Cc1ccc(O)cc1	C1=CC=C(C(=C1)/C=C\C(=O)[O-])O[C@H]2[C@@H]([C@H]([C@@H]([C@H](O2)CO)O)O)O
172			trans-2-coumarate-beta-D-glucoside	GBA β-glucosidase	ec: 3.2.1.45	cis-2-coumarate		yes	C1=CC=C(C(=C1)/C=C\C(=O)[O-])O[C@H]2[C@@H]([C@H]([C@@H]([C@H](O2)CO)O)O)O	C1=CC=C(C(=C1)/C=C\C(=O)O)[O-]
173			cis-2-coumarate	spontaneous		Coumarin		yes	C1=CC=C(C(=C1)/C=C\C(=O)O)[O-]	CCN(CC)c1ccc2cc(-c3nc4ccccc4s3)c(=O)oc2c1
174			Tyrosin	4HPA3H	ec: 1.14.14.1	L-DOPA		yes	NC(Cc1ccc(O)cc1)C(=O)O	NC(Cc1ccc(O)c(O)c1)C(=O)O
175			L-DOPA	TAL	ec:4.3.1.23/25	caffeate / caffeic acid		yes	NC(Cc1ccc(O)c(O)c1)C(=O)O	O=C(O)C=Cc1ccc(O)c(O)c1
176			caffeate / caffeic acid	4CL	ec: 62.1.12	caffeoyl-CoA		yes	O=C(O)C=Cc1ccc(O)c(O)c1	CC(C)(COP(O)(=O)OP(O)(=O)OC[C@@]1([C@]([C@]([C@](N2C=NC3=C(N)N=CN=C32)(O1)[H])(O)[H])(OP(O)(O)=O)[H])[H])[C@](C(=NCCC(=NCCSC(C=CC=4C=CC(=C(C4)O)O)=O)O)O)(O)[H]
177			caffeoyl-CoA	CCoAOMT	ec: 2.1.1.104	Feruloyl-CoA		yes	CC(C)(COP(O)(=O)OP(O)(=O)OC[C@@]1([C@]([C@]([C@](N2C=NC3=C(N)N=CN=C32)(O1)[H])(O)[H])(OP(O)(O)=O)[H])[H])[C@](C(=NCCC(=NCCSC(C=CC=4C=CC(=C(C4)O)O)=O)O)O)(O)[H]	CC(C)(COP(O)(=O)OP(O)(=O)OC[C@@]1([C@]([C@]([C@](N2C=NC3=C(N)N=CN=C32)(O1)[H])(O)[H])(OP(O)(O)=O)[H])[H])[C@](C(=NCCC(=NCCSC(C=CC=4C=CC(=C(C4)OC)O)=O)O)O)(O)[H]
178			Feruloyl-CoA	F6H	ec: 1.14.11.- / 1.14.14.-	6'-hydroxyferuloyl-CoA		yes	CC(C)(COP(O)(=O)OP(O)(=O)OC[C@@]1([C@]([C@]([C@](N2C=NC3=C(N)N=CN=C32)(O1)[H])(O)[H])(OP(O)(O)=O)[H])[H])[C@](C(=NCCC(=NCCSC(C=CC=4C=CC(=C(C4)OC)O)=O)O)O)(O)[H]	CC(C)(COP(O)(=O)OP(O)(=O)OC[C@@]1([C@]([C@]([C@](N2C=NC3=C(N)N=CN=C32)(O1)[H])(O)[H])(OP(O)(O)=O)[H])[H])[C@](C(=NCCC(=NCCSC(C=CC4=CC(=C(C(=C4)OC)O)O)=O)O)O)(O)[H]
179			6'-hydroxyferuloyl-CoA	spontaneous		Scopoletin		yes	CC(C)(COP(O)(=O)OP(O)(=O)OC[C@@]1([C@]([C@]([C@](N2C=NC3=C(N)N=CN=C32)(O1)[H])(O)[H])(OP(O)(O)=O)[H])[H])[C@](C(=NCCC(=NCCSC(C=CC4=CC(=C(C(=C4)OC)O)O)=O)O)O)(O)[H]	COc1cc2ccc(=O)oc2cc1O
180			Scopoletin	scopletin glycosyltransferase / beta-glucosidae	ec : 2.4.1.128 / ec: 3.2.1.21	Scopolin		yes	COc1cc2ccc(=O)oc2cc1O	COc1cc2ccc(=O)oc2cc1OC1OC(CO)C(O)C(O)C1O
181			Scopoletin	methyltransferases	ec: 2.1.1.-	esculetin		yes	COc1cc2ccc(=O)oc2cc1O	O=c1ccc2cc(O)c(O)cc2o1
182	Camalexin		L-tryptophan	CYP79B2/B3	ec:1.14.13.125	(E)-(indole-3-yl)acetaldehyde oxime (IAOx)		yes	NC(Cc1c[nH]c2ccccc12)C(=O)O	ON=CCc1c[nH]c2ccccc12
183			(E)-(indole-3-yl)acetaldehyde oxime (IAOx)	CYP71A12/A13	ec: 4.99.1.6	(indole-3-yl) acetanitrile (ICN)		yes	ON=CCc1c[nH]c2ccccc12	N#CCc1c[nH]c2ccccc12
184			(indole-3-yl) acetanitrile (ICN)	GSTF6		gammaGlyCys(IAN)Gly / 2-(Glycyl-L-cystein-S-yl)-2-(1H-indol-3-yl)acetonitrile		yes	N#CCc1c[nH]c2ccccc12	C1=CC=C2C(=C1)C(=CN2)C(C#N)SC[C@@H](C(=O)O)NC(=O)CC[C@@H](C(=O)O)N
185			gammaGlyCys(IAN)Gly		ec: 3.4.19.d	2-(glycylcystein-5-yl)-2-(1H-indole-3-yl)-acetonitrile		yes	C1=CC=C2C(=C1)C(=CN2)C(C#N)SC[C@@H](C(=O)O)NC(=O)CC[C@@H](C(=O)O)N
186			2-(glycylcystein-5-yl)-2-(1H-indole-3-yl)-acetonitrile	GGP1/3 GGT1/2	ec: 3.4.17.-	L-Cys-indole-3-acetonitrile		yes
187			L-Cys-indole-3-acetonitrile	PAD3	ec: 4.3.3.f	Camalexin		yes		c1ccc2c(-c3nccs3)c[nH]c2c1
									both substrate and product	90
Green	187								substrate	24
Red	53								product	18
	0.7165	0.72							None
									187x2	374
									present	132

## Sheet: biosynthetic_structures
EC	smile_substrate (highlighted = LOTUS)	smile_product (highlighted = LOTUS)
ec:2.3.1.74
ec:2.1.1.53	NCCCCN	CNCCCCN
ec:1.4.3.21; ec:1.4.3.6	CNCCCCN
ec:1.4.3.22; 1.4.3.21; 1.4.3.6
ec:2.5.1.16	NCCCCN	NCCCCNCCCN
	NCCCCNCCCN
		COC(=O)C1C(=O)CC2CCC1N2C
		COC(=O)C1C(=O)CC2CCC1N2C
ec:3.1.1.-	COC(=O)C1C(=O)CC2CCC1N2C
ec:1.1.1.334
ec:3.3.1.1; ec:3.1.1.84		COC(=O)C1C(OC(=O)c2ccccc2)CC2CCC1N2C
ec:1.1.1.206	CN1C2CCC1CC(=O)C2	CN1C2CCC1CC(O)C2
ec:2.3.1.-	CN1C2CCC1CC(O)C2	CN1C2CCC1CC(OC(=O)C(O)Cc1ccccc1)C2
ec:2.1.1.117	COc1cc2c(cc1O)C1Cc3ccc(OC)c(O)c3CN1CC
ec:1.14.21.5		COc1ccc2c(c1OC)CN1CCc3cc4c(cc3C1C2)OCO4
ec:2.1.1.122	COc1ccc2c(c1OC)CN1CCc3cc4c(cc3C1C2)OCO4	COc1ccc2c(c1OC)C[N+]1(C)CCc3cc4c(cc3C1C2)OCO4
	COc1ccc2c(c1OC)C[N+]1(C)CCc3cc4c(cc3C1C2)OCO4
ec:1.1.1.-		COc1ccc2c(c1OC)C(=O)OC2C1c2c(cc3c(c2OC)OCO3)CCN1C
ec:2.1.1.232	O=C1CC(c2ccc(O)cc2)Oc2cc(O)cc(O)c21	COc1cc(O)c2c(c1)OC(c1ccc(O)cc1)CC2=O
ec:1.14.11.22	O=C1CC(c2ccc(O)cc2)Oc2cc(O)cc(O)c21
ec:1.14.13.21; ec:1.14.13.88	O=C1CC(c2ccc(O)cc2)Oc2cc(O)cc(O)c21	O=C1CC(c2ccc(O)c(O)c2)Oc2cc(O)cc(O)c21
ec:2.4.1.185	O=C1CC(c2ccc(O)cc2)Oc2cc(O)cc(O)c21	O=C1CC(c2ccc(OC3OC(CO)C(O)C(O)C3O)cc2)Oc2cc(O)cc(O)c21
ec:2.4.1.81		O=c1cc(-c2ccc(O)cc2)oc2cc(OC3OC(CO)C(O)C(O)C3O)cc(O)c12
ec:2.4.1.91	O=C1CC(c2ccc(O)c(O)c2)Oc2cc(O)cc(O)c21
ec:1.14.14.162	O=C1CC(c2ccc(O)cc2)Oc2cc(O)cc(O)c21	O=C1CC(O)(c2ccc(O)cc2)Oc2cc(O)cc(O)c21
ec:1.1.1.34		CC(=CCC/C(=C/CC/C(=C/CC/C=C(\C)/CC/C=C(\C)/CCC1C(O1)(C)C)/C)/C)C
ec:2.5.1.21		CC(=CCC/C(=C/CC/C(=C/CC/C=C(\C)/CC/C=C(\C)/CCC1C(O1)(C)C)/C)/C)C
ec:5.4.99.8	CC(=CCC/C(=C/CC/C(=C/CC/C=C(\C)/CC/C=C(\C)/CCC1C(O1)(C)C)/C)/C)C	CC(C)=CCCC(C)C1CCC2(C)C3CCC4C(C)(C)C(O)CCC45CC35CCC12C
ec: 1.3.1.72	CC(C)=CCCC(C)C1CCC2(C)C3CCC4C(C)(C)C(O)CCC45CC35CCC12C	CC(C)CCCC(C)C1CCC2(C)C3CCC4C(C)(C)C(O)CCC45CC35CCC12C
ec:1.14.19.20	CC(C)CCCC(C)C1CCC2(C)C3CCC4C(C)(C)C(O)CCC45CC35CCC12C	CC(C)CCCC(C)C1CCC2C3CC=C4CC(O)CCC4(C)C3CCC12C
ec: 5.4.99.39		CC1(C)CCC2(C)CCC3(C)C(=CCC4C5(C)CCC(O)C(C)(C)C5CCC43C)C2C1
ec: 2.1.1.41; 2.1.1.142	CC(C)=CCCC(C)C1CCC2(C)C3CCC4C(C)(C)C(O)CCC45CC35CCC12C	C=C(CCC(C)C1CCC2(C)C3CCC4C(C)(C)C(O)CCC45CC35CCC12C)C(C)C
	CC(C)CCCC(C)C1CCC2C3CC=C4CC(O)CCC4(C)C3CCC12C	CC1CCC2C(C)C3C(CC4C5CC=C6CC(O)CCC6(C)C5CCC43C)N2C1
	CC1CCC2C(C)C3C(CC4C5CC=C6CC(O)CCC6(C)C5CCC43C)N2C1	CC1CCC2C(C)C3C(CC4C5CC=C6CC(OC7OC(CO)C(O)C(OC8OC(CO)C(O)C(O)C8O)C7OC7OC(C)C(O)C(O)C7O)CCC6(C)C5CCC43C)N2C1
	CC1CCC2C(C)C3C(CC4C5CC=C6CC(O)CCC6(C)C5CCC43C)N2C1	CC1CCC2C(C)C3C(CC4C5CC=C6CC(OC7OC(CO)C(OC8OC(C)C(O)C(O)C8O)C(O)C7OC7OC(C)C(O)C(O)C7O)CCC6(C)C5CCC43C)N2C1
	CC(C)CCCC(C)C1CCC2C3CC=C4CC(O)CCC4(C)C3CCC12C	CC1CCC2(NC1)OC1CC3C4CCC5CC(O)CCC5(C)C4CCC3(C)C1C2C
	CC1CCC2(NC1)OC1CC3C4CCC5CC(O)CCC5(C)C4CCC3(C)C1C2C	CC1CCC2(NC1)OC1CC3C4CCC5CC(OC6OC(CO)C(OC7OC(CO)C(O)C(OC8OCC(O)C(O)C8O)C7OC7OC(CO)C(O)C(O)C7O)C(O)C6O)CCC5(C)C4CCC3(C)C1C2C
ec:2.5.1.29		CC(C)=CCCC(C)=CCOP(=O)(O)OP(=O)(O)O
ec:3.1.7.11	CC(C)=CCCC(C)=CCOP(=O)(O)OP(=O)(O)O	CC(C)=CCCC(C)=CCO
ec:1.4.13.152	CC(C)=CCCC(C)=CCO	CC(=CCCC(C)=CCO)CO
ec:1.1.1.324	CC(=CCCC(C)=CCO)CO	CC(C=O)=CCCC(C)=CCO
ec:1.1.1.324	CC(=CCCC(C)=CCO)CO
ec:1.1.1.324	CC(C=O)=CCCC(C)=CCO
ec:1.1.1.324
ec:1.3.1.99
ec:1.14.13.-
ec:1.14.13.-		CC1CCC2C(C(=O)O)=COC(O)C12
ec:2.4.1.323	CC1CCC2C(C(=O)O)=COC(O)C12	CC1CCC2C(C(=O)O)=COC(OC3OC(CO)C(O)C(O)C3O)C12
ec:1.14.13.-; 1.14.13.74	CC1CCC2C(C(=O)O)=COC(OC3OC(CO)C(O)C(O)C3O)C12	CC1C(O)CC2C(C(=O)O)=COC(OC3OC(CO)C(O)C(O)C3O)C21
	CC1C(O)CC2C(C(=O)O)=COC(OC3OC(CO)C(O)C(O)C3O)C21	COC(=O)C1=COC(OC2OC(CO)C(O)C(O)C2O)C2C1CC(O)C2C
ec:1.3.3.99	COC(=O)C1=COC(OC2OC(CO)C(O)C(O)C2O)C2C1CC(O)C2C	C=CC1C(OC2OC(CO)C(O)C(O)C2O)OC=C(C(=O)OC)C1CC=O
ec:4.1.1.105	NC(Cc1c[nH]c2ccccc12)C(=O)O	NCCc1c[nH]c2ccccc12
ec:4.3.3.2	C=CC1C(OC2OC(CO)C(O)C(O)C2O)OC=C(C(=O)OC)C1CC=O	C=CC1C(OC2OC(CO)C(O)C(O)C2O)OC=C(C(=O)OC)C1CC1NCCc2c1[nH]c1ccccc21
ec:1.3.3.9
ec:2.3.1.74		O=C1CC(c2ccc(O)cc2)Oc2cc(O)cc(O)c21
	O=C1CC(c2ccc(O)cc2)Oc2cc(O)cc(O)c21	COc1ccc(C2CC(=O)c3c(O)cc(O)cc3O2)cc1
	COc1ccc(C2CC(=O)c3c(O)cc(O)cc3O2)cc1	COc1ccc(C2CC(=O)c3c(O)cc(OC)cc3O2)cc1
	COc1ccc(-c2oc3cc(OC)cc(O)c3c(=O)c2O)cc1	COc1ccc(C2CC(=O)c3c(O)cc(OC)cc3O2)cc1
	COc1ccc(C2CC(=O)c3c(O)cc(OC)cc3O2)cc1
	COc1ccc(C2CC(=O)c3c(O)cc(OC)cc3O2)cc1	COc1ccc(C2CC(=O)c3c(OC)cc(OC)cc3O2)cc1
	C=CC1C(OC2OC(CO)C(O)C(O)C2O)OC=C(C(=O)OC)C1CC1NCCc2c1[nH]c1ccccc21
		CC=C1CN2CCc3c([nH]c4ccccc34)C2CC1C(C=O)C(=O)OC
	COC(=O)C1=COC(C)C2=CN3CCc4c([nH]c5ccccc45)C3CC12	COC(=O)C1=COC(C)C2CN3CCc4c([nH]c5ccccc45)C3CC12
	COC(=O)C1=COC(C)C2=CN3CCc4c([nH]c5ccccc45)C3CC12	COC(=O)C1=COC(C)C2CN3CCc4c([nH]c5ccccc45)C3CC12
	CC1CCC2(NC1)OC1CC3C4CCC5CC(OC6OC(CO)C(OC7OC(CO)C(O)C(OC8OCC(O)C(O)C8O)C7OC7OC(CO)C(O)C(O)C7O)C(O)C6O)CCC5(C)C4CCC3(C)C1C2C
		CC(=O)OC1CC(COC2OC(CO)C(O)C(O)C2O)CNC12OC1CC3C4CCC5CC(OC6OC(CO)C(OC7OC(CO)C(O)C(OC8OCC(O)C(O)C8O)C7OC7OC(CO)C(O)C(O)C7O)C(O)C6O)CCC5(C)C4CCC3(C)C1C2C
	O=P(O)(O)OCC(O)C(O)c1c[nH]c2ccccc12	c1ccc2[nH]ccc2c1
	O=P(O)(O)OCC(O)C(O)c1c[nH]c2ccccc12	c1ccc2[nH]ccc2c1
	c1ccc2[nH]ccc2c1	NC(Cc1c[nH]c2ccccc12)C(=O)O
ec: 1.14.13.137	c1ccc2[nH]ccc2c1	O=C1C=c2ccccc2=N1
ec:1.14.13.138	O=C1C=c2ccccc2=N1
ec:1.14.13.139		OC1=Nc2ccccc2OC1O
ec:1.14.13.140	OC1=Nc2ccccc2OC1O	O=C1C(O)Oc2ccccc2N1O
ec:2.4.1.202; 3.2.1.182	COc1ccc2c(c1)OC(O)C(=O)N2O	O=C1C(OC2OC(CO)C(O)C(O)C2O)Oc2ccccc2N1O
ec:1.14.20.2	O=C1C(O)Oc2ccccc2N1O
ec:2.1.1.241		COc1ccc2c(c1)OC(O)C(=O)N2O
	CC(=CCC/C(=C/CC/C(=C/CC/C=C(\C)/CC/C=C(\C)/CCC1C(O1)(C)C)/C)/C)C
	NC(Cc1ccc(O)cc1)C(=O)O	ON=CCc1ccc(O)cc1
ec:1.14.14.37	ON=CCc1ccc(O)cc1	N#CC(O)c1ccc(O)cc1
ec:3.2.1.21	N#CC(O)c1ccc(O)cc1	N#CC(OC1OC(CO)C(O)C(O)C1O)c1ccc(O)cc1
ec:1.14.14.38	CC(C)C(N)C(=O)O
ec:1.14.14.ap
ec:2.4.1.63		CC(C)(C#N)OC1OC(CO)C(O)C(O)C1O
	COc1cc(C=CCO)ccc1O	COc1cc(C2OCC3C(c4ccc(O)c(OC)c4)OCC23)ccc1O
ec:1.3.1.-	COc1cc(C2OCC3C(c4ccc(O)c(OC)c4)OCC23)ccc1O	COc1cc(CC2COC(c3ccc(O)c(OC)c3)C2CO)ccc1O
ec:1.23.1.4	COc1cc(CC2COC(c3ccc(O)c(OC)c3)C2CO)ccc1O	COc1cc(CC(CO)C(CO)Cc2ccc(O)c(OC)c2)ccc1O
ec:1.1.1.331	COc1cc(CC(CO)C(CO)Cc2ccc(O)c(OC)c2)ccc1O	COc1cc(CC2COC(=O)C2Cc2ccc(O)c(OC)c2)ccc1O
ec:1.14.21.11	COc1cc(CC2COC(=O)C2Cc2ccc(O)c(OC)c2)ccc1O	COc1cc(CC2C(=O)OCC2Cc2ccc3c(c2)OCO3)ccc1O
ec:1.14.13.213	COc1ccc(CC2C(=O)OCC2Cc2ccc3c(c2)OCO3)cc1OC	COc1cc(CC2C(=O)OCC2Cc2ccc3c(c2)OCO3)cc(O)c1OC
ec:2.1.1.-	COc1cc(CC2C(=O)OCC2Cc2ccc3c(c2)OCO3)cc(O)c1OC	COc1cc(CC2C(=O)OCC2Cc2ccc3c(c2)OCO3)cc(OC)c1OC
ec:1.14.11.50	COc1cc(CC2C(=O)OCC2Cc2ccc3c(c2)OCO3)cc(OC)c1OC	COc1cc(C2c3cc4c(cc3CC3COC(=O)C32)OCO4)cc(OC)c1OC
ec:1.14.13.M16	COc1cc(C2c3cc4c(cc3CC3COC(=O)C32)OCO4)cc(OC)c1OC	[C@H]1(C2=C(C[C@@]3([C@@]1(C(OC3)=O)[H])[H])C=C4OCOC4=C2)C5=CC(=C(C(=C5)OC)O)OC
ec:1.14.13.214	[C@H]1(C2=C(C[C@@]3([C@@]1(C(OC3)=O)[H])[H])C=C4OCOC4=C2)C5=CC(=C(C(=C5)OC)O)OC	COC1(/C=C(/C=C(C(\O)=1)/OC)[C@H]2([C@H]5(C(=O)OC[C@H]([C@H](O)C3(\C\2=C/C4(/OCOC(/C=3)=4)))5)))
ec:2.5.1.28
	NC(Cc1c[nH]c2ccccc12)C(=O)O	ON=CCc1c[nH]c2ccccc12
	ON=CCc1c[nH]c2ccccc12
		N#CCc1c[nH]c2ccccc12
	N#CCc1c[nH]c2ccccc12
ec:1.14.13.-
ec:1.1.1.248	COC1=CC23CCN(C)C(Cc4ccc(OC)c(O)c42)C3=CC1=O
ec:2.3.1.150
		COC1=CC=C2C3Cc4ccc(OC)c5c4C2(CCN3C)C1O5
	CC(=CCC/C(=C/CC/C(=C/CC/C=C(\C)/CC/C=C(\C)/CCC1C(O1)(C)C)/C)/C)C
ec:4.2.1.124	CC(=CCC/C(=C/CC/C(=C/CC/C=C(\C)/CC/C=C(\C)/CCC1C(O1)(C)C)/C)/C)C
		CC1(C)CCC2(C)CCC3(C)C(=CCC4C5(C)CCC(O)C(C)(C)C5CCC43C)C2C1
	CC1(C)CCC2(C)CCC3(C)C(=CCC4C5(C)CCC(O)C(C)(C)C5CCC43C)C2C1	CNc1ccccc1C(=O)OC1CC2(C)C(O)CC3(C)C4(C)CCC5C(C)(CO)C(OC6OCC(OC7OC(CO)C(O)C(O)C7O)C(O)C6OC6OC(CO)C(O)C(O)C6O)CCC5(C)C4CC4OC43C2CC1(C)C=O
ec:5.4.99.8	CC(=CCC/C(=C/CC/C(=C/CC/C=C(\C)/CC/C=C(\C)/CCC1C(O1)(C)C)/C)/C)C	CC(C)=CCCC(C)C1CCC2(C)C3CCC4C(C)(C)C(O)CCC45CC35CCC12C
ec:1.3.1.72	CC(C)=CCCC(C)C1CCC2(C)C3CCC4C(C)(C)C(O)CCC45CC35CCC12C	CC(C)CCCC(C)C1CCC2(C)C3CCC4C(C)(C)C(O)CCC45CC35CCC12C
	CC(C)=CCCC(C)C1CCC2(C)C3CCC4C(C)(C)C(O)CCC45CC35CCC12C	C=C(CCC(C)C1CCC2(C)C3=C(CCC12C)C1(C)CCC(O)C(C)C1CC3)C(C)C
ec:1.14.13.41; 1.14.14.36	NC(Cc1ccc(O)cc1)C(=O)O	ON=CCc1ccc(O)cc1
ec:1.14.14.37	ON=CCc1ccc(O)cc1	N#CC(O)c1ccc(O)cc1
ec: 2.4.1.85; 2.4.1.178	N#CC(O)c1ccc(O)cc1	N#CC(OC1OC(CO)C(O)C(O)C1O)c1ccc(O)cc1
ec: 4.1.1.15/19/25/28	NC(Cc1ccc(O)cc1)C(=O)O	NCCc1ccc(O)cc1
ec: 2.4.1.-	NCCc1ccc(O)cc1
ec: 2.5.1.10		CC(C)=CCCC(C)=CCCC(C)=CCOP(=O)(O)OP(=O)(O)O
ec: 4.2.3.55	CC(C)=CCCC(C)=CCCC(C)=CCOP(=O)(O)OP(=O)(O)O	C=C(CCC=C(C)C)C1CC=C(C)CC1
ec: 5.5.1.117	C=C(CCC=C(C)C)C1CC=C(C)CC1	CC1=CCC(C2=CCCC(C)(C)C2)CC1
	CC1=CCC(C2=CCCC(C)(C)C2)CC1	CC1(C)CCC=C([C@@H]2CC=C(C(=O)O)CC2)C1
ec: 5.4.99.39	CC(=CCC/C(=C/CC/C(=C/CC/C=C(\C)/CC/C=C(\C)/CCC1C(O1)(C)C)/C)/C)C	CC1(C)CCC2(C)CCC3(C)C(=CCC4C5(C)CCC(O)C(C)(C)C5CCC43C)C2C1
ec: 1.14.13.134	CC1(C)CCC2(C)CCC3(C)C(=CCC4C5(C)CCC(O)C(C)(C)C5CCC43C)C2C1	CC1(C)CCC2(C)CCC3(C)C(=CC(=O)C4C5(C)CCC(O)C(C)(C)C5CCC43C)C2C1
ec:1.14.13.173	CC1(C)CCC2(C)CCC3(C)C(=CC(=O)C4C5(C)CCC(O)C(C)(C)C5CCC43C)C2C1	CC1(C(=O)O)CCC2(C)CCC3(C)C(=CC(=O)C4C5(C)CCC(O)C(C)(C)C5CCC43C)C2C1
ec: 3.2.1.28	CC1(C(=O)O)CCC2(C)CCC3(C)C(=CC(=O)C4C5(C)CCC(O)C(C)(C)C5CCC43C)C2C1	CC1(C(=O)O)CCC2(C)CCC3(C)C(=CC(=O)C4C5(C)CCC(OC6OC(C(=O)O)C(O)C(O)C6OC6OC(C(=O)O)C(O)C(O)C6O)C(C)(C)C5CCC43C)C2C1
	CC(=CCC/C(=C/CC/C(=C/CC/C=C(\C)/CC/C=C(\C)/CCC1C(O1)(C)C)/C)/C)C	CC(C)=CCCC(C)C1CCC2(C)C3CC=C4C(CCC(O)C4(C)C)C3(C)CCC12C
	CC(C)=CCCC(C)C1CCC2(C)C3CC=C4C(CCC(O)C4(C)C)C3(C)CCC12C
		CC(C)(O)C=CC(=O)C(C)(O)C1C(O)CC2(C)C3CC=C4C(C=C(O)C(=O)C4(C)C)C3(C)C(=O)CC12C
	NC(Cc1ccccc1)C(=O)O	O=C(O)C=Cc1ccccc1
ec: 1.14.13.11	O=C(O)C=Cc1ccccc1	O=C(O)C=Cc1ccc(O)cc1
ec: 2.4.1.126	O=C(O)C=Cc1ccc(O)cc1	C1=CC=C(C(=C1)/C=C\C(=O)[O-])O[C@H]2[C@@H]([C@H]([C@@H]([C@H](O2)CO)O)O)O
ec: 3.2.1.45	C1=CC=C(C(=C1)/C=C\C(=O)[O-])O[C@H]2[C@@H]([C@H]([C@@H]([C@H](O2)CO)O)O)O	C1=CC=C(C(=C1)/C=C\C(=O)O)[O-]
	C1=CC=C(C(=C1)/C=C\C(=O)O)[O-]	CCN(CC)c1ccc2cc(-c3nc4ccccc4s3)c(=O)oc2c1
ec: 1.14.14.1	NC(Cc1ccc(O)cc1)C(=O)O	NC(Cc1ccc(O)c(O)c1)C(=O)O
ec:4.3.1.23/25	NC(Cc1ccc(O)c(O)c1)C(=O)O	O=C(O)C=Cc1ccc(O)c(O)c1
ec: 62.1.12	O=C(O)C=Cc1ccc(O)c(O)c1	CC(C)(COP(O)(=O)OP(O)(=O)OC[C@@]1([C@]([C@]([C@](N2C=NC3=C(N)N=CN=C32)(O1)[H])(O)[H])(OP(O)(O)=O)[H])[H])[C@](C(=NCCC(=NCCSC(C=CC=4C=CC(=C(C4)O)O)=O)O)O)(O)[H]
ec: 2.1.1.104	CC(C)(COP(O)(=O)OP(O)(=O)OC[C@@]1([C@]([C@]([C@](N2C=NC3=C(N)N=CN=C32)(O1)[H])(O)[H])(OP(O)(O)=O)[H])[H])[C@](C(=NCCC(=NCCSC(C=CC=4C=CC(=C(C4)O)O)=O)O)O)(O)[H]	CC(C)(COP(O)(=O)OP(O)(=O)OC[C@@]1([C@]([C@]([C@](N2C=NC3=C(N)N=CN=C32)(O1)[H])(O)[H])(OP(O)(O)=O)[H])[H])[C@](C(=NCCC(=NCCSC(C=CC=4C=CC(=C(C4)OC)O)=O)O)O)(O)[H]
ec: 1.14.11.- / 1.14.14.-	CC(C)(COP(O)(=O)OP(O)(=O)OC[C@@]1([C@]([C@]([C@](N2C=NC3=C(N)N=CN=C32)(O1)[H])(O)[H])(OP(O)(O)=O)[H])[H])[C@](C(=NCCC(=NCCSC(C=CC=4C=CC(=C(C4)OC)O)=O)O)O)(O)[H]	CC(C)(COP(O)(=O)OP(O)(=O)OC[C@@]1([C@]([C@]([C@](N2C=NC3=C(N)N=CN=C32)(O1)[H])(O)[H])(OP(O)(O)=O)[H])[H])[C@](C(=NCCC(=NCCSC(C=CC4=CC(=C(C(=C4)OC)O)O)=O)O)O)(O)[H]
	CC(C)(COP(O)(=O)OP(O)(=O)OC[C@@]1([C@]([C@]([C@](N2C=NC3=C(N)N=CN=C32)(O1)[H])(O)[H])(OP(O)(O)=O)[H])[H])[C@](C(=NCCC(=NCCSC(C=CC4=CC(=C(C(=C4)OC)O)O)=O)O)O)(O)[H]	COc1cc2ccc(=O)oc2cc1O
ec : 2.4.1.128 / ec: 3.2.1.21	COc1cc2ccc(=O)oc2cc1O	COc1cc2ccc(=O)oc2cc1OC1OC(CO)C(O)C(O)C1O
ec: 2.1.1.-	COc1cc2ccc(=O)oc2cc1O	O=c1ccc2cc(O)c(O)cc2o1
ec:1.14.13.125	NC(Cc1c[nH]c2ccccc12)C(=O)O	ON=CCc1c[nH]c2ccccc12
ec: 4.99.1.6	ON=CCc1c[nH]c2ccccc12	N#CCc1c[nH]c2ccccc12
	N#CCc1c[nH]c2ccccc12	C1=CC=C2C(=C1)C(=CN2)C(C#N)SC[C@@H](C(=O)O)NC(=O)CC[C@@H](C(=O)O)N
ec: 3.4.19.d	C1=CC=C2C(=C1)C(=CN2)C(C#N)SC[C@@H](C(=O)O)NC(=O)CC[C@@H](C(=O)O)N
ec: 3.4.17.-
ec: 4.3.3.f		c1ccc2c(-c3nccs3)c[nH]c2c1

## Sheet: Reaction_scores_for_known_react
EC	smile_substrate	smile_product	substrate_likelihood
ec:2.1.1.53	NCCCCN	CNCCCCN	0.979167
ec:2.5.1.16	NCCCCN	NCCCCNCCCN	0.958581
ec:1.1.1.206	CN1C2CCC1CC(=O)C2	CN1C2CCC1CC(O)C2	0.993603
ec:2.3.1.-	CN1C2CCC1CC(O)C2	CN1C2CCC1CC(OC(=O)C(O)Cc1ccccc1)C2	0.996002
ec:2.1.1.122	COc1ccc2c(c1OC)CN1CCc3cc4c(cc3C1C2)OCO4	COc1ccc2c(c1OC)C[N+]1(C)CCc3cc4c(cc3C1C2)OCO4	0.905203
ec:2.1.1.232	O=C1CC(c2ccc(O)cc2)Oc2cc(O)cc(O)c21	COc1cc(O)c2c(c1)OC(c1ccc(O)cc1)CC2=O	0.788022
ec:1.14.13.21	O=C1CC(c2ccc(O)cc2)Oc2cc(O)cc(O)c21	O=C1CC(c2ccc(O)c(O)c2)Oc2cc(O)cc(O)c21	0.740167
ec:2.4.1.185	O=C1CC(c2ccc(O)cc2)Oc2cc(O)cc(O)c21	O=C1CC(c2ccc(OC3OC(CO)C(O)C(O)C3O)cc2)Oc2cc(O)cc(O)c21	0.498427
ec:1.14.14.162	O=C1CC(c2ccc(O)cc2)Oc2cc(O)cc(O)c21	O=C1CC(O)(c2ccc(O)cc2)Oc2cc(O)cc(O)c21	0.933619
ec:5.4.99.8	CC(=CCC/C(=C/CC/C(=C/CC/C=C(\C)/CC/C=C(\C)/CCC1C(O1)(C)C)/C)/C)C	CC(C)=CCCC(C)C1CCC2(C)C3CCC4C(C)(C)C(O)CCC45CC35CCC12C	0.126752
ec: 1.3.1.72	CC(C)=CCCC(C)C1CCC2(C)C3CCC4C(C)(C)C(O)CCC45CC35CCC12C	CC(C)CCCC(C)C1CCC2(C)C3CCC4C(C)(C)C(O)CCC45CC35CCC12C	0.952604
ec:1.14.19.20	CC(C)CCCC(C)C1CCC2(C)C3CCC4C(C)(C)C(O)CCC45CC35CCC12C	CC(C)CCCC(C)C1CCC2C3CC=C4CC(O)CCC4(C)C3CCC12C	0.587333
ec: 2.1.1.41	CC(C)=CCCC(C)C1CCC2(C)C3CCC4C(C)(C)C(O)CCC45CC35CCC12C	C=C(CCC(C)C1CCC2(C)C3CCC4C(C)(C)C(O)CCC45CC35CCC12C)C(C)C	0.929
ec:3.1.7.11	CC(C)=CCCC(C)=CCOP(=O)(O)OP(=O)(O)O	CC(C)=CCCC(C)=CCO	0.483476
ec:1.4.13.152	CC(C)=CCCC(C)=CCO	CC(=CCCC(C)=CCO)CO	0.143974
ec:1.1.1.324	CC(=CCCC(C)=CCO)CO	CC(C=O)=CCCC(C)=CCO	0.924416
ec:2.4.1.323	CC1CCC2C(C(=O)O)=COC(O)C12	CC1CCC2C(C(=O)O)=COC(OC3OC(CO)C(O)C(O)C3O)C12	0.78957
ec:1.14.13	CC1CCC2C(C(=O)O)=COC(OC3OC(CO)C(O)C(O)C3O)C12	CC1C(O)CC2C(C(=O)O)=COC(OC3OC(CO)C(O)C(O)C3O)C21	0.908867
ec:1.3.3.99	COC(=O)C1=COC(OC2OC(CO)C(O)C(O)C2O)C2C1CC(O)C2C	C=CC1C(OC2OC(CO)C(O)C(O)C2O)OC=C(C(=O)OC)C1CC=O	0.275114
ec:4.1.1.105	NC(Cc1c[nH]c2ccccc12)C(=O)O	NCCc1c[nH]c2ccccc12	0.844881
ec:4.3.3.2	C=CC1C(OC2OC(CO)C(O)C(O)C2O)OC=C(C(=O)OC)C1CC=O	C=CC1C(OC2OC(CO)C(O)C(O)C2O)OC=C(C(=O)OC)C1CC1NCCc2c1[nH]c1ccccc21	0.978257
ec: 1.14.13.137	c1ccc2[nH]ccc2c1	O=C1C=c2ccccc2=N1	0.940744
ec:1.14.13.140	OC1=Nc2ccccc2OC1O	O=C1C(O)Oc2ccccc2N1O	0.53514
ec:2.4.1.202	COc1ccc2c(c1)OC(O)C(=O)N2O	O=C1C(OC2OC(CO)C(O)C(O)C2O)Oc2ccccc2N1O	0.915773
ec:1.14.14.37	ON=CCc1ccc(O)cc1	N#CC(O)c1ccc(O)cc1	0.981843
ec:3.2.1.21	N#CC(O)c1ccc(O)cc1	N#CC(OC1OC(CO)C(O)C(O)C1O)c1ccc(O)cc1	0.93177
ec:1.3.1.-	COc1cc(C2OCC3C(c4ccc(O)c(OC)c4)OCC23)ccc1O	COc1cc(CC2COC(c3ccc(O)c(OC)c3)C2CO)ccc1O	0.479883
ec:1.23.1.4	COc1cc(CC2COC(c3ccc(O)c(OC)c3)C2CO)ccc1O	COc1cc(CC(CO)C(CO)Cc2ccc(O)c(OC)c2)ccc1O	0.126918
ec:1.1.1.331	COc1cc(CC(CO)C(CO)Cc2ccc(O)c(OC)c2)ccc1O	COc1cc(CC2COC(=O)C2Cc2ccc(O)c(OC)c2)ccc1O	0.97011
ec:1.14.21.11	COc1cc(CC2COC(=O)C2Cc2ccc(O)c(OC)c2)ccc1O	COc1cc(CC2C(=O)OCC2Cc2ccc3c(c2)OCO3)ccc1O	0.459564
ec:1.14.13.213	COc1ccc(CC2C(=O)OCC2Cc2ccc3c(c2)OCO3)cc1OC	COc1cc(CC2C(=O)OCC2Cc2ccc3c(c2)OCO3)cc(O)c1OC	0.200652
ec:2.1.1.-	COc1cc(CC2C(=O)OCC2Cc2ccc3c(c2)OCO3)cc(O)c1OC	COc1cc(CC2C(=O)OCC2Cc2ccc3c(c2)OCO3)cc(OC)c1OC	0.485499
ec:1.14.11.50	COc1cc(CC2C(=O)OCC2Cc2ccc3c(c2)OCO3)cc(OC)c1OC	COc1cc(C2c3cc4c(cc3CC3COC(=O)C32)OCO4)cc(OC)c1OC	0.178981
ec:1.14.13.M16	COc1cc(C2c3cc4c(cc3CC3COC(=O)C32)OCO4)cc(OC)c1OC	[C@H]1(C2=C(C[C@@]3([C@@]1(C(OC3)=O)[H])[H])C=C4OCOC4=C2)C5=CC(=C(C(=C5)OC)O)OC	0.362911
ec:1.14.13.214	[C@H]1(C2=C(C[C@@]3([C@@]1(C(OC3)=O)[H])[H])C=C4OCOC4=C2)C5=CC(=C(C(=C5)OC)O)OC	COC1(/C=C(/C=C(C(\O)=1)/OC)[C@H]2([C@H]5(C(=O)OC[C@H]([C@H](O)C3(\C\2=C/C4(/OCOC(/C=3)=4)))5)))	0.724576
ec:5.4.99.8	CC(=CCC/C(=C/CC/C(=C/CC/C=C(\C)/CC/C=C(\C)/CCC1C(O1)(C)C)/C)/C)C	CC(C)=CCCC(C)C1CCC2(C)C3CCC4C(C)(C)C(O)CCC45CC35CCC12C	0.0587841
ec:1.3.1.72	CC(C)=CCCC(C)C1CCC2(C)C3CCC4C(C)(C)C(O)CCC45CC35CCC12C	CC(C)CCCC(C)C1CCC2(C)C3CCC4C(C)(C)C(O)CCC45CC35CCC12C	0.931948
ec:1.14.13.41	NC(Cc1ccc(O)cc1)C(=O)O	ON=CCc1ccc(O)cc1	0.88927
ec:1.14.14.37	ON=CCc1ccc(O)cc1	N#CC(O)c1ccc(O)cc1	0.978836
ec:2.4.1.85	N#CC(O)c1ccc(O)cc1	N#CC(OC1OC(CO)C(O)C(O)C1O)c1ccc(O)cc1	0.983051
ec:4.1.1.15	NC(Cc1ccc(O)cc1)C(=O)O	NCCc1ccc(O)cc1	0.982395
ec:4.2.3.55	CC(C)=CCCC(C)=CCCC(C)=CCOP(=O)(O)OP(=O)(O)O	C=C(CCC=C(C)C)C1CC=C(C)CC1	0.988616
ec:5.5.1.117	C=C(CCC=C(C)C)C1CC=C(C)CC1	CC1=CCC(C2=CCCC(C)(C)C2)CC1	0.28341
ec:5.4.99.39	CC(=CCC/C(=C/CC/C(=C/CC/C=C(\C)/CC/C=C(\C)/CCC1C(O1)(C)C)/C)/C)C	CC1(C)CCC2(C)CCC3(C)C(=CCC4C5(C)CCC(O)C(C)(C)C5CCC43C)C2C1	0.161641
ec:1.14.13.134	CC1(C)CCC2(C)CCC3(C)C(=CCC4C5(C)CCC(O)C(C)(C)C5CCC43C)C2C1	CC1(C)CCC2(C)CCC3(C)C(=CC(=O)C4C5(C)CCC(O)C(C)(C)C5CCC43C)C2C1	0.750553
ec:1.14.13.173	CC1(C)CCC2(C)CCC3(C)C(=CC(=O)C4C5(C)CCC(O)C(C)(C)C5CCC43C)C2C1	CC1(C(=O)O)CCC2(C)CCC3(C)C(=CC(=O)C4C5(C)CCC(O)C(C)(C)C5CCC43C)C2C1	0.864714
ec:3.2.1.28	CC1(C(=O)O)CCC2(C)CCC3(C)C(=CC(=O)C4C5(C)CCC(O)C(C)(C)C5CCC43C)C2C1	CC1(C(=O)O)CCC2(C)CCC3(C)C(=CC(=O)C4C5(C)CCC(OC6OC(C(=O)O)C(O)C(O)C6OC6OC(C(=O)O)C(O)C(O)C6O)C(C)(C)C5CCC43C)C2C1	0.868828
ec:1.14.13.11	O=C(O)C=Cc1ccccc1	O=C(O)C=Cc1ccc(O)cc1	0.770404
ec:2.4.1.126	O=C(O)C=Cc1ccc(O)cc1	C1=CC=C(C(=C1)/C=C\C(=O)[O-])O[C@H]2[C@@H]([C@H]([C@@H]([C@H](O2)CO)O)O)O	0.942517
ec:3.2.1.45	C1=CC=C(C(=C1)/C=C\C(=O)[O-])O[C@H]2[C@@H]([C@H]([C@@H]([C@H](O2)CO)O)O)O	C1=CC=C(C(=C1)/C=C\C(=O)O)[O-]	0.995455
ec:1.14.14.1	NC(Cc1ccc(O)cc1)C(=O)O	NC(Cc1ccc(O)c(O)c1)C(=O)O	0.662627
ec:4.3.1.23/25	NC(Cc1ccc(O)c(O)c1)C(=O)O	O=C(O)C=Cc1ccc(O)c(O)c1	0.985452
ec: 2.1.1.104	CC(C)(COP(O)(=O)OP(O)(=O)OC[C@@]1([C@]([C@]([C@](N2C=NC3=C(N)N=CN=C32)(O1)[H])(O)[H])(OP(O)(O)=O)[H])[H])[C@](C(=NCCC(=NCCSC(C=CC=4C=CC(=C(C4)O)O)=O)O)O)(O)[H]	CC(C)(COP(O)(=O)OP(O)(=O)OC[C@@]1([C@]([C@]([C@](N2C=NC3=C(N)N=CN=C32)(O1)[H])(O)[H])(OP(O)(O)=O)[H])[H])[C@](C(=NCCC(=NCCSC(C=CC=4C=CC(=C(C4)OC)O)=O)O)O)(O)[H]	0.480001
ec: 1.14.11	CC(C)(COP(O)(=O)OP(O)(=O)OC[C@@]1([C@]([C@]([C@](N2C=NC3=C(N)N=CN=C32)(O1)[H])(O)[H])(OP(O)(O)=O)[H])[H])[C@](C(=NCCC(=NCCSC(C=CC=4C=CC(=C(C4)OC)O)=O)O)O)(O)[H]	CC(C)(COP(O)(=O)OP(O)(=O)OC[C@@]1([C@]([C@]([C@](N2C=NC3=C(N)N=CN=C32)(O1)[H])(O)[H])(OP(O)(O)=O)[H])[H])[C@](C(=NCCC(=NCCSC(C=CC4=CC(=C(C(=C4)OC)O)O)=O)O)O)(O)[H]	0.140422
ec :2.4.1.128	COc1cc2ccc(=O)oc2cc1O	COc1cc2ccc(=O)oc2cc1OC1OC(CO)C(O)C(O)C1O	0.844962
ec:2.1.1.-	COc1cc2ccc(=O)oc2cc1O	O=c1ccc2cc(O)c(O)cc2o1	0.986674
ec:1.14.13.125	NC(Cc1c[nH]c2ccccc12)C(=O)O	ON=CCc1c[nH]c2ccccc12	0.875315
ec:4.99.1.6	ON=CCc1c[nH]c2ccccc12	N#CCc1c[nH]c2ccccc12	0.998552

## Sheet: Reaction_scores_for_random_reac
ec	smile_substrate	smile_product	substrate_likelihood
ec:3.3.1.53	NCCCCN	CNCCCCN	0.792352
ec:4.4.1.16	NCCCCN	NCCCCNCCCN	0.929217
ec:6.6.1.206	CN1C2CCC1CC(=O)C2	CN1C2CCC1CC(O)C2	0.252864
ec:6.6.1.-	CN1C2CCC1CC(O)C2	CN1C2CCC1CC(OC(=O)C(O)Cc1ccccc1)C2	0.59728
ec:6.1.1.122	COc1ccc2c(c1OC)CN1CCc3cc4c(cc3C1C2)OCO4	COc1ccc2c(c1OC)C[N+]1(C)CCc3cc4c(cc3C1C2)OCO4	0.112439
ec:6.1.1.232	O=C1CC(c2ccc(O)cc2)Oc2cc(O)cc(O)c21	COc1cc(O)c2c(c1)OC(c1ccc(O)cc1)CC2=O	0.377245
ec:6.4.13.21	O=C1CC(c2ccc(O)cc2)Oc2cc(O)cc(O)c21	O=C1CC(c2ccc(O)c(O)c2)Oc2cc(O)cc(O)c21	0.293509
ec:6.4.1.185	O=C1CC(c2ccc(O)cc2)Oc2cc(O)cc(O)c21	O=C1CC(c2ccc(OC3OC(CO)C(O)C(O)C3O)cc2)Oc2cc(O)cc(O)c21	0.284274
ec:6.1.14.162	O=C1CC(c2ccc(O)cc2)Oc2cc(O)cc(O)c21	O=C1CC(O)(c2ccc(O)cc2)Oc2cc(O)cc(O)c21	0.149177
ec:6.4.99.8	CC(=CCC/C(=C/CC/C(=C/CC/C=C(\C)/CC/C=C(\C)/CCC1C(O1)(C)C)/C)/C)C	CC(C)=CCCC(C)C1CCC2(C)C3CCC4C(C)(C)C(O)CCC45CC35CCC12C	0.182438
ec:6.3.1.72	CC(C)=CCCC(C)C1CCC2(C)C3CCC4C(C)(C)C(O)CCC45CC35CCC12C	CC(C)CCCC(C)C1CCC2(C)C3CCC4C(C)(C)C(O)CCC45CC35CCC12C	0.209074
ec:6.1.19.20	CC(C)CCCC(C)C1CCC2(C)C3CCC4C(C)(C)C(O)CCC45CC35CCC12C	CC(C)CCCC(C)C1CCC2C3CC=C4CC(O)CCC4(C)C3CCC12C	0.024666
ec:6.1.1.41	CC(C)=CCCC(C)C1CCC2(C)C3CCC4C(C)(C)C(O)CCC45CC35CCC12C	C=C(CCC(C)C1CCC2(C)C3CCC4C(C)(C)C(O)CCC45CC35CCC12C)C(C)C	0.105583
ec:6.1.7.11	CC(C)=CCCC(C)=CCOP(=O)(O)OP(=O)(O)O	CC(C)=CCCC(C)=CCO	0.102155
ec:6.4.13.152	CC(C)=CCCC(C)=CCO	CC(=CCCC(C)=CCO)CO	0.240076
ec:6.1.1.324	CC(=CCCC(C)=CCO)CO	CC(C=O)=CCCC(C)=CCO	0.666771
ec:6.4.1.323	CC1CCC2C(C(=O)O)=COC(O)C12	CC1CCC2C(C(=O)O)=COC(OC3OC(CO)C(O)C(O)C3O)C12	0.429968
ec:6.1.13	CC1CCC2C(C(=O)O)=COC(OC3OC(CO)C(O)C(O)C3O)C12	CC1C(O)CC2C(C(=O)O)=COC(OC3OC(CO)C(O)C(O)C3O)C21	0.00216347
ec:6.3.3.99	COC(=O)C1=COC(OC2OC(CO)C(O)C(O)C2O)C2C1CC(O)C2C	C=CC1C(OC2OC(CO)C(O)C(O)C2O)OC=C(C(=O)OC)C1CC=O	0.33775
ec:6.1.1.105	NC(Cc1c[nH]c2ccccc12)C(=O)O	NCCc1c[nH]c2ccccc12	0.652034
ec:6.3.3.2	C=CC1C(OC2OC(CO)C(O)C(O)C2O)OC=C(C(=O)OC)C1CC=O	C=CC1C(OC2OC(CO)C(O)C(O)C2O)OC=C(C(=O)OC)C1CC1NCCc2c1[nH]c1ccccc21	0.901804
ec:6.1.13.137	c1ccc2[nH]ccc2c1	O=C1C=c2ccccc2=N1	0.25715
ec:6.1.13.140	OC1=Nc2ccccc2OC1O	O=C1C(O)Oc2ccccc2N1O	0.213346
ec:6.4.1.202	COc1ccc2c(c1)OC(O)C(=O)N2O	O=C1C(OC2OC(CO)C(O)C(O)C2O)Oc2ccccc2N1O	0.639187
ec:6.1.14.37	ON=CCc1ccc(O)cc1	N#CC(O)c1ccc(O)cc1	0.826225
ec:6.1.1.21	N#CC(O)c1ccc(O)cc1	N#CC(OC1OC(CO)C(O)C(O)C1O)c1ccc(O)cc1	0.632554
ec:6.3.1.-	COc1cc(C2OCC3C(c4ccc(O)c(OC)c4)OCC23)ccc1O	COc1cc(CC2COC(c3ccc(O)c(OC)c3)C2CO)ccc1O	0.0878314
ec:6.2.1.4	COc1cc(CC2COC(c3ccc(O)c(OC)c3)C2CO)ccc1O	COc1cc(CC(CO)C(CO)Cc2ccc(O)c(OC)c2)ccc1O	0.204167
ec:6.1.1.331	COc1cc(CC(CO)C(CO)Cc2ccc(O)c(OC)c2)ccc1O	COc1cc(CC2COC(=O)C2Cc2ccc(O)c(OC)c2)ccc1O	0.384564
ec:6.1.21.11	COc1cc(CC2COC(=O)C2Cc2ccc(O)c(OC)c2)ccc1O	COc1cc(CC2C(=O)OCC2Cc2ccc3c(c2)OCO3)ccc1O	0.341705
ec:6.1.13.213	COc1ccc(CC2C(=O)OCC2Cc2ccc3c(c2)OCO3)cc1OC	COc1cc(CC2C(=O)OCC2Cc2ccc3c(c2)OCO3)cc(O)c1OC	0.144388
ec:6.1.1.-	COc1cc(CC2C(=O)OCC2Cc2ccc3c(c2)OCO3)cc(O)c1OC	COc1cc(CC2C(=O)OCC2Cc2ccc3c(c2)OCO3)cc(OC)c1OC	0.313673
ec:6.1.11.50	COc1cc(CC2C(=O)OCC2Cc2ccc3c(c2)OCO3)cc(OC)c1OC	COc1cc(C2c3cc4c(cc3CC3COC(=O)C32)OCO4)cc(OC)c1OC	0.0931812
ec:6.1.13.M16	COc1cc(C2c3cc4c(cc3CC3COC(=O)C32)OCO4)cc(OC)c1OC	[C@H]1(C2=C(C[C@@]3([C@@]1(C(OC3)=O)[H])[H])C=C4OCOC4=C2)C5=CC(=C(C(=C5)OC)O)OC	0.193562
ec:6.1.13.214	[C@H]1(C2=C(C[C@@]3([C@@]1(C(OC3)=O)[H])[H])C=C4OCOC4=C2)C5=CC(=C(C(=C5)OC)O)OC	COC1(/C=C(/C=C(C(\O)=1)/OC)[C@H]2([C@H]5(C(=O)OC[C@H]([C@H](O)C3(\C\2=C/C4(/OCOC(/C=3)=4)))5)))	0.682766
ec:6.4.99.8	CC(=CCC/C(=C/CC/C(=C/CC/C=C(\C)/CC/C=C(\C)/CCC1C(O1)(C)C)/C)/C)C	CC(C)=CCCC(C)C1CCC2(C)C3CCC4C(C)(C)C(O)CCC45CC35CCC12C	0.157797
ec:6.3.1.72	CC(C)=CCCC(C)C1CCC2(C)C3CCC4C(C)(C)C(O)CCC45CC35CCC12C	CC(C)CCCC(C)C1CCC2(C)C3CCC4C(C)(C)C(O)CCC45CC35CCC12C	0.129781
ec:6.1.13.41	NC(Cc1ccc(O)cc1)C(=O)O	ON=CCc1ccc(O)cc1	0.938507
ec:6.6.14.37	ON=CCc1ccc(O)cc1	N#CC(O)c1ccc(O)cc1	0.985639
ec:6.6.1.85	N#CC(O)c1ccc(O)cc1	N#CC(OC1OC(CO)C(O)C(O)C1O)c1ccc(O)cc1	0.645289
ec:6.1.1.15	NC(Cc1ccc(O)cc1)C(=O)O	NCCc1ccc(O)cc1	0.8947
ec:6.2.3.55	CC(C)=CCCC(C)=CCCC(C)=CCOP(=O)(O)OP(=O)(O)O	C=C(CCC=C(C)C)C1CC=C(C)CC1	0.628144
ec:6.5.1.117	C=C(CCC=C(C)C)C1CC=C(C)CC1	CC1=CCC(C2=CCCC(C)(C)C2)CC1	0.136609
ec:6.4.99.39	CC(=CCC/C(=C/CC/C(=C/CC/C=C(\C)/CC/C=C(\C)/CCC1C(O1)(C)C)/C)/C)C	CC1(C)CCC2(C)CCC3(C)C(=CCC4C5(C)CCC(O)C(C)(C)C5CCC43C)C2C1	0.384122
ec:6.1.13.134	CC1(C)CCC2(C)CCC3(C)C(=CCC4C5(C)CCC(O)C(C)(C)C5CCC43C)C2C1	CC1(C)CCC2(C)CCC3(C)C(=CC(=O)C4C5(C)CCC(O)C(C)(C)C5CCC43C)C2C1	0.495403
ec:6.1.13.173	CC1(C)CCC2(C)CCC3(C)C(=CC(=O)C4C5(C)CCC(O)C(C)(C)C5CCC43C)C2C1	CC1(C(=O)O)CCC2(C)CCC3(C)C(=CC(=O)C4C5(C)CCC(O)C(C)(C)C5CCC43C)C2C1	0.0484646
ec:6.6.1.28	CC1(C(=O)O)CCC2(C)CCC3(C)C(=CC(=O)C4C5(C)CCC(O)C(C)(C)C5CCC43C)C2C1	CC1(C(=O)O)CCC2(C)CCC3(C)C(=CC(=O)C4C5(C)CCC(OC6OC(C(=O)O)C(O)C(O)C6OC6OC(C(=O)O)C(O)C(O)C6O)C(C)(C)C5CCC43C)C2C1	0.526667
ec:6.1.13.11	O=C(O)C=Cc1ccccc1	O=C(O)C=Cc1ccc(O)cc1	0.00192271
ec:6.6.1.126	O=C(O)C=Cc1ccc(O)cc1	C1=CC=C(C(=C1)/C=C\C(=O)[O-])O[C@H]2[C@@H]([C@H]([C@@H]([C@H](O2)CO)O)O)O	0.450131
ec:3.3.1.45	C1=CC=C(C(=C1)/C=C\C(=O)[O-])O[C@H]2[C@@H]([C@H]([C@@H]([C@H](O2)CO)O)O)O	C1=CC=C(C(=C1)/C=C\C(=O)O)[O-]	0.843621
ec:5.1.14.1	NC(Cc1ccc(O)cc1)C(=O)O	NC(Cc1ccc(O)c(O)c1)C(=O)O	0.19067
ec:6.6.1.23/25	NC(Cc1ccc(O)c(O)c1)C(=O)O	O=C(O)C=Cc1ccc(O)c(O)c1	0.281473
ec:6.1.1.104	CC(C)(COP(O)(=O)OP(O)(=O)OC[C@@]1([C@]([C@]([C@](N2C=NC3=C(N)N=CN=C32)(O1)[H])(O)[H])(OP(O)(O)=O)[H])[H])[C@](C(=NCCC(=NCCSC(C=CC=4C=CC(=C(C4)O)O)=O)O)O)(O)[H]	CC(C)(COP(O)(=O)OP(O)(=O)OC[C@@]1([C@]([C@]([C@](N2C=NC3=C(N)N=CN=C32)(O1)[H])(O)[H])(OP(O)(O)=O)[H])[H])[C@](C(=NCCC(=NCCSC(C=CC=4C=CC(=C(C4)OC)O)=O)O)O)(O)[H]	0.066049
ec:6.1.11	CC(C)(COP(O)(=O)OP(O)(=O)OC[C@@]1([C@]([C@]([C@](N2C=NC3=C(N)N=CN=C32)(O1)[H])(O)[H])(OP(O)(O)=O)[H])[H])[C@](C(=NCCC(=NCCSC(C=CC=4C=CC(=C(C4)OC)O)=O)O)O)(O)[H]	CC(C)(COP(O)(=O)OP(O)(=O)OC[C@@]1([C@]([C@]([C@](N2C=NC3=C(N)N=CN=C32)(O1)[H])(O)[H])(OP(O)(O)=O)[H])[H])[C@](C(=NCCC(=NCCSC(C=CC4=CC(=C(C(=C4)OC)O)O)=O)O)O)(O)[H]	0.209244
ec:6.4.1.128	COc1cc2ccc(=O)oc2cc1O	COc1cc2ccc(=O)oc2cc1OC1OC(CO)C(O)C(O)C1O	0.259391
ec:6.1.1.-	COc1cc2ccc(=O)oc2cc1O	O=c1ccc2cc(O)c(O)cc2o1	0.141914
ec:6.1.13.125	NC(Cc1c[nH]c2ccccc12)C(=O)O	ON=CCc1c[nH]c2ccccc12	0.955195
ec:1.1.1.6	ON=CCc1c[nH]c2ccccc12	N#CCc1c[nH]c2ccccc12	0.993833

## Sheet: Falcarindiol_reaction_scores
Metabolites	EC	smile_substrate	smile_product	reaction_likelihood_score
linoleic acid --> crepenynic acid	ec:1.14.19.4	CCCCC/C=C\C/C=C/CCCCCCCC(=O)O	CCCCCC#CCC=CCCCCCCCC(=O)O	0.710557
crepenynic acid --> dehydrocrepenynic acid	ec:1.14.19.4	CCCCCC#CCC=CCCCCCCCC(=O)O	CCCC=CC#CCC=CCCCCCCCC(=O)O	0.930992
dehydrocrepenynic acid --> octadecene diyonic acid	ec:1.14.19.4	CCCC=CC#CCC=CCCCCCCCC(=O)O	CCCC#CC#CCC=CCCCCCCCC(=O)O	0.752017
octadecene diyonic acid --> octadecadiene diyonic acid	ec:1.14.19.4	CCCC#CC#CCC=CCCCCCCCC(=O)O	C=CCC#CC#CCC=CCCCCCCCC(=O)O	0.0660717
octadecadiene diyonic acid --> meta_6	ec:1.14.19.4	C=CCC#CC#CCC=CCCCCCCCC(=O)O	C=CC(O)C#CC#CCC=CCCCCCCCC(=O)O	0.243158
meta_6 --> meta_7	ec:1.14.19.4	C=CC(O)C#CC#CCC=CCCCCCCCC(=O)O	C=CC(O)C#CC#CC(O)C=CCCCCCCCC(=O)O	0.355291
meta_7 --> falcarindiol	ec:4.1.99.5	C=CC(O)C#CC#CC(O)C=CCCCCCCCC(=O)O	C=C[C@@H](O)C#CC#C[C@@H](O)/C=C\CCCCCCC	0.732967
