# Supplementary material for: MEANtools integrates multi-omics data to identify metabolites and predict biosynthetic pathways
Source: PLoS Biol. 2025 Jul 28;23(7):e3003307. doi: 10.1371/journal.pbio.3003307 (PMC12327601; doi:10.1371/journal.pbio.3003307)
Supplement: S3 Data — m/z-Based annotation of mass-features. Table provides m/z-based annotations of falcarindiol-related mass-features. (XLSX) [file pbio.3003307.s012.xlsx]

## Sheet: Sheet1
metabolite	lotus_id	wikidata_id	smiles	inchi	inchikey	iupac_name	molecular_formula	molecular_weight	NPclassifierPathway	NPclassifierSuperclass	NPclassifierClass	ClassyfireKingdom	ClassyfireSuperclass	ClassyfireClass	ClassyfireDirectParent	allTaxa	mz	Ion_name
M274T1158	LTS0121510	http://www.wikidata.org/entity/Q105174818	C[C@H](CO)[C@H]1OC(=O)C=C2C1=C[C@H]1OC(=O)[C@]3(C)[C@H]1[C@]2(C)[C@@H](Cl)[C@H](O)[C@@H]3O	InChI=1S/C19H23ClO7/c1-7(6-21)13-8-4-10-14-18(2,9(8)5-11(22)27-13)15(20)12(23)16(24)19(14,3)17(25)26-10/h4-5,7,10,12-16,21,23-24H,6H2,1-3H3/t7-,10-,12+,13-,14-,15+,16+,18-,19-/m1/s1	MYDXZQQTJDVANI-LWLJHPHVSA-N	(1S,6R,9R,12R,13R,14R,15R,16S)-15-chloro-13,14-dihydroxy-6-[(2R)-1-hydroxypropan-2-yl]-1,12-dimethyl-5,10-dioxatetracyclo[7.6.1.0¬≤,‚Å∑.0¬π¬≤,¬π‚Å∂]hexadeca-2,7-diene-4,11-dione	C19H23ClO7	398.835	Terpenoids	Diterpenoids	Nagilactone diterpenoids	Organic compounds	Organoheterocyclic compounds	Naphthopyrans	Naphthopyrans	Podocarpus, Podocarpus macrophyllus, Eukaryota, Archaeplastida, Plantae, Podocarpaceae, Pinopsida, Tracheophyta, Viridiplantae, Streptophyta	274.215	M+3ACN+2H
M274T1158	LTS0103990	http://www.wikidata.org/entity/Q77511239	COc1cccc2c1C(=O)O[C@H](CCC[C@H](C)O)C2	InChI=1S/C15H20O4/c1-10(16)5-3-7-12-9-11-6-4-8-13(18-2)14(11)15(17)19-12/h4,6,8,10,12,16H,3,5,7,9H2,1-2H3/t10-,12+/m0/s1	ANQUMTXATCXENQ-CMPLNLGQSA-N	(3R)-3-[(4S)-4-hydroxypentyl]-8-methoxy-3,4-dihydro-1H-2-benzopyran-1-one	C15H20O4	264.317	Shikimates and Phenylpropanoids	Coumarins	Isocoumarins	Organic compounds	Organoheterocyclic compounds	Benzopyrans	2-benzopyrans	Fungi, Ascomycota, Aspergillaceae, Eukaryota, Penicillium, Eurotiomycetes, Trichocomaceae	274.215	M+2H+Na
M274T1158	LTS0103990	http://www.wikidata.org/entity/Q77511239	COc1cccc2c1C(=O)O[C@H](CCC[C@H](C)O)C2	InChI=1S/C15H20O4/c1-10(16)5-3-7-12-9-11-6-4-8-13(18-2)14(11)15(17)19-12/h4,6,8,10,12,16H,3,5,7,9H2,1-2H3/t10-,12+/m0/s1	ANQUMTXATCXENQ-CMPLNLGQSA-N	(3R)-3-[(4S)-4-hydroxypentyl]-8-methoxy-3,4-dihydro-1H-2-benzopyran-1-one	C15H20O4	264.317	Shikimates and Phenylpropanoids	Coumarins	Isocoumarins	Organic compounds	Organoheterocyclic compounds	Benzopyrans	2-benzopyrans	Fungi, Ascomycota, Aspergillaceae, Eukaryota, Penicillium, Eurotiomycetes, Trichocomaceae	274.215	M+H+2Na
M274T1158	LTS0103990	http://www.wikidata.org/entity/Q77511239	COc1cccc2c1C(=O)O[C@H](CCC[C@H](C)O)C2	InChI=1S/C15H20O4/c1-10(16)5-3-7-12-9-11-6-4-8-13(18-2)14(11)15(17)19-12/h4,6,8,10,12,16H,3,5,7,9H2,1-2H3/t10-,12+/m0/s1	ANQUMTXATCXENQ-CMPLNLGQSA-N	(3R)-3-[(4S)-4-hydroxypentyl]-8-methoxy-3,4-dihydro-1H-2-benzopyran-1-one	C15H20O4	264.317	Shikimates and Phenylpropanoids	Coumarins	Isocoumarins	Organic compounds	Organoheterocyclic compounds	Benzopyrans	2-benzopyrans	Fungi, Ascomycota, Aspergillaceae, Eukaryota, Penicillium, Eurotiomycetes, Trichocomaceae	274.215	M+3Na
M274T1158	LTS0103990	http://www.wikidata.org/entity/Q77511239	COc1cccc2c1C(=O)O[C@H](CCC[C@H](C)O)C2	InChI=1S/C15H20O4/c1-10(16)5-3-7-12-9-11-6-4-8-13(18-2)14(11)15(17)19-12/h4,6,8,10,12,16H,3,5,7,9H2,1-2H3/t10-,12+/m0/s1	ANQUMTXATCXENQ-CMPLNLGQSA-N	(3R)-3-[(4S)-4-hydroxypentyl]-8-methoxy-3,4-dihydro-1H-2-benzopyran-1-one	C15H20O4	264.317	Shikimates and Phenylpropanoids	Coumarins	Isocoumarins	Organic compounds	Organoheterocyclic compounds	Benzopyrans	2-benzopyrans	Fungi, Ascomycota, Aspergillaceae, Eukaryota, Penicillium, Eurotiomycetes, Trichocomaceae	274.215	M+H+NH4
M274T1158	LTS0103990	http://www.wikidata.org/entity/Q77511239	COc1cccc2c1C(=O)O[C@H](CCC[C@H](C)O)C2	InChI=1S/C15H20O4/c1-10(16)5-3-7-12-9-11-6-4-8-13(18-2)14(11)15(17)19-12/h4,6,8,10,12,16H,3,5,7,9H2,1-2H3/t10-,12+/m0/s1	ANQUMTXATCXENQ-CMPLNLGQSA-N	(3R)-3-[(4S)-4-hydroxypentyl]-8-methoxy-3,4-dihydro-1H-2-benzopyran-1-one	C15H20O4	264.317	Shikimates and Phenylpropanoids	Coumarins	Isocoumarins	Organic compounds	Organoheterocyclic compounds	Benzopyrans	2-benzopyrans	Fungi, Ascomycota, Aspergillaceae, Eukaryota, Penicillium, Eurotiomycetes, Trichocomaceae	274.215	M+H+Na
M274T1158	LTS0103990	http://www.wikidata.org/entity/Q77511239	COc1cccc2c1C(=O)O[C@H](CCC[C@H](C)O)C2	InChI=1S/C15H20O4/c1-10(16)5-3-7-12-9-11-6-4-8-13(18-2)14(11)15(17)19-12/h4,6,8,10,12,16H,3,5,7,9H2,1-2H3/t10-,12+/m0/s1	ANQUMTXATCXENQ-CMPLNLGQSA-N	(3R)-3-[(4S)-4-hydroxypentyl]-8-methoxy-3,4-dihydro-1H-2-benzopyran-1-one	C15H20O4	264.317	Shikimates and Phenylpropanoids	Coumarins	Isocoumarins	Organic compounds	Organoheterocyclic compounds	Benzopyrans	2-benzopyrans	Fungi, Ascomycota, Aspergillaceae, Eukaryota, Penicillium, Eurotiomycetes, Trichocomaceae	274.215	M+H+K
M274T1158	LTS0103990	http://www.wikidata.org/entity/Q77511239	COc1cccc2c1C(=O)O[C@H](CCC[C@H](C)O)C2	InChI=1S/C15H20O4/c1-10(16)5-3-7-12-9-11-6-4-8-13(18-2)14(11)15(17)19-12/h4,6,8,10,12,16H,3,5,7,9H2,1-2H3/t10-,12+/m0/s1	ANQUMTXATCXENQ-CMPLNLGQSA-N	(3R)-3-[(4S)-4-hydroxypentyl]-8-methoxy-3,4-dihydro-1H-2-benzopyran-1-one	C15H20O4	264.317	Shikimates and Phenylpropanoids	Coumarins	Isocoumarins	Organic compounds	Organoheterocyclic compounds	Benzopyrans	2-benzopyrans	Fungi, Ascomycota, Aspergillaceae, Eukaryota, Penicillium, Eurotiomycetes, Trichocomaceae	274.215	M+ACN+2H
M274T1158	LTS0103990	http://www.wikidata.org/entity/Q77511239	COc1cccc2c1C(=O)O[C@H](CCC[C@H](C)O)C2	InChI=1S/C15H20O4/c1-10(16)5-3-7-12-9-11-6-4-8-13(18-2)14(11)15(17)19-12/h4,6,8,10,12,16H,3,5,7,9H2,1-2H3/t10-,12+/m0/s1	ANQUMTXATCXENQ-CMPLNLGQSA-N	(3R)-3-[(4S)-4-hydroxypentyl]-8-methoxy-3,4-dihydro-1H-2-benzopyran-1-one	C15H20O4	264.317	Shikimates and Phenylpropanoids	Coumarins	Isocoumarins	Organic compounds	Organoheterocyclic compounds	Benzopyrans	2-benzopyrans	Fungi, Ascomycota, Aspergillaceae, Eukaryota, Penicillium, Eurotiomycetes, Trichocomaceae	274.215	M+2Na
M274T1158	LTS0103990	http://www.wikidata.org/entity/Q77511239	COc1cccc2c1C(=O)O[C@H](CCC[C@H](C)O)C2	InChI=1S/C15H20O4/c1-10(16)5-3-7-12-9-11-6-4-8-13(18-2)14(11)15(17)19-12/h4,6,8,10,12,16H,3,5,7,9H2,1-2H3/t10-,12+/m0/s1	ANQUMTXATCXENQ-CMPLNLGQSA-N	(3R)-3-[(4S)-4-hydroxypentyl]-8-methoxy-3,4-dihydro-1H-2-benzopyran-1-one	C15H20O4	264.317	Shikimates and Phenylpropanoids	Coumarins	Isocoumarins	Organic compounds	Organoheterocyclic compounds	Benzopyrans	2-benzopyrans	Fungi, Ascomycota, Aspergillaceae, Eukaryota, Penicillium, Eurotiomycetes, Trichocomaceae	274.215	M+2ACN+2H
M274T1158	LTS0103990	http://www.wikidata.org/entity/Q77511239	COc1cccc2c1C(=O)O[C@H](CCC[C@H](C)O)C2	InChI=1S/C15H20O4/c1-10(16)5-3-7-12-9-11-6-4-8-13(18-2)14(11)15(17)19-12/h4,6,8,10,12,16H,3,5,7,9H2,1-2H3/t10-,12+/m0/s1	ANQUMTXATCXENQ-CMPLNLGQSA-N	(3R)-3-[(4S)-4-hydroxypentyl]-8-methoxy-3,4-dihydro-1H-2-benzopyran-1-one	C15H20O4	264.317	Shikimates and Phenylpropanoids	Coumarins	Isocoumarins	Organic compounds	Organoheterocyclic compounds	Benzopyrans	2-benzopyrans	Fungi, Ascomycota, Aspergillaceae, Eukaryota, Penicillium, Eurotiomycetes, Trichocomaceae	274.215	M+NH4
M274T1158	LTS0103990	http://www.wikidata.org/entity/Q77511239	COc1cccc2c1C(=O)O[C@H](CCC[C@H](C)O)C2	InChI=1S/C15H20O4/c1-10(16)5-3-7-12-9-11-6-4-8-13(18-2)14(11)15(17)19-12/h4,6,8,10,12,16H,3,5,7,9H2,1-2H3/t10-,12+/m0/s1	ANQUMTXATCXENQ-CMPLNLGQSA-N	(3R)-3-[(4S)-4-hydroxypentyl]-8-methoxy-3,4-dihydro-1H-2-benzopyran-1-one	C15H20O4	264.317	Shikimates and Phenylpropanoids	Coumarins	Isocoumarins	Organic compounds	Organoheterocyclic compounds	Benzopyrans	2-benzopyrans	Fungi, Ascomycota, Aspergillaceae, Eukaryota, Penicillium, Eurotiomycetes, Trichocomaceae	274.215	M+Na
M274T1158	LTS0103990	http://www.wikidata.org/entity/Q77511239	COc1cccc2c1C(=O)O[C@H](CCC[C@H](C)O)C2	InChI=1S/C15H20O4/c1-10(16)5-3-7-12-9-11-6-4-8-13(18-2)14(11)15(17)19-12/h4,6,8,10,12,16H,3,5,7,9H2,1-2H3/t10-,12+/m0/s1	ANQUMTXATCXENQ-CMPLNLGQSA-N	(3R)-3-[(4S)-4-hydroxypentyl]-8-methoxy-3,4-dihydro-1H-2-benzopyran-1-one	C15H20O4	264.317	Shikimates and Phenylpropanoids	Coumarins	Isocoumarins	Organic compounds	Organoheterocyclic compounds	Benzopyrans	2-benzopyrans	Fungi, Ascomycota, Aspergillaceae, Eukaryota, Penicillium, Eurotiomycetes, Trichocomaceae	274.215	M+CH3OH+H
M274T1158	LTS0103990	http://www.wikidata.org/entity/Q77511239	COc1cccc2c1C(=O)O[C@H](CCC[C@H](C)O)C2	InChI=1S/C15H20O4/c1-10(16)5-3-7-12-9-11-6-4-8-13(18-2)14(11)15(17)19-12/h4,6,8,10,12,16H,3,5,7,9H2,1-2H3/t10-,12+/m0/s1	ANQUMTXATCXENQ-CMPLNLGQSA-N	(3R)-3-[(4S)-4-hydroxypentyl]-8-methoxy-3,4-dihydro-1H-2-benzopyran-1-one	C15H20O4	264.317	Shikimates and Phenylpropanoids	Coumarins	Isocoumarins	Organic compounds	Organoheterocyclic compounds	Benzopyrans	2-benzopyrans	Fungi, Ascomycota, Aspergillaceae, Eukaryota, Penicillium, Eurotiomycetes, Trichocomaceae	274.215	M+K
M274T1158	LTS0103990	http://www.wikidata.org/entity/Q77511239	COc1cccc2c1C(=O)O[C@H](CCC[C@H](C)O)C2	InChI=1S/C15H20O4/c1-10(16)5-3-7-12-9-11-6-4-8-13(18-2)14(11)15(17)19-12/h4,6,8,10,12,16H,3,5,7,9H2,1-2H3/t10-,12+/m0/s1	ANQUMTXATCXENQ-CMPLNLGQSA-N	(3R)-3-[(4S)-4-hydroxypentyl]-8-methoxy-3,4-dihydro-1H-2-benzopyran-1-one	C15H20O4	264.317	Shikimates and Phenylpropanoids	Coumarins	Isocoumarins	Organic compounds	Organoheterocyclic compounds	Benzopyrans	2-benzopyrans	Fungi, Ascomycota, Aspergillaceae, Eukaryota, Penicillium, Eurotiomycetes, Trichocomaceae	274.215	M+ACN+H
M274T1158	LTS0103990	http://www.wikidata.org/entity/Q77511239	COc1cccc2c1C(=O)O[C@H](CCC[C@H](C)O)C2	InChI=1S/C15H20O4/c1-10(16)5-3-7-12-9-11-6-4-8-13(18-2)14(11)15(17)19-12/h4,6,8,10,12,16H,3,5,7,9H2,1-2H3/t10-,12+/m0/s1	ANQUMTXATCXENQ-CMPLNLGQSA-N	(3R)-3-[(4S)-4-hydroxypentyl]-8-methoxy-3,4-dihydro-1H-2-benzopyran-1-one	C15H20O4	264.317	Shikimates and Phenylpropanoids	Coumarins	Isocoumarins	Organic compounds	Organoheterocyclic compounds	Benzopyrans	2-benzopyrans	Fungi, Ascomycota, Aspergillaceae, Eukaryota, Penicillium, Eurotiomycetes, Trichocomaceae	274.215	M+2Na-H
M274T1158	LTS0103990	http://www.wikidata.org/entity/Q77511239	COc1cccc2c1C(=O)O[C@H](CCC[C@H](C)O)C2	InChI=1S/C15H20O4/c1-10(16)5-3-7-12-9-11-6-4-8-13(18-2)14(11)15(17)19-12/h4,6,8,10,12,16H,3,5,7,9H2,1-2H3/t10-,12+/m0/s1	ANQUMTXATCXENQ-CMPLNLGQSA-N	(3R)-3-[(4S)-4-hydroxypentyl]-8-methoxy-3,4-dihydro-1H-2-benzopyran-1-one	C15H20O4	264.317	Shikimates and Phenylpropanoids	Coumarins	Isocoumarins	Organic compounds	Organoheterocyclic compounds	Benzopyrans	2-benzopyrans	Fungi, Ascomycota, Aspergillaceae, Eukaryota, Penicillium, Eurotiomycetes, Trichocomaceae	274.215	M+IsoProp+H
M274T1158	LTS0103990	http://www.wikidata.org/entity/Q77511239	COc1cccc2c1C(=O)O[C@H](CCC[C@H](C)O)C2	InChI=1S/C15H20O4/c1-10(16)5-3-7-12-9-11-6-4-8-13(18-2)14(11)15(17)19-12/h4,6,8,10,12,16H,3,5,7,9H2,1-2H3/t10-,12+/m0/s1	ANQUMTXATCXENQ-CMPLNLGQSA-N	(3R)-3-[(4S)-4-hydroxypentyl]-8-methoxy-3,4-dihydro-1H-2-benzopyran-1-one	C15H20O4	264.317	Shikimates and Phenylpropanoids	Coumarins	Isocoumarins	Organic compounds	Organoheterocyclic compounds	Benzopyrans	2-benzopyrans	Fungi, Ascomycota, Aspergillaceae, Eukaryota, Penicillium, Eurotiomycetes, Trichocomaceae	274.215	M+ACN+Na
M274T1158	LTS0103990	http://www.wikidata.org/entity/Q77511239	COc1cccc2c1C(=O)O[C@H](CCC[C@H](C)O)C2	InChI=1S/C15H20O4/c1-10(16)5-3-7-12-9-11-6-4-8-13(18-2)14(11)15(17)19-12/h4,6,8,10,12,16H,3,5,7,9H2,1-2H3/t10-,12+/m0/s1	ANQUMTXATCXENQ-CMPLNLGQSA-N	(3R)-3-[(4S)-4-hydroxypentyl]-8-methoxy-3,4-dihydro-1H-2-benzopyran-1-one	C15H20O4	264.317	Shikimates and Phenylpropanoids	Coumarins	Isocoumarins	Organic compounds	Organoheterocyclic compounds	Benzopyrans	2-benzopyrans	Fungi, Ascomycota, Aspergillaceae, Eukaryota, Penicillium, Eurotiomycetes, Trichocomaceae	274.215	M+2K+H
M274T1158	LTS0103990	http://www.wikidata.org/entity/Q77511239	COc1cccc2c1C(=O)O[C@H](CCC[C@H](C)O)C2	InChI=1S/C15H20O4/c1-10(16)5-3-7-12-9-11-6-4-8-13(18-2)14(11)15(17)19-12/h4,6,8,10,12,16H,3,5,7,9H2,1-2H3/t10-,12+/m0/s1	ANQUMTXATCXENQ-CMPLNLGQSA-N	(3R)-3-[(4S)-4-hydroxypentyl]-8-methoxy-3,4-dihydro-1H-2-benzopyran-1-one	C15H20O4	264.317	Shikimates and Phenylpropanoids	Coumarins	Isocoumarins	Organic compounds	Organoheterocyclic compounds	Benzopyrans	2-benzopyrans	Fungi, Ascomycota, Aspergillaceae, Eukaryota, Penicillium, Eurotiomycetes, Trichocomaceae	274.215	M+DMSO+H
M274T1158	LTS0103990	http://www.wikidata.org/entity/Q77511239	COc1cccc2c1C(=O)O[C@H](CCC[C@H](C)O)C2	InChI=1S/C15H20O4/c1-10(16)5-3-7-12-9-11-6-4-8-13(18-2)14(11)15(17)19-12/h4,6,8,10,12,16H,3,5,7,9H2,1-2H3/t10-,12+/m0/s1	ANQUMTXATCXENQ-CMPLNLGQSA-N	(3R)-3-[(4S)-4-hydroxypentyl]-8-methoxy-3,4-dihydro-1H-2-benzopyran-1-one	C15H20O4	264.317	Shikimates and Phenylpropanoids	Coumarins	Isocoumarins	Organic compounds	Organoheterocyclic compounds	Benzopyrans	2-benzopyrans	Fungi, Ascomycota, Aspergillaceae, Eukaryota, Penicillium, Eurotiomycetes, Trichocomaceae	274.215	M+2ACN+H
M274T1158	LTS0103990	http://www.wikidata.org/entity/Q77511239	COc1cccc2c1C(=O)O[C@H](CCC[C@H](C)O)C2	InChI=1S/C15H20O4/c1-10(16)5-3-7-12-9-11-6-4-8-13(18-2)14(11)15(17)19-12/h4,6,8,10,12,16H,3,5,7,9H2,1-2H3/t10-,12+/m0/s1	ANQUMTXATCXENQ-CMPLNLGQSA-N	(3R)-3-[(4S)-4-hydroxypentyl]-8-methoxy-3,4-dihydro-1H-2-benzopyran-1-one	C15H20O4	264.317	Shikimates and Phenylpropanoids	Coumarins	Isocoumarins	Organic compounds	Organoheterocyclic compounds	Benzopyrans	2-benzopyrans	Fungi, Ascomycota, Aspergillaceae, Eukaryota, Penicillium, Eurotiomycetes, Trichocomaceae	274.215	M+IsoProp+Na+H
M274T1158	LTS0103990	http://www.wikidata.org/entity/Q77511239	COc1cccc2c1C(=O)O[C@H](CCC[C@H](C)O)C2	InChI=1S/C15H20O4/c1-10(16)5-3-7-12-9-11-6-4-8-13(18-2)14(11)15(17)19-12/h4,6,8,10,12,16H,3,5,7,9H2,1-2H3/t10-,12+/m0/s1	ANQUMTXATCXENQ-CMPLNLGQSA-N	(3R)-3-[(4S)-4-hydroxypentyl]-8-methoxy-3,4-dihydro-1H-2-benzopyran-1-one	C15H20O4	264.317	Shikimates and Phenylpropanoids	Coumarins	Isocoumarins	Organic compounds	Organoheterocyclic compounds	Benzopyrans	2-benzopyrans	Fungi, Ascomycota, Aspergillaceae, Eukaryota, Penicillium, Eurotiomycetes, Trichocomaceae	274.215	2M+Na
M274T1158	LTS0103990	http://www.wikidata.org/entity/Q77511239	COc1cccc2c1C(=O)O[C@H](CCC[C@H](C)O)C2	InChI=1S/C15H20O4/c1-10(16)5-3-7-12-9-11-6-4-8-13(18-2)14(11)15(17)19-12/h4,6,8,10,12,16H,3,5,7,9H2,1-2H3/t10-,12+/m0/s1	ANQUMTXATCXENQ-CMPLNLGQSA-N	(3R)-3-[(4S)-4-hydroxypentyl]-8-methoxy-3,4-dihydro-1H-2-benzopyran-1-one	C15H20O4	264.317	Shikimates and Phenylpropanoids	Coumarins	Isocoumarins	Organic compounds	Organoheterocyclic compounds	Benzopyrans	2-benzopyrans	Fungi, Ascomycota, Aspergillaceae, Eukaryota, Penicillium, Eurotiomycetes, Trichocomaceae	274.215	2M+3H2O+2H
M274T1158	LTS0103990	http://www.wikidata.org/entity/Q77511239	COc1cccc2c1C(=O)O[C@H](CCC[C@H](C)O)C2	InChI=1S/C15H20O4/c1-10(16)5-3-7-12-9-11-6-4-8-13(18-2)14(11)15(17)19-12/h4,6,8,10,12,16H,3,5,7,9H2,1-2H3/t10-,12+/m0/s1	ANQUMTXATCXENQ-CMPLNLGQSA-N	(3R)-3-[(4S)-4-hydroxypentyl]-8-methoxy-3,4-dihydro-1H-2-benzopyran-1-one	C15H20O4	264.317	Shikimates and Phenylpropanoids	Coumarins	Isocoumarins	Organic compounds	Organoheterocyclic compounds	Benzopyrans	2-benzopyrans	Fungi, Ascomycota, Aspergillaceae, Eukaryota, Penicillium, Eurotiomycetes, Trichocomaceae	274.215	2M+K
M274T1158	LTS0103990	http://www.wikidata.org/entity/Q77511239	COc1cccc2c1C(=O)O[C@H](CCC[C@H](C)O)C2	InChI=1S/C15H20O4/c1-10(16)5-3-7-12-9-11-6-4-8-13(18-2)14(11)15(17)19-12/h4,6,8,10,12,16H,3,5,7,9H2,1-2H3/t10-,12+/m0/s1	ANQUMTXATCXENQ-CMPLNLGQSA-N	(3R)-3-[(4S)-4-hydroxypentyl]-8-methoxy-3,4-dihydro-1H-2-benzopyran-1-one	C15H20O4	264.317	Shikimates and Phenylpropanoids	Coumarins	Isocoumarins	Organic compounds	Organoheterocyclic compounds	Benzopyrans	2-benzopyrans	Fungi, Ascomycota, Aspergillaceae, Eukaryota, Penicillium, Eurotiomycetes, Trichocomaceae	274.215	2M+ACN+H
M274T1158	LTS0103990	http://www.wikidata.org/entity/Q77511239	COc1cccc2c1C(=O)O[C@H](CCC[C@H](C)O)C2	InChI=1S/C15H20O4/c1-10(16)5-3-7-12-9-11-6-4-8-13(18-2)14(11)15(17)19-12/h4,6,8,10,12,16H,3,5,7,9H2,1-2H3/t10-,12+/m0/s1	ANQUMTXATCXENQ-CMPLNLGQSA-N	(3R)-3-[(4S)-4-hydroxypentyl]-8-methoxy-3,4-dihydro-1H-2-benzopyran-1-one	C15H20O4	264.317	Shikimates and Phenylpropanoids	Coumarins	Isocoumarins	Organic compounds	Organoheterocyclic compounds	Benzopyrans	2-benzopyrans	Fungi, Ascomycota, Aspergillaceae, Eukaryota, Penicillium, Eurotiomycetes, Trichocomaceae	274.215	2M+ACN+Na
M274T1158	LTS0103990	http://www.wikidata.org/entity/Q77511239	COc1cccc2c1C(=O)O[C@H](CCC[C@H](C)O)C2	InChI=1S/C15H20O4/c1-10(16)5-3-7-12-9-11-6-4-8-13(18-2)14(11)15(17)19-12/h4,6,8,10,12,16H,3,5,7,9H2,1-2H3/t10-,12+/m0/s1	ANQUMTXATCXENQ-CMPLNLGQSA-N	(3R)-3-[(4S)-4-hydroxypentyl]-8-methoxy-3,4-dihydro-1H-2-benzopyran-1-one	C15H20O4	264.317	Shikimates and Phenylpropanoids	Coumarins	Isocoumarins	Organic compounds	Organoheterocyclic compounds	Benzopyrans	2-benzopyrans	Fungi, Ascomycota, Aspergillaceae, Eukaryota, Penicillium, Eurotiomycetes, Trichocomaceae	274.215	M+Na-2H
M274T1158	LTS0103990	http://www.wikidata.org/entity/Q77511239	COc1cccc2c1C(=O)O[C@H](CCC[C@H](C)O)C2	InChI=1S/C15H20O4/c1-10(16)5-3-7-12-9-11-6-4-8-13(18-2)14(11)15(17)19-12/h4,6,8,10,12,16H,3,5,7,9H2,1-2H3/t10-,12+/m0/s1	ANQUMTXATCXENQ-CMPLNLGQSA-N	(3R)-3-[(4S)-4-hydroxypentyl]-8-methoxy-3,4-dihydro-1H-2-benzopyran-1-one	C15H20O4	264.317	Shikimates and Phenylpropanoids	Coumarins	Isocoumarins	Organic compounds	Organoheterocyclic compounds	Benzopyrans	2-benzopyrans	Fungi, Ascomycota, Aspergillaceae, Eukaryota, Penicillium, Eurotiomycetes, Trichocomaceae	274.215	M+Cl
M274T1158	LTS0103990	http://www.wikidata.org/entity/Q77511239	COc1cccc2c1C(=O)O[C@H](CCC[C@H](C)O)C2	InChI=1S/C15H20O4/c1-10(16)5-3-7-12-9-11-6-4-8-13(18-2)14(11)15(17)19-12/h4,6,8,10,12,16H,3,5,7,9H2,1-2H3/t10-,12+/m0/s1	ANQUMTXATCXENQ-CMPLNLGQSA-N	(3R)-3-[(4S)-4-hydroxypentyl]-8-methoxy-3,4-dihydro-1H-2-benzopyran-1-one	C15H20O4	264.317	Shikimates and Phenylpropanoids	Coumarins	Isocoumarins	Organic compounds	Organoheterocyclic compounds	Benzopyrans	2-benzopyrans	Fungi, Ascomycota, Aspergillaceae, Eukaryota, Penicillium, Eurotiomycetes, Trichocomaceae	274.215	M+K-2H
M274T1158	LTS0103990	http://www.wikidata.org/entity/Q77511239	COc1cccc2c1C(=O)O[C@H](CCC[C@H](C)O)C2	InChI=1S/C15H20O4/c1-10(16)5-3-7-12-9-11-6-4-8-13(18-2)14(11)15(17)19-12/h4,6,8,10,12,16H,3,5,7,9H2,1-2H3/t10-,12+/m0/s1	ANQUMTXATCXENQ-CMPLNLGQSA-N	(3R)-3-[(4S)-4-hydroxypentyl]-8-methoxy-3,4-dihydro-1H-2-benzopyran-1-one	C15H20O4	264.317	Shikimates and Phenylpropanoids	Coumarins	Isocoumarins	Organic compounds	Organoheterocyclic compounds	Benzopyrans	2-benzopyrans	Fungi, Ascomycota, Aspergillaceae, Eukaryota, Penicillium, Eurotiomycetes, Trichocomaceae	274.215	M+FA-H
M274T1158	LTS0103990	http://www.wikidata.org/entity/Q77511239	COc1cccc2c1C(=O)O[C@H](CCC[C@H](C)O)C2	InChI=1S/C15H20O4/c1-10(16)5-3-7-12-9-11-6-4-8-13(18-2)14(11)15(17)19-12/h4,6,8,10,12,16H,3,5,7,9H2,1-2H3/t10-,12+/m0/s1	ANQUMTXATCXENQ-CMPLNLGQSA-N	(3R)-3-[(4S)-4-hydroxypentyl]-8-methoxy-3,4-dihydro-1H-2-benzopyran-1-one	C15H20O4	264.317	Shikimates and Phenylpropanoids	Coumarins	Isocoumarins	Organic compounds	Organoheterocyclic compounds	Benzopyrans	2-benzopyrans	Fungi, Ascomycota, Aspergillaceae, Eukaryota, Penicillium, Eurotiomycetes, Trichocomaceae	274.215	M+Hac-H
M274T1158	LTS0103990	http://www.wikidata.org/entity/Q77511239	COc1cccc2c1C(=O)O[C@H](CCC[C@H](C)O)C2	InChI=1S/C15H20O4/c1-10(16)5-3-7-12-9-11-6-4-8-13(18-2)14(11)15(17)19-12/h4,6,8,10,12,16H,3,5,7,9H2,1-2H3/t10-,12+/m0/s1	ANQUMTXATCXENQ-CMPLNLGQSA-N	(3R)-3-[(4S)-4-hydroxypentyl]-8-methoxy-3,4-dihydro-1H-2-benzopyran-1-one	C15H20O4	264.317	Shikimates and Phenylpropanoids	Coumarins	Isocoumarins	Organic compounds	Organoheterocyclic compounds	Benzopyrans	2-benzopyrans	Fungi, Ascomycota, Aspergillaceae, Eukaryota, Penicillium, Eurotiomycetes, Trichocomaceae	274.215	M+Br
M274T1158	LTS0103990	http://www.wikidata.org/entity/Q77511239	COc1cccc2c1C(=O)O[C@H](CCC[C@H](C)O)C2	InChI=1S/C15H20O4/c1-10(16)5-3-7-12-9-11-6-4-8-13(18-2)14(11)15(17)19-12/h4,6,8,10,12,16H,3,5,7,9H2,1-2H3/t10-,12+/m0/s1	ANQUMTXATCXENQ-CMPLNLGQSA-N	(3R)-3-[(4S)-4-hydroxypentyl]-8-methoxy-3,4-dihydro-1H-2-benzopyran-1-one	C15H20O4	264.317	Shikimates and Phenylpropanoids	Coumarins	Isocoumarins	Organic compounds	Organoheterocyclic compounds	Benzopyrans	2-benzopyrans	Fungi, Ascomycota, Aspergillaceae, Eukaryota, Penicillium, Eurotiomycetes, Trichocomaceae	274.215	M+TFA-H
M274T1158	LTS0103990	http://www.wikidata.org/entity/Q77511239	COc1cccc2c1C(=O)O[C@H](CCC[C@H](C)O)C2	InChI=1S/C15H20O4/c1-10(16)5-3-7-12-9-11-6-4-8-13(18-2)14(11)15(17)19-12/h4,6,8,10,12,16H,3,5,7,9H2,1-2H3/t10-,12+/m0/s1	ANQUMTXATCXENQ-CMPLNLGQSA-N	(3R)-3-[(4S)-4-hydroxypentyl]-8-methoxy-3,4-dihydro-1H-2-benzopyran-1-one	C15H20O4	264.317	Shikimates and Phenylpropanoids	Coumarins	Isocoumarins	Organic compounds	Organoheterocyclic compounds	Benzopyrans	2-benzopyrans	Fungi, Ascomycota, Aspergillaceae, Eukaryota, Penicillium, Eurotiomycetes, Trichocomaceae	274.215	2M+FA-H
M274T1158	LTS0103990	http://www.wikidata.org/entity/Q77511239	COc1cccc2c1C(=O)O[C@H](CCC[C@H](C)O)C2	InChI=1S/C15H20O4/c1-10(16)5-3-7-12-9-11-6-4-8-13(18-2)14(11)15(17)19-12/h4,6,8,10,12,16H,3,5,7,9H2,1-2H3/t10-,12+/m0/s1	ANQUMTXATCXENQ-CMPLNLGQSA-N	(3R)-3-[(4S)-4-hydroxypentyl]-8-methoxy-3,4-dihydro-1H-2-benzopyran-1-one	C15H20O4	264.317	Shikimates and Phenylpropanoids	Coumarins	Isocoumarins	Organic compounds	Organoheterocyclic compounds	Benzopyrans	2-benzopyrans	Fungi, Ascomycota, Aspergillaceae, Eukaryota, Penicillium, Eurotiomycetes, Trichocomaceae	274.215	2M+Hac-H
M274T1158	LTS0228737	http://www.wikidata.org/entity/Q104955673	Cc1ccc(/C=C/C(O)=NCCc2ccccc2)cc1	InChI=1S/C18H19NO/c1-15-7-9-17(10-8-15)11-12-18(20)19-14-13-16-5-3-2-4-6-16/h2-12H,13-14H2,1H3,(H,19,20)/b12-11+	CEGXCAVMQDPDRL-VAWYXSNFSA-N	(2E)-3-(4-methylphenyl)-N-(2-phenylethyl)prop-2-enimidic acid	C18H19NO	265.35	Shikimates and Phenylpropanoids|Shikimates and Phenylpropanoids	|Diarylheptanoids	|Linear diarylheptanoids	Organic compounds	Phenylpropanoids and polyketides	Cinnamic acids and derivatives	Cinnamic acid amides	Uvaria, Eukaryota, Plantae, Archaeplastida, Uvaria dulcis, Magnoliopsida, Annonaceae, Tracheophyta, Streptophyta, Viridiplantae	274.215	2M+NH4
M274T1158	LTS0046918	http://www.wikidata.org/entity/Q105035872	CC(=O)O[C@@H]1C=C(C)[C@@](C)(CCc2ccoc2)[C@H](C)C1	InChI=1S/C17H24O3/c1-12-9-16(20-14(3)18)10-13(2)17(12,4)7-5-15-6-8-19-11-15/h6,8-9,11,13,16H,5,7,10H2,1-4H3/t13-,16-,17-/m1/s1	HZTWUUKRDYBPMK-KBRIMQKVSA-N	(1S,4S,5R)-4-[2-(furan-3-yl)ethyl]-3,4,5-trimethylcyclohex-2-en-1-yl acetate	C17H24O3	276.371	Terpenoids|Terpenoids	|Sesquiterpenoids	|	Organic compounds	Organoheterocyclic compounds	Heteroaromatic compounds	Heteroaromatic compounds	Doriopsilla pelseneeri, Animalia, Dendrodorididae, Eukaryota, Gastropoda, Mollusca, Doriopsilla, Metazoa	274.215	M+3H
M274T1158	LTS0047209	http://www.wikidata.org/entity/Q105257190	COc1cc2c(c3c1C=COC=C3)OC(C(C)(C)O)C2	InChI=1S/C16H18O4/c1-16(2,17)14-9-10-8-13(18-3)11-4-6-19-7-5-12(11)15(10)20-14/h4-8,14,17H,9H2,1-3H3	SOTPZHKVANVGAN-UHFFFAOYSA-N	2-{8-methoxy-3,12-dioxatricyclo[7.5.0.0¬≤,‚Å∂]tetradeca-1(9),2(6),7,10,13-pentaen-4-yl}propan-2-ol	C16H18O4	274.312				Organic compounds	Organoheterocyclic compounds	Benzoxepines	Benzoxepines	Eukaryota, Perilla, Plantae, Archaeplastida, Equisetopsida, Perilla frutescens, Lamiaceae, Magnoliopsida, Tracheophyta, Streptophyta, Viridiplantae	274.215	M+2H
M274T1158	LTS0047209	http://www.wikidata.org/entity/Q105257190	COc1cc2c(c3c1C=COC=C3)OC(C(C)(C)O)C2	InChI=1S/C16H18O4/c1-16(2,17)14-9-10-8-13(18-3)11-4-6-19-7-5-12(11)15(10)20-14/h4-8,14,17H,9H2,1-3H3	SOTPZHKVANVGAN-UHFFFAOYSA-N	2-{8-methoxy-3,12-dioxatricyclo[7.5.0.0¬≤,‚Å∂]tetradeca-1(9),2(6),7,10,13-pentaen-4-yl}propan-2-ol	C16H18O4	274.312				Organic compounds	Organoheterocyclic compounds	Benzoxepines	Benzoxepines	Eukaryota, Perilla, Plantae, Archaeplastida, Equisetopsida, Perilla frutescens, Lamiaceae, Magnoliopsida, Tracheophyta, Streptophyta, Viridiplantae	274.215	M+H
M274T1158	LTS0047209	http://www.wikidata.org/entity/Q105257190	COc1cc2c(c3c1C=COC=C3)OC(C(C)(C)O)C2	InChI=1S/C16H18O4/c1-16(2,17)14-9-10-8-13(18-3)11-4-6-19-7-5-12(11)15(10)20-14/h4-8,14,17H,9H2,1-3H3	SOTPZHKVANVGAN-UHFFFAOYSA-N	2-{8-methoxy-3,12-dioxatricyclo[7.5.0.0¬≤,‚Å∂]tetradeca-1(9),2(6),7,10,13-pentaen-4-yl}propan-2-ol	C16H18O4	274.312				Organic compounds	Organoheterocyclic compounds	Benzoxepines	Benzoxepines	Eukaryota, Perilla, Plantae, Archaeplastida, Equisetopsida, Perilla frutescens, Lamiaceae, Magnoliopsida, Tracheophyta, Streptophyta, Viridiplantae	274.215	2M+H
M258T1128	LTS0110032	http://www.wikidata.org/entity/Q82770326	CS(=O)(=O)C=CCO	InChI=1S/C4H8O3S/c1-8(6,7)4-2-3-5/h2,4-5H,3H2,1H3	QVJRMEOIOMVCKY-UHFFFAOYSA-N	3-methanesulfonylprop-2-en-1-ol	C4H8O3S	136.171	Fatty acids	Fatty acyls	Fatty alcohols	Organic compounds	Organosulfur compounds	Sulfonyls	Sulfones	Clinacanthus siamensis, Acanthaceae, Eukaryota, Plantae, Archaeplastida, Clinacanthus, Magnoliopsida, Clinacanthus nutans, Tracheophyta, Streptophyta, Viridiplantae	258.219	M+3ACN+2H
M258T1128	LTS0103990	http://www.wikidata.org/entity/Q77511239	COc1cccc2c1C(=O)O[C@H](CCC[C@H](C)O)C2	InChI=1S/C15H20O4/c1-10(16)5-3-7-12-9-11-6-4-8-13(18-2)14(11)15(17)19-12/h4,6,8,10,12,16H,3,5,7,9H2,1-2H3/t10-,12+/m0/s1	ANQUMTXATCXENQ-CMPLNLGQSA-N	(3R)-3-[(4S)-4-hydroxypentyl]-8-methoxy-3,4-dihydro-1H-2-benzopyran-1-one	C15H20O4	264.317	Shikimates and Phenylpropanoids	Coumarins	Isocoumarins	Organic compounds	Organoheterocyclic compounds	Benzopyrans	2-benzopyrans	Fungi, Ascomycota, Aspergillaceae, Eukaryota, Penicillium, Eurotiomycetes, Trichocomaceae	258.219	M+2H+Na
M258T1128	LTS0103990	http://www.wikidata.org/entity/Q77511239	COc1cccc2c1C(=O)O[C@H](CCC[C@H](C)O)C2	InChI=1S/C15H20O4/c1-10(16)5-3-7-12-9-11-6-4-8-13(18-2)14(11)15(17)19-12/h4,6,8,10,12,16H,3,5,7,9H2,1-2H3/t10-,12+/m0/s1	ANQUMTXATCXENQ-CMPLNLGQSA-N	(3R)-3-[(4S)-4-hydroxypentyl]-8-methoxy-3,4-dihydro-1H-2-benzopyran-1-one	C15H20O4	264.317	Shikimates and Phenylpropanoids	Coumarins	Isocoumarins	Organic compounds	Organoheterocyclic compounds	Benzopyrans	2-benzopyrans	Fungi, Ascomycota, Aspergillaceae, Eukaryota, Penicillium, Eurotiomycetes, Trichocomaceae	258.219	M+H+2Na
M258T1128	LTS0103990	http://www.wikidata.org/entity/Q77511239	COc1cccc2c1C(=O)O[C@H](CCC[C@H](C)O)C2	InChI=1S/C15H20O4/c1-10(16)5-3-7-12-9-11-6-4-8-13(18-2)14(11)15(17)19-12/h4,6,8,10,12,16H,3,5,7,9H2,1-2H3/t10-,12+/m0/s1	ANQUMTXATCXENQ-CMPLNLGQSA-N	(3R)-3-[(4S)-4-hydroxypentyl]-8-methoxy-3,4-dihydro-1H-2-benzopyran-1-one	C15H20O4	264.317	Shikimates and Phenylpropanoids	Coumarins	Isocoumarins	Organic compounds	Organoheterocyclic compounds	Benzopyrans	2-benzopyrans	Fungi, Ascomycota, Aspergillaceae, Eukaryota, Penicillium, Eurotiomycetes, Trichocomaceae	258.219	M+3Na
M258T1128	LTS0103990	http://www.wikidata.org/entity/Q77511239	COc1cccc2c1C(=O)O[C@H](CCC[C@H](C)O)C2	InChI=1S/C15H20O4/c1-10(16)5-3-7-12-9-11-6-4-8-13(18-2)14(11)15(17)19-12/h4,6,8,10,12,16H,3,5,7,9H2,1-2H3/t10-,12+/m0/s1	ANQUMTXATCXENQ-CMPLNLGQSA-N	(3R)-3-[(4S)-4-hydroxypentyl]-8-methoxy-3,4-dihydro-1H-2-benzopyran-1-one	C15H20O4	264.317	Shikimates and Phenylpropanoids	Coumarins	Isocoumarins	Organic compounds	Organoheterocyclic compounds	Benzopyrans	2-benzopyrans	Fungi, Ascomycota, Aspergillaceae, Eukaryota, Penicillium, Eurotiomycetes, Trichocomaceae	258.219	M+H+NH4
M258T1128	LTS0103990	http://www.wikidata.org/entity/Q77511239	COc1cccc2c1C(=O)O[C@H](CCC[C@H](C)O)C2	InChI=1S/C15H20O4/c1-10(16)5-3-7-12-9-11-6-4-8-13(18-2)14(11)15(17)19-12/h4,6,8,10,12,16H,3,5,7,9H2,1-2H3/t10-,12+/m0/s1	ANQUMTXATCXENQ-CMPLNLGQSA-N	(3R)-3-[(4S)-4-hydroxypentyl]-8-methoxy-3,4-dihydro-1H-2-benzopyran-1-one	C15H20O4	264.317	Shikimates and Phenylpropanoids	Coumarins	Isocoumarins	Organic compounds	Organoheterocyclic compounds	Benzopyrans	2-benzopyrans	Fungi, Ascomycota, Aspergillaceae, Eukaryota, Penicillium, Eurotiomycetes, Trichocomaceae	258.219	M+H+Na
M258T1128	LTS0103990	http://www.wikidata.org/entity/Q77511239	COc1cccc2c1C(=O)O[C@H](CCC[C@H](C)O)C2	InChI=1S/C15H20O4/c1-10(16)5-3-7-12-9-11-6-4-8-13(18-2)14(11)15(17)19-12/h4,6,8,10,12,16H,3,5,7,9H2,1-2H3/t10-,12+/m0/s1	ANQUMTXATCXENQ-CMPLNLGQSA-N	(3R)-3-[(4S)-4-hydroxypentyl]-8-methoxy-3,4-dihydro-1H-2-benzopyran-1-one	C15H20O4	264.317	Shikimates and Phenylpropanoids	Coumarins	Isocoumarins	Organic compounds	Organoheterocyclic compounds	Benzopyrans	2-benzopyrans	Fungi, Ascomycota, Aspergillaceae, Eukaryota, Penicillium, Eurotiomycetes, Trichocomaceae	258.219	M+H+K
M258T1128	LTS0103990	http://www.wikidata.org/entity/Q77511239	COc1cccc2c1C(=O)O[C@H](CCC[C@H](C)O)C2	InChI=1S/C15H20O4/c1-10(16)5-3-7-12-9-11-6-4-8-13(18-2)14(11)15(17)19-12/h4,6,8,10,12,16H,3,5,7,9H2,1-2H3/t10-,12+/m0/s1	ANQUMTXATCXENQ-CMPLNLGQSA-N	(3R)-3-[(4S)-4-hydroxypentyl]-8-methoxy-3,4-dihydro-1H-2-benzopyran-1-one	C15H20O4	264.317	Shikimates and Phenylpropanoids	Coumarins	Isocoumarins	Organic compounds	Organoheterocyclic compounds	Benzopyrans	2-benzopyrans	Fungi, Ascomycota, Aspergillaceae, Eukaryota, Penicillium, Eurotiomycetes, Trichocomaceae	258.219	M+ACN+2H
M258T1128	LTS0103990	http://www.wikidata.org/entity/Q77511239	COc1cccc2c1C(=O)O[C@H](CCC[C@H](C)O)C2	InChI=1S/C15H20O4/c1-10(16)5-3-7-12-9-11-6-4-8-13(18-2)14(11)15(17)19-12/h4,6,8,10,12,16H,3,5,7,9H2,1-2H3/t10-,12+/m0/s1	ANQUMTXATCXENQ-CMPLNLGQSA-N	(3R)-3-[(4S)-4-hydroxypentyl]-8-methoxy-3,4-dihydro-1H-2-benzopyran-1-one	C15H20O4	264.317	Shikimates and Phenylpropanoids	Coumarins	Isocoumarins	Organic compounds	Organoheterocyclic compounds	Benzopyrans	2-benzopyrans	Fungi, Ascomycota, Aspergillaceae, Eukaryota, Penicillium, Eurotiomycetes, Trichocomaceae	258.219	M+2Na
M258T1128	LTS0103990	http://www.wikidata.org/entity/Q77511239	COc1cccc2c1C(=O)O[C@H](CCC[C@H](C)O)C2	InChI=1S/C15H20O4/c1-10(16)5-3-7-12-9-11-6-4-8-13(18-2)14(11)15(17)19-12/h4,6,8,10,12,16H,3,5,7,9H2,1-2H3/t10-,12+/m0/s1	ANQUMTXATCXENQ-CMPLNLGQSA-N	(3R)-3-[(4S)-4-hydroxypentyl]-8-methoxy-3,4-dihydro-1H-2-benzopyran-1-one	C15H20O4	264.317	Shikimates and Phenylpropanoids	Coumarins	Isocoumarins	Organic compounds	Organoheterocyclic compounds	Benzopyrans	2-benzopyrans	Fungi, Ascomycota, Aspergillaceae, Eukaryota, Penicillium, Eurotiomycetes, Trichocomaceae	258.219	M+2ACN+2H
M258T1128	LTS0103990	http://www.wikidata.org/entity/Q77511239	COc1cccc2c1C(=O)O[C@H](CCC[C@H](C)O)C2	InChI=1S/C15H20O4/c1-10(16)5-3-7-12-9-11-6-4-8-13(18-2)14(11)15(17)19-12/h4,6,8,10,12,16H,3,5,7,9H2,1-2H3/t10-,12+/m0/s1	ANQUMTXATCXENQ-CMPLNLGQSA-N	(3R)-3-[(4S)-4-hydroxypentyl]-8-methoxy-3,4-dihydro-1H-2-benzopyran-1-one	C15H20O4	264.317	Shikimates and Phenylpropanoids	Coumarins	Isocoumarins	Organic compounds	Organoheterocyclic compounds	Benzopyrans	2-benzopyrans	Fungi, Ascomycota, Aspergillaceae, Eukaryota, Penicillium, Eurotiomycetes, Trichocomaceae	258.219	M+NH4
M258T1128	LTS0103990	http://www.wikidata.org/entity/Q77511239	COc1cccc2c1C(=O)O[C@H](CCC[C@H](C)O)C2	InChI=1S/C15H20O4/c1-10(16)5-3-7-12-9-11-6-4-8-13(18-2)14(11)15(17)19-12/h4,6,8,10,12,16H,3,5,7,9H2,1-2H3/t10-,12+/m0/s1	ANQUMTXATCXENQ-CMPLNLGQSA-N	(3R)-3-[(4S)-4-hydroxypentyl]-8-methoxy-3,4-dihydro-1H-2-benzopyran-1-one	C15H20O4	264.317	Shikimates and Phenylpropanoids	Coumarins	Isocoumarins	Organic compounds	Organoheterocyclic compounds	Benzopyrans	2-benzopyrans	Fungi, Ascomycota, Aspergillaceae, Eukaryota, Penicillium, Eurotiomycetes, Trichocomaceae	258.219	M+Na
M258T1128	LTS0103990	http://www.wikidata.org/entity/Q77511239	COc1cccc2c1C(=O)O[C@H](CCC[C@H](C)O)C2	InChI=1S/C15H20O4/c1-10(16)5-3-7-12-9-11-6-4-8-13(18-2)14(11)15(17)19-12/h4,6,8,10,12,16H,3,5,7,9H2,1-2H3/t10-,12+/m0/s1	ANQUMTXATCXENQ-CMPLNLGQSA-N	(3R)-3-[(4S)-4-hydroxypentyl]-8-methoxy-3,4-dihydro-1H-2-benzopyran-1-one	C15H20O4	264.317	Shikimates and Phenylpropanoids	Coumarins	Isocoumarins	Organic compounds	Organoheterocyclic compounds	Benzopyrans	2-benzopyrans	Fungi, Ascomycota, Aspergillaceae, Eukaryota, Penicillium, Eurotiomycetes, Trichocomaceae	258.219	M+CH3OH+H
M258T1128	LTS0103990	http://www.wikidata.org/entity/Q77511239	COc1cccc2c1C(=O)O[C@H](CCC[C@H](C)O)C2	InChI=1S/C15H20O4/c1-10(16)5-3-7-12-9-11-6-4-8-13(18-2)14(11)15(17)19-12/h4,6,8,10,12,16H,3,5,7,9H2,1-2H3/t10-,12+/m0/s1	ANQUMTXATCXENQ-CMPLNLGQSA-N	(3R)-3-[(4S)-4-hydroxypentyl]-8-methoxy-3,4-dihydro-1H-2-benzopyran-1-one	C15H20O4	264.317	Shikimates and Phenylpropanoids	Coumarins	Isocoumarins	Organic compounds	Organoheterocyclic compounds	Benzopyrans	2-benzopyrans	Fungi, Ascomycota, Aspergillaceae, Eukaryota, Penicillium, Eurotiomycetes, Trichocomaceae	258.219	M+K
M258T1128	LTS0103990	http://www.wikidata.org/entity/Q77511239	COc1cccc2c1C(=O)O[C@H](CCC[C@H](C)O)C2	InChI=1S/C15H20O4/c1-10(16)5-3-7-12-9-11-6-4-8-13(18-2)14(11)15(17)19-12/h4,6,8,10,12,16H,3,5,7,9H2,1-2H3/t10-,12+/m0/s1	ANQUMTXATCXENQ-CMPLNLGQSA-N	(3R)-3-[(4S)-4-hydroxypentyl]-8-methoxy-3,4-dihydro-1H-2-benzopyran-1-one	C15H20O4	264.317	Shikimates and Phenylpropanoids	Coumarins	Isocoumarins	Organic compounds	Organoheterocyclic compounds	Benzopyrans	2-benzopyrans	Fungi, Ascomycota, Aspergillaceae, Eukaryota, Penicillium, Eurotiomycetes, Trichocomaceae	258.219	M+ACN+H
M258T1128	LTS0103990	http://www.wikidata.org/entity/Q77511239	COc1cccc2c1C(=O)O[C@H](CCC[C@H](C)O)C2	InChI=1S/C15H20O4/c1-10(16)5-3-7-12-9-11-6-4-8-13(18-2)14(11)15(17)19-12/h4,6,8,10,12,16H,3,5,7,9H2,1-2H3/t10-,12+/m0/s1	ANQUMTXATCXENQ-CMPLNLGQSA-N	(3R)-3-[(4S)-4-hydroxypentyl]-8-methoxy-3,4-dihydro-1H-2-benzopyran-1-one	C15H20O4	264.317	Shikimates and Phenylpropanoids	Coumarins	Isocoumarins	Organic compounds	Organoheterocyclic compounds	Benzopyrans	2-benzopyrans	Fungi, Ascomycota, Aspergillaceae, Eukaryota, Penicillium, Eurotiomycetes, Trichocomaceae	258.219	M+2Na-H
M258T1128	LTS0103990	http://www.wikidata.org/entity/Q77511239	COc1cccc2c1C(=O)O[C@H](CCC[C@H](C)O)C2	InChI=1S/C15H20O4/c1-10(16)5-3-7-12-9-11-6-4-8-13(18-2)14(11)15(17)19-12/h4,6,8,10,12,16H,3,5,7,9H2,1-2H3/t10-,12+/m0/s1	ANQUMTXATCXENQ-CMPLNLGQSA-N	(3R)-3-[(4S)-4-hydroxypentyl]-8-methoxy-3,4-dihydro-1H-2-benzopyran-1-one	C15H20O4	264.317	Shikimates and Phenylpropanoids	Coumarins	Isocoumarins	Organic compounds	Organoheterocyclic compounds	Benzopyrans	2-benzopyrans	Fungi, Ascomycota, Aspergillaceae, Eukaryota, Penicillium, Eurotiomycetes, Trichocomaceae	258.219	M+IsoProp+H
M258T1128	LTS0103990	http://www.wikidata.org/entity/Q77511239	COc1cccc2c1C(=O)O[C@H](CCC[C@H](C)O)C2	InChI=1S/C15H20O4/c1-10(16)5-3-7-12-9-11-6-4-8-13(18-2)14(11)15(17)19-12/h4,6,8,10,12,16H,3,5,7,9H2,1-2H3/t10-,12+/m0/s1	ANQUMTXATCXENQ-CMPLNLGQSA-N	(3R)-3-[(4S)-4-hydroxypentyl]-8-methoxy-3,4-dihydro-1H-2-benzopyran-1-one	C15H20O4	264.317	Shikimates and Phenylpropanoids	Coumarins	Isocoumarins	Organic compounds	Organoheterocyclic compounds	Benzopyrans	2-benzopyrans	Fungi, Ascomycota, Aspergillaceae, Eukaryota, Penicillium, Eurotiomycetes, Trichocomaceae	258.219	M+ACN+Na
M258T1128	LTS0103990	http://www.wikidata.org/entity/Q77511239	COc1cccc2c1C(=O)O[C@H](CCC[C@H](C)O)C2	InChI=1S/C15H20O4/c1-10(16)5-3-7-12-9-11-6-4-8-13(18-2)14(11)15(17)19-12/h4,6,8,10,12,16H,3,5,7,9H2,1-2H3/t10-,12+/m0/s1	ANQUMTXATCXENQ-CMPLNLGQSA-N	(3R)-3-[(4S)-4-hydroxypentyl]-8-methoxy-3,4-dihydro-1H-2-benzopyran-1-one	C15H20O4	264.317	Shikimates and Phenylpropanoids	Coumarins	Isocoumarins	Organic compounds	Organoheterocyclic compounds	Benzopyrans	2-benzopyrans	Fungi, Ascomycota, Aspergillaceae, Eukaryota, Penicillium, Eurotiomycetes, Trichocomaceae	258.219	M+2K+H
M258T1128	LTS0103990	http://www.wikidata.org/entity/Q77511239	COc1cccc2c1C(=O)O[C@H](CCC[C@H](C)O)C2	InChI=1S/C15H20O4/c1-10(16)5-3-7-12-9-11-6-4-8-13(18-2)14(11)15(17)19-12/h4,6,8,10,12,16H,3,5,7,9H2,1-2H3/t10-,12+/m0/s1	ANQUMTXATCXENQ-CMPLNLGQSA-N	(3R)-3-[(4S)-4-hydroxypentyl]-8-methoxy-3,4-dihydro-1H-2-benzopyran-1-one	C15H20O4	264.317	Shikimates and Phenylpropanoids	Coumarins	Isocoumarins	Organic compounds	Organoheterocyclic compounds	Benzopyrans	2-benzopyrans	Fungi, Ascomycota, Aspergillaceae, Eukaryota, Penicillium, Eurotiomycetes, Trichocomaceae	258.219	M+DMSO+H
M258T1128	LTS0103990	http://www.wikidata.org/entity/Q77511239	COc1cccc2c1C(=O)O[C@H](CCC[C@H](C)O)C2	InChI=1S/C15H20O4/c1-10(16)5-3-7-12-9-11-6-4-8-13(18-2)14(11)15(17)19-12/h4,6,8,10,12,16H,3,5,7,9H2,1-2H3/t10-,12+/m0/s1	ANQUMTXATCXENQ-CMPLNLGQSA-N	(3R)-3-[(4S)-4-hydroxypentyl]-8-methoxy-3,4-dihydro-1H-2-benzopyran-1-one	C15H20O4	264.317	Shikimates and Phenylpropanoids	Coumarins	Isocoumarins	Organic compounds	Organoheterocyclic compounds	Benzopyrans	2-benzopyrans	Fungi, Ascomycota, Aspergillaceae, Eukaryota, Penicillium, Eurotiomycetes, Trichocomaceae	258.219	M+2ACN+H
M258T1128	LTS0103990	http://www.wikidata.org/entity/Q77511239	COc1cccc2c1C(=O)O[C@H](CCC[C@H](C)O)C2	InChI=1S/C15H20O4/c1-10(16)5-3-7-12-9-11-6-4-8-13(18-2)14(11)15(17)19-12/h4,6,8,10,12,16H,3,5,7,9H2,1-2H3/t10-,12+/m0/s1	ANQUMTXATCXENQ-CMPLNLGQSA-N	(3R)-3-[(4S)-4-hydroxypentyl]-8-methoxy-3,4-dihydro-1H-2-benzopyran-1-one	C15H20O4	264.317	Shikimates and Phenylpropanoids	Coumarins	Isocoumarins	Organic compounds	Organoheterocyclic compounds	Benzopyrans	2-benzopyrans	Fungi, Ascomycota, Aspergillaceae, Eukaryota, Penicillium, Eurotiomycetes, Trichocomaceae	258.219	M+IsoProp+Na+H
M258T1128	LTS0103990	http://www.wikidata.org/entity/Q77511239	COc1cccc2c1C(=O)O[C@H](CCC[C@H](C)O)C2	InChI=1S/C15H20O4/c1-10(16)5-3-7-12-9-11-6-4-8-13(18-2)14(11)15(17)19-12/h4,6,8,10,12,16H,3,5,7,9H2,1-2H3/t10-,12+/m0/s1	ANQUMTXATCXENQ-CMPLNLGQSA-N	(3R)-3-[(4S)-4-hydroxypentyl]-8-methoxy-3,4-dihydro-1H-2-benzopyran-1-one	C15H20O4	264.317	Shikimates and Phenylpropanoids	Coumarins	Isocoumarins	Organic compounds	Organoheterocyclic compounds	Benzopyrans	2-benzopyrans	Fungi, Ascomycota, Aspergillaceae, Eukaryota, Penicillium, Eurotiomycetes, Trichocomaceae	258.219	2M+NH4
M258T1128	LTS0103990	http://www.wikidata.org/entity/Q77511239	COc1cccc2c1C(=O)O[C@H](CCC[C@H](C)O)C2	InChI=1S/C15H20O4/c1-10(16)5-3-7-12-9-11-6-4-8-13(18-2)14(11)15(17)19-12/h4,6,8,10,12,16H,3,5,7,9H2,1-2H3/t10-,12+/m0/s1	ANQUMTXATCXENQ-CMPLNLGQSA-N	(3R)-3-[(4S)-4-hydroxypentyl]-8-methoxy-3,4-dihydro-1H-2-benzopyran-1-one	C15H20O4	264.317	Shikimates and Phenylpropanoids	Coumarins	Isocoumarins	Organic compounds	Organoheterocyclic compounds	Benzopyrans	2-benzopyrans	Fungi, Ascomycota, Aspergillaceae, Eukaryota, Penicillium, Eurotiomycetes, Trichocomaceae	258.219	2M+Na
M258T1128	LTS0103990	http://www.wikidata.org/entity/Q77511239	COc1cccc2c1C(=O)O[C@H](CCC[C@H](C)O)C2	InChI=1S/C15H20O4/c1-10(16)5-3-7-12-9-11-6-4-8-13(18-2)14(11)15(17)19-12/h4,6,8,10,12,16H,3,5,7,9H2,1-2H3/t10-,12+/m0/s1	ANQUMTXATCXENQ-CMPLNLGQSA-N	(3R)-3-[(4S)-4-hydroxypentyl]-8-methoxy-3,4-dihydro-1H-2-benzopyran-1-one	C15H20O4	264.317	Shikimates and Phenylpropanoids	Coumarins	Isocoumarins	Organic compounds	Organoheterocyclic compounds	Benzopyrans	2-benzopyrans	Fungi, Ascomycota, Aspergillaceae, Eukaryota, Penicillium, Eurotiomycetes, Trichocomaceae	258.219	2M+3H2O+2H
M258T1128	LTS0103990	http://www.wikidata.org/entity/Q77511239	COc1cccc2c1C(=O)O[C@H](CCC[C@H](C)O)C2	InChI=1S/C15H20O4/c1-10(16)5-3-7-12-9-11-6-4-8-13(18-2)14(11)15(17)19-12/h4,6,8,10,12,16H,3,5,7,9H2,1-2H3/t10-,12+/m0/s1	ANQUMTXATCXENQ-CMPLNLGQSA-N	(3R)-3-[(4S)-4-hydroxypentyl]-8-methoxy-3,4-dihydro-1H-2-benzopyran-1-one	C15H20O4	264.317	Shikimates and Phenylpropanoids	Coumarins	Isocoumarins	Organic compounds	Organoheterocyclic compounds	Benzopyrans	2-benzopyrans	Fungi, Ascomycota, Aspergillaceae, Eukaryota, Penicillium, Eurotiomycetes, Trichocomaceae	258.219	2M+K
M258T1128	LTS0103990	http://www.wikidata.org/entity/Q77511239	COc1cccc2c1C(=O)O[C@H](CCC[C@H](C)O)C2	InChI=1S/C15H20O4/c1-10(16)5-3-7-12-9-11-6-4-8-13(18-2)14(11)15(17)19-12/h4,6,8,10,12,16H,3,5,7,9H2,1-2H3/t10-,12+/m0/s1	ANQUMTXATCXENQ-CMPLNLGQSA-N	(3R)-3-[(4S)-4-hydroxypentyl]-8-methoxy-3,4-dihydro-1H-2-benzopyran-1-one	C15H20O4	264.317	Shikimates and Phenylpropanoids	Coumarins	Isocoumarins	Organic compounds	Organoheterocyclic compounds	Benzopyrans	2-benzopyrans	Fungi, Ascomycota, Aspergillaceae, Eukaryota, Penicillium, Eurotiomycetes, Trichocomaceae	258.219	2M+ACN+H
M258T1128	LTS0103990	http://www.wikidata.org/entity/Q77511239	COc1cccc2c1C(=O)O[C@H](CCC[C@H](C)O)C2	InChI=1S/C15H20O4/c1-10(16)5-3-7-12-9-11-6-4-8-13(18-2)14(11)15(17)19-12/h4,6,8,10,12,16H,3,5,7,9H2,1-2H3/t10-,12+/m0/s1	ANQUMTXATCXENQ-CMPLNLGQSA-N	(3R)-3-[(4S)-4-hydroxypentyl]-8-methoxy-3,4-dihydro-1H-2-benzopyran-1-one	C15H20O4	264.317	Shikimates and Phenylpropanoids	Coumarins	Isocoumarins	Organic compounds	Organoheterocyclic compounds	Benzopyrans	2-benzopyrans	Fungi, Ascomycota, Aspergillaceae, Eukaryota, Penicillium, Eurotiomycetes, Trichocomaceae	258.219	2M+ACN+Na
M258T1128	LTS0103990	http://www.wikidata.org/entity/Q77511239	COc1cccc2c1C(=O)O[C@H](CCC[C@H](C)O)C2	InChI=1S/C15H20O4/c1-10(16)5-3-7-12-9-11-6-4-8-13(18-2)14(11)15(17)19-12/h4,6,8,10,12,16H,3,5,7,9H2,1-2H3/t10-,12+/m0/s1	ANQUMTXATCXENQ-CMPLNLGQSA-N	(3R)-3-[(4S)-4-hydroxypentyl]-8-methoxy-3,4-dihydro-1H-2-benzopyran-1-one	C15H20O4	264.317	Shikimates and Phenylpropanoids	Coumarins	Isocoumarins	Organic compounds	Organoheterocyclic compounds	Benzopyrans	2-benzopyrans	Fungi, Ascomycota, Aspergillaceae, Eukaryota, Penicillium, Eurotiomycetes, Trichocomaceae	258.219	M+Na-2H
M258T1128	LTS0103990	http://www.wikidata.org/entity/Q77511239	COc1cccc2c1C(=O)O[C@H](CCC[C@H](C)O)C2	InChI=1S/C15H20O4/c1-10(16)5-3-7-12-9-11-6-4-8-13(18-2)14(11)15(17)19-12/h4,6,8,10,12,16H,3,5,7,9H2,1-2H3/t10-,12+/m0/s1	ANQUMTXATCXENQ-CMPLNLGQSA-N	(3R)-3-[(4S)-4-hydroxypentyl]-8-methoxy-3,4-dihydro-1H-2-benzopyran-1-one	C15H20O4	264.317	Shikimates and Phenylpropanoids	Coumarins	Isocoumarins	Organic compounds	Organoheterocyclic compounds	Benzopyrans	2-benzopyrans	Fungi, Ascomycota, Aspergillaceae, Eukaryota, Penicillium, Eurotiomycetes, Trichocomaceae	258.219	M+Cl
M258T1128	LTS0103990	http://www.wikidata.org/entity/Q77511239	COc1cccc2c1C(=O)O[C@H](CCC[C@H](C)O)C2	InChI=1S/C15H20O4/c1-10(16)5-3-7-12-9-11-6-4-8-13(18-2)14(11)15(17)19-12/h4,6,8,10,12,16H,3,5,7,9H2,1-2H3/t10-,12+/m0/s1	ANQUMTXATCXENQ-CMPLNLGQSA-N	(3R)-3-[(4S)-4-hydroxypentyl]-8-methoxy-3,4-dihydro-1H-2-benzopyran-1-one	C15H20O4	264.317	Shikimates and Phenylpropanoids	Coumarins	Isocoumarins	Organic compounds	Organoheterocyclic compounds	Benzopyrans	2-benzopyrans	Fungi, Ascomycota, Aspergillaceae, Eukaryota, Penicillium, Eurotiomycetes, Trichocomaceae	258.219	M+K-2H
M258T1128	LTS0103990	http://www.wikidata.org/entity/Q77511239	COc1cccc2c1C(=O)O[C@H](CCC[C@H](C)O)C2	InChI=1S/C15H20O4/c1-10(16)5-3-7-12-9-11-6-4-8-13(18-2)14(11)15(17)19-12/h4,6,8,10,12,16H,3,5,7,9H2,1-2H3/t10-,12+/m0/s1	ANQUMTXATCXENQ-CMPLNLGQSA-N	(3R)-3-[(4S)-4-hydroxypentyl]-8-methoxy-3,4-dihydro-1H-2-benzopyran-1-one	C15H20O4	264.317	Shikimates and Phenylpropanoids	Coumarins	Isocoumarins	Organic compounds	Organoheterocyclic compounds	Benzopyrans	2-benzopyrans	Fungi, Ascomycota, Aspergillaceae, Eukaryota, Penicillium, Eurotiomycetes, Trichocomaceae	258.219	M+FA-H
M258T1128	LTS0103990	http://www.wikidata.org/entity/Q77511239	COc1cccc2c1C(=O)O[C@H](CCC[C@H](C)O)C2	InChI=1S/C15H20O4/c1-10(16)5-3-7-12-9-11-6-4-8-13(18-2)14(11)15(17)19-12/h4,6,8,10,12,16H,3,5,7,9H2,1-2H3/t10-,12+/m0/s1	ANQUMTXATCXENQ-CMPLNLGQSA-N	(3R)-3-[(4S)-4-hydroxypentyl]-8-methoxy-3,4-dihydro-1H-2-benzopyran-1-one	C15H20O4	264.317	Shikimates and Phenylpropanoids	Coumarins	Isocoumarins	Organic compounds	Organoheterocyclic compounds	Benzopyrans	2-benzopyrans	Fungi, Ascomycota, Aspergillaceae, Eukaryota, Penicillium, Eurotiomycetes, Trichocomaceae	258.219	M+Hac-H
M258T1128	LTS0103990	http://www.wikidata.org/entity/Q77511239	COc1cccc2c1C(=O)O[C@H](CCC[C@H](C)O)C2	InChI=1S/C15H20O4/c1-10(16)5-3-7-12-9-11-6-4-8-13(18-2)14(11)15(17)19-12/h4,6,8,10,12,16H,3,5,7,9H2,1-2H3/t10-,12+/m0/s1	ANQUMTXATCXENQ-CMPLNLGQSA-N	(3R)-3-[(4S)-4-hydroxypentyl]-8-methoxy-3,4-dihydro-1H-2-benzopyran-1-one	C15H20O4	264.317	Shikimates and Phenylpropanoids	Coumarins	Isocoumarins	Organic compounds	Organoheterocyclic compounds	Benzopyrans	2-benzopyrans	Fungi, Ascomycota, Aspergillaceae, Eukaryota, Penicillium, Eurotiomycetes, Trichocomaceae	258.219	M+Br
M258T1128	LTS0103990	http://www.wikidata.org/entity/Q77511239	COc1cccc2c1C(=O)O[C@H](CCC[C@H](C)O)C2	InChI=1S/C15H20O4/c1-10(16)5-3-7-12-9-11-6-4-8-13(18-2)14(11)15(17)19-12/h4,6,8,10,12,16H,3,5,7,9H2,1-2H3/t10-,12+/m0/s1	ANQUMTXATCXENQ-CMPLNLGQSA-N	(3R)-3-[(4S)-4-hydroxypentyl]-8-methoxy-3,4-dihydro-1H-2-benzopyran-1-one	C15H20O4	264.317	Shikimates and Phenylpropanoids	Coumarins	Isocoumarins	Organic compounds	Organoheterocyclic compounds	Benzopyrans	2-benzopyrans	Fungi, Ascomycota, Aspergillaceae, Eukaryota, Penicillium, Eurotiomycetes, Trichocomaceae	258.219	M+TFA-H
M258T1128	LTS0103990	http://www.wikidata.org/entity/Q77511239	COc1cccc2c1C(=O)O[C@H](CCC[C@H](C)O)C2	InChI=1S/C15H20O4/c1-10(16)5-3-7-12-9-11-6-4-8-13(18-2)14(11)15(17)19-12/h4,6,8,10,12,16H,3,5,7,9H2,1-2H3/t10-,12+/m0/s1	ANQUMTXATCXENQ-CMPLNLGQSA-N	(3R)-3-[(4S)-4-hydroxypentyl]-8-methoxy-3,4-dihydro-1H-2-benzopyran-1-one	C15H20O4	264.317	Shikimates and Phenylpropanoids	Coumarins	Isocoumarins	Organic compounds	Organoheterocyclic compounds	Benzopyrans	2-benzopyrans	Fungi, Ascomycota, Aspergillaceae, Eukaryota, Penicillium, Eurotiomycetes, Trichocomaceae	258.219	2M+FA-H
M258T1128	LTS0103990	http://www.wikidata.org/entity/Q77511239	COc1cccc2c1C(=O)O[C@H](CCC[C@H](C)O)C2	InChI=1S/C15H20O4/c1-10(16)5-3-7-12-9-11-6-4-8-13(18-2)14(11)15(17)19-12/h4,6,8,10,12,16H,3,5,7,9H2,1-2H3/t10-,12+/m0/s1	ANQUMTXATCXENQ-CMPLNLGQSA-N	(3R)-3-[(4S)-4-hydroxypentyl]-8-methoxy-3,4-dihydro-1H-2-benzopyran-1-one	C15H20O4	264.317	Shikimates and Phenylpropanoids	Coumarins	Isocoumarins	Organic compounds	Organoheterocyclic compounds	Benzopyrans	2-benzopyrans	Fungi, Ascomycota, Aspergillaceae, Eukaryota, Penicillium, Eurotiomycetes, Trichocomaceae	258.219	2M+Hac-H
M258T1128	LTS0043350	http://www.wikidata.org/entity/Q104971333	CC1(C)CC2=C(C1)[C@](C)(O)C(=O)c1cocc1C2=O	InChI=1S/C15H16O4/c1-14(2)4-8-11(5-14)15(3,18)13(17)10-7-19-6-9(10)12(8)16/h6-7,18H,4-5H2,1-3H3/t15-/m0/s1	CWLCIDOEGDSRAH-HNNXBMFYSA-N	(8S)-8-hydroxy-6,6,8-trimethyl-4H,5H,6H,7H,8H,9H-azuleno[5,6-c]furan-4,9-dione	C15H16O4	260.286	Terpenoids	Sesquiterpenoids	Lactarane sesquiterpenoids	Organic compounds	Organoheterocyclic compounds	Cycloheptafurans	Cycloheptafurans	Lactarius vellereus, Fungi, Eukaryota, Agaricomycetes, Lactarius, Russulaceae, Basidiomycota, Lactifluus vellereus	258.219	M+3H
M258T1128	LTS0039064	http://www.wikidata.org/entity/Q15632789	Cn1c(=N)ccn([C@@H]2O[C@H](CO)[C@@H](O)[C@H]2O)c1=O	InChI=1S/C10H15N3O5/c1-12-6(11)2-3-13(10(12)17)9-8(16)7(15)5(4-14)18-9/h2-3,5,7-9,11,14-16H,4H2,1H3/t5-,7-,8-,9-/m1/s1	RDPUKVRQKWBSPK-ZOQUXTDFSA-N	1-[(2R,3R,4S,5R)-3,4-dihydroxy-5-(hydroxymethyl)oxolan-2-yl]-4-imino-3-methyl-1,2,3,4-tetrahydropyrimidin-2-one	C10H15N3O5	257.244	Carbohydrates|Carbohydrates	Nucleosides|Nucleosides	Pyrimidine nucleosides|Pyrimidine nucleos(t)ides	Organic compounds	Nucleosides, nucleotides, and analogues	Pyrimidine nucleosides	Pyrimidine nucleosides	Demospongiae, Geodia, Animalia, Geodia barretti, Eukaryota, Porifera, Geodiidae, Metazoa	258.219	M+2H
M258T1128	LTS0039064	http://www.wikidata.org/entity/Q15632789	Cn1c(=N)ccn([C@@H]2O[C@H](CO)[C@@H](O)[C@H]2O)c1=O	InChI=1S/C10H15N3O5/c1-12-6(11)2-3-13(10(12)17)9-8(16)7(15)5(4-14)18-9/h2-3,5,7-9,11,14-16H,4H2,1H3/t5-,7-,8-,9-/m1/s1	RDPUKVRQKWBSPK-ZOQUXTDFSA-N	1-[(2R,3R,4S,5R)-3,4-dihydroxy-5-(hydroxymethyl)oxolan-2-yl]-4-imino-3-methyl-1,2,3,4-tetrahydropyrimidin-2-one	C10H15N3O5	257.244	Carbohydrates|Carbohydrates	Nucleosides|Nucleosides	Pyrimidine nucleosides|Pyrimidine nucleos(t)ides	Organic compounds	Nucleosides, nucleotides, and analogues	Pyrimidine nucleosides	Pyrimidine nucleosides	Demospongiae, Geodia, Animalia, Geodia barretti, Eukaryota, Porifera, Geodiidae, Metazoa	258.219	M+H
M258T1128	LTS0115357	http://www.wikidata.org/entity/Q105218883	CCCCCCOC(=O)CC(O)CCCCCC	InChI=1S/C15H30O3/c1-3-5-7-9-11-14(16)13-15(17)18-12-10-8-6-4-2/h14,16H,3-13H2,1-2H3	QDMVLAWDZZVJNJ-UHFFFAOYSA-N	hexyl 3-hydroxynonanoate	C15H30O3	258.397	Fatty acids	Fatty esters	Wax monoesters	Organic compounds	Lipids and lipid-like molecules	Fatty Acyls	Fatty alcohols	Baccharoides, Eukaryota, Archaeplastida, Asteraceae, Plantae, Magnoliopsida, Baccharoides anthelmintica, Tracheophyta, Streptophyta, Viridiplantae	258.219	2M+H
M274T851	LTS0121510	http://www.wikidata.org/entity/Q105174818	C[C@H](CO)[C@H]1OC(=O)C=C2C1=C[C@H]1OC(=O)[C@]3(C)[C@H]1[C@]2(C)[C@@H](Cl)[C@H](O)[C@@H]3O	InChI=1S/C19H23ClO7/c1-7(6-21)13-8-4-10-14-18(2,9(8)5-11(22)27-13)15(20)12(23)16(24)19(14,3)17(25)26-10/h4-5,7,10,12-16,21,23-24H,6H2,1-3H3/t7-,10-,12+,13-,14-,15+,16+,18-,19-/m1/s1	MYDXZQQTJDVANI-LWLJHPHVSA-N	(1S,6R,9R,12R,13R,14R,15R,16S)-15-chloro-13,14-dihydroxy-6-[(2R)-1-hydroxypropan-2-yl]-1,12-dimethyl-5,10-dioxatetracyclo[7.6.1.0¬≤,‚Å∑.0¬π¬≤,¬π‚Å∂]hexadeca-2,7-diene-4,11-dione	C19H23ClO7	398.835	Terpenoids	Diterpenoids	Nagilactone diterpenoids	Organic compounds	Organoheterocyclic compounds	Naphthopyrans	Naphthopyrans	Podocarpus, Podocarpus macrophyllus, Eukaryota, Archaeplastida, Plantae, Podocarpaceae, Pinopsida, Tracheophyta, Viridiplantae, Streptophyta	274.214	M+3ACN+2H
M274T851	LTS0103990	http://www.wikidata.org/entity/Q77511239	COc1cccc2c1C(=O)O[C@H](CCC[C@H](C)O)C2	InChI=1S/C15H20O4/c1-10(16)5-3-7-12-9-11-6-4-8-13(18-2)14(11)15(17)19-12/h4,6,8,10,12,16H,3,5,7,9H2,1-2H3/t10-,12+/m0/s1	ANQUMTXATCXENQ-CMPLNLGQSA-N	(3R)-3-[(4S)-4-hydroxypentyl]-8-methoxy-3,4-dihydro-1H-2-benzopyran-1-one	C15H20O4	264.317	Shikimates and Phenylpropanoids	Coumarins	Isocoumarins	Organic compounds	Organoheterocyclic compounds	Benzopyrans	2-benzopyrans	Fungi, Ascomycota, Aspergillaceae, Eukaryota, Penicillium, Eurotiomycetes, Trichocomaceae	274.214	M+2H+Na
M274T851	LTS0103990	http://www.wikidata.org/entity/Q77511239	COc1cccc2c1C(=O)O[C@H](CCC[C@H](C)O)C2	InChI=1S/C15H20O4/c1-10(16)5-3-7-12-9-11-6-4-8-13(18-2)14(11)15(17)19-12/h4,6,8,10,12,16H,3,5,7,9H2,1-2H3/t10-,12+/m0/s1	ANQUMTXATCXENQ-CMPLNLGQSA-N	(3R)-3-[(4S)-4-hydroxypentyl]-8-methoxy-3,4-dihydro-1H-2-benzopyran-1-one	C15H20O4	264.317	Shikimates and Phenylpropanoids	Coumarins	Isocoumarins	Organic compounds	Organoheterocyclic compounds	Benzopyrans	2-benzopyrans	Fungi, Ascomycota, Aspergillaceae, Eukaryota, Penicillium, Eurotiomycetes, Trichocomaceae	274.214	M+H+2Na
M274T851	LTS0103990	http://www.wikidata.org/entity/Q77511239	COc1cccc2c1C(=O)O[C@H](CCC[C@H](C)O)C2	InChI=1S/C15H20O4/c1-10(16)5-3-7-12-9-11-6-4-8-13(18-2)14(11)15(17)19-12/h4,6,8,10,12,16H,3,5,7,9H2,1-2H3/t10-,12+/m0/s1	ANQUMTXATCXENQ-CMPLNLGQSA-N	(3R)-3-[(4S)-4-hydroxypentyl]-8-methoxy-3,4-dihydro-1H-2-benzopyran-1-one	C15H20O4	264.317	Shikimates and Phenylpropanoids	Coumarins	Isocoumarins	Organic compounds	Organoheterocyclic compounds	Benzopyrans	2-benzopyrans	Fungi, Ascomycota, Aspergillaceae, Eukaryota, Penicillium, Eurotiomycetes, Trichocomaceae	274.214	M+3Na
M274T851	LTS0103990	http://www.wikidata.org/entity/Q77511239	COc1cccc2c1C(=O)O[C@H](CCC[C@H](C)O)C2	InChI=1S/C15H20O4/c1-10(16)5-3-7-12-9-11-6-4-8-13(18-2)14(11)15(17)19-12/h4,6,8,10,12,16H,3,5,7,9H2,1-2H3/t10-,12+/m0/s1	ANQUMTXATCXENQ-CMPLNLGQSA-N	(3R)-3-[(4S)-4-hydroxypentyl]-8-methoxy-3,4-dihydro-1H-2-benzopyran-1-one	C15H20O4	264.317	Shikimates and Phenylpropanoids	Coumarins	Isocoumarins	Organic compounds	Organoheterocyclic compounds	Benzopyrans	2-benzopyrans	Fungi, Ascomycota, Aspergillaceae, Eukaryota, Penicillium, Eurotiomycetes, Trichocomaceae	274.214	M+H+NH4
M274T851	LTS0103990	http://www.wikidata.org/entity/Q77511239	COc1cccc2c1C(=O)O[C@H](CCC[C@H](C)O)C2	InChI=1S/C15H20O4/c1-10(16)5-3-7-12-9-11-6-4-8-13(18-2)14(11)15(17)19-12/h4,6,8,10,12,16H,3,5,7,9H2,1-2H3/t10-,12+/m0/s1	ANQUMTXATCXENQ-CMPLNLGQSA-N	(3R)-3-[(4S)-4-hydroxypentyl]-8-methoxy-3,4-dihydro-1H-2-benzopyran-1-one	C15H20O4	264.317	Shikimates and Phenylpropanoids	Coumarins	Isocoumarins	Organic compounds	Organoheterocyclic compounds	Benzopyrans	2-benzopyrans	Fungi, Ascomycota, Aspergillaceae, Eukaryota, Penicillium, Eurotiomycetes, Trichocomaceae	274.214	M+H+Na
M274T851	LTS0103990	http://www.wikidata.org/entity/Q77511239	COc1cccc2c1C(=O)O[C@H](CCC[C@H](C)O)C2	InChI=1S/C15H20O4/c1-10(16)5-3-7-12-9-11-6-4-8-13(18-2)14(11)15(17)19-12/h4,6,8,10,12,16H,3,5,7,9H2,1-2H3/t10-,12+/m0/s1	ANQUMTXATCXENQ-CMPLNLGQSA-N	(3R)-3-[(4S)-4-hydroxypentyl]-8-methoxy-3,4-dihydro-1H-2-benzopyran-1-one	C15H20O4	264.317	Shikimates and Phenylpropanoids	Coumarins	Isocoumarins	Organic compounds	Organoheterocyclic compounds	Benzopyrans	2-benzopyrans	Fungi, Ascomycota, Aspergillaceae, Eukaryota, Penicillium, Eurotiomycetes, Trichocomaceae	274.214	M+H+K
M274T851	LTS0103990	http://www.wikidata.org/entity/Q77511239	COc1cccc2c1C(=O)O[C@H](CCC[C@H](C)O)C2	InChI=1S/C15H20O4/c1-10(16)5-3-7-12-9-11-6-4-8-13(18-2)14(11)15(17)19-12/h4,6,8,10,12,16H,3,5,7,9H2,1-2H3/t10-,12+/m0/s1	ANQUMTXATCXENQ-CMPLNLGQSA-N	(3R)-3-[(4S)-4-hydroxypentyl]-8-methoxy-3,4-dihydro-1H-2-benzopyran-1-one	C15H20O4	264.317	Shikimates and Phenylpropanoids	Coumarins	Isocoumarins	Organic compounds	Organoheterocyclic compounds	Benzopyrans	2-benzopyrans	Fungi, Ascomycota, Aspergillaceae, Eukaryota, Penicillium, Eurotiomycetes, Trichocomaceae	274.214	M+ACN+2H
M274T851	LTS0103990	http://www.wikidata.org/entity/Q77511239	COc1cccc2c1C(=O)O[C@H](CCC[C@H](C)O)C2	InChI=1S/C15H20O4/c1-10(16)5-3-7-12-9-11-6-4-8-13(18-2)14(11)15(17)19-12/h4,6,8,10,12,16H,3,5,7,9H2,1-2H3/t10-,12+/m0/s1	ANQUMTXATCXENQ-CMPLNLGQSA-N	(3R)-3-[(4S)-4-hydroxypentyl]-8-methoxy-3,4-dihydro-1H-2-benzopyran-1-one	C15H20O4	264.317	Shikimates and Phenylpropanoids	Coumarins	Isocoumarins	Organic compounds	Organoheterocyclic compounds	Benzopyrans	2-benzopyrans	Fungi, Ascomycota, Aspergillaceae, Eukaryota, Penicillium, Eurotiomycetes, Trichocomaceae	274.214	M+2Na
M274T851	LTS0103990	http://www.wikidata.org/entity/Q77511239	COc1cccc2c1C(=O)O[C@H](CCC[C@H](C)O)C2	InChI=1S/C15H20O4/c1-10(16)5-3-7-12-9-11-6-4-8-13(18-2)14(11)15(17)19-12/h4,6,8,10,12,16H,3,5,7,9H2,1-2H3/t10-,12+/m0/s1	ANQUMTXATCXENQ-CMPLNLGQSA-N	(3R)-3-[(4S)-4-hydroxypentyl]-8-methoxy-3,4-dihydro-1H-2-benzopyran-1-one	C15H20O4	264.317	Shikimates and Phenylpropanoids	Coumarins	Isocoumarins	Organic compounds	Organoheterocyclic compounds	Benzopyrans	2-benzopyrans	Fungi, Ascomycota, Aspergillaceae, Eukaryota, Penicillium, Eurotiomycetes, Trichocomaceae	274.214	M+2ACN+2H
M274T851	LTS0103990	http://www.wikidata.org/entity/Q77511239	COc1cccc2c1C(=O)O[C@H](CCC[C@H](C)O)C2	InChI=1S/C15H20O4/c1-10(16)5-3-7-12-9-11-6-4-8-13(18-2)14(11)15(17)19-12/h4,6,8,10,12,16H,3,5,7,9H2,1-2H3/t10-,12+/m0/s1	ANQUMTXATCXENQ-CMPLNLGQSA-N	(3R)-3-[(4S)-4-hydroxypentyl]-8-methoxy-3,4-dihydro-1H-2-benzopyran-1-one	C15H20O4	264.317	Shikimates and Phenylpropanoids	Coumarins	Isocoumarins	Organic compounds	Organoheterocyclic compounds	Benzopyrans	2-benzopyrans	Fungi, Ascomycota, Aspergillaceae, Eukaryota, Penicillium, Eurotiomycetes, Trichocomaceae	274.214	M+NH4
M274T851	LTS0103990	http://www.wikidata.org/entity/Q77511239	COc1cccc2c1C(=O)O[C@H](CCC[C@H](C)O)C2	InChI=1S/C15H20O4/c1-10(16)5-3-7-12-9-11-6-4-8-13(18-2)14(11)15(17)19-12/h4,6,8,10,12,16H,3,5,7,9H2,1-2H3/t10-,12+/m0/s1	ANQUMTXATCXENQ-CMPLNLGQSA-N	(3R)-3-[(4S)-4-hydroxypentyl]-8-methoxy-3,4-dihydro-1H-2-benzopyran-1-one	C15H20O4	264.317	Shikimates and Phenylpropanoids	Coumarins	Isocoumarins	Organic compounds	Organoheterocyclic compounds	Benzopyrans	2-benzopyrans	Fungi, Ascomycota, Aspergillaceae, Eukaryota, Penicillium, Eurotiomycetes, Trichocomaceae	274.214	M+Na
M274T851	LTS0103990	http://www.wikidata.org/entity/Q77511239	COc1cccc2c1C(=O)O[C@H](CCC[C@H](C)O)C2	InChI=1S/C15H20O4/c1-10(16)5-3-7-12-9-11-6-4-8-13(18-2)14(11)15(17)19-12/h4,6,8,10,12,16H,3,5,7,9H2,1-2H3/t10-,12+/m0/s1	ANQUMTXATCXENQ-CMPLNLGQSA-N	(3R)-3-[(4S)-4-hydroxypentyl]-8-methoxy-3,4-dihydro-1H-2-benzopyran-1-one	C15H20O4	264.317	Shikimates and Phenylpropanoids	Coumarins	Isocoumarins	Organic compounds	Organoheterocyclic compounds	Benzopyrans	2-benzopyrans	Fungi, Ascomycota, Aspergillaceae, Eukaryota, Penicillium, Eurotiomycetes, Trichocomaceae	274.214	M+CH3OH+H
M274T851	LTS0103990	http://www.wikidata.org/entity/Q77511239	COc1cccc2c1C(=O)O[C@H](CCC[C@H](C)O)C2	InChI=1S/C15H20O4/c1-10(16)5-3-7-12-9-11-6-4-8-13(18-2)14(11)15(17)19-12/h4,6,8,10,12,16H,3,5,7,9H2,1-2H3/t10-,12+/m0/s1	ANQUMTXATCXENQ-CMPLNLGQSA-N	(3R)-3-[(4S)-4-hydroxypentyl]-8-methoxy-3,4-dihydro-1H-2-benzopyran-1-one	C15H20O4	264.317	Shikimates and Phenylpropanoids	Coumarins	Isocoumarins	Organic compounds	Organoheterocyclic compounds	Benzopyrans	2-benzopyrans	Fungi, Ascomycota, Aspergillaceae, Eukaryota, Penicillium, Eurotiomycetes, Trichocomaceae	274.214	M+K
M274T851	LTS0103990	http://www.wikidata.org/entity/Q77511239	COc1cccc2c1C(=O)O[C@H](CCC[C@H](C)O)C2	InChI=1S/C15H20O4/c1-10(16)5-3-7-12-9-11-6-4-8-13(18-2)14(11)15(17)19-12/h4,6,8,10,12,16H,3,5,7,9H2,1-2H3/t10-,12+/m0/s1	ANQUMTXATCXENQ-CMPLNLGQSA-N	(3R)-3-[(4S)-4-hydroxypentyl]-8-methoxy-3,4-dihydro-1H-2-benzopyran-1-one	C15H20O4	264.317	Shikimates and Phenylpropanoids	Coumarins	Isocoumarins	Organic compounds	Organoheterocyclic compounds	Benzopyrans	2-benzopyrans	Fungi, Ascomycota, Aspergillaceae, Eukaryota, Penicillium, Eurotiomycetes, Trichocomaceae	274.214	M+ACN+H
M274T851	LTS0103990	http://www.wikidata.org/entity/Q77511239	COc1cccc2c1C(=O)O[C@H](CCC[C@H](C)O)C2	InChI=1S/C15H20O4/c1-10(16)5-3-7-12-9-11-6-4-8-13(18-2)14(11)15(17)19-12/h4,6,8,10,12,16H,3,5,7,9H2,1-2H3/t10-,12+/m0/s1	ANQUMTXATCXENQ-CMPLNLGQSA-N	(3R)-3-[(4S)-4-hydroxypentyl]-8-methoxy-3,4-dihydro-1H-2-benzopyran-1-one	C15H20O4	264.317	Shikimates and Phenylpropanoids	Coumarins	Isocoumarins	Organic compounds	Organoheterocyclic compounds	Benzopyrans	2-benzopyrans	Fungi, Ascomycota, Aspergillaceae, Eukaryota, Penicillium, Eurotiomycetes, Trichocomaceae	274.214	M+2Na-H
M274T851	LTS0103990	http://www.wikidata.org/entity/Q77511239	COc1cccc2c1C(=O)O[C@H](CCC[C@H](C)O)C2	InChI=1S/C15H20O4/c1-10(16)5-3-7-12-9-11-6-4-8-13(18-2)14(11)15(17)19-12/h4,6,8,10,12,16H,3,5,7,9H2,1-2H3/t10-,12+/m0/s1	ANQUMTXATCXENQ-CMPLNLGQSA-N	(3R)-3-[(4S)-4-hydroxypentyl]-8-methoxy-3,4-dihydro-1H-2-benzopyran-1-one	C15H20O4	264.317	Shikimates and Phenylpropanoids	Coumarins	Isocoumarins	Organic compounds	Organoheterocyclic compounds	Benzopyrans	2-benzopyrans	Fungi, Ascomycota, Aspergillaceae, Eukaryota, Penicillium, Eurotiomycetes, Trichocomaceae	274.214	M+IsoProp+H
M274T851	LTS0103990	http://www.wikidata.org/entity/Q77511239	COc1cccc2c1C(=O)O[C@H](CCC[C@H](C)O)C2	InChI=1S/C15H20O4/c1-10(16)5-3-7-12-9-11-6-4-8-13(18-2)14(11)15(17)19-12/h4,6,8,10,12,16H,3,5,7,9H2,1-2H3/t10-,12+/m0/s1	ANQUMTXATCXENQ-CMPLNLGQSA-N	(3R)-3-[(4S)-4-hydroxypentyl]-8-methoxy-3,4-dihydro-1H-2-benzopyran-1-one	C15H20O4	264.317	Shikimates and Phenylpropanoids	Coumarins	Isocoumarins	Organic compounds	Organoheterocyclic compounds	Benzopyrans	2-benzopyrans	Fungi, Ascomycota, Aspergillaceae, Eukaryota, Penicillium, Eurotiomycetes, Trichocomaceae	274.214	M+ACN+Na
M274T851	LTS0103990	http://www.wikidata.org/entity/Q77511239	COc1cccc2c1C(=O)O[C@H](CCC[C@H](C)O)C2	InChI=1S/C15H20O4/c1-10(16)5-3-7-12-9-11-6-4-8-13(18-2)14(11)15(17)19-12/h4,6,8,10,12,16H,3,5,7,9H2,1-2H3/t10-,12+/m0/s1	ANQUMTXATCXENQ-CMPLNLGQSA-N	(3R)-3-[(4S)-4-hydroxypentyl]-8-methoxy-3,4-dihydro-1H-2-benzopyran-1-one	C15H20O4	264.317	Shikimates and Phenylpropanoids	Coumarins	Isocoumarins	Organic compounds	Organoheterocyclic compounds	Benzopyrans	2-benzopyrans	Fungi, Ascomycota, Aspergillaceae, Eukaryota, Penicillium, Eurotiomycetes, Trichocomaceae	274.214	M+2K+H
M274T851	LTS0103990	http://www.wikidata.org/entity/Q77511239	COc1cccc2c1C(=O)O[C@H](CCC[C@H](C)O)C2	InChI=1S/C15H20O4/c1-10(16)5-3-7-12-9-11-6-4-8-13(18-2)14(11)15(17)19-12/h4,6,8,10,12,16H,3,5,7,9H2,1-2H3/t10-,12+/m0/s1	ANQUMTXATCXENQ-CMPLNLGQSA-N	(3R)-3-[(4S)-4-hydroxypentyl]-8-methoxy-3,4-dihydro-1H-2-benzopyran-1-one	C15H20O4	264.317	Shikimates and Phenylpropanoids	Coumarins	Isocoumarins	Organic compounds	Organoheterocyclic compounds	Benzopyrans	2-benzopyrans	Fungi, Ascomycota, Aspergillaceae, Eukaryota, Penicillium, Eurotiomycetes, Trichocomaceae	274.214	M+DMSO+H
M274T851	LTS0103990	http://www.wikidata.org/entity/Q77511239	COc1cccc2c1C(=O)O[C@H](CCC[C@H](C)O)C2	InChI=1S/C15H20O4/c1-10(16)5-3-7-12-9-11-6-4-8-13(18-2)14(11)15(17)19-12/h4,6,8,10,12,16H,3,5,7,9H2,1-2H3/t10-,12+/m0/s1	ANQUMTXATCXENQ-CMPLNLGQSA-N	(3R)-3-[(4S)-4-hydroxypentyl]-8-methoxy-3,4-dihydro-1H-2-benzopyran-1-one	C15H20O4	264.317	Shikimates and Phenylpropanoids	Coumarins	Isocoumarins	Organic compounds	Organoheterocyclic compounds	Benzopyrans	2-benzopyrans	Fungi, Ascomycota, Aspergillaceae, Eukaryota, Penicillium, Eurotiomycetes, Trichocomaceae	274.214	M+2ACN+H
M274T851	LTS0103990	http://www.wikidata.org/entity/Q77511239	COc1cccc2c1C(=O)O[C@H](CCC[C@H](C)O)C2	InChI=1S/C15H20O4/c1-10(16)5-3-7-12-9-11-6-4-8-13(18-2)14(11)15(17)19-12/h4,6,8,10,12,16H,3,5,7,9H2,1-2H3/t10-,12+/m0/s1	ANQUMTXATCXENQ-CMPLNLGQSA-N	(3R)-3-[(4S)-4-hydroxypentyl]-8-methoxy-3,4-dihydro-1H-2-benzopyran-1-one	C15H20O4	264.317	Shikimates and Phenylpropanoids	Coumarins	Isocoumarins	Organic compounds	Organoheterocyclic compounds	Benzopyrans	2-benzopyrans	Fungi, Ascomycota, Aspergillaceae, Eukaryota, Penicillium, Eurotiomycetes, Trichocomaceae	274.214	M+IsoProp+Na+H
M274T851	LTS0103990	http://www.wikidata.org/entity/Q77511239	COc1cccc2c1C(=O)O[C@H](CCC[C@H](C)O)C2	InChI=1S/C15H20O4/c1-10(16)5-3-7-12-9-11-6-4-8-13(18-2)14(11)15(17)19-12/h4,6,8,10,12,16H,3,5,7,9H2,1-2H3/t10-,12+/m0/s1	ANQUMTXATCXENQ-CMPLNLGQSA-N	(3R)-3-[(4S)-4-hydroxypentyl]-8-methoxy-3,4-dihydro-1H-2-benzopyran-1-one	C15H20O4	264.317	Shikimates and Phenylpropanoids	Coumarins	Isocoumarins	Organic compounds	Organoheterocyclic compounds	Benzopyrans	2-benzopyrans	Fungi, Ascomycota, Aspergillaceae, Eukaryota, Penicillium, Eurotiomycetes, Trichocomaceae	274.214	2M+Na
M274T851	LTS0103990	http://www.wikidata.org/entity/Q77511239	COc1cccc2c1C(=O)O[C@H](CCC[C@H](C)O)C2	InChI=1S/C15H20O4/c1-10(16)5-3-7-12-9-11-6-4-8-13(18-2)14(11)15(17)19-12/h4,6,8,10,12,16H,3,5,7,9H2,1-2H3/t10-,12+/m0/s1	ANQUMTXATCXENQ-CMPLNLGQSA-N	(3R)-3-[(4S)-4-hydroxypentyl]-8-methoxy-3,4-dihydro-1H-2-benzopyran-1-one	C15H20O4	264.317	Shikimates and Phenylpropanoids	Coumarins	Isocoumarins	Organic compounds	Organoheterocyclic compounds	Benzopyrans	2-benzopyrans	Fungi, Ascomycota, Aspergillaceae, Eukaryota, Penicillium, Eurotiomycetes, Trichocomaceae	274.214	2M+3H2O+2H
M274T851	LTS0103990	http://www.wikidata.org/entity/Q77511239	COc1cccc2c1C(=O)O[C@H](CCC[C@H](C)O)C2	InChI=1S/C15H20O4/c1-10(16)5-3-7-12-9-11-6-4-8-13(18-2)14(11)15(17)19-12/h4,6,8,10,12,16H,3,5,7,9H2,1-2H3/t10-,12+/m0/s1	ANQUMTXATCXENQ-CMPLNLGQSA-N	(3R)-3-[(4S)-4-hydroxypentyl]-8-methoxy-3,4-dihydro-1H-2-benzopyran-1-one	C15H20O4	264.317	Shikimates and Phenylpropanoids	Coumarins	Isocoumarins	Organic compounds	Organoheterocyclic compounds	Benzopyrans	2-benzopyrans	Fungi, Ascomycota, Aspergillaceae, Eukaryota, Penicillium, Eurotiomycetes, Trichocomaceae	274.214	2M+K
M274T851	LTS0103990	http://www.wikidata.org/entity/Q77511239	COc1cccc2c1C(=O)O[C@H](CCC[C@H](C)O)C2	InChI=1S/C15H20O4/c1-10(16)5-3-7-12-9-11-6-4-8-13(18-2)14(11)15(17)19-12/h4,6,8,10,12,16H,3,5,7,9H2,1-2H3/t10-,12+/m0/s1	ANQUMTXATCXENQ-CMPLNLGQSA-N	(3R)-3-[(4S)-4-hydroxypentyl]-8-methoxy-3,4-dihydro-1H-2-benzopyran-1-one	C15H20O4	264.317	Shikimates and Phenylpropanoids	Coumarins	Isocoumarins	Organic compounds	Organoheterocyclic compounds	Benzopyrans	2-benzopyrans	Fungi, Ascomycota, Aspergillaceae, Eukaryota, Penicillium, Eurotiomycetes, Trichocomaceae	274.214	2M+ACN+H
M274T851	LTS0103990	http://www.wikidata.org/entity/Q77511239	COc1cccc2c1C(=O)O[C@H](CCC[C@H](C)O)C2	InChI=1S/C15H20O4/c1-10(16)5-3-7-12-9-11-6-4-8-13(18-2)14(11)15(17)19-12/h4,6,8,10,12,16H,3,5,7,9H2,1-2H3/t10-,12+/m0/s1	ANQUMTXATCXENQ-CMPLNLGQSA-N	(3R)-3-[(4S)-4-hydroxypentyl]-8-methoxy-3,4-dihydro-1H-2-benzopyran-1-one	C15H20O4	264.317	Shikimates and Phenylpropanoids	Coumarins	Isocoumarins	Organic compounds	Organoheterocyclic compounds	Benzopyrans	2-benzopyrans	Fungi, Ascomycota, Aspergillaceae, Eukaryota, Penicillium, Eurotiomycetes, Trichocomaceae	274.214	2M+ACN+Na
M274T851	LTS0103990	http://www.wikidata.org/entity/Q77511239	COc1cccc2c1C(=O)O[C@H](CCC[C@H](C)O)C2	InChI=1S/C15H20O4/c1-10(16)5-3-7-12-9-11-6-4-8-13(18-2)14(11)15(17)19-12/h4,6,8,10,12,16H,3,5,7,9H2,1-2H3/t10-,12+/m0/s1	ANQUMTXATCXENQ-CMPLNLGQSA-N	(3R)-3-[(4S)-4-hydroxypentyl]-8-methoxy-3,4-dihydro-1H-2-benzopyran-1-one	C15H20O4	264.317	Shikimates and Phenylpropanoids	Coumarins	Isocoumarins	Organic compounds	Organoheterocyclic compounds	Benzopyrans	2-benzopyrans	Fungi, Ascomycota, Aspergillaceae, Eukaryota, Penicillium, Eurotiomycetes, Trichocomaceae	274.214	M+Na-2H
M274T851	LTS0103990	http://www.wikidata.org/entity/Q77511239	COc1cccc2c1C(=O)O[C@H](CCC[C@H](C)O)C2	InChI=1S/C15H20O4/c1-10(16)5-3-7-12-9-11-6-4-8-13(18-2)14(11)15(17)19-12/h4,6,8,10,12,16H,3,5,7,9H2,1-2H3/t10-,12+/m0/s1	ANQUMTXATCXENQ-CMPLNLGQSA-N	(3R)-3-[(4S)-4-hydroxypentyl]-8-methoxy-3,4-dihydro-1H-2-benzopyran-1-one	C15H20O4	264.317	Shikimates and Phenylpropanoids	Coumarins	Isocoumarins	Organic compounds	Organoheterocyclic compounds	Benzopyrans	2-benzopyrans	Fungi, Ascomycota, Aspergillaceae, Eukaryota, Penicillium, Eurotiomycetes, Trichocomaceae	274.214	M+Cl
M274T851	LTS0103990	http://www.wikidata.org/entity/Q77511239	COc1cccc2c1C(=O)O[C@H](CCC[C@H](C)O)C2	InChI=1S/C15H20O4/c1-10(16)5-3-7-12-9-11-6-4-8-13(18-2)14(11)15(17)19-12/h4,6,8,10,12,16H,3,5,7,9H2,1-2H3/t10-,12+/m0/s1	ANQUMTXATCXENQ-CMPLNLGQSA-N	(3R)-3-[(4S)-4-hydroxypentyl]-8-methoxy-3,4-dihydro-1H-2-benzopyran-1-one	C15H20O4	264.317	Shikimates and Phenylpropanoids	Coumarins	Isocoumarins	Organic compounds	Organoheterocyclic compounds	Benzopyrans	2-benzopyrans	Fungi, Ascomycota, Aspergillaceae, Eukaryota, Penicillium, Eurotiomycetes, Trichocomaceae	274.214	M+K-2H
M274T851	LTS0103990	http://www.wikidata.org/entity/Q77511239	COc1cccc2c1C(=O)O[C@H](CCC[C@H](C)O)C2	InChI=1S/C15H20O4/c1-10(16)5-3-7-12-9-11-6-4-8-13(18-2)14(11)15(17)19-12/h4,6,8,10,12,16H,3,5,7,9H2,1-2H3/t10-,12+/m0/s1	ANQUMTXATCXENQ-CMPLNLGQSA-N	(3R)-3-[(4S)-4-hydroxypentyl]-8-methoxy-3,4-dihydro-1H-2-benzopyran-1-one	C15H20O4	264.317	Shikimates and Phenylpropanoids	Coumarins	Isocoumarins	Organic compounds	Organoheterocyclic compounds	Benzopyrans	2-benzopyrans	Fungi, Ascomycota, Aspergillaceae, Eukaryota, Penicillium, Eurotiomycetes, Trichocomaceae	274.214	M+FA-H
M274T851	LTS0103990	http://www.wikidata.org/entity/Q77511239	COc1cccc2c1C(=O)O[C@H](CCC[C@H](C)O)C2	InChI=1S/C15H20O4/c1-10(16)5-3-7-12-9-11-6-4-8-13(18-2)14(11)15(17)19-12/h4,6,8,10,12,16H,3,5,7,9H2,1-2H3/t10-,12+/m0/s1	ANQUMTXATCXENQ-CMPLNLGQSA-N	(3R)-3-[(4S)-4-hydroxypentyl]-8-methoxy-3,4-dihydro-1H-2-benzopyran-1-one	C15H20O4	264.317	Shikimates and Phenylpropanoids	Coumarins	Isocoumarins	Organic compounds	Organoheterocyclic compounds	Benzopyrans	2-benzopyrans	Fungi, Ascomycota, Aspergillaceae, Eukaryota, Penicillium, Eurotiomycetes, Trichocomaceae	274.214	M+Hac-H
M274T851	LTS0103990	http://www.wikidata.org/entity/Q77511239	COc1cccc2c1C(=O)O[C@H](CCC[C@H](C)O)C2	InChI=1S/C15H20O4/c1-10(16)5-3-7-12-9-11-6-4-8-13(18-2)14(11)15(17)19-12/h4,6,8,10,12,16H,3,5,7,9H2,1-2H3/t10-,12+/m0/s1	ANQUMTXATCXENQ-CMPLNLGQSA-N	(3R)-3-[(4S)-4-hydroxypentyl]-8-methoxy-3,4-dihydro-1H-2-benzopyran-1-one	C15H20O4	264.317	Shikimates and Phenylpropanoids	Coumarins	Isocoumarins	Organic compounds	Organoheterocyclic compounds	Benzopyrans	2-benzopyrans	Fungi, Ascomycota, Aspergillaceae, Eukaryota, Penicillium, Eurotiomycetes, Trichocomaceae	274.214	M+Br
M274T851	LTS0103990	http://www.wikidata.org/entity/Q77511239	COc1cccc2c1C(=O)O[C@H](CCC[C@H](C)O)C2	InChI=1S/C15H20O4/c1-10(16)5-3-7-12-9-11-6-4-8-13(18-2)14(11)15(17)19-12/h4,6,8,10,12,16H,3,5,7,9H2,1-2H3/t10-,12+/m0/s1	ANQUMTXATCXENQ-CMPLNLGQSA-N	(3R)-3-[(4S)-4-hydroxypentyl]-8-methoxy-3,4-dihydro-1H-2-benzopyran-1-one	C15H20O4	264.317	Shikimates and Phenylpropanoids	Coumarins	Isocoumarins	Organic compounds	Organoheterocyclic compounds	Benzopyrans	2-benzopyrans	Fungi, Ascomycota, Aspergillaceae, Eukaryota, Penicillium, Eurotiomycetes, Trichocomaceae	274.214	M+TFA-H
M274T851	LTS0103990	http://www.wikidata.org/entity/Q77511239	COc1cccc2c1C(=O)O[C@H](CCC[C@H](C)O)C2	InChI=1S/C15H20O4/c1-10(16)5-3-7-12-9-11-6-4-8-13(18-2)14(11)15(17)19-12/h4,6,8,10,12,16H,3,5,7,9H2,1-2H3/t10-,12+/m0/s1	ANQUMTXATCXENQ-CMPLNLGQSA-N	(3R)-3-[(4S)-4-hydroxypentyl]-8-methoxy-3,4-dihydro-1H-2-benzopyran-1-one	C15H20O4	264.317	Shikimates and Phenylpropanoids	Coumarins	Isocoumarins	Organic compounds	Organoheterocyclic compounds	Benzopyrans	2-benzopyrans	Fungi, Ascomycota, Aspergillaceae, Eukaryota, Penicillium, Eurotiomycetes, Trichocomaceae	274.214	2M+FA-H
M274T851	LTS0103990	http://www.wikidata.org/entity/Q77511239	COc1cccc2c1C(=O)O[C@H](CCC[C@H](C)O)C2	InChI=1S/C15H20O4/c1-10(16)5-3-7-12-9-11-6-4-8-13(18-2)14(11)15(17)19-12/h4,6,8,10,12,16H,3,5,7,9H2,1-2H3/t10-,12+/m0/s1	ANQUMTXATCXENQ-CMPLNLGQSA-N	(3R)-3-[(4S)-4-hydroxypentyl]-8-methoxy-3,4-dihydro-1H-2-benzopyran-1-one	C15H20O4	264.317	Shikimates and Phenylpropanoids	Coumarins	Isocoumarins	Organic compounds	Organoheterocyclic compounds	Benzopyrans	2-benzopyrans	Fungi, Ascomycota, Aspergillaceae, Eukaryota, Penicillium, Eurotiomycetes, Trichocomaceae	274.214	2M+Hac-H
M274T851	LTS0228737	http://www.wikidata.org/entity/Q104955673	Cc1ccc(/C=C/C(O)=NCCc2ccccc2)cc1	InChI=1S/C18H19NO/c1-15-7-9-17(10-8-15)11-12-18(20)19-14-13-16-5-3-2-4-6-16/h2-12H,13-14H2,1H3,(H,19,20)/b12-11+	CEGXCAVMQDPDRL-VAWYXSNFSA-N	(2E)-3-(4-methylphenyl)-N-(2-phenylethyl)prop-2-enimidic acid	C18H19NO	265.35	Shikimates and Phenylpropanoids|Shikimates and Phenylpropanoids	|Diarylheptanoids	|Linear diarylheptanoids	Organic compounds	Phenylpropanoids and polyketides	Cinnamic acids and derivatives	Cinnamic acid amides	Uvaria, Eukaryota, Plantae, Archaeplastida, Uvaria dulcis, Magnoliopsida, Annonaceae, Tracheophyta, Streptophyta, Viridiplantae	274.214	2M+NH4
M274T851	LTS0046918	http://www.wikidata.org/entity/Q105035872	CC(=O)O[C@@H]1C=C(C)[C@@](C)(CCc2ccoc2)[C@H](C)C1	InChI=1S/C17H24O3/c1-12-9-16(20-14(3)18)10-13(2)17(12,4)7-5-15-6-8-19-11-15/h6,8-9,11,13,16H,5,7,10H2,1-4H3/t13-,16-,17-/m1/s1	HZTWUUKRDYBPMK-KBRIMQKVSA-N	(1S,4S,5R)-4-[2-(furan-3-yl)ethyl]-3,4,5-trimethylcyclohex-2-en-1-yl acetate	C17H24O3	276.371	Terpenoids|Terpenoids	|Sesquiterpenoids	|	Organic compounds	Organoheterocyclic compounds	Heteroaromatic compounds	Heteroaromatic compounds	Doriopsilla pelseneeri, Animalia, Dendrodorididae, Eukaryota, Gastropoda, Mollusca, Doriopsilla, Metazoa	274.214	M+3H
M274T851	LTS0047209	http://www.wikidata.org/entity/Q105257190	COc1cc2c(c3c1C=COC=C3)OC(C(C)(C)O)C2	InChI=1S/C16H18O4/c1-16(2,17)14-9-10-8-13(18-3)11-4-6-19-7-5-12(11)15(10)20-14/h4-8,14,17H,9H2,1-3H3	SOTPZHKVANVGAN-UHFFFAOYSA-N	2-{8-methoxy-3,12-dioxatricyclo[7.5.0.0¬≤,‚Å∂]tetradeca-1(9),2(6),7,10,13-pentaen-4-yl}propan-2-ol	C16H18O4	274.312				Organic compounds	Organoheterocyclic compounds	Benzoxepines	Benzoxepines	Eukaryota, Perilla, Plantae, Archaeplastida, Equisetopsida, Perilla frutescens, Lamiaceae, Magnoliopsida, Tracheophyta, Streptophyta, Viridiplantae	274.214	M+2H
M274T851	LTS0047209	http://www.wikidata.org/entity/Q105257190	COc1cc2c(c3c1C=COC=C3)OC(C(C)(C)O)C2	InChI=1S/C16H18O4/c1-16(2,17)14-9-10-8-13(18-3)11-4-6-19-7-5-12(11)15(10)20-14/h4-8,14,17H,9H2,1-3H3	SOTPZHKVANVGAN-UHFFFAOYSA-N	2-{8-methoxy-3,12-dioxatricyclo[7.5.0.0¬≤,‚Å∂]tetradeca-1(9),2(6),7,10,13-pentaen-4-yl}propan-2-ol	C16H18O4	274.312				Organic compounds	Organoheterocyclic compounds	Benzoxepines	Benzoxepines	Eukaryota, Perilla, Plantae, Archaeplastida, Equisetopsida, Perilla frutescens, Lamiaceae, Magnoliopsida, Tracheophyta, Streptophyta, Viridiplantae	274.214	M+H
M274T851	LTS0047209	http://www.wikidata.org/entity/Q105257190	COc1cc2c(c3c1C=COC=C3)OC(C(C)(C)O)C2	InChI=1S/C16H18O4/c1-16(2,17)14-9-10-8-13(18-3)11-4-6-19-7-5-12(11)15(10)20-14/h4-8,14,17H,9H2,1-3H3	SOTPZHKVANVGAN-UHFFFAOYSA-N	2-{8-methoxy-3,12-dioxatricyclo[7.5.0.0¬≤,‚Å∂]tetradeca-1(9),2(6),7,10,13-pentaen-4-yl}propan-2-ol	C16H18O4	274.312				Organic compounds	Organoheterocyclic compounds	Benzoxepines	Benzoxepines	Eukaryota, Perilla, Plantae, Archaeplastida, Equisetopsida, Perilla frutescens, Lamiaceae, Magnoliopsida, Tracheophyta, Streptophyta, Viridiplantae	274.214	2M+H
M316T772	LTS0121510	http://www.wikidata.org/entity/Q105174818	C[C@H](CO)[C@H]1OC(=O)C=C2C1=C[C@H]1OC(=O)[C@]3(C)[C@H]1[C@]2(C)[C@@H](Cl)[C@H](O)[C@@H]3O	InChI=1S/C19H23ClO7/c1-7(6-21)13-8-4-10-14-18(2,9(8)5-11(22)27-13)15(20)12(23)16(24)19(14,3)17(25)26-10/h4-5,7,10,12-16,21,23-24H,6H2,1-3H3/t7-,10-,12+,13-,14-,15+,16+,18-,19-/m1/s1	MYDXZQQTJDVANI-LWLJHPHVSA-N	(1S,6R,9R,12R,13R,14R,15R,16S)-15-chloro-13,14-dihydroxy-6-[(2R)-1-hydroxypropan-2-yl]-1,12-dimethyl-5,10-dioxatetracyclo[7.6.1.0¬≤,‚Å∑.0¬π¬≤,¬π‚Å∂]hexadeca-2,7-diene-4,11-dione	C19H23ClO7	398.835	Terpenoids	Diterpenoids	Nagilactone diterpenoids	Organic compounds	Organoheterocyclic compounds	Naphthopyrans	Naphthopyrans	Podocarpus, Podocarpus macrophyllus, Eukaryota, Archaeplastida, Plantae, Podocarpaceae, Pinopsida, Tracheophyta, Viridiplantae, Streptophyta	316.121	M+2ACN+2H
M316T772	LTS0121510	http://www.wikidata.org/entity/Q105174818	C[C@H](CO)[C@H]1OC(=O)C=C2C1=C[C@H]1OC(=O)[C@]3(C)[C@H]1[C@]2(C)[C@@H](Cl)[C@H](O)[C@@H]3O	InChI=1S/C19H23ClO7/c1-7(6-21)13-8-4-10-14-18(2,9(8)5-11(22)27-13)15(20)12(23)16(24)19(14,3)17(25)26-10/h4-5,7,10,12-16,21,23-24H,6H2,1-3H3/t7-,10-,12+,13-,14-,15+,16+,18-,19-/m1/s1	MYDXZQQTJDVANI-LWLJHPHVSA-N	(1S,6R,9R,12R,13R,14R,15R,16S)-15-chloro-13,14-dihydroxy-6-[(2R)-1-hydroxypropan-2-yl]-1,12-dimethyl-5,10-dioxatetracyclo[7.6.1.0¬≤,‚Å∑.0¬π¬≤,¬π‚Å∂]hexadeca-2,7-diene-4,11-dione	C19H23ClO7	398.835	Terpenoids	Diterpenoids	Nagilactone diterpenoids	Organic compounds	Organoheterocyclic compounds	Naphthopyrans	Naphthopyrans	Podocarpus, Podocarpus macrophyllus, Eukaryota, Archaeplastida, Plantae, Podocarpaceae, Pinopsida, Tracheophyta, Viridiplantae, Streptophyta	316.121	M+3ACN+2H
M316T772	LTS0121510	http://www.wikidata.org/entity/Q105174818	C[C@H](CO)[C@H]1OC(=O)C=C2C1=C[C@H]1OC(=O)[C@]3(C)[C@H]1[C@]2(C)[C@@H](Cl)[C@H](O)[C@@H]3O	InChI=1S/C19H23ClO7/c1-7(6-21)13-8-4-10-14-18(2,9(8)5-11(22)27-13)15(20)12(23)16(24)19(14,3)17(25)26-10/h4-5,7,10,12-16,21,23-24H,6H2,1-3H3/t7-,10-,12+,13-,14-,15+,16+,18-,19-/m1/s1	MYDXZQQTJDVANI-LWLJHPHVSA-N	(1S,6R,9R,12R,13R,14R,15R,16S)-15-chloro-13,14-dihydroxy-6-[(2R)-1-hydroxypropan-2-yl]-1,12-dimethyl-5,10-dioxatetracyclo[7.6.1.0¬≤,‚Å∑.0¬π¬≤,¬π‚Å∂]hexadeca-2,7-diene-4,11-dione	C19H23ClO7	398.835	Terpenoids	Diterpenoids	Nagilactone diterpenoids	Organic compounds	Organoheterocyclic compounds	Naphthopyrans	Naphthopyrans	Podocarpus, Podocarpus macrophyllus, Eukaryota, Archaeplastida, Plantae, Podocarpaceae, Pinopsida, Tracheophyta, Viridiplantae, Streptophyta	316.121	M+2ACN+H
M316T772	LTS0121510	http://www.wikidata.org/entity/Q105174818	C[C@H](CO)[C@H]1OC(=O)C=C2C1=C[C@H]1OC(=O)[C@]3(C)[C@H]1[C@]2(C)[C@@H](Cl)[C@H](O)[C@@H]3O	InChI=1S/C19H23ClO7/c1-7(6-21)13-8-4-10-14-18(2,9(8)5-11(22)27-13)15(20)12(23)16(24)19(14,3)17(25)26-10/h4-5,7,10,12-16,21,23-24H,6H2,1-3H3/t7-,10-,12+,13-,14-,15+,16+,18-,19-/m1/s1	MYDXZQQTJDVANI-LWLJHPHVSA-N	(1S,6R,9R,12R,13R,14R,15R,16S)-15-chloro-13,14-dihydroxy-6-[(2R)-1-hydroxypropan-2-yl]-1,12-dimethyl-5,10-dioxatetracyclo[7.6.1.0¬≤,‚Å∑.0¬π¬≤,¬π‚Å∂]hexadeca-2,7-diene-4,11-dione	C19H23ClO7	398.835	Terpenoids	Diterpenoids	Nagilactone diterpenoids	Organic compounds	Organoheterocyclic compounds	Naphthopyrans	Naphthopyrans	Podocarpus, Podocarpus macrophyllus, Eukaryota, Archaeplastida, Plantae, Podocarpaceae, Pinopsida, Tracheophyta, Viridiplantae, Streptophyta	316.121	M+IsoProp+Na+H
M316T772	LTS0121510	http://www.wikidata.org/entity/Q105174818	C[C@H](CO)[C@H]1OC(=O)C=C2C1=C[C@H]1OC(=O)[C@]3(C)[C@H]1[C@]2(C)[C@@H](Cl)[C@H](O)[C@@H]3O	InChI=1S/C19H23ClO7/c1-7(6-21)13-8-4-10-14-18(2,9(8)5-11(22)27-13)15(20)12(23)16(24)19(14,3)17(25)26-10/h4-5,7,10,12-16,21,23-24H,6H2,1-3H3/t7-,10-,12+,13-,14-,15+,16+,18-,19-/m1/s1	MYDXZQQTJDVANI-LWLJHPHVSA-N	(1S,6R,9R,12R,13R,14R,15R,16S)-15-chloro-13,14-dihydroxy-6-[(2R)-1-hydroxypropan-2-yl]-1,12-dimethyl-5,10-dioxatetracyclo[7.6.1.0¬≤,‚Å∑.0¬π¬≤,¬π‚Å∂]hexadeca-2,7-diene-4,11-dione	C19H23ClO7	398.835	Terpenoids	Diterpenoids	Nagilactone diterpenoids	Organic compounds	Organoheterocyclic compounds	Naphthopyrans	Naphthopyrans	Podocarpus, Podocarpus macrophyllus, Eukaryota, Archaeplastida, Plantae, Podocarpaceae, Pinopsida, Tracheophyta, Viridiplantae, Streptophyta	316.121	M+TFA-H
M316T772	LTS0103990	http://www.wikidata.org/entity/Q77511239	COc1cccc2c1C(=O)O[C@H](CCC[C@H](C)O)C2	InChI=1S/C15H20O4/c1-10(16)5-3-7-12-9-11-6-4-8-13(18-2)14(11)15(17)19-12/h4,6,8,10,12,16H,3,5,7,9H2,1-2H3/t10-,12+/m0/s1	ANQUMTXATCXENQ-CMPLNLGQSA-N	(3R)-3-[(4S)-4-hydroxypentyl]-8-methoxy-3,4-dihydro-1H-2-benzopyran-1-one	C15H20O4	264.317	Shikimates and Phenylpropanoids	Coumarins	Isocoumarins	Organic compounds	Organoheterocyclic compounds	Benzopyrans	2-benzopyrans	Fungi, Ascomycota, Aspergillaceae, Eukaryota, Penicillium, Eurotiomycetes, Trichocomaceae	316.121	M+3Na
M316T772	LTS0103990	http://www.wikidata.org/entity/Q77511239	COc1cccc2c1C(=O)O[C@H](CCC[C@H](C)O)C2	InChI=1S/C15H20O4/c1-10(16)5-3-7-12-9-11-6-4-8-13(18-2)14(11)15(17)19-12/h4,6,8,10,12,16H,3,5,7,9H2,1-2H3/t10-,12+/m0/s1	ANQUMTXATCXENQ-CMPLNLGQSA-N	(3R)-3-[(4S)-4-hydroxypentyl]-8-methoxy-3,4-dihydro-1H-2-benzopyran-1-one	C15H20O4	264.317	Shikimates and Phenylpropanoids	Coumarins	Isocoumarins	Organic compounds	Organoheterocyclic compounds	Benzopyrans	2-benzopyrans	Fungi, Ascomycota, Aspergillaceae, Eukaryota, Penicillium, Eurotiomycetes, Trichocomaceae	316.121	M+IsoProp+H
M316T772	LTS0103990	http://www.wikidata.org/entity/Q77511239	COc1cccc2c1C(=O)O[C@H](CCC[C@H](C)O)C2	InChI=1S/C15H20O4/c1-10(16)5-3-7-12-9-11-6-4-8-13(18-2)14(11)15(17)19-12/h4,6,8,10,12,16H,3,5,7,9H2,1-2H3/t10-,12+/m0/s1	ANQUMTXATCXENQ-CMPLNLGQSA-N	(3R)-3-[(4S)-4-hydroxypentyl]-8-methoxy-3,4-dihydro-1H-2-benzopyran-1-one	C15H20O4	264.317	Shikimates and Phenylpropanoids	Coumarins	Isocoumarins	Organic compounds	Organoheterocyclic compounds	Benzopyrans	2-benzopyrans	Fungi, Ascomycota, Aspergillaceae, Eukaryota, Penicillium, Eurotiomycetes, Trichocomaceae	316.121	M+ACN+Na
M316T772	LTS0103990	http://www.wikidata.org/entity/Q77511239	COc1cccc2c1C(=O)O[C@H](CCC[C@H](C)O)C2	InChI=1S/C15H20O4/c1-10(16)5-3-7-12-9-11-6-4-8-13(18-2)14(11)15(17)19-12/h4,6,8,10,12,16H,3,5,7,9H2,1-2H3/t10-,12+/m0/s1	ANQUMTXATCXENQ-CMPLNLGQSA-N	(3R)-3-[(4S)-4-hydroxypentyl]-8-methoxy-3,4-dihydro-1H-2-benzopyran-1-one	C15H20O4	264.317	Shikimates and Phenylpropanoids	Coumarins	Isocoumarins	Organic compounds	Organoheterocyclic compounds	Benzopyrans	2-benzopyrans	Fungi, Ascomycota, Aspergillaceae, Eukaryota, Penicillium, Eurotiomycetes, Trichocomaceae	316.121	M+2K+H
M316T772	LTS0103990	http://www.wikidata.org/entity/Q77511239	COc1cccc2c1C(=O)O[C@H](CCC[C@H](C)O)C2	InChI=1S/C15H20O4/c1-10(16)5-3-7-12-9-11-6-4-8-13(18-2)14(11)15(17)19-12/h4,6,8,10,12,16H,3,5,7,9H2,1-2H3/t10-,12+/m0/s1	ANQUMTXATCXENQ-CMPLNLGQSA-N	(3R)-3-[(4S)-4-hydroxypentyl]-8-methoxy-3,4-dihydro-1H-2-benzopyran-1-one	C15H20O4	264.317	Shikimates and Phenylpropanoids	Coumarins	Isocoumarins	Organic compounds	Organoheterocyclic compounds	Benzopyrans	2-benzopyrans	Fungi, Ascomycota, Aspergillaceae, Eukaryota, Penicillium, Eurotiomycetes, Trichocomaceae	316.121	M+DMSO+H
M316T772	LTS0103990	http://www.wikidata.org/entity/Q77511239	COc1cccc2c1C(=O)O[C@H](CCC[C@H](C)O)C2	InChI=1S/C15H20O4/c1-10(16)5-3-7-12-9-11-6-4-8-13(18-2)14(11)15(17)19-12/h4,6,8,10,12,16H,3,5,7,9H2,1-2H3/t10-,12+/m0/s1	ANQUMTXATCXENQ-CMPLNLGQSA-N	(3R)-3-[(4S)-4-hydroxypentyl]-8-methoxy-3,4-dihydro-1H-2-benzopyran-1-one	C15H20O4	264.317	Shikimates and Phenylpropanoids	Coumarins	Isocoumarins	Organic compounds	Organoheterocyclic compounds	Benzopyrans	2-benzopyrans	Fungi, Ascomycota, Aspergillaceae, Eukaryota, Penicillium, Eurotiomycetes, Trichocomaceae	316.121	M+Hac-H
M316T772	LTS0103990	http://www.wikidata.org/entity/Q77511239	COc1cccc2c1C(=O)O[C@H](CCC[C@H](C)O)C2	InChI=1S/C15H20O4/c1-10(16)5-3-7-12-9-11-6-4-8-13(18-2)14(11)15(17)19-12/h4,6,8,10,12,16H,3,5,7,9H2,1-2H3/t10-,12+/m0/s1	ANQUMTXATCXENQ-CMPLNLGQSA-N	(3R)-3-[(4S)-4-hydroxypentyl]-8-methoxy-3,4-dihydro-1H-2-benzopyran-1-one	C15H20O4	264.317	Shikimates and Phenylpropanoids	Coumarins	Isocoumarins	Organic compounds	Organoheterocyclic compounds	Benzopyrans	2-benzopyrans	Fungi, Ascomycota, Aspergillaceae, Eukaryota, Penicillium, Eurotiomycetes, Trichocomaceae	316.121	M+Br
M316T772	LTS0023325	http://www.wikidata.org/entity/Q105270025	C=C(C)[C@@H]1CCC(C)=CCC/C(C)=C/C(=O)C[C@@]2(C)O[C@@H]2C1	InChI=1S/C20H30O2/c1-14(2)17-10-9-15(3)7-6-8-16(4)11-18(21)13-20(5)19(12-17)22-20/h7,11,17,19H,1,6,8-10,12-13H2,2-5H3/b15-7?,16-11+/t17-,19-,20-/m1/s1	UCOLQSNNKIYDRU-JHTPTLRISA-N	(1R,4E,12R,14R)-1,5,9-trimethyl-12-(prop-1-en-2-yl)-15-oxabicyclo[12.1.0]pentadeca-4,8-dien-3-one	C20H30O2	302.452	Terpenoids	Diterpenoids	Cembrane diterpenoids	Organic compounds	Lipids and lipid-like molecules	Prenol lipids	Sesquiterpenoids	Animalia, Leptogorgia laxa, Eukaryota, Gorgoniidae, Cnidaria, Anthozoa, Leptogorgia, Metazoa	316.121	M+2H+Na
M316T772	LTS0023325	http://www.wikidata.org/entity/Q105270025	C=C(C)[C@@H]1CCC(C)=CCC/C(C)=C/C(=O)C[C@@]2(C)O[C@@H]2C1	InChI=1S/C20H30O2/c1-14(2)17-10-9-15(3)7-6-8-16(4)11-18(21)13-20(5)19(12-17)22-20/h7,11,17,19H,1,6,8-10,12-13H2,2-5H3/b15-7?,16-11+/t17-,19-,20-/m1/s1	UCOLQSNNKIYDRU-JHTPTLRISA-N	(1R,4E,12R,14R)-1,5,9-trimethyl-12-(prop-1-en-2-yl)-15-oxabicyclo[12.1.0]pentadeca-4,8-dien-3-one	C20H30O2	302.452	Terpenoids	Diterpenoids	Cembrane diterpenoids	Organic compounds	Lipids and lipid-like molecules	Prenol lipids	Sesquiterpenoids	Animalia, Leptogorgia laxa, Eukaryota, Gorgoniidae, Cnidaria, Anthozoa, Leptogorgia, Metazoa	316.121	M+H+2Na
M316T772	LTS0023325	http://www.wikidata.org/entity/Q105270025	C=C(C)[C@@H]1CCC(C)=CCC/C(C)=C/C(=O)C[C@@]2(C)O[C@@H]2C1	InChI=1S/C20H30O2/c1-14(2)17-10-9-15(3)7-6-8-16(4)11-18(21)13-20(5)19(12-17)22-20/h7,11,17,19H,1,6,8-10,12-13H2,2-5H3/b15-7?,16-11+/t17-,19-,20-/m1/s1	UCOLQSNNKIYDRU-JHTPTLRISA-N	(1R,4E,12R,14R)-1,5,9-trimethyl-12-(prop-1-en-2-yl)-15-oxabicyclo[12.1.0]pentadeca-4,8-dien-3-one	C20H30O2	302.452	Terpenoids	Diterpenoids	Cembrane diterpenoids	Organic compounds	Lipids and lipid-like molecules	Prenol lipids	Sesquiterpenoids	Animalia, Leptogorgia laxa, Eukaryota, Gorgoniidae, Cnidaria, Anthozoa, Leptogorgia, Metazoa	316.121	M+H+NH4
M316T772	LTS0023325	http://www.wikidata.org/entity/Q105270025	C=C(C)[C@@H]1CCC(C)=CCC/C(C)=C/C(=O)C[C@@]2(C)O[C@@H]2C1	InChI=1S/C20H30O2/c1-14(2)17-10-9-15(3)7-6-8-16(4)11-18(21)13-20(5)19(12-17)22-20/h7,11,17,19H,1,6,8-10,12-13H2,2-5H3/b15-7?,16-11+/t17-,19-,20-/m1/s1	UCOLQSNNKIYDRU-JHTPTLRISA-N	(1R,4E,12R,14R)-1,5,9-trimethyl-12-(prop-1-en-2-yl)-15-oxabicyclo[12.1.0]pentadeca-4,8-dien-3-one	C20H30O2	302.452	Terpenoids	Diterpenoids	Cembrane diterpenoids	Organic compounds	Lipids and lipid-like molecules	Prenol lipids	Sesquiterpenoids	Animalia, Leptogorgia laxa, Eukaryota, Gorgoniidae, Cnidaria, Anthozoa, Leptogorgia, Metazoa	316.121	M+H+Na
M316T772	LTS0023325	http://www.wikidata.org/entity/Q105270025	C=C(C)[C@@H]1CCC(C)=CCC/C(C)=C/C(=O)C[C@@]2(C)O[C@@H]2C1	InChI=1S/C20H30O2/c1-14(2)17-10-9-15(3)7-6-8-16(4)11-18(21)13-20(5)19(12-17)22-20/h7,11,17,19H,1,6,8-10,12-13H2,2-5H3/b15-7?,16-11+/t17-,19-,20-/m1/s1	UCOLQSNNKIYDRU-JHTPTLRISA-N	(1R,4E,12R,14R)-1,5,9-trimethyl-12-(prop-1-en-2-yl)-15-oxabicyclo[12.1.0]pentadeca-4,8-dien-3-one	C20H30O2	302.452	Terpenoids	Diterpenoids	Cembrane diterpenoids	Organic compounds	Lipids and lipid-like molecules	Prenol lipids	Sesquiterpenoids	Animalia, Leptogorgia laxa, Eukaryota, Gorgoniidae, Cnidaria, Anthozoa, Leptogorgia, Metazoa	316.121	M+H+K
M316T772	LTS0023325	http://www.wikidata.org/entity/Q105270025	C=C(C)[C@@H]1CCC(C)=CCC/C(C)=C/C(=O)C[C@@]2(C)O[C@@H]2C1	InChI=1S/C20H30O2/c1-14(2)17-10-9-15(3)7-6-8-16(4)11-18(21)13-20(5)19(12-17)22-20/h7,11,17,19H,1,6,8-10,12-13H2,2-5H3/b15-7?,16-11+/t17-,19-,20-/m1/s1	UCOLQSNNKIYDRU-JHTPTLRISA-N	(1R,4E,12R,14R)-1,5,9-trimethyl-12-(prop-1-en-2-yl)-15-oxabicyclo[12.1.0]pentadeca-4,8-dien-3-one	C20H30O2	302.452	Terpenoids	Diterpenoids	Cembrane diterpenoids	Organic compounds	Lipids and lipid-like molecules	Prenol lipids	Sesquiterpenoids	Animalia, Leptogorgia laxa, Eukaryota, Gorgoniidae, Cnidaria, Anthozoa, Leptogorgia, Metazoa	316.121	M+ACN+2H
M316T772	LTS0023325	http://www.wikidata.org/entity/Q105270025	C=C(C)[C@@H]1CCC(C)=CCC/C(C)=C/C(=O)C[C@@]2(C)O[C@@H]2C1	InChI=1S/C20H30O2/c1-14(2)17-10-9-15(3)7-6-8-16(4)11-18(21)13-20(5)19(12-17)22-20/h7,11,17,19H,1,6,8-10,12-13H2,2-5H3/b15-7?,16-11+/t17-,19-,20-/m1/s1	UCOLQSNNKIYDRU-JHTPTLRISA-N	(1R,4E,12R,14R)-1,5,9-trimethyl-12-(prop-1-en-2-yl)-15-oxabicyclo[12.1.0]pentadeca-4,8-dien-3-one	C20H30O2	302.452	Terpenoids	Diterpenoids	Cembrane diterpenoids	Organic compounds	Lipids and lipid-like molecules	Prenol lipids	Sesquiterpenoids	Animalia, Leptogorgia laxa, Eukaryota, Gorgoniidae, Cnidaria, Anthozoa, Leptogorgia, Metazoa	316.121	M+2Na
M316T772	LTS0023325	http://www.wikidata.org/entity/Q105270025	C=C(C)[C@@H]1CCC(C)=CCC/C(C)=C/C(=O)C[C@@]2(C)O[C@@H]2C1	InChI=1S/C20H30O2/c1-14(2)17-10-9-15(3)7-6-8-16(4)11-18(21)13-20(5)19(12-17)22-20/h7,11,17,19H,1,6,8-10,12-13H2,2-5H3/b15-7?,16-11+/t17-,19-,20-/m1/s1	UCOLQSNNKIYDRU-JHTPTLRISA-N	(1R,4E,12R,14R)-1,5,9-trimethyl-12-(prop-1-en-2-yl)-15-oxabicyclo[12.1.0]pentadeca-4,8-dien-3-one	C20H30O2	302.452	Terpenoids	Diterpenoids	Cembrane diterpenoids	Organic compounds	Lipids and lipid-like molecules	Prenol lipids	Sesquiterpenoids	Animalia, Leptogorgia laxa, Eukaryota, Gorgoniidae, Cnidaria, Anthozoa, Leptogorgia, Metazoa	316.121	M+NH4
M316T772	LTS0023325	http://www.wikidata.org/entity/Q105270025	C=C(C)[C@@H]1CCC(C)=CCC/C(C)=C/C(=O)C[C@@]2(C)O[C@@H]2C1	InChI=1S/C20H30O2/c1-14(2)17-10-9-15(3)7-6-8-16(4)11-18(21)13-20(5)19(12-17)22-20/h7,11,17,19H,1,6,8-10,12-13H2,2-5H3/b15-7?,16-11+/t17-,19-,20-/m1/s1	UCOLQSNNKIYDRU-JHTPTLRISA-N	(1R,4E,12R,14R)-1,5,9-trimethyl-12-(prop-1-en-2-yl)-15-oxabicyclo[12.1.0]pentadeca-4,8-dien-3-one	C20H30O2	302.452	Terpenoids	Diterpenoids	Cembrane diterpenoids	Organic compounds	Lipids and lipid-like molecules	Prenol lipids	Sesquiterpenoids	Animalia, Leptogorgia laxa, Eukaryota, Gorgoniidae, Cnidaria, Anthozoa, Leptogorgia, Metazoa	316.121	M+Na
M316T772	LTS0023325	http://www.wikidata.org/entity/Q105270025	C=C(C)[C@@H]1CCC(C)=CCC/C(C)=C/C(=O)C[C@@]2(C)O[C@@H]2C1	InChI=1S/C20H30O2/c1-14(2)17-10-9-15(3)7-6-8-16(4)11-18(21)13-20(5)19(12-17)22-20/h7,11,17,19H,1,6,8-10,12-13H2,2-5H3/b15-7?,16-11+/t17-,19-,20-/m1/s1	UCOLQSNNKIYDRU-JHTPTLRISA-N	(1R,4E,12R,14R)-1,5,9-trimethyl-12-(prop-1-en-2-yl)-15-oxabicyclo[12.1.0]pentadeca-4,8-dien-3-one	C20H30O2	302.452	Terpenoids	Diterpenoids	Cembrane diterpenoids	Organic compounds	Lipids and lipid-like molecules	Prenol lipids	Sesquiterpenoids	Animalia, Leptogorgia laxa, Eukaryota, Gorgoniidae, Cnidaria, Anthozoa, Leptogorgia, Metazoa	316.121	M+CH3OH+H
M316T772	LTS0023325	http://www.wikidata.org/entity/Q105270025	C=C(C)[C@@H]1CCC(C)=CCC/C(C)=C/C(=O)C[C@@]2(C)O[C@@H]2C1	InChI=1S/C20H30O2/c1-14(2)17-10-9-15(3)7-6-8-16(4)11-18(21)13-20(5)19(12-17)22-20/h7,11,17,19H,1,6,8-10,12-13H2,2-5H3/b15-7?,16-11+/t17-,19-,20-/m1/s1	UCOLQSNNKIYDRU-JHTPTLRISA-N	(1R,4E,12R,14R)-1,5,9-trimethyl-12-(prop-1-en-2-yl)-15-oxabicyclo[12.1.0]pentadeca-4,8-dien-3-one	C20H30O2	302.452	Terpenoids	Diterpenoids	Cembrane diterpenoids	Organic compounds	Lipids and lipid-like molecules	Prenol lipids	Sesquiterpenoids	Animalia, Leptogorgia laxa, Eukaryota, Gorgoniidae, Cnidaria, Anthozoa, Leptogorgia, Metazoa	316.121	M+K
M316T772	LTS0023325	http://www.wikidata.org/entity/Q105270025	C=C(C)[C@@H]1CCC(C)=CCC/C(C)=C/C(=O)C[C@@]2(C)O[C@@H]2C1	InChI=1S/C20H30O2/c1-14(2)17-10-9-15(3)7-6-8-16(4)11-18(21)13-20(5)19(12-17)22-20/h7,11,17,19H,1,6,8-10,12-13H2,2-5H3/b15-7?,16-11+/t17-,19-,20-/m1/s1	UCOLQSNNKIYDRU-JHTPTLRISA-N	(1R,4E,12R,14R)-1,5,9-trimethyl-12-(prop-1-en-2-yl)-15-oxabicyclo[12.1.0]pentadeca-4,8-dien-3-one	C20H30O2	302.452	Terpenoids	Diterpenoids	Cembrane diterpenoids	Organic compounds	Lipids and lipid-like molecules	Prenol lipids	Sesquiterpenoids	Animalia, Leptogorgia laxa, Eukaryota, Gorgoniidae, Cnidaria, Anthozoa, Leptogorgia, Metazoa	316.121	M+ACN+H
M316T772	LTS0023325	http://www.wikidata.org/entity/Q105270025	C=C(C)[C@@H]1CCC(C)=CCC/C(C)=C/C(=O)C[C@@]2(C)O[C@@H]2C1	InChI=1S/C20H30O2/c1-14(2)17-10-9-15(3)7-6-8-16(4)11-18(21)13-20(5)19(12-17)22-20/h7,11,17,19H,1,6,8-10,12-13H2,2-5H3/b15-7?,16-11+/t17-,19-,20-/m1/s1	UCOLQSNNKIYDRU-JHTPTLRISA-N	(1R,4E,12R,14R)-1,5,9-trimethyl-12-(prop-1-en-2-yl)-15-oxabicyclo[12.1.0]pentadeca-4,8-dien-3-one	C20H30O2	302.452	Terpenoids	Diterpenoids	Cembrane diterpenoids	Organic compounds	Lipids and lipid-like molecules	Prenol lipids	Sesquiterpenoids	Animalia, Leptogorgia laxa, Eukaryota, Gorgoniidae, Cnidaria, Anthozoa, Leptogorgia, Metazoa	316.121	M+2Na-H
M316T772	LTS0023325	http://www.wikidata.org/entity/Q105270025	C=C(C)[C@@H]1CCC(C)=CCC/C(C)=C/C(=O)C[C@@]2(C)O[C@@H]2C1	InChI=1S/C20H30O2/c1-14(2)17-10-9-15(3)7-6-8-16(4)11-18(21)13-20(5)19(12-17)22-20/h7,11,17,19H,1,6,8-10,12-13H2,2-5H3/b15-7?,16-11+/t17-,19-,20-/m1/s1	UCOLQSNNKIYDRU-JHTPTLRISA-N	(1R,4E,12R,14R)-1,5,9-trimethyl-12-(prop-1-en-2-yl)-15-oxabicyclo[12.1.0]pentadeca-4,8-dien-3-one	C20H30O2	302.452	Terpenoids	Diterpenoids	Cembrane diterpenoids	Organic compounds	Lipids and lipid-like molecules	Prenol lipids	Sesquiterpenoids	Animalia, Leptogorgia laxa, Eukaryota, Gorgoniidae, Cnidaria, Anthozoa, Leptogorgia, Metazoa	316.121	2M+3H2O+2H
M316T772	LTS0023325	http://www.wikidata.org/entity/Q105270025	C=C(C)[C@@H]1CCC(C)=CCC/C(C)=C/C(=O)C[C@@]2(C)O[C@@H]2C1	InChI=1S/C20H30O2/c1-14(2)17-10-9-15(3)7-6-8-16(4)11-18(21)13-20(5)19(12-17)22-20/h7,11,17,19H,1,6,8-10,12-13H2,2-5H3/b15-7?,16-11+/t17-,19-,20-/m1/s1	UCOLQSNNKIYDRU-JHTPTLRISA-N	(1R,4E,12R,14R)-1,5,9-trimethyl-12-(prop-1-en-2-yl)-15-oxabicyclo[12.1.0]pentadeca-4,8-dien-3-one	C20H30O2	302.452	Terpenoids	Diterpenoids	Cembrane diterpenoids	Organic compounds	Lipids and lipid-like molecules	Prenol lipids	Sesquiterpenoids	Animalia, Leptogorgia laxa, Eukaryota, Gorgoniidae, Cnidaria, Anthozoa, Leptogorgia, Metazoa	316.121	2M+K
M316T772	LTS0023325	http://www.wikidata.org/entity/Q105270025	C=C(C)[C@@H]1CCC(C)=CCC/C(C)=C/C(=O)C[C@@]2(C)O[C@@H]2C1	InChI=1S/C20H30O2/c1-14(2)17-10-9-15(3)7-6-8-16(4)11-18(21)13-20(5)19(12-17)22-20/h7,11,17,19H,1,6,8-10,12-13H2,2-5H3/b15-7?,16-11+/t17-,19-,20-/m1/s1	UCOLQSNNKIYDRU-JHTPTLRISA-N	(1R,4E,12R,14R)-1,5,9-trimethyl-12-(prop-1-en-2-yl)-15-oxabicyclo[12.1.0]pentadeca-4,8-dien-3-one	C20H30O2	302.452	Terpenoids	Diterpenoids	Cembrane diterpenoids	Organic compounds	Lipids and lipid-like molecules	Prenol lipids	Sesquiterpenoids	Animalia, Leptogorgia laxa, Eukaryota, Gorgoniidae, Cnidaria, Anthozoa, Leptogorgia, Metazoa	316.121	2M+ACN+H
M316T772	LTS0023325	http://www.wikidata.org/entity/Q105270025	C=C(C)[C@@H]1CCC(C)=CCC/C(C)=C/C(=O)C[C@@]2(C)O[C@@H]2C1	InChI=1S/C20H30O2/c1-14(2)17-10-9-15(3)7-6-8-16(4)11-18(21)13-20(5)19(12-17)22-20/h7,11,17,19H,1,6,8-10,12-13H2,2-5H3/b15-7?,16-11+/t17-,19-,20-/m1/s1	UCOLQSNNKIYDRU-JHTPTLRISA-N	(1R,4E,12R,14R)-1,5,9-trimethyl-12-(prop-1-en-2-yl)-15-oxabicyclo[12.1.0]pentadeca-4,8-dien-3-one	C20H30O2	302.452	Terpenoids	Diterpenoids	Cembrane diterpenoids	Organic compounds	Lipids and lipid-like molecules	Prenol lipids	Sesquiterpenoids	Animalia, Leptogorgia laxa, Eukaryota, Gorgoniidae, Cnidaria, Anthozoa, Leptogorgia, Metazoa	316.121	2M+ACN+Na
M316T772	LTS0023325	http://www.wikidata.org/entity/Q105270025	C=C(C)[C@@H]1CCC(C)=CCC/C(C)=C/C(=O)C[C@@]2(C)O[C@@H]2C1	InChI=1S/C20H30O2/c1-14(2)17-10-9-15(3)7-6-8-16(4)11-18(21)13-20(5)19(12-17)22-20/h7,11,17,19H,1,6,8-10,12-13H2,2-5H3/b15-7?,16-11+/t17-,19-,20-/m1/s1	UCOLQSNNKIYDRU-JHTPTLRISA-N	(1R,4E,12R,14R)-1,5,9-trimethyl-12-(prop-1-en-2-yl)-15-oxabicyclo[12.1.0]pentadeca-4,8-dien-3-one	C20H30O2	302.452	Terpenoids	Diterpenoids	Cembrane diterpenoids	Organic compounds	Lipids and lipid-like molecules	Prenol lipids	Sesquiterpenoids	Animalia, Leptogorgia laxa, Eukaryota, Gorgoniidae, Cnidaria, Anthozoa, Leptogorgia, Metazoa	316.121	M+Na-2H
M316T772	LTS0023325	http://www.wikidata.org/entity/Q105270025	C=C(C)[C@@H]1CCC(C)=CCC/C(C)=C/C(=O)C[C@@]2(C)O[C@@H]2C1	InChI=1S/C20H30O2/c1-14(2)17-10-9-15(3)7-6-8-16(4)11-18(21)13-20(5)19(12-17)22-20/h7,11,17,19H,1,6,8-10,12-13H2,2-5H3/b15-7?,16-11+/t17-,19-,20-/m1/s1	UCOLQSNNKIYDRU-JHTPTLRISA-N	(1R,4E,12R,14R)-1,5,9-trimethyl-12-(prop-1-en-2-yl)-15-oxabicyclo[12.1.0]pentadeca-4,8-dien-3-one	C20H30O2	302.452	Terpenoids	Diterpenoids	Cembrane diterpenoids	Organic compounds	Lipids and lipid-like molecules	Prenol lipids	Sesquiterpenoids	Animalia, Leptogorgia laxa, Eukaryota, Gorgoniidae, Cnidaria, Anthozoa, Leptogorgia, Metazoa	316.121	M+Cl
M316T772	LTS0023325	http://www.wikidata.org/entity/Q105270025	C=C(C)[C@@H]1CCC(C)=CCC/C(C)=C/C(=O)C[C@@]2(C)O[C@@H]2C1	InChI=1S/C20H30O2/c1-14(2)17-10-9-15(3)7-6-8-16(4)11-18(21)13-20(5)19(12-17)22-20/h7,11,17,19H,1,6,8-10,12-13H2,2-5H3/b15-7?,16-11+/t17-,19-,20-/m1/s1	UCOLQSNNKIYDRU-JHTPTLRISA-N	(1R,4E,12R,14R)-1,5,9-trimethyl-12-(prop-1-en-2-yl)-15-oxabicyclo[12.1.0]pentadeca-4,8-dien-3-one	C20H30O2	302.452	Terpenoids	Diterpenoids	Cembrane diterpenoids	Organic compounds	Lipids and lipid-like molecules	Prenol lipids	Sesquiterpenoids	Animalia, Leptogorgia laxa, Eukaryota, Gorgoniidae, Cnidaria, Anthozoa, Leptogorgia, Metazoa	316.121	M+K-2H
M316T772	LTS0023325	http://www.wikidata.org/entity/Q105270025	C=C(C)[C@@H]1CCC(C)=CCC/C(C)=C/C(=O)C[C@@]2(C)O[C@@H]2C1	InChI=1S/C20H30O2/c1-14(2)17-10-9-15(3)7-6-8-16(4)11-18(21)13-20(5)19(12-17)22-20/h7,11,17,19H,1,6,8-10,12-13H2,2-5H3/b15-7?,16-11+/t17-,19-,20-/m1/s1	UCOLQSNNKIYDRU-JHTPTLRISA-N	(1R,4E,12R,14R)-1,5,9-trimethyl-12-(prop-1-en-2-yl)-15-oxabicyclo[12.1.0]pentadeca-4,8-dien-3-one	C20H30O2	302.452	Terpenoids	Diterpenoids	Cembrane diterpenoids	Organic compounds	Lipids and lipid-like molecules	Prenol lipids	Sesquiterpenoids	Animalia, Leptogorgia laxa, Eukaryota, Gorgoniidae, Cnidaria, Anthozoa, Leptogorgia, Metazoa	316.121	M+FA-H
M316T772	LTS0023325	http://www.wikidata.org/entity/Q105270025	C=C(C)[C@@H]1CCC(C)=CCC/C(C)=C/C(=O)C[C@@]2(C)O[C@@H]2C1	InChI=1S/C20H30O2/c1-14(2)17-10-9-15(3)7-6-8-16(4)11-18(21)13-20(5)19(12-17)22-20/h7,11,17,19H,1,6,8-10,12-13H2,2-5H3/b15-7?,16-11+/t17-,19-,20-/m1/s1	UCOLQSNNKIYDRU-JHTPTLRISA-N	(1R,4E,12R,14R)-1,5,9-trimethyl-12-(prop-1-en-2-yl)-15-oxabicyclo[12.1.0]pentadeca-4,8-dien-3-one	C20H30O2	302.452	Terpenoids	Diterpenoids	Cembrane diterpenoids	Organic compounds	Lipids and lipid-like molecules	Prenol lipids	Sesquiterpenoids	Animalia, Leptogorgia laxa, Eukaryota, Gorgoniidae, Cnidaria, Anthozoa, Leptogorgia, Metazoa	316.121	2M+FA-H
M316T772	LTS0023325	http://www.wikidata.org/entity/Q105270025	C=C(C)[C@@H]1CCC(C)=CCC/C(C)=C/C(=O)C[C@@]2(C)O[C@@H]2C1	InChI=1S/C20H30O2/c1-14(2)17-10-9-15(3)7-6-8-16(4)11-18(21)13-20(5)19(12-17)22-20/h7,11,17,19H,1,6,8-10,12-13H2,2-5H3/b15-7?,16-11+/t17-,19-,20-/m1/s1	UCOLQSNNKIYDRU-JHTPTLRISA-N	(1R,4E,12R,14R)-1,5,9-trimethyl-12-(prop-1-en-2-yl)-15-oxabicyclo[12.1.0]pentadeca-4,8-dien-3-one	C20H30O2	302.452	Terpenoids	Diterpenoids	Cembrane diterpenoids	Organic compounds	Lipids and lipid-like molecules	Prenol lipids	Sesquiterpenoids	Animalia, Leptogorgia laxa, Eukaryota, Gorgoniidae, Cnidaria, Anthozoa, Leptogorgia, Metazoa	316.121	2M+Hac-H
M316T772	LTS0112928	http://www.wikidata.org/entity/Q105209230	C/C1=C/CC/C(C)=C/CC[C@@]2(C)C=Cc3cc(O)c(cc3O2)C1	InChI=1S/C21H26O2/c1-15-6-4-7-16(2)12-18-14-20-17(13-19(18)22)9-11-21(3,23-20)10-5-8-15/h7-9,11,13-14,22H,4-6,10,12H2,1-3H3/b15-8+,16-7-/t21-/m0/s1	PHULLDGGFWVHPH-LFZOWFCLSA-N	(1S,4E,8Z)-1,5,9-trimethyl-17-oxatricyclo[9.5.3.0¬π‚Å¥,¬π‚Å∏]nonadeca-4,8,11,13,15,18-hexaen-12-ol	C21H26O2	310.431	Terpenoids|Terpenoids	Meroterpenoids|Meroterpenoids	Merosesquiterpenoids|Tetraketide meroterpenoids	Organic compounds	Organoheterocyclic compounds	Benzopyrans	1-benzopyrans	Animalia, Aplidium, Aplidium longithorax, Eukaryota, Chordata, Ascidiacea, Polyclinidae, Metazoa	316.121	2M+NH4
M316T772	LTS0112928	http://www.wikidata.org/entity/Q105209230	C/C1=C/CC/C(C)=C/CC[C@@]2(C)C=Cc3cc(O)c(cc3O2)C1	InChI=1S/C21H26O2/c1-15-6-4-7-16(2)12-18-14-20-17(13-19(18)22)9-11-21(3,23-20)10-5-8-15/h7-9,11,13-14,22H,4-6,10,12H2,1-3H3/b15-8+,16-7-/t21-/m0/s1	PHULLDGGFWVHPH-LFZOWFCLSA-N	(1S,4E,8Z)-1,5,9-trimethyl-17-oxatricyclo[9.5.3.0¬π‚Å¥,¬π‚Å∏]nonadeca-4,8,11,13,15,18-hexaen-12-ol	C21H26O2	310.431	Terpenoids|Terpenoids	Meroterpenoids|Meroterpenoids	Merosesquiterpenoids|Tetraketide meroterpenoids	Organic compounds	Organoheterocyclic compounds	Benzopyrans	1-benzopyrans	Animalia, Aplidium, Aplidium longithorax, Eukaryota, Chordata, Ascidiacea, Polyclinidae, Metazoa	316.121	2M+Na
M316T772	LTS0107450	http://www.wikidata.org/entity/Q104909573	COc1cc(OC)c(OC)c(O)c1CCC(=O)c1ccccc1	InChI=1S/C18H20O5/c1-21-15-11-16(22-2)18(23-3)17(20)13(15)9-10-14(19)12-7-5-4-6-8-12/h4-8,11,20H,9-10H2,1-3H3	ADHYECILSBTSIG-UHFFFAOYSA-N	3-(2-hydroxy-3,4,6-trimethoxyphenyl)-1-phenylpropan-1-one	C18H20O5	316.349	Shikimates and Phenylpropanoids	Flavonoids	Chalcones	Organic compounds	Phenylpropanoids and polyketides	Linear 1,3-diarylpropanoids	Retro-dihydrochalcones	Uvaria welwitschii, Uvaria, Fissistigma bracteolatum, Eukaryota, Fissistigma, Plantae, Archaeplastida, Magnoliopsida, Annonaceae, Tracheophyta, Streptophyta, Viridiplantae	316.121	M+3H
M316T772	LTS0107450	http://www.wikidata.org/entity/Q104909573	COc1cc(OC)c(OC)c(O)c1CCC(=O)c1ccccc1	InChI=1S/C18H20O5/c1-21-15-11-16(22-2)18(23-3)17(20)13(15)9-10-14(19)12-7-5-4-6-8-12/h4-8,11,20H,9-10H2,1-3H3	ADHYECILSBTSIG-UHFFFAOYSA-N	3-(2-hydroxy-3,4,6-trimethoxyphenyl)-1-phenylpropan-1-one	C18H20O5	316.349	Shikimates and Phenylpropanoids	Flavonoids	Chalcones	Organic compounds	Phenylpropanoids and polyketides	Linear 1,3-diarylpropanoids	Retro-dihydrochalcones	Uvaria welwitschii, Uvaria, Fissistigma bracteolatum, Eukaryota, Fissistigma, Plantae, Archaeplastida, Magnoliopsida, Annonaceae, Tracheophyta, Streptophyta, Viridiplantae	316.121	M+2H
M316T772	LTS0107450	http://www.wikidata.org/entity/Q104909573	COc1cc(OC)c(OC)c(O)c1CCC(=O)c1ccccc1	InChI=1S/C18H20O5/c1-21-15-11-16(22-2)18(23-3)17(20)13(15)9-10-14(19)12-7-5-4-6-8-12/h4-8,11,20H,9-10H2,1-3H3	ADHYECILSBTSIG-UHFFFAOYSA-N	3-(2-hydroxy-3,4,6-trimethoxyphenyl)-1-phenylpropan-1-one	C18H20O5	316.349	Shikimates and Phenylpropanoids	Flavonoids	Chalcones	Organic compounds	Phenylpropanoids and polyketides	Linear 1,3-diarylpropanoids	Retro-dihydrochalcones	Uvaria welwitschii, Uvaria, Fissistigma bracteolatum, Eukaryota, Fissistigma, Plantae, Archaeplastida, Magnoliopsida, Annonaceae, Tracheophyta, Streptophyta, Viridiplantae	316.121	M+H
M316T772	LTS0107450	http://www.wikidata.org/entity/Q104909573	COc1cc(OC)c(OC)c(O)c1CCC(=O)c1ccccc1	InChI=1S/C18H20O5/c1-21-15-11-16(22-2)18(23-3)17(20)13(15)9-10-14(19)12-7-5-4-6-8-12/h4-8,11,20H,9-10H2,1-3H3	ADHYECILSBTSIG-UHFFFAOYSA-N	3-(2-hydroxy-3,4,6-trimethoxyphenyl)-1-phenylpropan-1-one	C18H20O5	316.349	Shikimates and Phenylpropanoids	Flavonoids	Chalcones	Organic compounds	Phenylpropanoids and polyketides	Linear 1,3-diarylpropanoids	Retro-dihydrochalcones	Uvaria welwitschii, Uvaria, Fissistigma bracteolatum, Eukaryota, Fissistigma, Plantae, Archaeplastida, Magnoliopsida, Annonaceae, Tracheophyta, Streptophyta, Viridiplantae	316.121	2M+H
M276T882	LTS0121510	http://www.wikidata.org/entity/Q105174818	C[C@H](CO)[C@H]1OC(=O)C=C2C1=C[C@H]1OC(=O)[C@]3(C)[C@H]1[C@]2(C)[C@@H](Cl)[C@H](O)[C@@H]3O	InChI=1S/C19H23ClO7/c1-7(6-21)13-8-4-10-14-18(2,9(8)5-11(22)27-13)15(20)12(23)16(24)19(14,3)17(25)26-10/h4-5,7,10,12-16,21,23-24H,6H2,1-3H3/t7-,10-,12+,13-,14-,15+,16+,18-,19-/m1/s1	MYDXZQQTJDVANI-LWLJHPHVSA-N	(1S,6R,9R,12R,13R,14R,15R,16S)-15-chloro-13,14-dihydroxy-6-[(2R)-1-hydroxypropan-2-yl]-1,12-dimethyl-5,10-dioxatetracyclo[7.6.1.0¬≤,‚Å∑.0¬π¬≤,¬π‚Å∂]hexadeca-2,7-diene-4,11-dione	C19H23ClO7	398.835	Terpenoids	Diterpenoids	Nagilactone diterpenoids	Organic compounds	Organoheterocyclic compounds	Naphthopyrans	Naphthopyrans	Podocarpus, Podocarpus macrophyllus, Eukaryota, Archaeplastida, Plantae, Podocarpaceae, Pinopsida, Tracheophyta, Viridiplantae, Streptophyta	276.231	M+3ACN+2H
M276T882	LTS0103990	http://www.wikidata.org/entity/Q77511239	COc1cccc2c1C(=O)O[C@H](CCC[C@H](C)O)C2	InChI=1S/C15H20O4/c1-10(16)5-3-7-12-9-11-6-4-8-13(18-2)14(11)15(17)19-12/h4,6,8,10,12,16H,3,5,7,9H2,1-2H3/t10-,12+/m0/s1	ANQUMTXATCXENQ-CMPLNLGQSA-N	(3R)-3-[(4S)-4-hydroxypentyl]-8-methoxy-3,4-dihydro-1H-2-benzopyran-1-one	C15H20O4	264.317	Shikimates and Phenylpropanoids	Coumarins	Isocoumarins	Organic compounds	Organoheterocyclic compounds	Benzopyrans	2-benzopyrans	Fungi, Ascomycota, Aspergillaceae, Eukaryota, Penicillium, Eurotiomycetes, Trichocomaceae	276.231	M+2H+Na
M276T882	LTS0103990	http://www.wikidata.org/entity/Q77511239	COc1cccc2c1C(=O)O[C@H](CCC[C@H](C)O)C2	InChI=1S/C15H20O4/c1-10(16)5-3-7-12-9-11-6-4-8-13(18-2)14(11)15(17)19-12/h4,6,8,10,12,16H,3,5,7,9H2,1-2H3/t10-,12+/m0/s1	ANQUMTXATCXENQ-CMPLNLGQSA-N	(3R)-3-[(4S)-4-hydroxypentyl]-8-methoxy-3,4-dihydro-1H-2-benzopyran-1-one	C15H20O4	264.317	Shikimates and Phenylpropanoids	Coumarins	Isocoumarins	Organic compounds	Organoheterocyclic compounds	Benzopyrans	2-benzopyrans	Fungi, Ascomycota, Aspergillaceae, Eukaryota, Penicillium, Eurotiomycetes, Trichocomaceae	276.231	M+H+2Na
M276T882	LTS0103990	http://www.wikidata.org/entity/Q77511239	COc1cccc2c1C(=O)O[C@H](CCC[C@H](C)O)C2	InChI=1S/C15H20O4/c1-10(16)5-3-7-12-9-11-6-4-8-13(18-2)14(11)15(17)19-12/h4,6,8,10,12,16H,3,5,7,9H2,1-2H3/t10-,12+/m0/s1	ANQUMTXATCXENQ-CMPLNLGQSA-N	(3R)-3-[(4S)-4-hydroxypentyl]-8-methoxy-3,4-dihydro-1H-2-benzopyran-1-one	C15H20O4	264.317	Shikimates and Phenylpropanoids	Coumarins	Isocoumarins	Organic compounds	Organoheterocyclic compounds	Benzopyrans	2-benzopyrans	Fungi, Ascomycota, Aspergillaceae, Eukaryota, Penicillium, Eurotiomycetes, Trichocomaceae	276.231	M+3Na
M276T882	LTS0103990	http://www.wikidata.org/entity/Q77511239	COc1cccc2c1C(=O)O[C@H](CCC[C@H](C)O)C2	InChI=1S/C15H20O4/c1-10(16)5-3-7-12-9-11-6-4-8-13(18-2)14(11)15(17)19-12/h4,6,8,10,12,16H,3,5,7,9H2,1-2H3/t10-,12+/m0/s1	ANQUMTXATCXENQ-CMPLNLGQSA-N	(3R)-3-[(4S)-4-hydroxypentyl]-8-methoxy-3,4-dihydro-1H-2-benzopyran-1-one	C15H20O4	264.317	Shikimates and Phenylpropanoids	Coumarins	Isocoumarins	Organic compounds	Organoheterocyclic compounds	Benzopyrans	2-benzopyrans	Fungi, Ascomycota, Aspergillaceae, Eukaryota, Penicillium, Eurotiomycetes, Trichocomaceae	276.231	M+H+NH4
M276T882	LTS0103990	http://www.wikidata.org/entity/Q77511239	COc1cccc2c1C(=O)O[C@H](CCC[C@H](C)O)C2	InChI=1S/C15H20O4/c1-10(16)5-3-7-12-9-11-6-4-8-13(18-2)14(11)15(17)19-12/h4,6,8,10,12,16H,3,5,7,9H2,1-2H3/t10-,12+/m0/s1	ANQUMTXATCXENQ-CMPLNLGQSA-N	(3R)-3-[(4S)-4-hydroxypentyl]-8-methoxy-3,4-dihydro-1H-2-benzopyran-1-one	C15H20O4	264.317	Shikimates and Phenylpropanoids	Coumarins	Isocoumarins	Organic compounds	Organoheterocyclic compounds	Benzopyrans	2-benzopyrans	Fungi, Ascomycota, Aspergillaceae, Eukaryota, Penicillium, Eurotiomycetes, Trichocomaceae	276.231	M+H+Na
M276T882	LTS0103990	http://www.wikidata.org/entity/Q77511239	COc1cccc2c1C(=O)O[C@H](CCC[C@H](C)O)C2	InChI=1S/C15H20O4/c1-10(16)5-3-7-12-9-11-6-4-8-13(18-2)14(11)15(17)19-12/h4,6,8,10,12,16H,3,5,7,9H2,1-2H3/t10-,12+/m0/s1	ANQUMTXATCXENQ-CMPLNLGQSA-N	(3R)-3-[(4S)-4-hydroxypentyl]-8-methoxy-3,4-dihydro-1H-2-benzopyran-1-one	C15H20O4	264.317	Shikimates and Phenylpropanoids	Coumarins	Isocoumarins	Organic compounds	Organoheterocyclic compounds	Benzopyrans	2-benzopyrans	Fungi, Ascomycota, Aspergillaceae, Eukaryota, Penicillium, Eurotiomycetes, Trichocomaceae	276.231	M+H+K
M276T882	LTS0103990	http://www.wikidata.org/entity/Q77511239	COc1cccc2c1C(=O)O[C@H](CCC[C@H](C)O)C2	InChI=1S/C15H20O4/c1-10(16)5-3-7-12-9-11-6-4-8-13(18-2)14(11)15(17)19-12/h4,6,8,10,12,16H,3,5,7,9H2,1-2H3/t10-,12+/m0/s1	ANQUMTXATCXENQ-CMPLNLGQSA-N	(3R)-3-[(4S)-4-hydroxypentyl]-8-methoxy-3,4-dihydro-1H-2-benzopyran-1-one	C15H20O4	264.317	Shikimates and Phenylpropanoids	Coumarins	Isocoumarins	Organic compounds	Organoheterocyclic compounds	Benzopyrans	2-benzopyrans	Fungi, Ascomycota, Aspergillaceae, Eukaryota, Penicillium, Eurotiomycetes, Trichocomaceae	276.231	M+ACN+2H
M276T882	LTS0103990	http://www.wikidata.org/entity/Q77511239	COc1cccc2c1C(=O)O[C@H](CCC[C@H](C)O)C2	InChI=1S/C15H20O4/c1-10(16)5-3-7-12-9-11-6-4-8-13(18-2)14(11)15(17)19-12/h4,6,8,10,12,16H,3,5,7,9H2,1-2H3/t10-,12+/m0/s1	ANQUMTXATCXENQ-CMPLNLGQSA-N	(3R)-3-[(4S)-4-hydroxypentyl]-8-methoxy-3,4-dihydro-1H-2-benzopyran-1-one	C15H20O4	264.317	Shikimates and Phenylpropanoids	Coumarins	Isocoumarins	Organic compounds	Organoheterocyclic compounds	Benzopyrans	2-benzopyrans	Fungi, Ascomycota, Aspergillaceae, Eukaryota, Penicillium, Eurotiomycetes, Trichocomaceae	276.231	M+2Na
M276T882	LTS0103990	http://www.wikidata.org/entity/Q77511239	COc1cccc2c1C(=O)O[C@H](CCC[C@H](C)O)C2	InChI=1S/C15H20O4/c1-10(16)5-3-7-12-9-11-6-4-8-13(18-2)14(11)15(17)19-12/h4,6,8,10,12,16H,3,5,7,9H2,1-2H3/t10-,12+/m0/s1	ANQUMTXATCXENQ-CMPLNLGQSA-N	(3R)-3-[(4S)-4-hydroxypentyl]-8-methoxy-3,4-dihydro-1H-2-benzopyran-1-one	C15H20O4	264.317	Shikimates and Phenylpropanoids	Coumarins	Isocoumarins	Organic compounds	Organoheterocyclic compounds	Benzopyrans	2-benzopyrans	Fungi, Ascomycota, Aspergillaceae, Eukaryota, Penicillium, Eurotiomycetes, Trichocomaceae	276.231	M+2ACN+2H
M276T882	LTS0103990	http://www.wikidata.org/entity/Q77511239	COc1cccc2c1C(=O)O[C@H](CCC[C@H](C)O)C2	InChI=1S/C15H20O4/c1-10(16)5-3-7-12-9-11-6-4-8-13(18-2)14(11)15(17)19-12/h4,6,8,10,12,16H,3,5,7,9H2,1-2H3/t10-,12+/m0/s1	ANQUMTXATCXENQ-CMPLNLGQSA-N	(3R)-3-[(4S)-4-hydroxypentyl]-8-methoxy-3,4-dihydro-1H-2-benzopyran-1-one	C15H20O4	264.317	Shikimates and Phenylpropanoids	Coumarins	Isocoumarins	Organic compounds	Organoheterocyclic compounds	Benzopyrans	2-benzopyrans	Fungi, Ascomycota, Aspergillaceae, Eukaryota, Penicillium, Eurotiomycetes, Trichocomaceae	276.231	M+NH4
M276T882	LTS0103990	http://www.wikidata.org/entity/Q77511239	COc1cccc2c1C(=O)O[C@H](CCC[C@H](C)O)C2	InChI=1S/C15H20O4/c1-10(16)5-3-7-12-9-11-6-4-8-13(18-2)14(11)15(17)19-12/h4,6,8,10,12,16H,3,5,7,9H2,1-2H3/t10-,12+/m0/s1	ANQUMTXATCXENQ-CMPLNLGQSA-N	(3R)-3-[(4S)-4-hydroxypentyl]-8-methoxy-3,4-dihydro-1H-2-benzopyran-1-one	C15H20O4	264.317	Shikimates and Phenylpropanoids	Coumarins	Isocoumarins	Organic compounds	Organoheterocyclic compounds	Benzopyrans	2-benzopyrans	Fungi, Ascomycota, Aspergillaceae, Eukaryota, Penicillium, Eurotiomycetes, Trichocomaceae	276.231	M+Na
M276T882	LTS0103990	http://www.wikidata.org/entity/Q77511239	COc1cccc2c1C(=O)O[C@H](CCC[C@H](C)O)C2	InChI=1S/C15H20O4/c1-10(16)5-3-7-12-9-11-6-4-8-13(18-2)14(11)15(17)19-12/h4,6,8,10,12,16H,3,5,7,9H2,1-2H3/t10-,12+/m0/s1	ANQUMTXATCXENQ-CMPLNLGQSA-N	(3R)-3-[(4S)-4-hydroxypentyl]-8-methoxy-3,4-dihydro-1H-2-benzopyran-1-one	C15H20O4	264.317	Shikimates and Phenylpropanoids	Coumarins	Isocoumarins	Organic compounds	Organoheterocyclic compounds	Benzopyrans	2-benzopyrans	Fungi, Ascomycota, Aspergillaceae, Eukaryota, Penicillium, Eurotiomycetes, Trichocomaceae	276.231	M+CH3OH+H
M276T882	LTS0103990	http://www.wikidata.org/entity/Q77511239	COc1cccc2c1C(=O)O[C@H](CCC[C@H](C)O)C2	InChI=1S/C15H20O4/c1-10(16)5-3-7-12-9-11-6-4-8-13(18-2)14(11)15(17)19-12/h4,6,8,10,12,16H,3,5,7,9H2,1-2H3/t10-,12+/m0/s1	ANQUMTXATCXENQ-CMPLNLGQSA-N	(3R)-3-[(4S)-4-hydroxypentyl]-8-methoxy-3,4-dihydro-1H-2-benzopyran-1-one	C15H20O4	264.317	Shikimates and Phenylpropanoids	Coumarins	Isocoumarins	Organic compounds	Organoheterocyclic compounds	Benzopyrans	2-benzopyrans	Fungi, Ascomycota, Aspergillaceae, Eukaryota, Penicillium, Eurotiomycetes, Trichocomaceae	276.231	M+K
M276T882	LTS0103990	http://www.wikidata.org/entity/Q77511239	COc1cccc2c1C(=O)O[C@H](CCC[C@H](C)O)C2	InChI=1S/C15H20O4/c1-10(16)5-3-7-12-9-11-6-4-8-13(18-2)14(11)15(17)19-12/h4,6,8,10,12,16H,3,5,7,9H2,1-2H3/t10-,12+/m0/s1	ANQUMTXATCXENQ-CMPLNLGQSA-N	(3R)-3-[(4S)-4-hydroxypentyl]-8-methoxy-3,4-dihydro-1H-2-benzopyran-1-one	C15H20O4	264.317	Shikimates and Phenylpropanoids	Coumarins	Isocoumarins	Organic compounds	Organoheterocyclic compounds	Benzopyrans	2-benzopyrans	Fungi, Ascomycota, Aspergillaceae, Eukaryota, Penicillium, Eurotiomycetes, Trichocomaceae	276.231	M+ACN+H
M276T882	LTS0103990	http://www.wikidata.org/entity/Q77511239	COc1cccc2c1C(=O)O[C@H](CCC[C@H](C)O)C2	InChI=1S/C15H20O4/c1-10(16)5-3-7-12-9-11-6-4-8-13(18-2)14(11)15(17)19-12/h4,6,8,10,12,16H,3,5,7,9H2,1-2H3/t10-,12+/m0/s1	ANQUMTXATCXENQ-CMPLNLGQSA-N	(3R)-3-[(4S)-4-hydroxypentyl]-8-methoxy-3,4-dihydro-1H-2-benzopyran-1-one	C15H20O4	264.317	Shikimates and Phenylpropanoids	Coumarins	Isocoumarins	Organic compounds	Organoheterocyclic compounds	Benzopyrans	2-benzopyrans	Fungi, Ascomycota, Aspergillaceae, Eukaryota, Penicillium, Eurotiomycetes, Trichocomaceae	276.231	M+2Na-H
M276T882	LTS0103990	http://www.wikidata.org/entity/Q77511239	COc1cccc2c1C(=O)O[C@H](CCC[C@H](C)O)C2	InChI=1S/C15H20O4/c1-10(16)5-3-7-12-9-11-6-4-8-13(18-2)14(11)15(17)19-12/h4,6,8,10,12,16H,3,5,7,9H2,1-2H3/t10-,12+/m0/s1	ANQUMTXATCXENQ-CMPLNLGQSA-N	(3R)-3-[(4S)-4-hydroxypentyl]-8-methoxy-3,4-dihydro-1H-2-benzopyran-1-one	C15H20O4	264.317	Shikimates and Phenylpropanoids	Coumarins	Isocoumarins	Organic compounds	Organoheterocyclic compounds	Benzopyrans	2-benzopyrans	Fungi, Ascomycota, Aspergillaceae, Eukaryota, Penicillium, Eurotiomycetes, Trichocomaceae	276.231	M+IsoProp+H
M276T882	LTS0103990	http://www.wikidata.org/entity/Q77511239	COc1cccc2c1C(=O)O[C@H](CCC[C@H](C)O)C2	InChI=1S/C15H20O4/c1-10(16)5-3-7-12-9-11-6-4-8-13(18-2)14(11)15(17)19-12/h4,6,8,10,12,16H,3,5,7,9H2,1-2H3/t10-,12+/m0/s1	ANQUMTXATCXENQ-CMPLNLGQSA-N	(3R)-3-[(4S)-4-hydroxypentyl]-8-methoxy-3,4-dihydro-1H-2-benzopyran-1-one	C15H20O4	264.317	Shikimates and Phenylpropanoids	Coumarins	Isocoumarins	Organic compounds	Organoheterocyclic compounds	Benzopyrans	2-benzopyrans	Fungi, Ascomycota, Aspergillaceae, Eukaryota, Penicillium, Eurotiomycetes, Trichocomaceae	276.231	M+ACN+Na
M276T882	LTS0103990	http://www.wikidata.org/entity/Q77511239	COc1cccc2c1C(=O)O[C@H](CCC[C@H](C)O)C2	InChI=1S/C15H20O4/c1-10(16)5-3-7-12-9-11-6-4-8-13(18-2)14(11)15(17)19-12/h4,6,8,10,12,16H,3,5,7,9H2,1-2H3/t10-,12+/m0/s1	ANQUMTXATCXENQ-CMPLNLGQSA-N	(3R)-3-[(4S)-4-hydroxypentyl]-8-methoxy-3,4-dihydro-1H-2-benzopyran-1-one	C15H20O4	264.317	Shikimates and Phenylpropanoids	Coumarins	Isocoumarins	Organic compounds	Organoheterocyclic compounds	Benzopyrans	2-benzopyrans	Fungi, Ascomycota, Aspergillaceae, Eukaryota, Penicillium, Eurotiomycetes, Trichocomaceae	276.231	M+2K+H
M276T882	LTS0103990	http://www.wikidata.org/entity/Q77511239	COc1cccc2c1C(=O)O[C@H](CCC[C@H](C)O)C2	InChI=1S/C15H20O4/c1-10(16)5-3-7-12-9-11-6-4-8-13(18-2)14(11)15(17)19-12/h4,6,8,10,12,16H,3,5,7,9H2,1-2H3/t10-,12+/m0/s1	ANQUMTXATCXENQ-CMPLNLGQSA-N	(3R)-3-[(4S)-4-hydroxypentyl]-8-methoxy-3,4-dihydro-1H-2-benzopyran-1-one	C15H20O4	264.317	Shikimates and Phenylpropanoids	Coumarins	Isocoumarins	Organic compounds	Organoheterocyclic compounds	Benzopyrans	2-benzopyrans	Fungi, Ascomycota, Aspergillaceae, Eukaryota, Penicillium, Eurotiomycetes, Trichocomaceae	276.231	M+DMSO+H
M276T882	LTS0103990	http://www.wikidata.org/entity/Q77511239	COc1cccc2c1C(=O)O[C@H](CCC[C@H](C)O)C2	InChI=1S/C15H20O4/c1-10(16)5-3-7-12-9-11-6-4-8-13(18-2)14(11)15(17)19-12/h4,6,8,10,12,16H,3,5,7,9H2,1-2H3/t10-,12+/m0/s1	ANQUMTXATCXENQ-CMPLNLGQSA-N	(3R)-3-[(4S)-4-hydroxypentyl]-8-methoxy-3,4-dihydro-1H-2-benzopyran-1-one	C15H20O4	264.317	Shikimates and Phenylpropanoids	Coumarins	Isocoumarins	Organic compounds	Organoheterocyclic compounds	Benzopyrans	2-benzopyrans	Fungi, Ascomycota, Aspergillaceae, Eukaryota, Penicillium, Eurotiomycetes, Trichocomaceae	276.231	M+2ACN+H
M276T882	LTS0103990	http://www.wikidata.org/entity/Q77511239	COc1cccc2c1C(=O)O[C@H](CCC[C@H](C)O)C2	InChI=1S/C15H20O4/c1-10(16)5-3-7-12-9-11-6-4-8-13(18-2)14(11)15(17)19-12/h4,6,8,10,12,16H,3,5,7,9H2,1-2H3/t10-,12+/m0/s1	ANQUMTXATCXENQ-CMPLNLGQSA-N	(3R)-3-[(4S)-4-hydroxypentyl]-8-methoxy-3,4-dihydro-1H-2-benzopyran-1-one	C15H20O4	264.317	Shikimates and Phenylpropanoids	Coumarins	Isocoumarins	Organic compounds	Organoheterocyclic compounds	Benzopyrans	2-benzopyrans	Fungi, Ascomycota, Aspergillaceae, Eukaryota, Penicillium, Eurotiomycetes, Trichocomaceae	276.231	M+IsoProp+Na+H
M276T882	LTS0103990	http://www.wikidata.org/entity/Q77511239	COc1cccc2c1C(=O)O[C@H](CCC[C@H](C)O)C2	InChI=1S/C15H20O4/c1-10(16)5-3-7-12-9-11-6-4-8-13(18-2)14(11)15(17)19-12/h4,6,8,10,12,16H,3,5,7,9H2,1-2H3/t10-,12+/m0/s1	ANQUMTXATCXENQ-CMPLNLGQSA-N	(3R)-3-[(4S)-4-hydroxypentyl]-8-methoxy-3,4-dihydro-1H-2-benzopyran-1-one	C15H20O4	264.317	Shikimates and Phenylpropanoids	Coumarins	Isocoumarins	Organic compounds	Organoheterocyclic compounds	Benzopyrans	2-benzopyrans	Fungi, Ascomycota, Aspergillaceae, Eukaryota, Penicillium, Eurotiomycetes, Trichocomaceae	276.231	2M+3H2O+2H
M276T882	LTS0103990	http://www.wikidata.org/entity/Q77511239	COc1cccc2c1C(=O)O[C@H](CCC[C@H](C)O)C2	InChI=1S/C15H20O4/c1-10(16)5-3-7-12-9-11-6-4-8-13(18-2)14(11)15(17)19-12/h4,6,8,10,12,16H,3,5,7,9H2,1-2H3/t10-,12+/m0/s1	ANQUMTXATCXENQ-CMPLNLGQSA-N	(3R)-3-[(4S)-4-hydroxypentyl]-8-methoxy-3,4-dihydro-1H-2-benzopyran-1-one	C15H20O4	264.317	Shikimates and Phenylpropanoids	Coumarins	Isocoumarins	Organic compounds	Organoheterocyclic compounds	Benzopyrans	2-benzopyrans	Fungi, Ascomycota, Aspergillaceae, Eukaryota, Penicillium, Eurotiomycetes, Trichocomaceae	276.231	2M+K
M276T882	LTS0103990	http://www.wikidata.org/entity/Q77511239	COc1cccc2c1C(=O)O[C@H](CCC[C@H](C)O)C2	InChI=1S/C15H20O4/c1-10(16)5-3-7-12-9-11-6-4-8-13(18-2)14(11)15(17)19-12/h4,6,8,10,12,16H,3,5,7,9H2,1-2H3/t10-,12+/m0/s1	ANQUMTXATCXENQ-CMPLNLGQSA-N	(3R)-3-[(4S)-4-hydroxypentyl]-8-methoxy-3,4-dihydro-1H-2-benzopyran-1-one	C15H20O4	264.317	Shikimates and Phenylpropanoids	Coumarins	Isocoumarins	Organic compounds	Organoheterocyclic compounds	Benzopyrans	2-benzopyrans	Fungi, Ascomycota, Aspergillaceae, Eukaryota, Penicillium, Eurotiomycetes, Trichocomaceae	276.231	2M+ACN+H
M276T882	LTS0103990	http://www.wikidata.org/entity/Q77511239	COc1cccc2c1C(=O)O[C@H](CCC[C@H](C)O)C2	InChI=1S/C15H20O4/c1-10(16)5-3-7-12-9-11-6-4-8-13(18-2)14(11)15(17)19-12/h4,6,8,10,12,16H,3,5,7,9H2,1-2H3/t10-,12+/m0/s1	ANQUMTXATCXENQ-CMPLNLGQSA-N	(3R)-3-[(4S)-4-hydroxypentyl]-8-methoxy-3,4-dihydro-1H-2-benzopyran-1-one	C15H20O4	264.317	Shikimates and Phenylpropanoids	Coumarins	Isocoumarins	Organic compounds	Organoheterocyclic compounds	Benzopyrans	2-benzopyrans	Fungi, Ascomycota, Aspergillaceae, Eukaryota, Penicillium, Eurotiomycetes, Trichocomaceae	276.231	2M+ACN+Na
M276T882	LTS0103990	http://www.wikidata.org/entity/Q77511239	COc1cccc2c1C(=O)O[C@H](CCC[C@H](C)O)C2	InChI=1S/C15H20O4/c1-10(16)5-3-7-12-9-11-6-4-8-13(18-2)14(11)15(17)19-12/h4,6,8,10,12,16H,3,5,7,9H2,1-2H3/t10-,12+/m0/s1	ANQUMTXATCXENQ-CMPLNLGQSA-N	(3R)-3-[(4S)-4-hydroxypentyl]-8-methoxy-3,4-dihydro-1H-2-benzopyran-1-one	C15H20O4	264.317	Shikimates and Phenylpropanoids	Coumarins	Isocoumarins	Organic compounds	Organoheterocyclic compounds	Benzopyrans	2-benzopyrans	Fungi, Ascomycota, Aspergillaceae, Eukaryota, Penicillium, Eurotiomycetes, Trichocomaceae	276.231	M+Na-2H
M276T882	LTS0103990	http://www.wikidata.org/entity/Q77511239	COc1cccc2c1C(=O)O[C@H](CCC[C@H](C)O)C2	InChI=1S/C15H20O4/c1-10(16)5-3-7-12-9-11-6-4-8-13(18-2)14(11)15(17)19-12/h4,6,8,10,12,16H,3,5,7,9H2,1-2H3/t10-,12+/m0/s1	ANQUMTXATCXENQ-CMPLNLGQSA-N	(3R)-3-[(4S)-4-hydroxypentyl]-8-methoxy-3,4-dihydro-1H-2-benzopyran-1-one	C15H20O4	264.317	Shikimates and Phenylpropanoids	Coumarins	Isocoumarins	Organic compounds	Organoheterocyclic compounds	Benzopyrans	2-benzopyrans	Fungi, Ascomycota, Aspergillaceae, Eukaryota, Penicillium, Eurotiomycetes, Trichocomaceae	276.231	M+Cl
M276T882	LTS0103990	http://www.wikidata.org/entity/Q77511239	COc1cccc2c1C(=O)O[C@H](CCC[C@H](C)O)C2	InChI=1S/C15H20O4/c1-10(16)5-3-7-12-9-11-6-4-8-13(18-2)14(11)15(17)19-12/h4,6,8,10,12,16H,3,5,7,9H2,1-2H3/t10-,12+/m0/s1	ANQUMTXATCXENQ-CMPLNLGQSA-N	(3R)-3-[(4S)-4-hydroxypentyl]-8-methoxy-3,4-dihydro-1H-2-benzopyran-1-one	C15H20O4	264.317	Shikimates and Phenylpropanoids	Coumarins	Isocoumarins	Organic compounds	Organoheterocyclic compounds	Benzopyrans	2-benzopyrans	Fungi, Ascomycota, Aspergillaceae, Eukaryota, Penicillium, Eurotiomycetes, Trichocomaceae	276.231	M+K-2H
M276T882	LTS0103990	http://www.wikidata.org/entity/Q77511239	COc1cccc2c1C(=O)O[C@H](CCC[C@H](C)O)C2	InChI=1S/C15H20O4/c1-10(16)5-3-7-12-9-11-6-4-8-13(18-2)14(11)15(17)19-12/h4,6,8,10,12,16H,3,5,7,9H2,1-2H3/t10-,12+/m0/s1	ANQUMTXATCXENQ-CMPLNLGQSA-N	(3R)-3-[(4S)-4-hydroxypentyl]-8-methoxy-3,4-dihydro-1H-2-benzopyran-1-one	C15H20O4	264.317	Shikimates and Phenylpropanoids	Coumarins	Isocoumarins	Organic compounds	Organoheterocyclic compounds	Benzopyrans	2-benzopyrans	Fungi, Ascomycota, Aspergillaceae, Eukaryota, Penicillium, Eurotiomycetes, Trichocomaceae	276.231	M+FA-H
M276T882	LTS0103990	http://www.wikidata.org/entity/Q77511239	COc1cccc2c1C(=O)O[C@H](CCC[C@H](C)O)C2	InChI=1S/C15H20O4/c1-10(16)5-3-7-12-9-11-6-4-8-13(18-2)14(11)15(17)19-12/h4,6,8,10,12,16H,3,5,7,9H2,1-2H3/t10-,12+/m0/s1	ANQUMTXATCXENQ-CMPLNLGQSA-N	(3R)-3-[(4S)-4-hydroxypentyl]-8-methoxy-3,4-dihydro-1H-2-benzopyran-1-one	C15H20O4	264.317	Shikimates and Phenylpropanoids	Coumarins	Isocoumarins	Organic compounds	Organoheterocyclic compounds	Benzopyrans	2-benzopyrans	Fungi, Ascomycota, Aspergillaceae, Eukaryota, Penicillium, Eurotiomycetes, Trichocomaceae	276.231	M+Hac-H
M276T882	LTS0103990	http://www.wikidata.org/entity/Q77511239	COc1cccc2c1C(=O)O[C@H](CCC[C@H](C)O)C2	InChI=1S/C15H20O4/c1-10(16)5-3-7-12-9-11-6-4-8-13(18-2)14(11)15(17)19-12/h4,6,8,10,12,16H,3,5,7,9H2,1-2H3/t10-,12+/m0/s1	ANQUMTXATCXENQ-CMPLNLGQSA-N	(3R)-3-[(4S)-4-hydroxypentyl]-8-methoxy-3,4-dihydro-1H-2-benzopyran-1-one	C15H20O4	264.317	Shikimates and Phenylpropanoids	Coumarins	Isocoumarins	Organic compounds	Organoheterocyclic compounds	Benzopyrans	2-benzopyrans	Fungi, Ascomycota, Aspergillaceae, Eukaryota, Penicillium, Eurotiomycetes, Trichocomaceae	276.231	M+Br
M276T882	LTS0103990	http://www.wikidata.org/entity/Q77511239	COc1cccc2c1C(=O)O[C@H](CCC[C@H](C)O)C2	InChI=1S/C15H20O4/c1-10(16)5-3-7-12-9-11-6-4-8-13(18-2)14(11)15(17)19-12/h4,6,8,10,12,16H,3,5,7,9H2,1-2H3/t10-,12+/m0/s1	ANQUMTXATCXENQ-CMPLNLGQSA-N	(3R)-3-[(4S)-4-hydroxypentyl]-8-methoxy-3,4-dihydro-1H-2-benzopyran-1-one	C15H20O4	264.317	Shikimates and Phenylpropanoids	Coumarins	Isocoumarins	Organic compounds	Organoheterocyclic compounds	Benzopyrans	2-benzopyrans	Fungi, Ascomycota, Aspergillaceae, Eukaryota, Penicillium, Eurotiomycetes, Trichocomaceae	276.231	M+TFA-H
M276T882	LTS0103990	http://www.wikidata.org/entity/Q77511239	COc1cccc2c1C(=O)O[C@H](CCC[C@H](C)O)C2	InChI=1S/C15H20O4/c1-10(16)5-3-7-12-9-11-6-4-8-13(18-2)14(11)15(17)19-12/h4,6,8,10,12,16H,3,5,7,9H2,1-2H3/t10-,12+/m0/s1	ANQUMTXATCXENQ-CMPLNLGQSA-N	(3R)-3-[(4S)-4-hydroxypentyl]-8-methoxy-3,4-dihydro-1H-2-benzopyran-1-one	C15H20O4	264.317	Shikimates and Phenylpropanoids	Coumarins	Isocoumarins	Organic compounds	Organoheterocyclic compounds	Benzopyrans	2-benzopyrans	Fungi, Ascomycota, Aspergillaceae, Eukaryota, Penicillium, Eurotiomycetes, Trichocomaceae	276.231	2M+FA-H
M276T882	LTS0103990	http://www.wikidata.org/entity/Q77511239	COc1cccc2c1C(=O)O[C@H](CCC[C@H](C)O)C2	InChI=1S/C15H20O4/c1-10(16)5-3-7-12-9-11-6-4-8-13(18-2)14(11)15(17)19-12/h4,6,8,10,12,16H,3,5,7,9H2,1-2H3/t10-,12+/m0/s1	ANQUMTXATCXENQ-CMPLNLGQSA-N	(3R)-3-[(4S)-4-hydroxypentyl]-8-methoxy-3,4-dihydro-1H-2-benzopyran-1-one	C15H20O4	264.317	Shikimates and Phenylpropanoids	Coumarins	Isocoumarins	Organic compounds	Organoheterocyclic compounds	Benzopyrans	2-benzopyrans	Fungi, Ascomycota, Aspergillaceae, Eukaryota, Penicillium, Eurotiomycetes, Trichocomaceae	276.231	2M+Hac-H
M276T882	LTS0228737	http://www.wikidata.org/entity/Q104955673	Cc1ccc(/C=C/C(O)=NCCc2ccccc2)cc1	InChI=1S/C18H19NO/c1-15-7-9-17(10-8-15)11-12-18(20)19-14-13-16-5-3-2-4-6-16/h2-12H,13-14H2,1H3,(H,19,20)/b12-11+	CEGXCAVMQDPDRL-VAWYXSNFSA-N	(2E)-3-(4-methylphenyl)-N-(2-phenylethyl)prop-2-enimidic acid	C18H19NO	265.35	Shikimates and Phenylpropanoids|Shikimates and Phenylpropanoids	|Diarylheptanoids	|Linear diarylheptanoids	Organic compounds	Phenylpropanoids and polyketides	Cinnamic acids and derivatives	Cinnamic acid amides	Uvaria, Eukaryota, Plantae, Archaeplastida, Uvaria dulcis, Magnoliopsida, Annonaceae, Tracheophyta, Streptophyta, Viridiplantae	276.231	2M+Na
M276T882	LTS0256750	http://www.wikidata.org/entity/Q105223844	C=C1C[C@@H](O)[C@H](O)[C@@]2(C)CC[C@H]([C@](C)(O)CO)C[C@H]12	InChI=1S/C15H26O4/c1-9-6-12(17)13(18)14(2)5-4-10(7-11(9)14)15(3,19)8-16/h10-13,16-19H,1,4-8H2,2-3H3/t10-,11+,12+,13-,14-,15+/m0/s1	QLYUSONKBWKHRY-VRPMWHRCSA-N	(1R,2R,4aR,6S,8aS)-6-[(2S)-1,2-dihydroxypropan-2-yl]-8a-methyl-4-methylidene-decahydronaphthalene-1,2-diol	C15H26O4	270.365	Terpenoids	Sesquiterpenoids	Eudesmane sesquiterpenoids	Organic compounds	Lipids and lipid-like molecules	Prenol lipids	Eudesmane, isoeudesmane or cycloeudesmane sesquiterpenoids	Eukaryota, Solanum lyratum, Archaeplastida, Plantae, Magnoliopsida, Solanaceae, Solanum, Tracheophyta, Streptophyta, Viridiplantae	276.231	2M+NH4
M276T882	LTS0046918	http://www.wikidata.org/entity/Q105035872	CC(=O)O[C@@H]1C=C(C)[C@@](C)(CCc2ccoc2)[C@H](C)C1	InChI=1S/C17H24O3/c1-12-9-16(20-14(3)18)10-13(2)17(12,4)7-5-15-6-8-19-11-15/h6,8-9,11,13,16H,5,7,10H2,1-4H3/t13-,16-,17-/m1/s1	HZTWUUKRDYBPMK-KBRIMQKVSA-N	(1S,4S,5R)-4-[2-(furan-3-yl)ethyl]-3,4,5-trimethylcyclohex-2-en-1-yl acetate	C17H24O3	276.371	Terpenoids|Terpenoids	|Sesquiterpenoids	|	Organic compounds	Organoheterocyclic compounds	Heteroaromatic compounds	Heteroaromatic compounds	Doriopsilla pelseneeri, Animalia, Dendrodorididae, Eukaryota, Gastropoda, Mollusca, Doriopsilla, Metazoa	276.231	M+3H
M276T882	LTS0046918	http://www.wikidata.org/entity/Q105035872	CC(=O)O[C@@H]1C=C(C)[C@@](C)(CCc2ccoc2)[C@H](C)C1	InChI=1S/C17H24O3/c1-12-9-16(20-14(3)18)10-13(2)17(12,4)7-5-15-6-8-19-11-15/h6,8-9,11,13,16H,5,7,10H2,1-4H3/t13-,16-,17-/m1/s1	HZTWUUKRDYBPMK-KBRIMQKVSA-N	(1S,4S,5R)-4-[2-(furan-3-yl)ethyl]-3,4,5-trimethylcyclohex-2-en-1-yl acetate	C17H24O3	276.371	Terpenoids|Terpenoids	|Sesquiterpenoids	|	Organic compounds	Organoheterocyclic compounds	Heteroaromatic compounds	Heteroaromatic compounds	Doriopsilla pelseneeri, Animalia, Dendrodorididae, Eukaryota, Gastropoda, Mollusca, Doriopsilla, Metazoa	276.231	M+2H
M276T882	LTS0046918	http://www.wikidata.org/entity/Q105035872	CC(=O)O[C@@H]1C=C(C)[C@@](C)(CCc2ccoc2)[C@H](C)C1	InChI=1S/C17H24O3/c1-12-9-16(20-14(3)18)10-13(2)17(12,4)7-5-15-6-8-19-11-15/h6,8-9,11,13,16H,5,7,10H2,1-4H3/t13-,16-,17-/m1/s1	HZTWUUKRDYBPMK-KBRIMQKVSA-N	(1S,4S,5R)-4-[2-(furan-3-yl)ethyl]-3,4,5-trimethylcyclohex-2-en-1-yl acetate	C17H24O3	276.371	Terpenoids|Terpenoids	|Sesquiterpenoids	|	Organic compounds	Organoheterocyclic compounds	Heteroaromatic compounds	Heteroaromatic compounds	Doriopsilla pelseneeri, Animalia, Dendrodorididae, Eukaryota, Gastropoda, Mollusca, Doriopsilla, Metazoa	276.231	M+H
M276T882	LTS0046918	http://www.wikidata.org/entity/Q105035872	CC(=O)O[C@@H]1C=C(C)[C@@](C)(CCc2ccoc2)[C@H](C)C1	InChI=1S/C17H24O3/c1-12-9-16(20-14(3)18)10-13(2)17(12,4)7-5-15-6-8-19-11-15/h6,8-9,11,13,16H,5,7,10H2,1-4H3/t13-,16-,17-/m1/s1	HZTWUUKRDYBPMK-KBRIMQKVSA-N	(1S,4S,5R)-4-[2-(furan-3-yl)ethyl]-3,4,5-trimethylcyclohex-2-en-1-yl acetate	C17H24O3	276.371	Terpenoids|Terpenoids	|Sesquiterpenoids	|	Organic compounds	Organoheterocyclic compounds	Heteroaromatic compounds	Heteroaromatic compounds	Doriopsilla pelseneeri, Animalia, Dendrodorididae, Eukaryota, Gastropoda, Mollusca, Doriopsilla, Metazoa	276.231	2M+H
M277T882	LTS0121510	http://www.wikidata.org/entity/Q105174818	C[C@H](CO)[C@H]1OC(=O)C=C2C1=C[C@H]1OC(=O)[C@]3(C)[C@H]1[C@]2(C)[C@@H](Cl)[C@H](O)[C@@H]3O	InChI=1S/C19H23ClO7/c1-7(6-21)13-8-4-10-14-18(2,9(8)5-11(22)27-13)15(20)12(23)16(24)19(14,3)17(25)26-10/h4-5,7,10,12-16,21,23-24H,6H2,1-3H3/t7-,10-,12+,13-,14-,15+,16+,18-,19-/m1/s1	MYDXZQQTJDVANI-LWLJHPHVSA-N	(1S,6R,9R,12R,13R,14R,15R,16S)-15-chloro-13,14-dihydroxy-6-[(2R)-1-hydroxypropan-2-yl]-1,12-dimethyl-5,10-dioxatetracyclo[7.6.1.0¬≤,‚Å∑.0¬π¬≤,¬π‚Å∂]hexadeca-2,7-diene-4,11-dione	C19H23ClO7	398.835	Terpenoids	Diterpenoids	Nagilactone diterpenoids	Organic compounds	Organoheterocyclic compounds	Naphthopyrans	Naphthopyrans	Podocarpus, Podocarpus macrophyllus, Eukaryota, Archaeplastida, Plantae, Podocarpaceae, Pinopsida, Tracheophyta, Viridiplantae, Streptophyta	277.233	M+3ACN+2H
M277T882	LTS0103990	http://www.wikidata.org/entity/Q77511239	COc1cccc2c1C(=O)O[C@H](CCC[C@H](C)O)C2	InChI=1S/C15H20O4/c1-10(16)5-3-7-12-9-11-6-4-8-13(18-2)14(11)15(17)19-12/h4,6,8,10,12,16H,3,5,7,9H2,1-2H3/t10-,12+/m0/s1	ANQUMTXATCXENQ-CMPLNLGQSA-N	(3R)-3-[(4S)-4-hydroxypentyl]-8-methoxy-3,4-dihydro-1H-2-benzopyran-1-one	C15H20O4	264.317	Shikimates and Phenylpropanoids	Coumarins	Isocoumarins	Organic compounds	Organoheterocyclic compounds	Benzopyrans	2-benzopyrans	Fungi, Ascomycota, Aspergillaceae, Eukaryota, Penicillium, Eurotiomycetes, Trichocomaceae	277.233	M+2H+Na
M277T882	LTS0103990	http://www.wikidata.org/entity/Q77511239	COc1cccc2c1C(=O)O[C@H](CCC[C@H](C)O)C2	InChI=1S/C15H20O4/c1-10(16)5-3-7-12-9-11-6-4-8-13(18-2)14(11)15(17)19-12/h4,6,8,10,12,16H,3,5,7,9H2,1-2H3/t10-,12+/m0/s1	ANQUMTXATCXENQ-CMPLNLGQSA-N	(3R)-3-[(4S)-4-hydroxypentyl]-8-methoxy-3,4-dihydro-1H-2-benzopyran-1-one	C15H20O4	264.317	Shikimates and Phenylpropanoids	Coumarins	Isocoumarins	Organic compounds	Organoheterocyclic compounds	Benzopyrans	2-benzopyrans	Fungi, Ascomycota, Aspergillaceae, Eukaryota, Penicillium, Eurotiomycetes, Trichocomaceae	277.233	M+H+2Na
M277T882	LTS0103990	http://www.wikidata.org/entity/Q77511239	COc1cccc2c1C(=O)O[C@H](CCC[C@H](C)O)C2	InChI=1S/C15H20O4/c1-10(16)5-3-7-12-9-11-6-4-8-13(18-2)14(11)15(17)19-12/h4,6,8,10,12,16H,3,5,7,9H2,1-2H3/t10-,12+/m0/s1	ANQUMTXATCXENQ-CMPLNLGQSA-N	(3R)-3-[(4S)-4-hydroxypentyl]-8-methoxy-3,4-dihydro-1H-2-benzopyran-1-one	C15H20O4	264.317	Shikimates and Phenylpropanoids	Coumarins	Isocoumarins	Organic compounds	Organoheterocyclic compounds	Benzopyrans	2-benzopyrans	Fungi, Ascomycota, Aspergillaceae, Eukaryota, Penicillium, Eurotiomycetes, Trichocomaceae	277.233	M+3Na
M277T882	LTS0103990	http://www.wikidata.org/entity/Q77511239	COc1cccc2c1C(=O)O[C@H](CCC[C@H](C)O)C2	InChI=1S/C15H20O4/c1-10(16)5-3-7-12-9-11-6-4-8-13(18-2)14(11)15(17)19-12/h4,6,8,10,12,16H,3,5,7,9H2,1-2H3/t10-,12+/m0/s1	ANQUMTXATCXENQ-CMPLNLGQSA-N	(3R)-3-[(4S)-4-hydroxypentyl]-8-methoxy-3,4-dihydro-1H-2-benzopyran-1-one	C15H20O4	264.317	Shikimates and Phenylpropanoids	Coumarins	Isocoumarins	Organic compounds	Organoheterocyclic compounds	Benzopyrans	2-benzopyrans	Fungi, Ascomycota, Aspergillaceae, Eukaryota, Penicillium, Eurotiomycetes, Trichocomaceae	277.233	M+H+NH4
M277T882	LTS0103990	http://www.wikidata.org/entity/Q77511239	COc1cccc2c1C(=O)O[C@H](CCC[C@H](C)O)C2	InChI=1S/C15H20O4/c1-10(16)5-3-7-12-9-11-6-4-8-13(18-2)14(11)15(17)19-12/h4,6,8,10,12,16H,3,5,7,9H2,1-2H3/t10-,12+/m0/s1	ANQUMTXATCXENQ-CMPLNLGQSA-N	(3R)-3-[(4S)-4-hydroxypentyl]-8-methoxy-3,4-dihydro-1H-2-benzopyran-1-one	C15H20O4	264.317	Shikimates and Phenylpropanoids	Coumarins	Isocoumarins	Organic compounds	Organoheterocyclic compounds	Benzopyrans	2-benzopyrans	Fungi, Ascomycota, Aspergillaceae, Eukaryota, Penicillium, Eurotiomycetes, Trichocomaceae	277.233	M+H+Na
M277T882	LTS0103990	http://www.wikidata.org/entity/Q77511239	COc1cccc2c1C(=O)O[C@H](CCC[C@H](C)O)C2	InChI=1S/C15H20O4/c1-10(16)5-3-7-12-9-11-6-4-8-13(18-2)14(11)15(17)19-12/h4,6,8,10,12,16H,3,5,7,9H2,1-2H3/t10-,12+/m0/s1	ANQUMTXATCXENQ-CMPLNLGQSA-N	(3R)-3-[(4S)-4-hydroxypentyl]-8-methoxy-3,4-dihydro-1H-2-benzopyran-1-one	C15H20O4	264.317	Shikimates and Phenylpropanoids	Coumarins	Isocoumarins	Organic compounds	Organoheterocyclic compounds	Benzopyrans	2-benzopyrans	Fungi, Ascomycota, Aspergillaceae, Eukaryota, Penicillium, Eurotiomycetes, Trichocomaceae	277.233	M+H+K
M277T882	LTS0103990	http://www.wikidata.org/entity/Q77511239	COc1cccc2c1C(=O)O[C@H](CCC[C@H](C)O)C2	InChI=1S/C15H20O4/c1-10(16)5-3-7-12-9-11-6-4-8-13(18-2)14(11)15(17)19-12/h4,6,8,10,12,16H,3,5,7,9H2,1-2H3/t10-,12+/m0/s1	ANQUMTXATCXENQ-CMPLNLGQSA-N	(3R)-3-[(4S)-4-hydroxypentyl]-8-methoxy-3,4-dihydro-1H-2-benzopyran-1-one	C15H20O4	264.317	Shikimates and Phenylpropanoids	Coumarins	Isocoumarins	Organic compounds	Organoheterocyclic compounds	Benzopyrans	2-benzopyrans	Fungi, Ascomycota, Aspergillaceae, Eukaryota, Penicillium, Eurotiomycetes, Trichocomaceae	277.233	M+ACN+2H
M277T882	LTS0103990	http://www.wikidata.org/entity/Q77511239	COc1cccc2c1C(=O)O[C@H](CCC[C@H](C)O)C2	InChI=1S/C15H20O4/c1-10(16)5-3-7-12-9-11-6-4-8-13(18-2)14(11)15(17)19-12/h4,6,8,10,12,16H,3,5,7,9H2,1-2H3/t10-,12+/m0/s1	ANQUMTXATCXENQ-CMPLNLGQSA-N	(3R)-3-[(4S)-4-hydroxypentyl]-8-methoxy-3,4-dihydro-1H-2-benzopyran-1-one	C15H20O4	264.317	Shikimates and Phenylpropanoids	Coumarins	Isocoumarins	Organic compounds	Organoheterocyclic compounds	Benzopyrans	2-benzopyrans	Fungi, Ascomycota, Aspergillaceae, Eukaryota, Penicillium, Eurotiomycetes, Trichocomaceae	277.233	M+2Na
M277T882	LTS0103990	http://www.wikidata.org/entity/Q77511239	COc1cccc2c1C(=O)O[C@H](CCC[C@H](C)O)C2	InChI=1S/C15H20O4/c1-10(16)5-3-7-12-9-11-6-4-8-13(18-2)14(11)15(17)19-12/h4,6,8,10,12,16H,3,5,7,9H2,1-2H3/t10-,12+/m0/s1	ANQUMTXATCXENQ-CMPLNLGQSA-N	(3R)-3-[(4S)-4-hydroxypentyl]-8-methoxy-3,4-dihydro-1H-2-benzopyran-1-one	C15H20O4	264.317	Shikimates and Phenylpropanoids	Coumarins	Isocoumarins	Organic compounds	Organoheterocyclic compounds	Benzopyrans	2-benzopyrans	Fungi, Ascomycota, Aspergillaceae, Eukaryota, Penicillium, Eurotiomycetes, Trichocomaceae	277.233	M+2ACN+2H
M277T882	LTS0103990	http://www.wikidata.org/entity/Q77511239	COc1cccc2c1C(=O)O[C@H](CCC[C@H](C)O)C2	InChI=1S/C15H20O4/c1-10(16)5-3-7-12-9-11-6-4-8-13(18-2)14(11)15(17)19-12/h4,6,8,10,12,16H,3,5,7,9H2,1-2H3/t10-,12+/m0/s1	ANQUMTXATCXENQ-CMPLNLGQSA-N	(3R)-3-[(4S)-4-hydroxypentyl]-8-methoxy-3,4-dihydro-1H-2-benzopyran-1-one	C15H20O4	264.317	Shikimates and Phenylpropanoids	Coumarins	Isocoumarins	Organic compounds	Organoheterocyclic compounds	Benzopyrans	2-benzopyrans	Fungi, Ascomycota, Aspergillaceae, Eukaryota, Penicillium, Eurotiomycetes, Trichocomaceae	277.233	M+NH4
M277T882	LTS0103990	http://www.wikidata.org/entity/Q77511239	COc1cccc2c1C(=O)O[C@H](CCC[C@H](C)O)C2	InChI=1S/C15H20O4/c1-10(16)5-3-7-12-9-11-6-4-8-13(18-2)14(11)15(17)19-12/h4,6,8,10,12,16H,3,5,7,9H2,1-2H3/t10-,12+/m0/s1	ANQUMTXATCXENQ-CMPLNLGQSA-N	(3R)-3-[(4S)-4-hydroxypentyl]-8-methoxy-3,4-dihydro-1H-2-benzopyran-1-one	C15H20O4	264.317	Shikimates and Phenylpropanoids	Coumarins	Isocoumarins	Organic compounds	Organoheterocyclic compounds	Benzopyrans	2-benzopyrans	Fungi, Ascomycota, Aspergillaceae, Eukaryota, Penicillium, Eurotiomycetes, Trichocomaceae	277.233	M+Na
M277T882	LTS0103990	http://www.wikidata.org/entity/Q77511239	COc1cccc2c1C(=O)O[C@H](CCC[C@H](C)O)C2	InChI=1S/C15H20O4/c1-10(16)5-3-7-12-9-11-6-4-8-13(18-2)14(11)15(17)19-12/h4,6,8,10,12,16H,3,5,7,9H2,1-2H3/t10-,12+/m0/s1	ANQUMTXATCXENQ-CMPLNLGQSA-N	(3R)-3-[(4S)-4-hydroxypentyl]-8-methoxy-3,4-dihydro-1H-2-benzopyran-1-one	C15H20O4	264.317	Shikimates and Phenylpropanoids	Coumarins	Isocoumarins	Organic compounds	Organoheterocyclic compounds	Benzopyrans	2-benzopyrans	Fungi, Ascomycota, Aspergillaceae, Eukaryota, Penicillium, Eurotiomycetes, Trichocomaceae	277.233	M+CH3OH+H
M277T882	LTS0103990	http://www.wikidata.org/entity/Q77511239	COc1cccc2c1C(=O)O[C@H](CCC[C@H](C)O)C2	InChI=1S/C15H20O4/c1-10(16)5-3-7-12-9-11-6-4-8-13(18-2)14(11)15(17)19-12/h4,6,8,10,12,16H,3,5,7,9H2,1-2H3/t10-,12+/m0/s1	ANQUMTXATCXENQ-CMPLNLGQSA-N	(3R)-3-[(4S)-4-hydroxypentyl]-8-methoxy-3,4-dihydro-1H-2-benzopyran-1-one	C15H20O4	264.317	Shikimates and Phenylpropanoids	Coumarins	Isocoumarins	Organic compounds	Organoheterocyclic compounds	Benzopyrans	2-benzopyrans	Fungi, Ascomycota, Aspergillaceae, Eukaryota, Penicillium, Eurotiomycetes, Trichocomaceae	277.233	M+K
M277T882	LTS0103990	http://www.wikidata.org/entity/Q77511239	COc1cccc2c1C(=O)O[C@H](CCC[C@H](C)O)C2	InChI=1S/C15H20O4/c1-10(16)5-3-7-12-9-11-6-4-8-13(18-2)14(11)15(17)19-12/h4,6,8,10,12,16H,3,5,7,9H2,1-2H3/t10-,12+/m0/s1	ANQUMTXATCXENQ-CMPLNLGQSA-N	(3R)-3-[(4S)-4-hydroxypentyl]-8-methoxy-3,4-dihydro-1H-2-benzopyran-1-one	C15H20O4	264.317	Shikimates and Phenylpropanoids	Coumarins	Isocoumarins	Organic compounds	Organoheterocyclic compounds	Benzopyrans	2-benzopyrans	Fungi, Ascomycota, Aspergillaceae, Eukaryota, Penicillium, Eurotiomycetes, Trichocomaceae	277.233	M+ACN+H
M277T882	LTS0103990	http://www.wikidata.org/entity/Q77511239	COc1cccc2c1C(=O)O[C@H](CCC[C@H](C)O)C2	InChI=1S/C15H20O4/c1-10(16)5-3-7-12-9-11-6-4-8-13(18-2)14(11)15(17)19-12/h4,6,8,10,12,16H,3,5,7,9H2,1-2H3/t10-,12+/m0/s1	ANQUMTXATCXENQ-CMPLNLGQSA-N	(3R)-3-[(4S)-4-hydroxypentyl]-8-methoxy-3,4-dihydro-1H-2-benzopyran-1-one	C15H20O4	264.317	Shikimates and Phenylpropanoids	Coumarins	Isocoumarins	Organic compounds	Organoheterocyclic compounds	Benzopyrans	2-benzopyrans	Fungi, Ascomycota, Aspergillaceae, Eukaryota, Penicillium, Eurotiomycetes, Trichocomaceae	277.233	M+2Na-H
M277T882	LTS0103990	http://www.wikidata.org/entity/Q77511239	COc1cccc2c1C(=O)O[C@H](CCC[C@H](C)O)C2	InChI=1S/C15H20O4/c1-10(16)5-3-7-12-9-11-6-4-8-13(18-2)14(11)15(17)19-12/h4,6,8,10,12,16H,3,5,7,9H2,1-2H3/t10-,12+/m0/s1	ANQUMTXATCXENQ-CMPLNLGQSA-N	(3R)-3-[(4S)-4-hydroxypentyl]-8-methoxy-3,4-dihydro-1H-2-benzopyran-1-one	C15H20O4	264.317	Shikimates and Phenylpropanoids	Coumarins	Isocoumarins	Organic compounds	Organoheterocyclic compounds	Benzopyrans	2-benzopyrans	Fungi, Ascomycota, Aspergillaceae, Eukaryota, Penicillium, Eurotiomycetes, Trichocomaceae	277.233	M+IsoProp+H
M277T882	LTS0103990	http://www.wikidata.org/entity/Q77511239	COc1cccc2c1C(=O)O[C@H](CCC[C@H](C)O)C2	InChI=1S/C15H20O4/c1-10(16)5-3-7-12-9-11-6-4-8-13(18-2)14(11)15(17)19-12/h4,6,8,10,12,16H,3,5,7,9H2,1-2H3/t10-,12+/m0/s1	ANQUMTXATCXENQ-CMPLNLGQSA-N	(3R)-3-[(4S)-4-hydroxypentyl]-8-methoxy-3,4-dihydro-1H-2-benzopyran-1-one	C15H20O4	264.317	Shikimates and Phenylpropanoids	Coumarins	Isocoumarins	Organic compounds	Organoheterocyclic compounds	Benzopyrans	2-benzopyrans	Fungi, Ascomycota, Aspergillaceae, Eukaryota, Penicillium, Eurotiomycetes, Trichocomaceae	277.233	M+ACN+Na
M277T882	LTS0103990	http://www.wikidata.org/entity/Q77511239	COc1cccc2c1C(=O)O[C@H](CCC[C@H](C)O)C2	InChI=1S/C15H20O4/c1-10(16)5-3-7-12-9-11-6-4-8-13(18-2)14(11)15(17)19-12/h4,6,8,10,12,16H,3,5,7,9H2,1-2H3/t10-,12+/m0/s1	ANQUMTXATCXENQ-CMPLNLGQSA-N	(3R)-3-[(4S)-4-hydroxypentyl]-8-methoxy-3,4-dihydro-1H-2-benzopyran-1-one	C15H20O4	264.317	Shikimates and Phenylpropanoids	Coumarins	Isocoumarins	Organic compounds	Organoheterocyclic compounds	Benzopyrans	2-benzopyrans	Fungi, Ascomycota, Aspergillaceae, Eukaryota, Penicillium, Eurotiomycetes, Trichocomaceae	277.233	M+2K+H
M277T882	LTS0103990	http://www.wikidata.org/entity/Q77511239	COc1cccc2c1C(=O)O[C@H](CCC[C@H](C)O)C2	InChI=1S/C15H20O4/c1-10(16)5-3-7-12-9-11-6-4-8-13(18-2)14(11)15(17)19-12/h4,6,8,10,12,16H,3,5,7,9H2,1-2H3/t10-,12+/m0/s1	ANQUMTXATCXENQ-CMPLNLGQSA-N	(3R)-3-[(4S)-4-hydroxypentyl]-8-methoxy-3,4-dihydro-1H-2-benzopyran-1-one	C15H20O4	264.317	Shikimates and Phenylpropanoids	Coumarins	Isocoumarins	Organic compounds	Organoheterocyclic compounds	Benzopyrans	2-benzopyrans	Fungi, Ascomycota, Aspergillaceae, Eukaryota, Penicillium, Eurotiomycetes, Trichocomaceae	277.233	M+DMSO+H
M277T882	LTS0103990	http://www.wikidata.org/entity/Q77511239	COc1cccc2c1C(=O)O[C@H](CCC[C@H](C)O)C2	InChI=1S/C15H20O4/c1-10(16)5-3-7-12-9-11-6-4-8-13(18-2)14(11)15(17)19-12/h4,6,8,10,12,16H,3,5,7,9H2,1-2H3/t10-,12+/m0/s1	ANQUMTXATCXENQ-CMPLNLGQSA-N	(3R)-3-[(4S)-4-hydroxypentyl]-8-methoxy-3,4-dihydro-1H-2-benzopyran-1-one	C15H20O4	264.317	Shikimates and Phenylpropanoids	Coumarins	Isocoumarins	Organic compounds	Organoheterocyclic compounds	Benzopyrans	2-benzopyrans	Fungi, Ascomycota, Aspergillaceae, Eukaryota, Penicillium, Eurotiomycetes, Trichocomaceae	277.233	M+2ACN+H
M277T882	LTS0103990	http://www.wikidata.org/entity/Q77511239	COc1cccc2c1C(=O)O[C@H](CCC[C@H](C)O)C2	InChI=1S/C15H20O4/c1-10(16)5-3-7-12-9-11-6-4-8-13(18-2)14(11)15(17)19-12/h4,6,8,10,12,16H,3,5,7,9H2,1-2H3/t10-,12+/m0/s1	ANQUMTXATCXENQ-CMPLNLGQSA-N	(3R)-3-[(4S)-4-hydroxypentyl]-8-methoxy-3,4-dihydro-1H-2-benzopyran-1-one	C15H20O4	264.317	Shikimates and Phenylpropanoids	Coumarins	Isocoumarins	Organic compounds	Organoheterocyclic compounds	Benzopyrans	2-benzopyrans	Fungi, Ascomycota, Aspergillaceae, Eukaryota, Penicillium, Eurotiomycetes, Trichocomaceae	277.233	M+IsoProp+Na+H
M277T882	LTS0103990	http://www.wikidata.org/entity/Q77511239	COc1cccc2c1C(=O)O[C@H](CCC[C@H](C)O)C2	InChI=1S/C15H20O4/c1-10(16)5-3-7-12-9-11-6-4-8-13(18-2)14(11)15(17)19-12/h4,6,8,10,12,16H,3,5,7,9H2,1-2H3/t10-,12+/m0/s1	ANQUMTXATCXENQ-CMPLNLGQSA-N	(3R)-3-[(4S)-4-hydroxypentyl]-8-methoxy-3,4-dihydro-1H-2-benzopyran-1-one	C15H20O4	264.317	Shikimates and Phenylpropanoids	Coumarins	Isocoumarins	Organic compounds	Organoheterocyclic compounds	Benzopyrans	2-benzopyrans	Fungi, Ascomycota, Aspergillaceae, Eukaryota, Penicillium, Eurotiomycetes, Trichocomaceae	277.233	2M+3H2O+2H
M277T882	LTS0103990	http://www.wikidata.org/entity/Q77511239	COc1cccc2c1C(=O)O[C@H](CCC[C@H](C)O)C2	InChI=1S/C15H20O4/c1-10(16)5-3-7-12-9-11-6-4-8-13(18-2)14(11)15(17)19-12/h4,6,8,10,12,16H,3,5,7,9H2,1-2H3/t10-,12+/m0/s1	ANQUMTXATCXENQ-CMPLNLGQSA-N	(3R)-3-[(4S)-4-hydroxypentyl]-8-methoxy-3,4-dihydro-1H-2-benzopyran-1-one	C15H20O4	264.317	Shikimates and Phenylpropanoids	Coumarins	Isocoumarins	Organic compounds	Organoheterocyclic compounds	Benzopyrans	2-benzopyrans	Fungi, Ascomycota, Aspergillaceae, Eukaryota, Penicillium, Eurotiomycetes, Trichocomaceae	277.233	2M+K
M277T882	LTS0103990	http://www.wikidata.org/entity/Q77511239	COc1cccc2c1C(=O)O[C@H](CCC[C@H](C)O)C2	InChI=1S/C15H20O4/c1-10(16)5-3-7-12-9-11-6-4-8-13(18-2)14(11)15(17)19-12/h4,6,8,10,12,16H,3,5,7,9H2,1-2H3/t10-,12+/m0/s1	ANQUMTXATCXENQ-CMPLNLGQSA-N	(3R)-3-[(4S)-4-hydroxypentyl]-8-methoxy-3,4-dihydro-1H-2-benzopyran-1-one	C15H20O4	264.317	Shikimates and Phenylpropanoids	Coumarins	Isocoumarins	Organic compounds	Organoheterocyclic compounds	Benzopyrans	2-benzopyrans	Fungi, Ascomycota, Aspergillaceae, Eukaryota, Penicillium, Eurotiomycetes, Trichocomaceae	277.233	2M+ACN+H
M277T882	LTS0103990	http://www.wikidata.org/entity/Q77511239	COc1cccc2c1C(=O)O[C@H](CCC[C@H](C)O)C2	InChI=1S/C15H20O4/c1-10(16)5-3-7-12-9-11-6-4-8-13(18-2)14(11)15(17)19-12/h4,6,8,10,12,16H,3,5,7,9H2,1-2H3/t10-,12+/m0/s1	ANQUMTXATCXENQ-CMPLNLGQSA-N	(3R)-3-[(4S)-4-hydroxypentyl]-8-methoxy-3,4-dihydro-1H-2-benzopyran-1-one	C15H20O4	264.317	Shikimates and Phenylpropanoids	Coumarins	Isocoumarins	Organic compounds	Organoheterocyclic compounds	Benzopyrans	2-benzopyrans	Fungi, Ascomycota, Aspergillaceae, Eukaryota, Penicillium, Eurotiomycetes, Trichocomaceae	277.233	2M+ACN+Na
M277T882	LTS0103990	http://www.wikidata.org/entity/Q77511239	COc1cccc2c1C(=O)O[C@H](CCC[C@H](C)O)C2	InChI=1S/C15H20O4/c1-10(16)5-3-7-12-9-11-6-4-8-13(18-2)14(11)15(17)19-12/h4,6,8,10,12,16H,3,5,7,9H2,1-2H3/t10-,12+/m0/s1	ANQUMTXATCXENQ-CMPLNLGQSA-N	(3R)-3-[(4S)-4-hydroxypentyl]-8-methoxy-3,4-dihydro-1H-2-benzopyran-1-one	C15H20O4	264.317	Shikimates and Phenylpropanoids	Coumarins	Isocoumarins	Organic compounds	Organoheterocyclic compounds	Benzopyrans	2-benzopyrans	Fungi, Ascomycota, Aspergillaceae, Eukaryota, Penicillium, Eurotiomycetes, Trichocomaceae	277.233	M+Na-2H
M277T882	LTS0103990	http://www.wikidata.org/entity/Q77511239	COc1cccc2c1C(=O)O[C@H](CCC[C@H](C)O)C2	InChI=1S/C15H20O4/c1-10(16)5-3-7-12-9-11-6-4-8-13(18-2)14(11)15(17)19-12/h4,6,8,10,12,16H,3,5,7,9H2,1-2H3/t10-,12+/m0/s1	ANQUMTXATCXENQ-CMPLNLGQSA-N	(3R)-3-[(4S)-4-hydroxypentyl]-8-methoxy-3,4-dihydro-1H-2-benzopyran-1-one	C15H20O4	264.317	Shikimates and Phenylpropanoids	Coumarins	Isocoumarins	Organic compounds	Organoheterocyclic compounds	Benzopyrans	2-benzopyrans	Fungi, Ascomycota, Aspergillaceae, Eukaryota, Penicillium, Eurotiomycetes, Trichocomaceae	277.233	M+Cl
M277T882	LTS0103990	http://www.wikidata.org/entity/Q77511239	COc1cccc2c1C(=O)O[C@H](CCC[C@H](C)O)C2	InChI=1S/C15H20O4/c1-10(16)5-3-7-12-9-11-6-4-8-13(18-2)14(11)15(17)19-12/h4,6,8,10,12,16H,3,5,7,9H2,1-2H3/t10-,12+/m0/s1	ANQUMTXATCXENQ-CMPLNLGQSA-N	(3R)-3-[(4S)-4-hydroxypentyl]-8-methoxy-3,4-dihydro-1H-2-benzopyran-1-one	C15H20O4	264.317	Shikimates and Phenylpropanoids	Coumarins	Isocoumarins	Organic compounds	Organoheterocyclic compounds	Benzopyrans	2-benzopyrans	Fungi, Ascomycota, Aspergillaceae, Eukaryota, Penicillium, Eurotiomycetes, Trichocomaceae	277.233	M+K-2H
M277T882	LTS0103990	http://www.wikidata.org/entity/Q77511239	COc1cccc2c1C(=O)O[C@H](CCC[C@H](C)O)C2	InChI=1S/C15H20O4/c1-10(16)5-3-7-12-9-11-6-4-8-13(18-2)14(11)15(17)19-12/h4,6,8,10,12,16H,3,5,7,9H2,1-2H3/t10-,12+/m0/s1	ANQUMTXATCXENQ-CMPLNLGQSA-N	(3R)-3-[(4S)-4-hydroxypentyl]-8-methoxy-3,4-dihydro-1H-2-benzopyran-1-one	C15H20O4	264.317	Shikimates and Phenylpropanoids	Coumarins	Isocoumarins	Organic compounds	Organoheterocyclic compounds	Benzopyrans	2-benzopyrans	Fungi, Ascomycota, Aspergillaceae, Eukaryota, Penicillium, Eurotiomycetes, Trichocomaceae	277.233	M+FA-H
M277T882	LTS0103990	http://www.wikidata.org/entity/Q77511239	COc1cccc2c1C(=O)O[C@H](CCC[C@H](C)O)C2	InChI=1S/C15H20O4/c1-10(16)5-3-7-12-9-11-6-4-8-13(18-2)14(11)15(17)19-12/h4,6,8,10,12,16H,3,5,7,9H2,1-2H3/t10-,12+/m0/s1	ANQUMTXATCXENQ-CMPLNLGQSA-N	(3R)-3-[(4S)-4-hydroxypentyl]-8-methoxy-3,4-dihydro-1H-2-benzopyran-1-one	C15H20O4	264.317	Shikimates and Phenylpropanoids	Coumarins	Isocoumarins	Organic compounds	Organoheterocyclic compounds	Benzopyrans	2-benzopyrans	Fungi, Ascomycota, Aspergillaceae, Eukaryota, Penicillium, Eurotiomycetes, Trichocomaceae	277.233	M+Hac-H
M277T882	LTS0103990	http://www.wikidata.org/entity/Q77511239	COc1cccc2c1C(=O)O[C@H](CCC[C@H](C)O)C2	InChI=1S/C15H20O4/c1-10(16)5-3-7-12-9-11-6-4-8-13(18-2)14(11)15(17)19-12/h4,6,8,10,12,16H,3,5,7,9H2,1-2H3/t10-,12+/m0/s1	ANQUMTXATCXENQ-CMPLNLGQSA-N	(3R)-3-[(4S)-4-hydroxypentyl]-8-methoxy-3,4-dihydro-1H-2-benzopyran-1-one	C15H20O4	264.317	Shikimates and Phenylpropanoids	Coumarins	Isocoumarins	Organic compounds	Organoheterocyclic compounds	Benzopyrans	2-benzopyrans	Fungi, Ascomycota, Aspergillaceae, Eukaryota, Penicillium, Eurotiomycetes, Trichocomaceae	277.233	M+Br
M277T882	LTS0103990	http://www.wikidata.org/entity/Q77511239	COc1cccc2c1C(=O)O[C@H](CCC[C@H](C)O)C2	InChI=1S/C15H20O4/c1-10(16)5-3-7-12-9-11-6-4-8-13(18-2)14(11)15(17)19-12/h4,6,8,10,12,16H,3,5,7,9H2,1-2H3/t10-,12+/m0/s1	ANQUMTXATCXENQ-CMPLNLGQSA-N	(3R)-3-[(4S)-4-hydroxypentyl]-8-methoxy-3,4-dihydro-1H-2-benzopyran-1-one	C15H20O4	264.317	Shikimates and Phenylpropanoids	Coumarins	Isocoumarins	Organic compounds	Organoheterocyclic compounds	Benzopyrans	2-benzopyrans	Fungi, Ascomycota, Aspergillaceae, Eukaryota, Penicillium, Eurotiomycetes, Trichocomaceae	277.233	M+TFA-H
M277T882	LTS0103990	http://www.wikidata.org/entity/Q77511239	COc1cccc2c1C(=O)O[C@H](CCC[C@H](C)O)C2	InChI=1S/C15H20O4/c1-10(16)5-3-7-12-9-11-6-4-8-13(18-2)14(11)15(17)19-12/h4,6,8,10,12,16H,3,5,7,9H2,1-2H3/t10-,12+/m0/s1	ANQUMTXATCXENQ-CMPLNLGQSA-N	(3R)-3-[(4S)-4-hydroxypentyl]-8-methoxy-3,4-dihydro-1H-2-benzopyran-1-one	C15H20O4	264.317	Shikimates and Phenylpropanoids	Coumarins	Isocoumarins	Organic compounds	Organoheterocyclic compounds	Benzopyrans	2-benzopyrans	Fungi, Ascomycota, Aspergillaceae, Eukaryota, Penicillium, Eurotiomycetes, Trichocomaceae	277.233	2M+FA-H
M277T882	LTS0103990	http://www.wikidata.org/entity/Q77511239	COc1cccc2c1C(=O)O[C@H](CCC[C@H](C)O)C2	InChI=1S/C15H20O4/c1-10(16)5-3-7-12-9-11-6-4-8-13(18-2)14(11)15(17)19-12/h4,6,8,10,12,16H,3,5,7,9H2,1-2H3/t10-,12+/m0/s1	ANQUMTXATCXENQ-CMPLNLGQSA-N	(3R)-3-[(4S)-4-hydroxypentyl]-8-methoxy-3,4-dihydro-1H-2-benzopyran-1-one	C15H20O4	264.317	Shikimates and Phenylpropanoids	Coumarins	Isocoumarins	Organic compounds	Organoheterocyclic compounds	Benzopyrans	2-benzopyrans	Fungi, Ascomycota, Aspergillaceae, Eukaryota, Penicillium, Eurotiomycetes, Trichocomaceae	277.233	2M+Hac-H
M277T882	LTS0267785	http://www.wikidata.org/entity/Q105217794	COc1cccc2c1C(=O)C([C@@H](C)O)=C(CC(C)=O)C2=O	InChI=1S/C16H16O5/c1-8(17)7-11-13(9(2)18)16(20)14-10(15(11)19)5-4-6-12(14)21-3/h4-6,9,18H,7H2,1-3H3/t9-/m1/s1	QBHNGFXJGYIVTI-SECBINFHSA-N	3-[(1R)-1-hydroxyethyl]-5-methoxy-2-(2-oxopropyl)-1,4-dihydronaphthalene-1,4-dione	C16H16O5	288.296	Polyketides	Naphthalenes	Naphthoquinones	Organic compounds	Benzenoids	Naphthalenes	Naphthoquinones	Eleutherine, Iridaceae, Eukaryota, Archaeplastida, Plantae, Liliopsida, Eleutherine bulbosa, Magnoliopsida, Tracheophyta, Streptophyta, Viridiplantae	277.233	2M+Na
M277T882	LTS0256750	http://www.wikidata.org/entity/Q105223844	C=C1C[C@@H](O)[C@H](O)[C@@]2(C)CC[C@H]([C@](C)(O)CO)C[C@H]12	InChI=1S/C15H26O4/c1-9-6-12(17)13(18)14(2)5-4-10(7-11(9)14)15(3,19)8-16/h10-13,16-19H,1,4-8H2,2-3H3/t10-,11+,12+,13-,14-,15+/m0/s1	QLYUSONKBWKHRY-VRPMWHRCSA-N	(1R,2R,4aR,6S,8aS)-6-[(2S)-1,2-dihydroxypropan-2-yl]-8a-methyl-4-methylidene-decahydronaphthalene-1,2-diol	C15H26O4	270.365	Terpenoids	Sesquiterpenoids	Eudesmane sesquiterpenoids	Organic compounds	Lipids and lipid-like molecules	Prenol lipids	Eudesmane, isoeudesmane or cycloeudesmane sesquiterpenoids	Eukaryota, Solanum lyratum, Archaeplastida, Plantae, Magnoliopsida, Solanaceae, Solanum, Tracheophyta, Streptophyta, Viridiplantae	277.233	2M+NH4
M277T882	LTS0046918	http://www.wikidata.org/entity/Q105035872	CC(=O)O[C@@H]1C=C(C)[C@@](C)(CCc2ccoc2)[C@H](C)C1	InChI=1S/C17H24O3/c1-12-9-16(20-14(3)18)10-13(2)17(12,4)7-5-15-6-8-19-11-15/h6,8-9,11,13,16H,5,7,10H2,1-4H3/t13-,16-,17-/m1/s1	HZTWUUKRDYBPMK-KBRIMQKVSA-N	(1S,4S,5R)-4-[2-(furan-3-yl)ethyl]-3,4,5-trimethylcyclohex-2-en-1-yl acetate	C17H24O3	276.371	Terpenoids|Terpenoids	|Sesquiterpenoids	|	Organic compounds	Organoheterocyclic compounds	Heteroaromatic compounds	Heteroaromatic compounds	Doriopsilla pelseneeri, Animalia, Dendrodorididae, Eukaryota, Gastropoda, Mollusca, Doriopsilla, Metazoa	277.233	M+3H
M277T882	LTS0046918	http://www.wikidata.org/entity/Q105035872	CC(=O)O[C@@H]1C=C(C)[C@@](C)(CCc2ccoc2)[C@H](C)C1	InChI=1S/C17H24O3/c1-12-9-16(20-14(3)18)10-13(2)17(12,4)7-5-15-6-8-19-11-15/h6,8-9,11,13,16H,5,7,10H2,1-4H3/t13-,16-,17-/m1/s1	HZTWUUKRDYBPMK-KBRIMQKVSA-N	(1S,4S,5R)-4-[2-(furan-3-yl)ethyl]-3,4,5-trimethylcyclohex-2-en-1-yl acetate	C17H24O3	276.371	Terpenoids|Terpenoids	|Sesquiterpenoids	|	Organic compounds	Organoheterocyclic compounds	Heteroaromatic compounds	Heteroaromatic compounds	Doriopsilla pelseneeri, Animalia, Dendrodorididae, Eukaryota, Gastropoda, Mollusca, Doriopsilla, Metazoa	277.233	M+2H
M277T882	LTS0046918	http://www.wikidata.org/entity/Q105035872	CC(=O)O[C@@H]1C=C(C)[C@@](C)(CCc2ccoc2)[C@H](C)C1	InChI=1S/C17H24O3/c1-12-9-16(20-14(3)18)10-13(2)17(12,4)7-5-15-6-8-19-11-15/h6,8-9,11,13,16H,5,7,10H2,1-4H3/t13-,16-,17-/m1/s1	HZTWUUKRDYBPMK-KBRIMQKVSA-N	(1S,4S,5R)-4-[2-(furan-3-yl)ethyl]-3,4,5-trimethylcyclohex-2-en-1-yl acetate	C17H24O3	276.371	Terpenoids|Terpenoids	|Sesquiterpenoids	|	Organic compounds	Organoheterocyclic compounds	Heteroaromatic compounds	Heteroaromatic compounds	Doriopsilla pelseneeri, Animalia, Dendrodorididae, Eukaryota, Gastropoda, Mollusca, Doriopsilla, Metazoa	277.233	M+H
M277T882	LTS0046209	http://www.wikidata.org/entity/Q105143355	CCCCC=CC=CC1CCCC2NC(C)C(O)CC12	InChI=1S/C18H31NO/c1-3-4-5-6-7-8-10-15-11-9-12-17-16(15)13-18(20)14(2)19-17/h6-8,10,14-20H,3-5,9,11-13H2,1-2H3	KNDQZHFTKYJGCP-UHFFFAOYSA-N	2-methyl-5-(octa-1,3-dien-1-yl)-decahydroquinolin-3-ol	C18H31NO	277.446	Alkaloids|Alkaloids	Lysine alkaloids|Lysine alkaloids	Piperidine alkaloids|	Organic compounds	Organoheterocyclic compounds	Quinolidines	Quinolidines	Animalia, Eukaryota, Chordata, Clavelinidae, Clavelina, Clavelina lepadiformis, Ascidiacea, Metazoa	277.233	2M+H
M446T648	LTS0121510	http://www.wikidata.org/entity/Q105174818	C[C@H](CO)[C@H]1OC(=O)C=C2C1=C[C@H]1OC(=O)[C@]3(C)[C@H]1[C@]2(C)[C@@H](Cl)[C@H](O)[C@@H]3O	InChI=1S/C19H23ClO7/c1-7(6-21)13-8-4-10-14-18(2,9(8)5-11(22)27-13)15(20)12(23)16(24)19(14,3)17(25)26-10/h4-5,7,10,12-16,21,23-24H,6H2,1-3H3/t7-,10-,12+,13-,14-,15+,16+,18-,19-/m1/s1	MYDXZQQTJDVANI-LWLJHPHVSA-N	(1S,6R,9R,12R,13R,14R,15R,16S)-15-chloro-13,14-dihydroxy-6-[(2R)-1-hydroxypropan-2-yl]-1,12-dimethyl-5,10-dioxatetracyclo[7.6.1.0¬≤,‚Å∑.0¬π¬≤,¬π‚Å∂]hexadeca-2,7-diene-4,11-dione	C19H23ClO7	398.835	Terpenoids	Diterpenoids	Nagilactone diterpenoids	Organic compounds	Organoheterocyclic compounds	Naphthopyrans	Naphthopyrans	Podocarpus, Podocarpus macrophyllus, Eukaryota, Archaeplastida, Plantae, Podocarpaceae, Pinopsida, Tracheophyta, Viridiplantae, Streptophyta	446.18	M+H+2Na
M446T648	LTS0121510	http://www.wikidata.org/entity/Q105174818	C[C@H](CO)[C@H]1OC(=O)C=C2C1=C[C@H]1OC(=O)[C@]3(C)[C@H]1[C@]2(C)[C@@H](Cl)[C@H](O)[C@@H]3O	InChI=1S/C19H23ClO7/c1-7(6-21)13-8-4-10-14-18(2,9(8)5-11(22)27-13)15(20)12(23)16(24)19(14,3)17(25)26-10/h4-5,7,10,12-16,21,23-24H,6H2,1-3H3/t7-,10-,12+,13-,14-,15+,16+,18-,19-/m1/s1	MYDXZQQTJDVANI-LWLJHPHVSA-N	(1S,6R,9R,12R,13R,14R,15R,16S)-15-chloro-13,14-dihydroxy-6-[(2R)-1-hydroxypropan-2-yl]-1,12-dimethyl-5,10-dioxatetracyclo[7.6.1.0¬≤,‚Å∑.0¬π¬≤,¬π‚Å∂]hexadeca-2,7-diene-4,11-dione	C19H23ClO7	398.835	Terpenoids	Diterpenoids	Nagilactone diterpenoids	Organic compounds	Organoheterocyclic compounds	Naphthopyrans	Naphthopyrans	Podocarpus, Podocarpus macrophyllus, Eukaryota, Archaeplastida, Plantae, Podocarpaceae, Pinopsida, Tracheophyta, Viridiplantae, Streptophyta	446.18	M+3Na
M446T648	LTS0121510	http://www.wikidata.org/entity/Q105174818	C[C@H](CO)[C@H]1OC(=O)C=C2C1=C[C@H]1OC(=O)[C@]3(C)[C@H]1[C@]2(C)[C@@H](Cl)[C@H](O)[C@@H]3O	InChI=1S/C19H23ClO7/c1-7(6-21)13-8-4-10-14-18(2,9(8)5-11(22)27-13)15(20)12(23)16(24)19(14,3)17(25)26-10/h4-5,7,10,12-16,21,23-24H,6H2,1-3H3/t7-,10-,12+,13-,14-,15+,16+,18-,19-/m1/s1	MYDXZQQTJDVANI-LWLJHPHVSA-N	(1S,6R,9R,12R,13R,14R,15R,16S)-15-chloro-13,14-dihydroxy-6-[(2R)-1-hydroxypropan-2-yl]-1,12-dimethyl-5,10-dioxatetracyclo[7.6.1.0¬≤,‚Å∑.0¬π¬≤,¬π‚Å∂]hexadeca-2,7-diene-4,11-dione	C19H23ClO7	398.835	Terpenoids	Diterpenoids	Nagilactone diterpenoids	Organic compounds	Organoheterocyclic compounds	Naphthopyrans	Naphthopyrans	Podocarpus, Podocarpus macrophyllus, Eukaryota, Archaeplastida, Plantae, Podocarpaceae, Pinopsida, Tracheophyta, Viridiplantae, Streptophyta	446.18	M+2ACN+2H
M446T648	LTS0121510	http://www.wikidata.org/entity/Q105174818	C[C@H](CO)[C@H]1OC(=O)C=C2C1=C[C@H]1OC(=O)[C@]3(C)[C@H]1[C@]2(C)[C@@H](Cl)[C@H](O)[C@@H]3O	InChI=1S/C19H23ClO7/c1-7(6-21)13-8-4-10-14-18(2,9(8)5-11(22)27-13)15(20)12(23)16(24)19(14,3)17(25)26-10/h4-5,7,10,12-16,21,23-24H,6H2,1-3H3/t7-,10-,12+,13-,14-,15+,16+,18-,19-/m1/s1	MYDXZQQTJDVANI-LWLJHPHVSA-N	(1S,6R,9R,12R,13R,14R,15R,16S)-15-chloro-13,14-dihydroxy-6-[(2R)-1-hydroxypropan-2-yl]-1,12-dimethyl-5,10-dioxatetracyclo[7.6.1.0¬≤,‚Å∑.0¬π¬≤,¬π‚Å∂]hexadeca-2,7-diene-4,11-dione	C19H23ClO7	398.835	Terpenoids	Diterpenoids	Nagilactone diterpenoids	Organic compounds	Organoheterocyclic compounds	Naphthopyrans	Naphthopyrans	Podocarpus, Podocarpus macrophyllus, Eukaryota, Archaeplastida, Plantae, Podocarpaceae, Pinopsida, Tracheophyta, Viridiplantae, Streptophyta	446.18	M+3ACN+2H
M446T648	LTS0121510	http://www.wikidata.org/entity/Q105174818	C[C@H](CO)[C@H]1OC(=O)C=C2C1=C[C@H]1OC(=O)[C@]3(C)[C@H]1[C@]2(C)[C@@H](Cl)[C@H](O)[C@@H]3O	InChI=1S/C19H23ClO7/c1-7(6-21)13-8-4-10-14-18(2,9(8)5-11(22)27-13)15(20)12(23)16(24)19(14,3)17(25)26-10/h4-5,7,10,12-16,21,23-24H,6H2,1-3H3/t7-,10-,12+,13-,14-,15+,16+,18-,19-/m1/s1	MYDXZQQTJDVANI-LWLJHPHVSA-N	(1S,6R,9R,12R,13R,14R,15R,16S)-15-chloro-13,14-dihydroxy-6-[(2R)-1-hydroxypropan-2-yl]-1,12-dimethyl-5,10-dioxatetracyclo[7.6.1.0¬≤,‚Å∑.0¬π¬≤,¬π‚Å∂]hexadeca-2,7-diene-4,11-dione	C19H23ClO7	398.835	Terpenoids	Diterpenoids	Nagilactone diterpenoids	Organic compounds	Organoheterocyclic compounds	Naphthopyrans	Naphthopyrans	Podocarpus, Podocarpus macrophyllus, Eukaryota, Archaeplastida, Plantae, Podocarpaceae, Pinopsida, Tracheophyta, Viridiplantae, Streptophyta	446.18	M+IsoProp+H
M446T648	LTS0121510	http://www.wikidata.org/entity/Q105174818	C[C@H](CO)[C@H]1OC(=O)C=C2C1=C[C@H]1OC(=O)[C@]3(C)[C@H]1[C@]2(C)[C@@H](Cl)[C@H](O)[C@@H]3O	InChI=1S/C19H23ClO7/c1-7(6-21)13-8-4-10-14-18(2,9(8)5-11(22)27-13)15(20)12(23)16(24)19(14,3)17(25)26-10/h4-5,7,10,12-16,21,23-24H,6H2,1-3H3/t7-,10-,12+,13-,14-,15+,16+,18-,19-/m1/s1	MYDXZQQTJDVANI-LWLJHPHVSA-N	(1S,6R,9R,12R,13R,14R,15R,16S)-15-chloro-13,14-dihydroxy-6-[(2R)-1-hydroxypropan-2-yl]-1,12-dimethyl-5,10-dioxatetracyclo[7.6.1.0¬≤,‚Å∑.0¬π¬≤,¬π‚Å∂]hexadeca-2,7-diene-4,11-dione	C19H23ClO7	398.835	Terpenoids	Diterpenoids	Nagilactone diterpenoids	Organic compounds	Organoheterocyclic compounds	Naphthopyrans	Naphthopyrans	Podocarpus, Podocarpus macrophyllus, Eukaryota, Archaeplastida, Plantae, Podocarpaceae, Pinopsida, Tracheophyta, Viridiplantae, Streptophyta	446.18	M+ACN+Na
M446T648	LTS0121510	http://www.wikidata.org/entity/Q105174818	C[C@H](CO)[C@H]1OC(=O)C=C2C1=C[C@H]1OC(=O)[C@]3(C)[C@H]1[C@]2(C)[C@@H](Cl)[C@H](O)[C@@H]3O	InChI=1S/C19H23ClO7/c1-7(6-21)13-8-4-10-14-18(2,9(8)5-11(22)27-13)15(20)12(23)16(24)19(14,3)17(25)26-10/h4-5,7,10,12-16,21,23-24H,6H2,1-3H3/t7-,10-,12+,13-,14-,15+,16+,18-,19-/m1/s1	MYDXZQQTJDVANI-LWLJHPHVSA-N	(1S,6R,9R,12R,13R,14R,15R,16S)-15-chloro-13,14-dihydroxy-6-[(2R)-1-hydroxypropan-2-yl]-1,12-dimethyl-5,10-dioxatetracyclo[7.6.1.0¬≤,‚Å∑.0¬π¬≤,¬π‚Å∂]hexadeca-2,7-diene-4,11-dione	C19H23ClO7	398.835	Terpenoids	Diterpenoids	Nagilactone diterpenoids	Organic compounds	Organoheterocyclic compounds	Naphthopyrans	Naphthopyrans	Podocarpus, Podocarpus macrophyllus, Eukaryota, Archaeplastida, Plantae, Podocarpaceae, Pinopsida, Tracheophyta, Viridiplantae, Streptophyta	446.18	M+2K+H
M446T648	LTS0121510	http://www.wikidata.org/entity/Q105174818	C[C@H](CO)[C@H]1OC(=O)C=C2C1=C[C@H]1OC(=O)[C@]3(C)[C@H]1[C@]2(C)[C@@H](Cl)[C@H](O)[C@@H]3O	InChI=1S/C19H23ClO7/c1-7(6-21)13-8-4-10-14-18(2,9(8)5-11(22)27-13)15(20)12(23)16(24)19(14,3)17(25)26-10/h4-5,7,10,12-16,21,23-24H,6H2,1-3H3/t7-,10-,12+,13-,14-,15+,16+,18-,19-/m1/s1	MYDXZQQTJDVANI-LWLJHPHVSA-N	(1S,6R,9R,12R,13R,14R,15R,16S)-15-chloro-13,14-dihydroxy-6-[(2R)-1-hydroxypropan-2-yl]-1,12-dimethyl-5,10-dioxatetracyclo[7.6.1.0¬≤,‚Å∑.0¬π¬≤,¬π‚Å∂]hexadeca-2,7-diene-4,11-dione	C19H23ClO7	398.835	Terpenoids	Diterpenoids	Nagilactone diterpenoids	Organic compounds	Organoheterocyclic compounds	Naphthopyrans	Naphthopyrans	Podocarpus, Podocarpus macrophyllus, Eukaryota, Archaeplastida, Plantae, Podocarpaceae, Pinopsida, Tracheophyta, Viridiplantae, Streptophyta	446.18	M+DMSO+H
M446T648	LTS0121510	http://www.wikidata.org/entity/Q105174818	C[C@H](CO)[C@H]1OC(=O)C=C2C1=C[C@H]1OC(=O)[C@]3(C)[C@H]1[C@]2(C)[C@@H](Cl)[C@H](O)[C@@H]3O	InChI=1S/C19H23ClO7/c1-7(6-21)13-8-4-10-14-18(2,9(8)5-11(22)27-13)15(20)12(23)16(24)19(14,3)17(25)26-10/h4-5,7,10,12-16,21,23-24H,6H2,1-3H3/t7-,10-,12+,13-,14-,15+,16+,18-,19-/m1/s1	MYDXZQQTJDVANI-LWLJHPHVSA-N	(1S,6R,9R,12R,13R,14R,15R,16S)-15-chloro-13,14-dihydroxy-6-[(2R)-1-hydroxypropan-2-yl]-1,12-dimethyl-5,10-dioxatetracyclo[7.6.1.0¬≤,‚Å∑.0¬π¬≤,¬π‚Å∂]hexadeca-2,7-diene-4,11-dione	C19H23ClO7	398.835	Terpenoids	Diterpenoids	Nagilactone diterpenoids	Organic compounds	Organoheterocyclic compounds	Naphthopyrans	Naphthopyrans	Podocarpus, Podocarpus macrophyllus, Eukaryota, Archaeplastida, Plantae, Podocarpaceae, Pinopsida, Tracheophyta, Viridiplantae, Streptophyta	446.18	M+2ACN+H
M446T648	LTS0121510	http://www.wikidata.org/entity/Q105174818	C[C@H](CO)[C@H]1OC(=O)C=C2C1=C[C@H]1OC(=O)[C@]3(C)[C@H]1[C@]2(C)[C@@H](Cl)[C@H](O)[C@@H]3O	InChI=1S/C19H23ClO7/c1-7(6-21)13-8-4-10-14-18(2,9(8)5-11(22)27-13)15(20)12(23)16(24)19(14,3)17(25)26-10/h4-5,7,10,12-16,21,23-24H,6H2,1-3H3/t7-,10-,12+,13-,14-,15+,16+,18-,19-/m1/s1	MYDXZQQTJDVANI-LWLJHPHVSA-N	(1S,6R,9R,12R,13R,14R,15R,16S)-15-chloro-13,14-dihydroxy-6-[(2R)-1-hydroxypropan-2-yl]-1,12-dimethyl-5,10-dioxatetracyclo[7.6.1.0¬≤,‚Å∑.0¬π¬≤,¬π‚Å∂]hexadeca-2,7-diene-4,11-dione	C19H23ClO7	398.835	Terpenoids	Diterpenoids	Nagilactone diterpenoids	Organic compounds	Organoheterocyclic compounds	Naphthopyrans	Naphthopyrans	Podocarpus, Podocarpus macrophyllus, Eukaryota, Archaeplastida, Plantae, Podocarpaceae, Pinopsida, Tracheophyta, Viridiplantae, Streptophyta	446.18	M+IsoProp+Na+H
M446T648	LTS0121510	http://www.wikidata.org/entity/Q105174818	C[C@H](CO)[C@H]1OC(=O)C=C2C1=C[C@H]1OC(=O)[C@]3(C)[C@H]1[C@]2(C)[C@@H](Cl)[C@H](O)[C@@H]3O	InChI=1S/C19H23ClO7/c1-7(6-21)13-8-4-10-14-18(2,9(8)5-11(22)27-13)15(20)12(23)16(24)19(14,3)17(25)26-10/h4-5,7,10,12-16,21,23-24H,6H2,1-3H3/t7-,10-,12+,13-,14-,15+,16+,18-,19-/m1/s1	MYDXZQQTJDVANI-LWLJHPHVSA-N	(1S,6R,9R,12R,13R,14R,15R,16S)-15-chloro-13,14-dihydroxy-6-[(2R)-1-hydroxypropan-2-yl]-1,12-dimethyl-5,10-dioxatetracyclo[7.6.1.0¬≤,‚Å∑.0¬π¬≤,¬π‚Å∂]hexadeca-2,7-diene-4,11-dione	C19H23ClO7	398.835	Terpenoids	Diterpenoids	Nagilactone diterpenoids	Organic compounds	Organoheterocyclic compounds	Naphthopyrans	Naphthopyrans	Podocarpus, Podocarpus macrophyllus, Eukaryota, Archaeplastida, Plantae, Podocarpaceae, Pinopsida, Tracheophyta, Viridiplantae, Streptophyta	446.18	M+Hac-H
M446T648	LTS0121510	http://www.wikidata.org/entity/Q105174818	C[C@H](CO)[C@H]1OC(=O)C=C2C1=C[C@H]1OC(=O)[C@]3(C)[C@H]1[C@]2(C)[C@@H](Cl)[C@H](O)[C@@H]3O	InChI=1S/C19H23ClO7/c1-7(6-21)13-8-4-10-14-18(2,9(8)5-11(22)27-13)15(20)12(23)16(24)19(14,3)17(25)26-10/h4-5,7,10,12-16,21,23-24H,6H2,1-3H3/t7-,10-,12+,13-,14-,15+,16+,18-,19-/m1/s1	MYDXZQQTJDVANI-LWLJHPHVSA-N	(1S,6R,9R,12R,13R,14R,15R,16S)-15-chloro-13,14-dihydroxy-6-[(2R)-1-hydroxypropan-2-yl]-1,12-dimethyl-5,10-dioxatetracyclo[7.6.1.0¬≤,‚Å∑.0¬π¬≤,¬π‚Å∂]hexadeca-2,7-diene-4,11-dione	C19H23ClO7	398.835	Terpenoids	Diterpenoids	Nagilactone diterpenoids	Organic compounds	Organoheterocyclic compounds	Naphthopyrans	Naphthopyrans	Podocarpus, Podocarpus macrophyllus, Eukaryota, Archaeplastida, Plantae, Podocarpaceae, Pinopsida, Tracheophyta, Viridiplantae, Streptophyta	446.18	M+Br
M446T648	LTS0121510	http://www.wikidata.org/entity/Q105174818	C[C@H](CO)[C@H]1OC(=O)C=C2C1=C[C@H]1OC(=O)[C@]3(C)[C@H]1[C@]2(C)[C@@H](Cl)[C@H](O)[C@@H]3O	InChI=1S/C19H23ClO7/c1-7(6-21)13-8-4-10-14-18(2,9(8)5-11(22)27-13)15(20)12(23)16(24)19(14,3)17(25)26-10/h4-5,7,10,12-16,21,23-24H,6H2,1-3H3/t7-,10-,12+,13-,14-,15+,16+,18-,19-/m1/s1	MYDXZQQTJDVANI-LWLJHPHVSA-N	(1S,6R,9R,12R,13R,14R,15R,16S)-15-chloro-13,14-dihydroxy-6-[(2R)-1-hydroxypropan-2-yl]-1,12-dimethyl-5,10-dioxatetracyclo[7.6.1.0¬≤,‚Å∑.0¬π¬≤,¬π‚Å∂]hexadeca-2,7-diene-4,11-dione	C19H23ClO7	398.835	Terpenoids	Diterpenoids	Nagilactone diterpenoids	Organic compounds	Organoheterocyclic compounds	Naphthopyrans	Naphthopyrans	Podocarpus, Podocarpus macrophyllus, Eukaryota, Archaeplastida, Plantae, Podocarpaceae, Pinopsida, Tracheophyta, Viridiplantae, Streptophyta	446.18	M+TFA-H
M446T648	LTS0263149	http://www.wikidata.org/entity/Q105113904	CO[C@@H]1O[C@@]2(OC)C[C@@](C)(O)[C@H]3C[C@@]4(C)CC[C@H]([C@@H](C)/C=C\C=C(C)C)[C@@H]4CC=C1[C@H]32	InChI=1S/C27H42O4/c1-17(2)9-8-10-18(3)19-13-14-25(4)15-22-23-20(11-12-21(19)25)24(29-6)31-27(23,30-7)16-26(22,5)28/h8-11,18-19,21-24,28H,12-16H2,1-7H3/b10-8-,20-11?/t18-,19+,21-,22-,23+,24+,25+,26+,27-/m0/s1	IJDXBTKKTDHRMD-MOFXWABGSA-N	(1S,3R,6R,7S,11R,13S,15R,16S)-11,13-dimethoxy-3,15-dimethyl-6-[(2S,3Z)-6-methylhepta-3,5-dien-2-yl]-12-oxatetracyclo[8.5.1.0¬≥,‚Å∑.0¬π¬≥,¬π‚Å∂]hexadec-9-en-15-ol	C27H42O4	430.621	Terpenoids	Sesterterpenoids	Ophiobolane sesterterpenoids	Organic compounds	Lipids and lipid-like molecules	Prenol lipids	Sesquiterpenoids	Fungi, Ascomycota, Aspergillus, Aspergillaceae, Eukaryota, Aspergillus ustus, Eurotiomycetes, Trichocomaceae	446.18	M+2H+Na
M446T648	LTS0263149	http://www.wikidata.org/entity/Q105113904	CO[C@@H]1O[C@@]2(OC)C[C@@](C)(O)[C@H]3C[C@@]4(C)CC[C@H]([C@@H](C)/C=C\C=C(C)C)[C@@H]4CC=C1[C@H]32	InChI=1S/C27H42O4/c1-17(2)9-8-10-18(3)19-13-14-25(4)15-22-23-20(11-12-21(19)25)24(29-6)31-27(23,30-7)16-26(22,5)28/h8-11,18-19,21-24,28H,12-16H2,1-7H3/b10-8-,20-11?/t18-,19+,21-,22-,23+,24+,25+,26+,27-/m0/s1	IJDXBTKKTDHRMD-MOFXWABGSA-N	(1S,3R,6R,7S,11R,13S,15R,16S)-11,13-dimethoxy-3,15-dimethyl-6-[(2S,3Z)-6-methylhepta-3,5-dien-2-yl]-12-oxatetracyclo[8.5.1.0¬≥,‚Å∑.0¬π¬≥,¬π‚Å∂]hexadec-9-en-15-ol	C27H42O4	430.621	Terpenoids	Sesterterpenoids	Ophiobolane sesterterpenoids	Organic compounds	Lipids and lipid-like molecules	Prenol lipids	Sesquiterpenoids	Fungi, Ascomycota, Aspergillus, Aspergillaceae, Eukaryota, Aspergillus ustus, Eurotiomycetes, Trichocomaceae	446.18	M+H+NH4
M446T648	LTS0263149	http://www.wikidata.org/entity/Q105113904	CO[C@@H]1O[C@@]2(OC)C[C@@](C)(O)[C@H]3C[C@@]4(C)CC[C@H]([C@@H](C)/C=C\C=C(C)C)[C@@H]4CC=C1[C@H]32	InChI=1S/C27H42O4/c1-17(2)9-8-10-18(3)19-13-14-25(4)15-22-23-20(11-12-21(19)25)24(29-6)31-27(23,30-7)16-26(22,5)28/h8-11,18-19,21-24,28H,12-16H2,1-7H3/b10-8-,20-11?/t18-,19+,21-,22-,23+,24+,25+,26+,27-/m0/s1	IJDXBTKKTDHRMD-MOFXWABGSA-N	(1S,3R,6R,7S,11R,13S,15R,16S)-11,13-dimethoxy-3,15-dimethyl-6-[(2S,3Z)-6-methylhepta-3,5-dien-2-yl]-12-oxatetracyclo[8.5.1.0¬≥,‚Å∑.0¬π¬≥,¬π‚Å∂]hexadec-9-en-15-ol	C27H42O4	430.621	Terpenoids	Sesterterpenoids	Ophiobolane sesterterpenoids	Organic compounds	Lipids and lipid-like molecules	Prenol lipids	Sesquiterpenoids	Fungi, Ascomycota, Aspergillus, Aspergillaceae, Eukaryota, Aspergillus ustus, Eurotiomycetes, Trichocomaceae	446.18	M+H+Na
M446T648	LTS0263149	http://www.wikidata.org/entity/Q105113904	CO[C@@H]1O[C@@]2(OC)C[C@@](C)(O)[C@H]3C[C@@]4(C)CC[C@H]([C@@H](C)/C=C\C=C(C)C)[C@@H]4CC=C1[C@H]32	InChI=1S/C27H42O4/c1-17(2)9-8-10-18(3)19-13-14-25(4)15-22-23-20(11-12-21(19)25)24(29-6)31-27(23,30-7)16-26(22,5)28/h8-11,18-19,21-24,28H,12-16H2,1-7H3/b10-8-,20-11?/t18-,19+,21-,22-,23+,24+,25+,26+,27-/m0/s1	IJDXBTKKTDHRMD-MOFXWABGSA-N	(1S,3R,6R,7S,11R,13S,15R,16S)-11,13-dimethoxy-3,15-dimethyl-6-[(2S,3Z)-6-methylhepta-3,5-dien-2-yl]-12-oxatetracyclo[8.5.1.0¬≥,‚Å∑.0¬π¬≥,¬π‚Å∂]hexadec-9-en-15-ol	C27H42O4	430.621	Terpenoids	Sesterterpenoids	Ophiobolane sesterterpenoids	Organic compounds	Lipids and lipid-like molecules	Prenol lipids	Sesquiterpenoids	Fungi, Ascomycota, Aspergillus, Aspergillaceae, Eukaryota, Aspergillus ustus, Eurotiomycetes, Trichocomaceae	446.18	M+H+K
M446T648	LTS0263149	http://www.wikidata.org/entity/Q105113904	CO[C@@H]1O[C@@]2(OC)C[C@@](C)(O)[C@H]3C[C@@]4(C)CC[C@H]([C@@H](C)/C=C\C=C(C)C)[C@@H]4CC=C1[C@H]32	InChI=1S/C27H42O4/c1-17(2)9-8-10-18(3)19-13-14-25(4)15-22-23-20(11-12-21(19)25)24(29-6)31-27(23,30-7)16-26(22,5)28/h8-11,18-19,21-24,28H,12-16H2,1-7H3/b10-8-,20-11?/t18-,19+,21-,22-,23+,24+,25+,26+,27-/m0/s1	IJDXBTKKTDHRMD-MOFXWABGSA-N	(1S,3R,6R,7S,11R,13S,15R,16S)-11,13-dimethoxy-3,15-dimethyl-6-[(2S,3Z)-6-methylhepta-3,5-dien-2-yl]-12-oxatetracyclo[8.5.1.0¬≥,‚Å∑.0¬π¬≥,¬π‚Å∂]hexadec-9-en-15-ol	C27H42O4	430.621	Terpenoids	Sesterterpenoids	Ophiobolane sesterterpenoids	Organic compounds	Lipids and lipid-like molecules	Prenol lipids	Sesquiterpenoids	Fungi, Ascomycota, Aspergillus, Aspergillaceae, Eukaryota, Aspergillus ustus, Eurotiomycetes, Trichocomaceae	446.18	M+ACN+2H
M446T648	LTS0263149	http://www.wikidata.org/entity/Q105113904	CO[C@@H]1O[C@@]2(OC)C[C@@](C)(O)[C@H]3C[C@@]4(C)CC[C@H]([C@@H](C)/C=C\C=C(C)C)[C@@H]4CC=C1[C@H]32	InChI=1S/C27H42O4/c1-17(2)9-8-10-18(3)19-13-14-25(4)15-22-23-20(11-12-21(19)25)24(29-6)31-27(23,30-7)16-26(22,5)28/h8-11,18-19,21-24,28H,12-16H2,1-7H3/b10-8-,20-11?/t18-,19+,21-,22-,23+,24+,25+,26+,27-/m0/s1	IJDXBTKKTDHRMD-MOFXWABGSA-N	(1S,3R,6R,7S,11R,13S,15R,16S)-11,13-dimethoxy-3,15-dimethyl-6-[(2S,3Z)-6-methylhepta-3,5-dien-2-yl]-12-oxatetracyclo[8.5.1.0¬≥,‚Å∑.0¬π¬≥,¬π‚Å∂]hexadec-9-en-15-ol	C27H42O4	430.621	Terpenoids	Sesterterpenoids	Ophiobolane sesterterpenoids	Organic compounds	Lipids and lipid-like molecules	Prenol lipids	Sesquiterpenoids	Fungi, Ascomycota, Aspergillus, Aspergillaceae, Eukaryota, Aspergillus ustus, Eurotiomycetes, Trichocomaceae	446.18	M+2Na
M446T648	LTS0263149	http://www.wikidata.org/entity/Q105113904	CO[C@@H]1O[C@@]2(OC)C[C@@](C)(O)[C@H]3C[C@@]4(C)CC[C@H]([C@@H](C)/C=C\C=C(C)C)[C@@H]4CC=C1[C@H]32	InChI=1S/C27H42O4/c1-17(2)9-8-10-18(3)19-13-14-25(4)15-22-23-20(11-12-21(19)25)24(29-6)31-27(23,30-7)16-26(22,5)28/h8-11,18-19,21-24,28H,12-16H2,1-7H3/b10-8-,20-11?/t18-,19+,21-,22-,23+,24+,25+,26+,27-/m0/s1	IJDXBTKKTDHRMD-MOFXWABGSA-N	(1S,3R,6R,7S,11R,13S,15R,16S)-11,13-dimethoxy-3,15-dimethyl-6-[(2S,3Z)-6-methylhepta-3,5-dien-2-yl]-12-oxatetracyclo[8.5.1.0¬≥,‚Å∑.0¬π¬≥,¬π‚Å∂]hexadec-9-en-15-ol	C27H42O4	430.621	Terpenoids	Sesterterpenoids	Ophiobolane sesterterpenoids	Organic compounds	Lipids and lipid-like molecules	Prenol lipids	Sesquiterpenoids	Fungi, Ascomycota, Aspergillus, Aspergillaceae, Eukaryota, Aspergillus ustus, Eurotiomycetes, Trichocomaceae	446.18	M+NH4
M446T648	LTS0263149	http://www.wikidata.org/entity/Q105113904	CO[C@@H]1O[C@@]2(OC)C[C@@](C)(O)[C@H]3C[C@@]4(C)CC[C@H]([C@@H](C)/C=C\C=C(C)C)[C@@H]4CC=C1[C@H]32	InChI=1S/C27H42O4/c1-17(2)9-8-10-18(3)19-13-14-25(4)15-22-23-20(11-12-21(19)25)24(29-6)31-27(23,30-7)16-26(22,5)28/h8-11,18-19,21-24,28H,12-16H2,1-7H3/b10-8-,20-11?/t18-,19+,21-,22-,23+,24+,25+,26+,27-/m0/s1	IJDXBTKKTDHRMD-MOFXWABGSA-N	(1S,3R,6R,7S,11R,13S,15R,16S)-11,13-dimethoxy-3,15-dimethyl-6-[(2S,3Z)-6-methylhepta-3,5-dien-2-yl]-12-oxatetracyclo[8.5.1.0¬≥,‚Å∑.0¬π¬≥,¬π‚Å∂]hexadec-9-en-15-ol	C27H42O4	430.621	Terpenoids	Sesterterpenoids	Ophiobolane sesterterpenoids	Organic compounds	Lipids and lipid-like molecules	Prenol lipids	Sesquiterpenoids	Fungi, Ascomycota, Aspergillus, Aspergillaceae, Eukaryota, Aspergillus ustus, Eurotiomycetes, Trichocomaceae	446.18	M+Na
M446T648	LTS0263149	http://www.wikidata.org/entity/Q105113904	CO[C@@H]1O[C@@]2(OC)C[C@@](C)(O)[C@H]3C[C@@]4(C)CC[C@H]([C@@H](C)/C=C\C=C(C)C)[C@@H]4CC=C1[C@H]32	InChI=1S/C27H42O4/c1-17(2)9-8-10-18(3)19-13-14-25(4)15-22-23-20(11-12-21(19)25)24(29-6)31-27(23,30-7)16-26(22,5)28/h8-11,18-19,21-24,28H,12-16H2,1-7H3/b10-8-,20-11?/t18-,19+,21-,22-,23+,24+,25+,26+,27-/m0/s1	IJDXBTKKTDHRMD-MOFXWABGSA-N	(1S,3R,6R,7S,11R,13S,15R,16S)-11,13-dimethoxy-3,15-dimethyl-6-[(2S,3Z)-6-methylhepta-3,5-dien-2-yl]-12-oxatetracyclo[8.5.1.0¬≥,‚Å∑.0¬π¬≥,¬π‚Å∂]hexadec-9-en-15-ol	C27H42O4	430.621	Terpenoids	Sesterterpenoids	Ophiobolane sesterterpenoids	Organic compounds	Lipids and lipid-like molecules	Prenol lipids	Sesquiterpenoids	Fungi, Ascomycota, Aspergillus, Aspergillaceae, Eukaryota, Aspergillus ustus, Eurotiomycetes, Trichocomaceae	446.18	M+CH3OH+H
M446T648	LTS0263149	http://www.wikidata.org/entity/Q105113904	CO[C@@H]1O[C@@]2(OC)C[C@@](C)(O)[C@H]3C[C@@]4(C)CC[C@H]([C@@H](C)/C=C\C=C(C)C)[C@@H]4CC=C1[C@H]32	InChI=1S/C27H42O4/c1-17(2)9-8-10-18(3)19-13-14-25(4)15-22-23-20(11-12-21(19)25)24(29-6)31-27(23,30-7)16-26(22,5)28/h8-11,18-19,21-24,28H,12-16H2,1-7H3/b10-8-,20-11?/t18-,19+,21-,22-,23+,24+,25+,26+,27-/m0/s1	IJDXBTKKTDHRMD-MOFXWABGSA-N	(1S,3R,6R,7S,11R,13S,15R,16S)-11,13-dimethoxy-3,15-dimethyl-6-[(2S,3Z)-6-methylhepta-3,5-dien-2-yl]-12-oxatetracyclo[8.5.1.0¬≥,‚Å∑.0¬π¬≥,¬π‚Å∂]hexadec-9-en-15-ol	C27H42O4	430.621	Terpenoids	Sesterterpenoids	Ophiobolane sesterterpenoids	Organic compounds	Lipids and lipid-like molecules	Prenol lipids	Sesquiterpenoids	Fungi, Ascomycota, Aspergillus, Aspergillaceae, Eukaryota, Aspergillus ustus, Eurotiomycetes, Trichocomaceae	446.18	M+K
M446T648	LTS0263149	http://www.wikidata.org/entity/Q105113904	CO[C@@H]1O[C@@]2(OC)C[C@@](C)(O)[C@H]3C[C@@]4(C)CC[C@H]([C@@H](C)/C=C\C=C(C)C)[C@@H]4CC=C1[C@H]32	InChI=1S/C27H42O4/c1-17(2)9-8-10-18(3)19-13-14-25(4)15-22-23-20(11-12-21(19)25)24(29-6)31-27(23,30-7)16-26(22,5)28/h8-11,18-19,21-24,28H,12-16H2,1-7H3/b10-8-,20-11?/t18-,19+,21-,22-,23+,24+,25+,26+,27-/m0/s1	IJDXBTKKTDHRMD-MOFXWABGSA-N	(1S,3R,6R,7S,11R,13S,15R,16S)-11,13-dimethoxy-3,15-dimethyl-6-[(2S,3Z)-6-methylhepta-3,5-dien-2-yl]-12-oxatetracyclo[8.5.1.0¬≥,‚Å∑.0¬π¬≥,¬π‚Å∂]hexadec-9-en-15-ol	C27H42O4	430.621	Terpenoids	Sesterterpenoids	Ophiobolane sesterterpenoids	Organic compounds	Lipids and lipid-like molecules	Prenol lipids	Sesquiterpenoids	Fungi, Ascomycota, Aspergillus, Aspergillaceae, Eukaryota, Aspergillus ustus, Eurotiomycetes, Trichocomaceae	446.18	M+ACN+H
M446T648	LTS0263149	http://www.wikidata.org/entity/Q105113904	CO[C@@H]1O[C@@]2(OC)C[C@@](C)(O)[C@H]3C[C@@]4(C)CC[C@H]([C@@H](C)/C=C\C=C(C)C)[C@@H]4CC=C1[C@H]32	InChI=1S/C27H42O4/c1-17(2)9-8-10-18(3)19-13-14-25(4)15-22-23-20(11-12-21(19)25)24(29-6)31-27(23,30-7)16-26(22,5)28/h8-11,18-19,21-24,28H,12-16H2,1-7H3/b10-8-,20-11?/t18-,19+,21-,22-,23+,24+,25+,26+,27-/m0/s1	IJDXBTKKTDHRMD-MOFXWABGSA-N	(1S,3R,6R,7S,11R,13S,15R,16S)-11,13-dimethoxy-3,15-dimethyl-6-[(2S,3Z)-6-methylhepta-3,5-dien-2-yl]-12-oxatetracyclo[8.5.1.0¬≥,‚Å∑.0¬π¬≥,¬π‚Å∂]hexadec-9-en-15-ol	C27H42O4	430.621	Terpenoids	Sesterterpenoids	Ophiobolane sesterterpenoids	Organic compounds	Lipids and lipid-like molecules	Prenol lipids	Sesquiterpenoids	Fungi, Ascomycota, Aspergillus, Aspergillaceae, Eukaryota, Aspergillus ustus, Eurotiomycetes, Trichocomaceae	446.18	M+2Na-H
M446T648	LTS0263149	http://www.wikidata.org/entity/Q105113904	CO[C@@H]1O[C@@]2(OC)C[C@@](C)(O)[C@H]3C[C@@]4(C)CC[C@H]([C@@H](C)/C=C\C=C(C)C)[C@@H]4CC=C1[C@H]32	InChI=1S/C27H42O4/c1-17(2)9-8-10-18(3)19-13-14-25(4)15-22-23-20(11-12-21(19)25)24(29-6)31-27(23,30-7)16-26(22,5)28/h8-11,18-19,21-24,28H,12-16H2,1-7H3/b10-8-,20-11?/t18-,19+,21-,22-,23+,24+,25+,26+,27-/m0/s1	IJDXBTKKTDHRMD-MOFXWABGSA-N	(1S,3R,6R,7S,11R,13S,15R,16S)-11,13-dimethoxy-3,15-dimethyl-6-[(2S,3Z)-6-methylhepta-3,5-dien-2-yl]-12-oxatetracyclo[8.5.1.0¬≥,‚Å∑.0¬π¬≥,¬π‚Å∂]hexadec-9-en-15-ol	C27H42O4	430.621	Terpenoids	Sesterterpenoids	Ophiobolane sesterterpenoids	Organic compounds	Lipids and lipid-like molecules	Prenol lipids	Sesquiterpenoids	Fungi, Ascomycota, Aspergillus, Aspergillaceae, Eukaryota, Aspergillus ustus, Eurotiomycetes, Trichocomaceae	446.18	2M+K
M446T648	LTS0263149	http://www.wikidata.org/entity/Q105113904	CO[C@@H]1O[C@@]2(OC)C[C@@](C)(O)[C@H]3C[C@@]4(C)CC[C@H]([C@@H](C)/C=C\C=C(C)C)[C@@H]4CC=C1[C@H]32	InChI=1S/C27H42O4/c1-17(2)9-8-10-18(3)19-13-14-25(4)15-22-23-20(11-12-21(19)25)24(29-6)31-27(23,30-7)16-26(22,5)28/h8-11,18-19,21-24,28H,12-16H2,1-7H3/b10-8-,20-11?/t18-,19+,21-,22-,23+,24+,25+,26+,27-/m0/s1	IJDXBTKKTDHRMD-MOFXWABGSA-N	(1S,3R,6R,7S,11R,13S,15R,16S)-11,13-dimethoxy-3,15-dimethyl-6-[(2S,3Z)-6-methylhepta-3,5-dien-2-yl]-12-oxatetracyclo[8.5.1.0¬≥,‚Å∑.0¬π¬≥,¬π‚Å∂]hexadec-9-en-15-ol	C27H42O4	430.621	Terpenoids	Sesterterpenoids	Ophiobolane sesterterpenoids	Organic compounds	Lipids and lipid-like molecules	Prenol lipids	Sesquiterpenoids	Fungi, Ascomycota, Aspergillus, Aspergillaceae, Eukaryota, Aspergillus ustus, Eurotiomycetes, Trichocomaceae	446.18	2M+ACN+H
M446T648	LTS0263149	http://www.wikidata.org/entity/Q105113904	CO[C@@H]1O[C@@]2(OC)C[C@@](C)(O)[C@H]3C[C@@]4(C)CC[C@H]([C@@H](C)/C=C\C=C(C)C)[C@@H]4CC=C1[C@H]32	InChI=1S/C27H42O4/c1-17(2)9-8-10-18(3)19-13-14-25(4)15-22-23-20(11-12-21(19)25)24(29-6)31-27(23,30-7)16-26(22,5)28/h8-11,18-19,21-24,28H,12-16H2,1-7H3/b10-8-,20-11?/t18-,19+,21-,22-,23+,24+,25+,26+,27-/m0/s1	IJDXBTKKTDHRMD-MOFXWABGSA-N	(1S,3R,6R,7S,11R,13S,15R,16S)-11,13-dimethoxy-3,15-dimethyl-6-[(2S,3Z)-6-methylhepta-3,5-dien-2-yl]-12-oxatetracyclo[8.5.1.0¬≥,‚Å∑.0¬π¬≥,¬π‚Å∂]hexadec-9-en-15-ol	C27H42O4	430.621	Terpenoids	Sesterterpenoids	Ophiobolane sesterterpenoids	Organic compounds	Lipids and lipid-like molecules	Prenol lipids	Sesquiterpenoids	Fungi, Ascomycota, Aspergillus, Aspergillaceae, Eukaryota, Aspergillus ustus, Eurotiomycetes, Trichocomaceae	446.18	2M+ACN+Na
M446T648	LTS0263149	http://www.wikidata.org/entity/Q105113904	CO[C@@H]1O[C@@]2(OC)C[C@@](C)(O)[C@H]3C[C@@]4(C)CC[C@H]([C@@H](C)/C=C\C=C(C)C)[C@@H]4CC=C1[C@H]32	InChI=1S/C27H42O4/c1-17(2)9-8-10-18(3)19-13-14-25(4)15-22-23-20(11-12-21(19)25)24(29-6)31-27(23,30-7)16-26(22,5)28/h8-11,18-19,21-24,28H,12-16H2,1-7H3/b10-8-,20-11?/t18-,19+,21-,22-,23+,24+,25+,26+,27-/m0/s1	IJDXBTKKTDHRMD-MOFXWABGSA-N	(1S,3R,6R,7S,11R,13S,15R,16S)-11,13-dimethoxy-3,15-dimethyl-6-[(2S,3Z)-6-methylhepta-3,5-dien-2-yl]-12-oxatetracyclo[8.5.1.0¬≥,‚Å∑.0¬π¬≥,¬π‚Å∂]hexadec-9-en-15-ol	C27H42O4	430.621	Terpenoids	Sesterterpenoids	Ophiobolane sesterterpenoids	Organic compounds	Lipids and lipid-like molecules	Prenol lipids	Sesquiterpenoids	Fungi, Ascomycota, Aspergillus, Aspergillaceae, Eukaryota, Aspergillus ustus, Eurotiomycetes, Trichocomaceae	446.18	M+Na-2H
M446T648	LTS0263149	http://www.wikidata.org/entity/Q105113904	CO[C@@H]1O[C@@]2(OC)C[C@@](C)(O)[C@H]3C[C@@]4(C)CC[C@H]([C@@H](C)/C=C\C=C(C)C)[C@@H]4CC=C1[C@H]32	InChI=1S/C27H42O4/c1-17(2)9-8-10-18(3)19-13-14-25(4)15-22-23-20(11-12-21(19)25)24(29-6)31-27(23,30-7)16-26(22,5)28/h8-11,18-19,21-24,28H,12-16H2,1-7H3/b10-8-,20-11?/t18-,19+,21-,22-,23+,24+,25+,26+,27-/m0/s1	IJDXBTKKTDHRMD-MOFXWABGSA-N	(1S,3R,6R,7S,11R,13S,15R,16S)-11,13-dimethoxy-3,15-dimethyl-6-[(2S,3Z)-6-methylhepta-3,5-dien-2-yl]-12-oxatetracyclo[8.5.1.0¬≥,‚Å∑.0¬π¬≥,¬π‚Å∂]hexadec-9-en-15-ol	C27H42O4	430.621	Terpenoids	Sesterterpenoids	Ophiobolane sesterterpenoids	Organic compounds	Lipids and lipid-like molecules	Prenol lipids	Sesquiterpenoids	Fungi, Ascomycota, Aspergillus, Aspergillaceae, Eukaryota, Aspergillus ustus, Eurotiomycetes, Trichocomaceae	446.18	M+Cl
M446T648	LTS0263149	http://www.wikidata.org/entity/Q105113904	CO[C@@H]1O[C@@]2(OC)C[C@@](C)(O)[C@H]3C[C@@]4(C)CC[C@H]([C@@H](C)/C=C\C=C(C)C)[C@@H]4CC=C1[C@H]32	InChI=1S/C27H42O4/c1-17(2)9-8-10-18(3)19-13-14-25(4)15-22-23-20(11-12-21(19)25)24(29-6)31-27(23,30-7)16-26(22,5)28/h8-11,18-19,21-24,28H,12-16H2,1-7H3/b10-8-,20-11?/t18-,19+,21-,22-,23+,24+,25+,26+,27-/m0/s1	IJDXBTKKTDHRMD-MOFXWABGSA-N	(1S,3R,6R,7S,11R,13S,15R,16S)-11,13-dimethoxy-3,15-dimethyl-6-[(2S,3Z)-6-methylhepta-3,5-dien-2-yl]-12-oxatetracyclo[8.5.1.0¬≥,‚Å∑.0¬π¬≥,¬π‚Å∂]hexadec-9-en-15-ol	C27H42O4	430.621	Terpenoids	Sesterterpenoids	Ophiobolane sesterterpenoids	Organic compounds	Lipids and lipid-like molecules	Prenol lipids	Sesquiterpenoids	Fungi, Ascomycota, Aspergillus, Aspergillaceae, Eukaryota, Aspergillus ustus, Eurotiomycetes, Trichocomaceae	446.18	M+K-2H
M446T648	LTS0263149	http://www.wikidata.org/entity/Q105113904	CO[C@@H]1O[C@@]2(OC)C[C@@](C)(O)[C@H]3C[C@@]4(C)CC[C@H]([C@@H](C)/C=C\C=C(C)C)[C@@H]4CC=C1[C@H]32	InChI=1S/C27H42O4/c1-17(2)9-8-10-18(3)19-13-14-25(4)15-22-23-20(11-12-21(19)25)24(29-6)31-27(23,30-7)16-26(22,5)28/h8-11,18-19,21-24,28H,12-16H2,1-7H3/b10-8-,20-11?/t18-,19+,21-,22-,23+,24+,25+,26+,27-/m0/s1	IJDXBTKKTDHRMD-MOFXWABGSA-N	(1S,3R,6R,7S,11R,13S,15R,16S)-11,13-dimethoxy-3,15-dimethyl-6-[(2S,3Z)-6-methylhepta-3,5-dien-2-yl]-12-oxatetracyclo[8.5.1.0¬≥,‚Å∑.0¬π¬≥,¬π‚Å∂]hexadec-9-en-15-ol	C27H42O4	430.621	Terpenoids	Sesterterpenoids	Ophiobolane sesterterpenoids	Organic compounds	Lipids and lipid-like molecules	Prenol lipids	Sesquiterpenoids	Fungi, Ascomycota, Aspergillus, Aspergillaceae, Eukaryota, Aspergillus ustus, Eurotiomycetes, Trichocomaceae	446.18	M+FA-H
M446T648	LTS0263149	http://www.wikidata.org/entity/Q105113904	CO[C@@H]1O[C@@]2(OC)C[C@@](C)(O)[C@H]3C[C@@]4(C)CC[C@H]([C@@H](C)/C=C\C=C(C)C)[C@@H]4CC=C1[C@H]32	InChI=1S/C27H42O4/c1-17(2)9-8-10-18(3)19-13-14-25(4)15-22-23-20(11-12-21(19)25)24(29-6)31-27(23,30-7)16-26(22,5)28/h8-11,18-19,21-24,28H,12-16H2,1-7H3/b10-8-,20-11?/t18-,19+,21-,22-,23+,24+,25+,26+,27-/m0/s1	IJDXBTKKTDHRMD-MOFXWABGSA-N	(1S,3R,6R,7S,11R,13S,15R,16S)-11,13-dimethoxy-3,15-dimethyl-6-[(2S,3Z)-6-methylhepta-3,5-dien-2-yl]-12-oxatetracyclo[8.5.1.0¬≥,‚Å∑.0¬π¬≥,¬π‚Å∂]hexadec-9-en-15-ol	C27H42O4	430.621	Terpenoids	Sesterterpenoids	Ophiobolane sesterterpenoids	Organic compounds	Lipids and lipid-like molecules	Prenol lipids	Sesquiterpenoids	Fungi, Ascomycota, Aspergillus, Aspergillaceae, Eukaryota, Aspergillus ustus, Eurotiomycetes, Trichocomaceae	446.18	2M+FA-H
M446T648	LTS0263149	http://www.wikidata.org/entity/Q105113904	CO[C@@H]1O[C@@]2(OC)C[C@@](C)(O)[C@H]3C[C@@]4(C)CC[C@H]([C@@H](C)/C=C\C=C(C)C)[C@@H]4CC=C1[C@H]32	InChI=1S/C27H42O4/c1-17(2)9-8-10-18(3)19-13-14-25(4)15-22-23-20(11-12-21(19)25)24(29-6)31-27(23,30-7)16-26(22,5)28/h8-11,18-19,21-24,28H,12-16H2,1-7H3/b10-8-,20-11?/t18-,19+,21-,22-,23+,24+,25+,26+,27-/m0/s1	IJDXBTKKTDHRMD-MOFXWABGSA-N	(1S,3R,6R,7S,11R,13S,15R,16S)-11,13-dimethoxy-3,15-dimethyl-6-[(2S,3Z)-6-methylhepta-3,5-dien-2-yl]-12-oxatetracyclo[8.5.1.0¬≥,‚Å∑.0¬π¬≥,¬π‚Å∂]hexadec-9-en-15-ol	C27H42O4	430.621	Terpenoids	Sesterterpenoids	Ophiobolane sesterterpenoids	Organic compounds	Lipids and lipid-like molecules	Prenol lipids	Sesquiterpenoids	Fungi, Ascomycota, Aspergillus, Aspergillaceae, Eukaryota, Aspergillus ustus, Eurotiomycetes, Trichocomaceae	446.18	2M+Hac-H
M446T648	LTS0051701	http://www.wikidata.org/entity/Q105128125	C=C1CO[C@@]2(O)[C@H]1C[C@@]1(C)[C@@H](CC[C@@H](OC(=O)/C=C/C=C(C)/C=C/CCCCC)[C@@H]1C)[C@@H]2O	InChI=1S/C28H42O5/c1-6-7-8-9-10-12-19(2)13-11-14-25(29)33-24-16-15-22-26(30)28(31)23(20(3)18-32-28)17-27(22,5)21(24)4/h10-14,21-24,26,30-31H,3,6-9,15-18H2,1-2,4-5H3/b12-10+,14-11+,19-13+/t21-,22-,23-,24+,26-,27+,28-/m0/s1	JHOJVWRHACMHEG-JPLYBSIESA-N	(3aS,4aR,5R,6R,8aR,9S,9aS)-9,9a-dihydroxy-4a,5-dimethyl-3-methylidene-dodecahydronaphtho[2,3-b]furan-6-yl (2E,4E,6E)-5-methyldodeca-2,4,6-trienoate	C28H42O5	458.631	Terpenoids			Organic compounds	Organoheterocyclic compounds	Naphthofurans	Naphthofurans	Eukaryota, Archaeplastida, Asteraceae, Plantae, Senecio speciosus, Magnoliopsida, Senecio, Tracheophyta, Senecio macrocephalus, Streptophyta	446.18	2M+3H2O+2H
M446T648	LTS0251312	http://www.wikidata.org/entity/Q82054094	CC1=C(C)C(=O)OC(C(C)C2CCC3C4CC5OC56C(O)C=CC(=O)C6(C)C4CCC23C)C1	InChI=1S/C28H38O5/c1-14-12-21(32-25(31)15(14)2)16(3)18-6-7-19-17-13-24-28(33-24)23(30)9-8-22(29)27(28,5)20(17)10-11-26(18,19)4/h8-9,16-21,23-24,30H,6-7,10-13H2,1-5H3	HBFRBCZKKTVLPR-UHFFFAOYSA-N	15-[1-(4,5-dimethyl-6-oxo-3,6-dihydro-2H-pyran-2-yl)ethyl]-6-hydroxy-2,16-dimethyl-8-oxapentacyclo[9.7.0.0¬≤,‚Å∑.0‚Å∑,‚Åπ.0¬π¬≤,¬π‚Å∂]octadec-4-en-3-one	C28H38O5	454.599	Terpenoids	Steroids	Ergostane steroids	Organic compounds	Lipids and lipid-like molecules	Steroids and steroid derivatives	Withanolides and derivatives	Vassobia, Eukaryota, Withania, Plantae, Archaeplastida, Vassobia breviflora, Magnoliopsida, Solanaceae, Withania somnifera, Tracheophyta, Viridiplantae, Streptophyta	446.18	2M+NH4
M446T648	LTS0251312	http://www.wikidata.org/entity/Q82054094	CC1=C(C)C(=O)OC(C(C)C2CCC3C4CC5OC56C(O)C=CC(=O)C6(C)C4CCC23C)C1	InChI=1S/C28H38O5/c1-14-12-21(32-25(31)15(14)2)16(3)18-6-7-19-17-13-24-28(33-24)23(30)9-8-22(29)27(28,5)20(17)10-11-26(18,19)4/h8-9,16-21,23-24,30H,6-7,10-13H2,1-5H3	HBFRBCZKKTVLPR-UHFFFAOYSA-N	15-[1-(4,5-dimethyl-6-oxo-3,6-dihydro-2H-pyran-2-yl)ethyl]-6-hydroxy-2,16-dimethyl-8-oxapentacyclo[9.7.0.0¬≤,‚Å∑.0‚Å∑,‚Åπ.0¬π¬≤,¬π‚Å∂]octadec-4-en-3-one	C28H38O5	454.599	Terpenoids	Steroids	Ergostane steroids	Organic compounds	Lipids and lipid-like molecules	Steroids and steroid derivatives	Withanolides and derivatives	Vassobia, Eukaryota, Withania, Plantae, Archaeplastida, Vassobia breviflora, Magnoliopsida, Solanaceae, Withania somnifera, Tracheophyta, Viridiplantae, Streptophyta	446.18	2M+Na
M446T648	LTS0046924	http://www.wikidata.org/entity/Q105032389	COc1cc(-c2coc3c(C4OC(CO)C(O)C(O)C4O)c(O)ccc3c2=O)ccc1O	InChI=1S/C22H22O10/c1-30-14-6-9(2-4-12(14)24)11-8-31-21-10(17(11)26)3-5-13(25)16(21)22-20(29)19(28)18(27)15(7-23)32-22/h2-6,8,15,18-20,22-25,27-29H,7H2,1H3	HQQUZVFMUSCUJS-UHFFFAOYSA-N	7-hydroxy-3-(4-hydroxy-3-methoxyphenyl)-8-[3,4,5-trihydroxy-6-(hydroxymethyl)oxan-2-yl]-4H-chromen-4-one	C22H22O10	446.405	Shikimates and Phenylpropanoids	Isoflavonoids	Isoflavones	Organic compounds	Phenylpropanoids and polyketides	Isoflavonoids	Isoflavonoid C-glycosides	Pueraria montana, Pueraria montana var. lobata, Pueraria montana lobata, Equisetopsida, Plantae, Magnoliopsida, Fabaceae, Eukaryota, Archaeplastida, Tracheophyta, Streptophyta, Viridiplantae, Pueraria	446.18	M+3H
M446T648	LTS0046924	http://www.wikidata.org/entity/Q105032389	COc1cc(-c2coc3c(C4OC(CO)C(O)C(O)C4O)c(O)ccc3c2=O)ccc1O	InChI=1S/C22H22O10/c1-30-14-6-9(2-4-12(14)24)11-8-31-21-10(17(11)26)3-5-13(25)16(21)22-20(29)19(28)18(27)15(7-23)32-22/h2-6,8,15,18-20,22-25,27-29H,7H2,1H3	HQQUZVFMUSCUJS-UHFFFAOYSA-N	7-hydroxy-3-(4-hydroxy-3-methoxyphenyl)-8-[3,4,5-trihydroxy-6-(hydroxymethyl)oxan-2-yl]-4H-chromen-4-one	C22H22O10	446.405	Shikimates and Phenylpropanoids	Isoflavonoids	Isoflavones	Organic compounds	Phenylpropanoids and polyketides	Isoflavonoids	Isoflavonoid C-glycosides	Pueraria montana, Pueraria montana var. lobata, Pueraria montana lobata, Equisetopsida, Plantae, Magnoliopsida, Fabaceae, Eukaryota, Archaeplastida, Tracheophyta, Streptophyta, Viridiplantae, Pueraria	446.18	M+2H
M446T648	LTS0046924	http://www.wikidata.org/entity/Q105032389	COc1cc(-c2coc3c(C4OC(CO)C(O)C(O)C4O)c(O)ccc3c2=O)ccc1O	InChI=1S/C22H22O10/c1-30-14-6-9(2-4-12(14)24)11-8-31-21-10(17(11)26)3-5-13(25)16(21)22-20(29)19(28)18(27)15(7-23)32-22/h2-6,8,15,18-20,22-25,27-29H,7H2,1H3	HQQUZVFMUSCUJS-UHFFFAOYSA-N	7-hydroxy-3-(4-hydroxy-3-methoxyphenyl)-8-[3,4,5-trihydroxy-6-(hydroxymethyl)oxan-2-yl]-4H-chromen-4-one	C22H22O10	446.405	Shikimates and Phenylpropanoids	Isoflavonoids	Isoflavones	Organic compounds	Phenylpropanoids and polyketides	Isoflavonoids	Isoflavonoid C-glycosides	Pueraria montana, Pueraria montana var. lobata, Pueraria montana lobata, Equisetopsida, Plantae, Magnoliopsida, Fabaceae, Eukaryota, Archaeplastida, Tracheophyta, Streptophyta, Viridiplantae, Pueraria	446.18	M+H
M446T648	LTS0046924	http://www.wikidata.org/entity/Q105032389	COc1cc(-c2coc3c(C4OC(CO)C(O)C(O)C4O)c(O)ccc3c2=O)ccc1O	InChI=1S/C22H22O10/c1-30-14-6-9(2-4-12(14)24)11-8-31-21-10(17(11)26)3-5-13(25)16(21)22-20(29)19(28)18(27)15(7-23)32-22/h2-6,8,15,18-20,22-25,27-29H,7H2,1H3	HQQUZVFMUSCUJS-UHFFFAOYSA-N	7-hydroxy-3-(4-hydroxy-3-methoxyphenyl)-8-[3,4,5-trihydroxy-6-(hydroxymethyl)oxan-2-yl]-4H-chromen-4-one	C22H22O10	446.405	Shikimates and Phenylpropanoids	Isoflavonoids	Isoflavones	Organic compounds	Phenylpropanoids and polyketides	Isoflavonoids	Isoflavonoid C-glycosides	Pueraria montana, Pueraria montana var. lobata, Pueraria montana lobata, Equisetopsida, Plantae, Magnoliopsida, Fabaceae, Eukaryota, Archaeplastida, Tracheophyta, Streptophyta, Viridiplantae, Pueraria	446.18	2M+H
M600T895	LTS0257199	http://www.wikidata.org/entity/Q105181804	CO[C@H](C=C(C)C)C[C@@H](C)[C@H]1CC[C@@]2(C)[C@@H]3C=C[C@@]45OC[C@]3(CC[C@]12C)[C@@H]4CC[C@H](O[C@@H]1O[C@H](CO)[C@@H](O)[C@@H](O)[C@H]1O)C5(C)C	InChI=1S/C37H60O8/c1-21(2)17-23(42-8)18-22(3)24-11-13-35(7)26-12-14-37-27(36(26,20-43-37)16-15-34(24,35)6)9-10-28(33(37,4)5)45-32-31(41)30(40)29(39)25(19-38)44-32/h12,14,17,22-32,38-41H,9-11,13,15-16,18-20H2,1-8H3/t22-,23-,24-,25-,26+,27+,28+,29-,30-,31-,32+,34-,35+,36+,37-/m1/s1	NMIXDARFKVGBJR-FSHMXENQSA-N	(2R,3S,4R,5R,6R)-2-(hydroxymethyl)-6-{[(1R,4S,5S,8R,9R,12S,13S,16S)-8-[(2R,4S)-4-methoxy-6-methylhept-5-en-2-yl]-5,9,17,17-tetramethyl-18-oxapentacyclo[10.5.2.0¬π,¬π¬≥.0‚Å¥,¬π¬≤.0‚Åµ,‚Åπ]nonadec-2-en-16-yl]oxy}oxane-3,4,5-triol	C37H60O8	632.869	Terpenoids	Triterpenoids	Cucurbitane triterpenoids	Organic compounds	Lipids and lipid-like molecules	Steroids and steroid derivatives	Cucurbitacin glycosides	Eukaryota, Plantae, Cucurbitaceae, Archaeplastida, Momordica charantia, Magnoliopsida, Tracheophyta, Viridiplantae, Streptophyta, Momordica	600.237	M+H+2Na
M600T895	LTS0257199	http://www.wikidata.org/entity/Q105181804	CO[C@H](C=C(C)C)C[C@@H](C)[C@H]1CC[C@@]2(C)[C@@H]3C=C[C@@]45OC[C@]3(CC[C@]12C)[C@@H]4CC[C@H](O[C@@H]1O[C@H](CO)[C@@H](O)[C@@H](O)[C@H]1O)C5(C)C	InChI=1S/C37H60O8/c1-21(2)17-23(42-8)18-22(3)24-11-13-35(7)26-12-14-37-27(36(26,20-43-37)16-15-34(24,35)6)9-10-28(33(37,4)5)45-32-31(41)30(40)29(39)25(19-38)44-32/h12,14,17,22-32,38-41H,9-11,13,15-16,18-20H2,1-8H3/t22-,23-,24-,25-,26+,27+,28+,29-,30-,31-,32+,34-,35+,36+,37-/m1/s1	NMIXDARFKVGBJR-FSHMXENQSA-N	(2R,3S,4R,5R,6R)-2-(hydroxymethyl)-6-{[(1R,4S,5S,8R,9R,12S,13S,16S)-8-[(2R,4S)-4-methoxy-6-methylhept-5-en-2-yl]-5,9,17,17-tetramethyl-18-oxapentacyclo[10.5.2.0¬π,¬π¬≥.0‚Å¥,¬π¬≤.0‚Åµ,‚Åπ]nonadec-2-en-16-yl]oxy}oxane-3,4,5-triol	C37H60O8	632.869	Terpenoids	Triterpenoids	Cucurbitane triterpenoids	Organic compounds	Lipids and lipid-like molecules	Steroids and steroid derivatives	Cucurbitacin glycosides	Eukaryota, Plantae, Cucurbitaceae, Archaeplastida, Momordica charantia, Magnoliopsida, Tracheophyta, Viridiplantae, Streptophyta, Momordica	600.237	M+3Na
M600T895	LTS0257199	http://www.wikidata.org/entity/Q105181804	CO[C@H](C=C(C)C)C[C@@H](C)[C@H]1CC[C@@]2(C)[C@@H]3C=C[C@@]45OC[C@]3(CC[C@]12C)[C@@H]4CC[C@H](O[C@@H]1O[C@H](CO)[C@@H](O)[C@@H](O)[C@H]1O)C5(C)C	InChI=1S/C37H60O8/c1-21(2)17-23(42-8)18-22(3)24-11-13-35(7)26-12-14-37-27(36(26,20-43-37)16-15-34(24,35)6)9-10-28(33(37,4)5)45-32-31(41)30(40)29(39)25(19-38)44-32/h12,14,17,22-32,38-41H,9-11,13,15-16,18-20H2,1-8H3/t22-,23-,24-,25-,26+,27+,28+,29-,30-,31-,32+,34-,35+,36+,37-/m1/s1	NMIXDARFKVGBJR-FSHMXENQSA-N	(2R,3S,4R,5R,6R)-2-(hydroxymethyl)-6-{[(1R,4S,5S,8R,9R,12S,13S,16S)-8-[(2R,4S)-4-methoxy-6-methylhept-5-en-2-yl]-5,9,17,17-tetramethyl-18-oxapentacyclo[10.5.2.0¬π,¬π¬≥.0‚Å¥,¬π¬≤.0‚Åµ,‚Åπ]nonadec-2-en-16-yl]oxy}oxane-3,4,5-triol	C37H60O8	632.869	Terpenoids	Triterpenoids	Cucurbitane triterpenoids	Organic compounds	Lipids and lipid-like molecules	Steroids and steroid derivatives	Cucurbitacin glycosides	Eukaryota, Plantae, Cucurbitaceae, Archaeplastida, Momordica charantia, Magnoliopsida, Tracheophyta, Viridiplantae, Streptophyta, Momordica	600.237	M+H+K
M600T895	LTS0257199	http://www.wikidata.org/entity/Q105181804	CO[C@H](C=C(C)C)C[C@@H](C)[C@H]1CC[C@@]2(C)[C@@H]3C=C[C@@]45OC[C@]3(CC[C@]12C)[C@@H]4CC[C@H](O[C@@H]1O[C@H](CO)[C@@H](O)[C@@H](O)[C@H]1O)C5(C)C	InChI=1S/C37H60O8/c1-21(2)17-23(42-8)18-22(3)24-11-13-35(7)26-12-14-37-27(36(26,20-43-37)16-15-34(24,35)6)9-10-28(33(37,4)5)45-32-31(41)30(40)29(39)25(19-38)44-32/h12,14,17,22-32,38-41H,9-11,13,15-16,18-20H2,1-8H3/t22-,23-,24-,25-,26+,27+,28+,29-,30-,31-,32+,34-,35+,36+,37-/m1/s1	NMIXDARFKVGBJR-FSHMXENQSA-N	(2R,3S,4R,5R,6R)-2-(hydroxymethyl)-6-{[(1R,4S,5S,8R,9R,12S,13S,16S)-8-[(2R,4S)-4-methoxy-6-methylhept-5-en-2-yl]-5,9,17,17-tetramethyl-18-oxapentacyclo[10.5.2.0¬π,¬π¬≥.0‚Å¥,¬π¬≤.0‚Åµ,‚Åπ]nonadec-2-en-16-yl]oxy}oxane-3,4,5-triol	C37H60O8	632.869	Terpenoids	Triterpenoids	Cucurbitane triterpenoids	Organic compounds	Lipids and lipid-like molecules	Steroids and steroid derivatives	Cucurbitacin glycosides	Eukaryota, Plantae, Cucurbitaceae, Archaeplastida, Momordica charantia, Magnoliopsida, Tracheophyta, Viridiplantae, Streptophyta, Momordica	600.237	M+ACN+2H
M600T895	LTS0257199	http://www.wikidata.org/entity/Q105181804	CO[C@H](C=C(C)C)C[C@@H](C)[C@H]1CC[C@@]2(C)[C@@H]3C=C[C@@]45OC[C@]3(CC[C@]12C)[C@@H]4CC[C@H](O[C@@H]1O[C@H](CO)[C@@H](O)[C@@H](O)[C@H]1O)C5(C)C	InChI=1S/C37H60O8/c1-21(2)17-23(42-8)18-22(3)24-11-13-35(7)26-12-14-37-27(36(26,20-43-37)16-15-34(24,35)6)9-10-28(33(37,4)5)45-32-31(41)30(40)29(39)25(19-38)44-32/h12,14,17,22-32,38-41H,9-11,13,15-16,18-20H2,1-8H3/t22-,23-,24-,25-,26+,27+,28+,29-,30-,31-,32+,34-,35+,36+,37-/m1/s1	NMIXDARFKVGBJR-FSHMXENQSA-N	(2R,3S,4R,5R,6R)-2-(hydroxymethyl)-6-{[(1R,4S,5S,8R,9R,12S,13S,16S)-8-[(2R,4S)-4-methoxy-6-methylhept-5-en-2-yl]-5,9,17,17-tetramethyl-18-oxapentacyclo[10.5.2.0¬π,¬π¬≥.0‚Å¥,¬π¬≤.0‚Åµ,‚Åπ]nonadec-2-en-16-yl]oxy}oxane-3,4,5-triol	C37H60O8	632.869	Terpenoids	Triterpenoids	Cucurbitane triterpenoids	Organic compounds	Lipids and lipid-like molecules	Steroids and steroid derivatives	Cucurbitacin glycosides	Eukaryota, Plantae, Cucurbitaceae, Archaeplastida, Momordica charantia, Magnoliopsida, Tracheophyta, Viridiplantae, Streptophyta, Momordica	600.237	M+2Na
M600T895	LTS0257199	http://www.wikidata.org/entity/Q105181804	CO[C@H](C=C(C)C)C[C@@H](C)[C@H]1CC[C@@]2(C)[C@@H]3C=C[C@@]45OC[C@]3(CC[C@]12C)[C@@H]4CC[C@H](O[C@@H]1O[C@H](CO)[C@@H](O)[C@@H](O)[C@H]1O)C5(C)C	InChI=1S/C37H60O8/c1-21(2)17-23(42-8)18-22(3)24-11-13-35(7)26-12-14-37-27(36(26,20-43-37)16-15-34(24,35)6)9-10-28(33(37,4)5)45-32-31(41)30(40)29(39)25(19-38)44-32/h12,14,17,22-32,38-41H,9-11,13,15-16,18-20H2,1-8H3/t22-,23-,24-,25-,26+,27+,28+,29-,30-,31-,32+,34-,35+,36+,37-/m1/s1	NMIXDARFKVGBJR-FSHMXENQSA-N	(2R,3S,4R,5R,6R)-2-(hydroxymethyl)-6-{[(1R,4S,5S,8R,9R,12S,13S,16S)-8-[(2R,4S)-4-methoxy-6-methylhept-5-en-2-yl]-5,9,17,17-tetramethyl-18-oxapentacyclo[10.5.2.0¬π,¬π¬≥.0‚Å¥,¬π¬≤.0‚Åµ,‚Åπ]nonadec-2-en-16-yl]oxy}oxane-3,4,5-triol	C37H60O8	632.869	Terpenoids	Triterpenoids	Cucurbitane triterpenoids	Organic compounds	Lipids and lipid-like molecules	Steroids and steroid derivatives	Cucurbitacin glycosides	Eukaryota, Plantae, Cucurbitaceae, Archaeplastida, Momordica charantia, Magnoliopsida, Tracheophyta, Viridiplantae, Streptophyta, Momordica	600.237	M+2ACN+2H
M600T895	LTS0257199	http://www.wikidata.org/entity/Q105181804	CO[C@H](C=C(C)C)C[C@@H](C)[C@H]1CC[C@@]2(C)[C@@H]3C=C[C@@]45OC[C@]3(CC[C@]12C)[C@@H]4CC[C@H](O[C@@H]1O[C@H](CO)[C@@H](O)[C@@H](O)[C@H]1O)C5(C)C	InChI=1S/C37H60O8/c1-21(2)17-23(42-8)18-22(3)24-11-13-35(7)26-12-14-37-27(36(26,20-43-37)16-15-34(24,35)6)9-10-28(33(37,4)5)45-32-31(41)30(40)29(39)25(19-38)44-32/h12,14,17,22-32,38-41H,9-11,13,15-16,18-20H2,1-8H3/t22-,23-,24-,25-,26+,27+,28+,29-,30-,31-,32+,34-,35+,36+,37-/m1/s1	NMIXDARFKVGBJR-FSHMXENQSA-N	(2R,3S,4R,5R,6R)-2-(hydroxymethyl)-6-{[(1R,4S,5S,8R,9R,12S,13S,16S)-8-[(2R,4S)-4-methoxy-6-methylhept-5-en-2-yl]-5,9,17,17-tetramethyl-18-oxapentacyclo[10.5.2.0¬π,¬π¬≥.0‚Å¥,¬π¬≤.0‚Åµ,‚Åπ]nonadec-2-en-16-yl]oxy}oxane-3,4,5-triol	C37H60O8	632.869	Terpenoids	Triterpenoids	Cucurbitane triterpenoids	Organic compounds	Lipids and lipid-like molecules	Steroids and steroid derivatives	Cucurbitacin glycosides	Eukaryota, Plantae, Cucurbitaceae, Archaeplastida, Momordica charantia, Magnoliopsida, Tracheophyta, Viridiplantae, Streptophyta, Momordica	600.237	M+3ACN+2H
M600T895	LTS0257199	http://www.wikidata.org/entity/Q105181804	CO[C@H](C=C(C)C)C[C@@H](C)[C@H]1CC[C@@]2(C)[C@@H]3C=C[C@@]45OC[C@]3(CC[C@]12C)[C@@H]4CC[C@H](O[C@@H]1O[C@H](CO)[C@@H](O)[C@@H](O)[C@H]1O)C5(C)C	InChI=1S/C37H60O8/c1-21(2)17-23(42-8)18-22(3)24-11-13-35(7)26-12-14-37-27(36(26,20-43-37)16-15-34(24,35)6)9-10-28(33(37,4)5)45-32-31(41)30(40)29(39)25(19-38)44-32/h12,14,17,22-32,38-41H,9-11,13,15-16,18-20H2,1-8H3/t22-,23-,24-,25-,26+,27+,28+,29-,30-,31-,32+,34-,35+,36+,37-/m1/s1	NMIXDARFKVGBJR-FSHMXENQSA-N	(2R,3S,4R,5R,6R)-2-(hydroxymethyl)-6-{[(1R,4S,5S,8R,9R,12S,13S,16S)-8-[(2R,4S)-4-methoxy-6-methylhept-5-en-2-yl]-5,9,17,17-tetramethyl-18-oxapentacyclo[10.5.2.0¬π,¬π¬≥.0‚Å¥,¬π¬≤.0‚Åµ,‚Åπ]nonadec-2-en-16-yl]oxy}oxane-3,4,5-triol	C37H60O8	632.869	Terpenoids	Triterpenoids	Cucurbitane triterpenoids	Organic compounds	Lipids and lipid-like molecules	Steroids and steroid derivatives	Cucurbitacin glycosides	Eukaryota, Plantae, Cucurbitaceae, Archaeplastida, Momordica charantia, Magnoliopsida, Tracheophyta, Viridiplantae, Streptophyta, Momordica	600.237	M+CH3OH+H
M600T895	LTS0257199	http://www.wikidata.org/entity/Q105181804	CO[C@H](C=C(C)C)C[C@@H](C)[C@H]1CC[C@@]2(C)[C@@H]3C=C[C@@]45OC[C@]3(CC[C@]12C)[C@@H]4CC[C@H](O[C@@H]1O[C@H](CO)[C@@H](O)[C@@H](O)[C@H]1O)C5(C)C	InChI=1S/C37H60O8/c1-21(2)17-23(42-8)18-22(3)24-11-13-35(7)26-12-14-37-27(36(26,20-43-37)16-15-34(24,35)6)9-10-28(33(37,4)5)45-32-31(41)30(40)29(39)25(19-38)44-32/h12,14,17,22-32,38-41H,9-11,13,15-16,18-20H2,1-8H3/t22-,23-,24-,25-,26+,27+,28+,29-,30-,31-,32+,34-,35+,36+,37-/m1/s1	NMIXDARFKVGBJR-FSHMXENQSA-N	(2R,3S,4R,5R,6R)-2-(hydroxymethyl)-6-{[(1R,4S,5S,8R,9R,12S,13S,16S)-8-[(2R,4S)-4-methoxy-6-methylhept-5-en-2-yl]-5,9,17,17-tetramethyl-18-oxapentacyclo[10.5.2.0¬π,¬π¬≥.0‚Å¥,¬π¬≤.0‚Åµ,‚Åπ]nonadec-2-en-16-yl]oxy}oxane-3,4,5-triol	C37H60O8	632.869	Terpenoids	Triterpenoids	Cucurbitane triterpenoids	Organic compounds	Lipids and lipid-like molecules	Steroids and steroid derivatives	Cucurbitacin glycosides	Eukaryota, Plantae, Cucurbitaceae, Archaeplastida, Momordica charantia, Magnoliopsida, Tracheophyta, Viridiplantae, Streptophyta, Momordica	600.237	M+K
M600T895	LTS0257199	http://www.wikidata.org/entity/Q105181804	CO[C@H](C=C(C)C)C[C@@H](C)[C@H]1CC[C@@]2(C)[C@@H]3C=C[C@@]45OC[C@]3(CC[C@]12C)[C@@H]4CC[C@H](O[C@@H]1O[C@H](CO)[C@@H](O)[C@@H](O)[C@H]1O)C5(C)C	InChI=1S/C37H60O8/c1-21(2)17-23(42-8)18-22(3)24-11-13-35(7)26-12-14-37-27(36(26,20-43-37)16-15-34(24,35)6)9-10-28(33(37,4)5)45-32-31(41)30(40)29(39)25(19-38)44-32/h12,14,17,22-32,38-41H,9-11,13,15-16,18-20H2,1-8H3/t22-,23-,24-,25-,26+,27+,28+,29-,30-,31-,32+,34-,35+,36+,37-/m1/s1	NMIXDARFKVGBJR-FSHMXENQSA-N	(2R,3S,4R,5R,6R)-2-(hydroxymethyl)-6-{[(1R,4S,5S,8R,9R,12S,13S,16S)-8-[(2R,4S)-4-methoxy-6-methylhept-5-en-2-yl]-5,9,17,17-tetramethyl-18-oxapentacyclo[10.5.2.0¬π,¬π¬≥.0‚Å¥,¬π¬≤.0‚Åµ,‚Åπ]nonadec-2-en-16-yl]oxy}oxane-3,4,5-triol	C37H60O8	632.869	Terpenoids	Triterpenoids	Cucurbitane triterpenoids	Organic compounds	Lipids and lipid-like molecules	Steroids and steroid derivatives	Cucurbitacin glycosides	Eukaryota, Plantae, Cucurbitaceae, Archaeplastida, Momordica charantia, Magnoliopsida, Tracheophyta, Viridiplantae, Streptophyta, Momordica	600.237	M+ACN+H
M600T895	LTS0257199	http://www.wikidata.org/entity/Q105181804	CO[C@H](C=C(C)C)C[C@@H](C)[C@H]1CC[C@@]2(C)[C@@H]3C=C[C@@]45OC[C@]3(CC[C@]12C)[C@@H]4CC[C@H](O[C@@H]1O[C@H](CO)[C@@H](O)[C@@H](O)[C@H]1O)C5(C)C	InChI=1S/C37H60O8/c1-21(2)17-23(42-8)18-22(3)24-11-13-35(7)26-12-14-37-27(36(26,20-43-37)16-15-34(24,35)6)9-10-28(33(37,4)5)45-32-31(41)30(40)29(39)25(19-38)44-32/h12,14,17,22-32,38-41H,9-11,13,15-16,18-20H2,1-8H3/t22-,23-,24-,25-,26+,27+,28+,29-,30-,31-,32+,34-,35+,36+,37-/m1/s1	NMIXDARFKVGBJR-FSHMXENQSA-N	(2R,3S,4R,5R,6R)-2-(hydroxymethyl)-6-{[(1R,4S,5S,8R,9R,12S,13S,16S)-8-[(2R,4S)-4-methoxy-6-methylhept-5-en-2-yl]-5,9,17,17-tetramethyl-18-oxapentacyclo[10.5.2.0¬π,¬π¬≥.0‚Å¥,¬π¬≤.0‚Åµ,‚Åπ]nonadec-2-en-16-yl]oxy}oxane-3,4,5-triol	C37H60O8	632.869	Terpenoids	Triterpenoids	Cucurbitane triterpenoids	Organic compounds	Lipids and lipid-like molecules	Steroids and steroid derivatives	Cucurbitacin glycosides	Eukaryota, Plantae, Cucurbitaceae, Archaeplastida, Momordica charantia, Magnoliopsida, Tracheophyta, Viridiplantae, Streptophyta, Momordica	600.237	M+2Na-H
M600T895	LTS0257199	http://www.wikidata.org/entity/Q105181804	CO[C@H](C=C(C)C)C[C@@H](C)[C@H]1CC[C@@]2(C)[C@@H]3C=C[C@@]45OC[C@]3(CC[C@]12C)[C@@H]4CC[C@H](O[C@@H]1O[C@H](CO)[C@@H](O)[C@@H](O)[C@H]1O)C5(C)C	InChI=1S/C37H60O8/c1-21(2)17-23(42-8)18-22(3)24-11-13-35(7)26-12-14-37-27(36(26,20-43-37)16-15-34(24,35)6)9-10-28(33(37,4)5)45-32-31(41)30(40)29(39)25(19-38)44-32/h12,14,17,22-32,38-41H,9-11,13,15-16,18-20H2,1-8H3/t22-,23-,24-,25-,26+,27+,28+,29-,30-,31-,32+,34-,35+,36+,37-/m1/s1	NMIXDARFKVGBJR-FSHMXENQSA-N	(2R,3S,4R,5R,6R)-2-(hydroxymethyl)-6-{[(1R,4S,5S,8R,9R,12S,13S,16S)-8-[(2R,4S)-4-methoxy-6-methylhept-5-en-2-yl]-5,9,17,17-tetramethyl-18-oxapentacyclo[10.5.2.0¬π,¬π¬≥.0‚Å¥,¬π¬≤.0‚Åµ,‚Åπ]nonadec-2-en-16-yl]oxy}oxane-3,4,5-triol	C37H60O8	632.869	Terpenoids	Triterpenoids	Cucurbitane triterpenoids	Organic compounds	Lipids and lipid-like molecules	Steroids and steroid derivatives	Cucurbitacin glycosides	Eukaryota, Plantae, Cucurbitaceae, Archaeplastida, Momordica charantia, Magnoliopsida, Tracheophyta, Viridiplantae, Streptophyta, Momordica	600.237	M+IsoProp+H
M600T895	LTS0257199	http://www.wikidata.org/entity/Q105181804	CO[C@H](C=C(C)C)C[C@@H](C)[C@H]1CC[C@@]2(C)[C@@H]3C=C[C@@]45OC[C@]3(CC[C@]12C)[C@@H]4CC[C@H](O[C@@H]1O[C@H](CO)[C@@H](O)[C@@H](O)[C@H]1O)C5(C)C	InChI=1S/C37H60O8/c1-21(2)17-23(42-8)18-22(3)24-11-13-35(7)26-12-14-37-27(36(26,20-43-37)16-15-34(24,35)6)9-10-28(33(37,4)5)45-32-31(41)30(40)29(39)25(19-38)44-32/h12,14,17,22-32,38-41H,9-11,13,15-16,18-20H2,1-8H3/t22-,23-,24-,25-,26+,27+,28+,29-,30-,31-,32+,34-,35+,36+,37-/m1/s1	NMIXDARFKVGBJR-FSHMXENQSA-N	(2R,3S,4R,5R,6R)-2-(hydroxymethyl)-6-{[(1R,4S,5S,8R,9R,12S,13S,16S)-8-[(2R,4S)-4-methoxy-6-methylhept-5-en-2-yl]-5,9,17,17-tetramethyl-18-oxapentacyclo[10.5.2.0¬π,¬π¬≥.0‚Å¥,¬π¬≤.0‚Åµ,‚Åπ]nonadec-2-en-16-yl]oxy}oxane-3,4,5-triol	C37H60O8	632.869	Terpenoids	Triterpenoids	Cucurbitane triterpenoids	Organic compounds	Lipids and lipid-like molecules	Steroids and steroid derivatives	Cucurbitacin glycosides	Eukaryota, Plantae, Cucurbitaceae, Archaeplastida, Momordica charantia, Magnoliopsida, Tracheophyta, Viridiplantae, Streptophyta, Momordica	600.237	M+ACN+Na
M600T895	LTS0257199	http://www.wikidata.org/entity/Q105181804	CO[C@H](C=C(C)C)C[C@@H](C)[C@H]1CC[C@@]2(C)[C@@H]3C=C[C@@]45OC[C@]3(CC[C@]12C)[C@@H]4CC[C@H](O[C@@H]1O[C@H](CO)[C@@H](O)[C@@H](O)[C@H]1O)C5(C)C	InChI=1S/C37H60O8/c1-21(2)17-23(42-8)18-22(3)24-11-13-35(7)26-12-14-37-27(36(26,20-43-37)16-15-34(24,35)6)9-10-28(33(37,4)5)45-32-31(41)30(40)29(39)25(19-38)44-32/h12,14,17,22-32,38-41H,9-11,13,15-16,18-20H2,1-8H3/t22-,23-,24-,25-,26+,27+,28+,29-,30-,31-,32+,34-,35+,36+,37-/m1/s1	NMIXDARFKVGBJR-FSHMXENQSA-N	(2R,3S,4R,5R,6R)-2-(hydroxymethyl)-6-{[(1R,4S,5S,8R,9R,12S,13S,16S)-8-[(2R,4S)-4-methoxy-6-methylhept-5-en-2-yl]-5,9,17,17-tetramethyl-18-oxapentacyclo[10.5.2.0¬π,¬π¬≥.0‚Å¥,¬π¬≤.0‚Åµ,‚Åπ]nonadec-2-en-16-yl]oxy}oxane-3,4,5-triol	C37H60O8	632.869	Terpenoids	Triterpenoids	Cucurbitane triterpenoids	Organic compounds	Lipids and lipid-like molecules	Steroids and steroid derivatives	Cucurbitacin glycosides	Eukaryota, Plantae, Cucurbitaceae, Archaeplastida, Momordica charantia, Magnoliopsida, Tracheophyta, Viridiplantae, Streptophyta, Momordica	600.237	M+2K+H
M600T895	LTS0257199	http://www.wikidata.org/entity/Q105181804	CO[C@H](C=C(C)C)C[C@@H](C)[C@H]1CC[C@@]2(C)[C@@H]3C=C[C@@]45OC[C@]3(CC[C@]12C)[C@@H]4CC[C@H](O[C@@H]1O[C@H](CO)[C@@H](O)[C@@H](O)[C@H]1O)C5(C)C	InChI=1S/C37H60O8/c1-21(2)17-23(42-8)18-22(3)24-11-13-35(7)26-12-14-37-27(36(26,20-43-37)16-15-34(24,35)6)9-10-28(33(37,4)5)45-32-31(41)30(40)29(39)25(19-38)44-32/h12,14,17,22-32,38-41H,9-11,13,15-16,18-20H2,1-8H3/t22-,23-,24-,25-,26+,27+,28+,29-,30-,31-,32+,34-,35+,36+,37-/m1/s1	NMIXDARFKVGBJR-FSHMXENQSA-N	(2R,3S,4R,5R,6R)-2-(hydroxymethyl)-6-{[(1R,4S,5S,8R,9R,12S,13S,16S)-8-[(2R,4S)-4-methoxy-6-methylhept-5-en-2-yl]-5,9,17,17-tetramethyl-18-oxapentacyclo[10.5.2.0¬π,¬π¬≥.0‚Å¥,¬π¬≤.0‚Åµ,‚Åπ]nonadec-2-en-16-yl]oxy}oxane-3,4,5-triol	C37H60O8	632.869	Terpenoids	Triterpenoids	Cucurbitane triterpenoids	Organic compounds	Lipids and lipid-like molecules	Steroids and steroid derivatives	Cucurbitacin glycosides	Eukaryota, Plantae, Cucurbitaceae, Archaeplastida, Momordica charantia, Magnoliopsida, Tracheophyta, Viridiplantae, Streptophyta, Momordica	600.237	M+DMSO+H
M600T895	LTS0257199	http://www.wikidata.org/entity/Q105181804	CO[C@H](C=C(C)C)C[C@@H](C)[C@H]1CC[C@@]2(C)[C@@H]3C=C[C@@]45OC[C@]3(CC[C@]12C)[C@@H]4CC[C@H](O[C@@H]1O[C@H](CO)[C@@H](O)[C@@H](O)[C@H]1O)C5(C)C	InChI=1S/C37H60O8/c1-21(2)17-23(42-8)18-22(3)24-11-13-35(7)26-12-14-37-27(36(26,20-43-37)16-15-34(24,35)6)9-10-28(33(37,4)5)45-32-31(41)30(40)29(39)25(19-38)44-32/h12,14,17,22-32,38-41H,9-11,13,15-16,18-20H2,1-8H3/t22-,23-,24-,25-,26+,27+,28+,29-,30-,31-,32+,34-,35+,36+,37-/m1/s1	NMIXDARFKVGBJR-FSHMXENQSA-N	(2R,3S,4R,5R,6R)-2-(hydroxymethyl)-6-{[(1R,4S,5S,8R,9R,12S,13S,16S)-8-[(2R,4S)-4-methoxy-6-methylhept-5-en-2-yl]-5,9,17,17-tetramethyl-18-oxapentacyclo[10.5.2.0¬π,¬π¬≥.0‚Å¥,¬π¬≤.0‚Åµ,‚Åπ]nonadec-2-en-16-yl]oxy}oxane-3,4,5-triol	C37H60O8	632.869	Terpenoids	Triterpenoids	Cucurbitane triterpenoids	Organic compounds	Lipids and lipid-like molecules	Steroids and steroid derivatives	Cucurbitacin glycosides	Eukaryota, Plantae, Cucurbitaceae, Archaeplastida, Momordica charantia, Magnoliopsida, Tracheophyta, Viridiplantae, Streptophyta, Momordica	600.237	M+2ACN+H
M600T895	LTS0257199	http://www.wikidata.org/entity/Q105181804	CO[C@H](C=C(C)C)C[C@@H](C)[C@H]1CC[C@@]2(C)[C@@H]3C=C[C@@]45OC[C@]3(CC[C@]12C)[C@@H]4CC[C@H](O[C@@H]1O[C@H](CO)[C@@H](O)[C@@H](O)[C@H]1O)C5(C)C	InChI=1S/C37H60O8/c1-21(2)17-23(42-8)18-22(3)24-11-13-35(7)26-12-14-37-27(36(26,20-43-37)16-15-34(24,35)6)9-10-28(33(37,4)5)45-32-31(41)30(40)29(39)25(19-38)44-32/h12,14,17,22-32,38-41H,9-11,13,15-16,18-20H2,1-8H3/t22-,23-,24-,25-,26+,27+,28+,29-,30-,31-,32+,34-,35+,36+,37-/m1/s1	NMIXDARFKVGBJR-FSHMXENQSA-N	(2R,3S,4R,5R,6R)-2-(hydroxymethyl)-6-{[(1R,4S,5S,8R,9R,12S,13S,16S)-8-[(2R,4S)-4-methoxy-6-methylhept-5-en-2-yl]-5,9,17,17-tetramethyl-18-oxapentacyclo[10.5.2.0¬π,¬π¬≥.0‚Å¥,¬π¬≤.0‚Åµ,‚Åπ]nonadec-2-en-16-yl]oxy}oxane-3,4,5-triol	C37H60O8	632.869	Terpenoids	Triterpenoids	Cucurbitane triterpenoids	Organic compounds	Lipids and lipid-like molecules	Steroids and steroid derivatives	Cucurbitacin glycosides	Eukaryota, Plantae, Cucurbitaceae, Archaeplastida, Momordica charantia, Magnoliopsida, Tracheophyta, Viridiplantae, Streptophyta, Momordica	600.237	M+IsoProp+Na+H
M600T895	LTS0257199	http://www.wikidata.org/entity/Q105181804	CO[C@H](C=C(C)C)C[C@@H](C)[C@H]1CC[C@@]2(C)[C@@H]3C=C[C@@]45OC[C@]3(CC[C@]12C)[C@@H]4CC[C@H](O[C@@H]1O[C@H](CO)[C@@H](O)[C@@H](O)[C@H]1O)C5(C)C	InChI=1S/C37H60O8/c1-21(2)17-23(42-8)18-22(3)24-11-13-35(7)26-12-14-37-27(36(26,20-43-37)16-15-34(24,35)6)9-10-28(33(37,4)5)45-32-31(41)30(40)29(39)25(19-38)44-32/h12,14,17,22-32,38-41H,9-11,13,15-16,18-20H2,1-8H3/t22-,23-,24-,25-,26+,27+,28+,29-,30-,31-,32+,34-,35+,36+,37-/m1/s1	NMIXDARFKVGBJR-FSHMXENQSA-N	(2R,3S,4R,5R,6R)-2-(hydroxymethyl)-6-{[(1R,4S,5S,8R,9R,12S,13S,16S)-8-[(2R,4S)-4-methoxy-6-methylhept-5-en-2-yl]-5,9,17,17-tetramethyl-18-oxapentacyclo[10.5.2.0¬π,¬π¬≥.0‚Å¥,¬π¬≤.0‚Åµ,‚Åπ]nonadec-2-en-16-yl]oxy}oxane-3,4,5-triol	C37H60O8	632.869	Terpenoids	Triterpenoids	Cucurbitane triterpenoids	Organic compounds	Lipids and lipid-like molecules	Steroids and steroid derivatives	Cucurbitacin glycosides	Eukaryota, Plantae, Cucurbitaceae, Archaeplastida, Momordica charantia, Magnoliopsida, Tracheophyta, Viridiplantae, Streptophyta, Momordica	600.237	M+Cl
M600T895	LTS0257199	http://www.wikidata.org/entity/Q105181804	CO[C@H](C=C(C)C)C[C@@H](C)[C@H]1CC[C@@]2(C)[C@@H]3C=C[C@@]45OC[C@]3(CC[C@]12C)[C@@H]4CC[C@H](O[C@@H]1O[C@H](CO)[C@@H](O)[C@@H](O)[C@H]1O)C5(C)C	InChI=1S/C37H60O8/c1-21(2)17-23(42-8)18-22(3)24-11-13-35(7)26-12-14-37-27(36(26,20-43-37)16-15-34(24,35)6)9-10-28(33(37,4)5)45-32-31(41)30(40)29(39)25(19-38)44-32/h12,14,17,22-32,38-41H,9-11,13,15-16,18-20H2,1-8H3/t22-,23-,24-,25-,26+,27+,28+,29-,30-,31-,32+,34-,35+,36+,37-/m1/s1	NMIXDARFKVGBJR-FSHMXENQSA-N	(2R,3S,4R,5R,6R)-2-(hydroxymethyl)-6-{[(1R,4S,5S,8R,9R,12S,13S,16S)-8-[(2R,4S)-4-methoxy-6-methylhept-5-en-2-yl]-5,9,17,17-tetramethyl-18-oxapentacyclo[10.5.2.0¬π,¬π¬≥.0‚Å¥,¬π¬≤.0‚Åµ,‚Åπ]nonadec-2-en-16-yl]oxy}oxane-3,4,5-triol	C37H60O8	632.869	Terpenoids	Triterpenoids	Cucurbitane triterpenoids	Organic compounds	Lipids and lipid-like molecules	Steroids and steroid derivatives	Cucurbitacin glycosides	Eukaryota, Plantae, Cucurbitaceae, Archaeplastida, Momordica charantia, Magnoliopsida, Tracheophyta, Viridiplantae, Streptophyta, Momordica	600.237	M+K-2H
M600T895	LTS0257199	http://www.wikidata.org/entity/Q105181804	CO[C@H](C=C(C)C)C[C@@H](C)[C@H]1CC[C@@]2(C)[C@@H]3C=C[C@@]45OC[C@]3(CC[C@]12C)[C@@H]4CC[C@H](O[C@@H]1O[C@H](CO)[C@@H](O)[C@@H](O)[C@H]1O)C5(C)C	InChI=1S/C37H60O8/c1-21(2)17-23(42-8)18-22(3)24-11-13-35(7)26-12-14-37-27(36(26,20-43-37)16-15-34(24,35)6)9-10-28(33(37,4)5)45-32-31(41)30(40)29(39)25(19-38)44-32/h12,14,17,22-32,38-41H,9-11,13,15-16,18-20H2,1-8H3/t22-,23-,24-,25-,26+,27+,28+,29-,30-,31-,32+,34-,35+,36+,37-/m1/s1	NMIXDARFKVGBJR-FSHMXENQSA-N	(2R,3S,4R,5R,6R)-2-(hydroxymethyl)-6-{[(1R,4S,5S,8R,9R,12S,13S,16S)-8-[(2R,4S)-4-methoxy-6-methylhept-5-en-2-yl]-5,9,17,17-tetramethyl-18-oxapentacyclo[10.5.2.0¬π,¬π¬≥.0‚Å¥,¬π¬≤.0‚Åµ,‚Åπ]nonadec-2-en-16-yl]oxy}oxane-3,4,5-triol	C37H60O8	632.869	Terpenoids	Triterpenoids	Cucurbitane triterpenoids	Organic compounds	Lipids and lipid-like molecules	Steroids and steroid derivatives	Cucurbitacin glycosides	Eukaryota, Plantae, Cucurbitaceae, Archaeplastida, Momordica charantia, Magnoliopsida, Tracheophyta, Viridiplantae, Streptophyta, Momordica	600.237	M+FA-H
M600T895	LTS0257199	http://www.wikidata.org/entity/Q105181804	CO[C@H](C=C(C)C)C[C@@H](C)[C@H]1CC[C@@]2(C)[C@@H]3C=C[C@@]45OC[C@]3(CC[C@]12C)[C@@H]4CC[C@H](O[C@@H]1O[C@H](CO)[C@@H](O)[C@@H](O)[C@H]1O)C5(C)C	InChI=1S/C37H60O8/c1-21(2)17-23(42-8)18-22(3)24-11-13-35(7)26-12-14-37-27(36(26,20-43-37)16-15-34(24,35)6)9-10-28(33(37,4)5)45-32-31(41)30(40)29(39)25(19-38)44-32/h12,14,17,22-32,38-41H,9-11,13,15-16,18-20H2,1-8H3/t22-,23-,24-,25-,26+,27+,28+,29-,30-,31-,32+,34-,35+,36+,37-/m1/s1	NMIXDARFKVGBJR-FSHMXENQSA-N	(2R,3S,4R,5R,6R)-2-(hydroxymethyl)-6-{[(1R,4S,5S,8R,9R,12S,13S,16S)-8-[(2R,4S)-4-methoxy-6-methylhept-5-en-2-yl]-5,9,17,17-tetramethyl-18-oxapentacyclo[10.5.2.0¬π,¬π¬≥.0‚Å¥,¬π¬≤.0‚Åµ,‚Åπ]nonadec-2-en-16-yl]oxy}oxane-3,4,5-triol	C37H60O8	632.869	Terpenoids	Triterpenoids	Cucurbitane triterpenoids	Organic compounds	Lipids and lipid-like molecules	Steroids and steroid derivatives	Cucurbitacin glycosides	Eukaryota, Plantae, Cucurbitaceae, Archaeplastida, Momordica charantia, Magnoliopsida, Tracheophyta, Viridiplantae, Streptophyta, Momordica	600.237	M+Hac-H
M600T895	LTS0257199	http://www.wikidata.org/entity/Q105181804	CO[C@H](C=C(C)C)C[C@@H](C)[C@H]1CC[C@@]2(C)[C@@H]3C=C[C@@]45OC[C@]3(CC[C@]12C)[C@@H]4CC[C@H](O[C@@H]1O[C@H](CO)[C@@H](O)[C@@H](O)[C@H]1O)C5(C)C	InChI=1S/C37H60O8/c1-21(2)17-23(42-8)18-22(3)24-11-13-35(7)26-12-14-37-27(36(26,20-43-37)16-15-34(24,35)6)9-10-28(33(37,4)5)45-32-31(41)30(40)29(39)25(19-38)44-32/h12,14,17,22-32,38-41H,9-11,13,15-16,18-20H2,1-8H3/t22-,23-,24-,25-,26+,27+,28+,29-,30-,31-,32+,34-,35+,36+,37-/m1/s1	NMIXDARFKVGBJR-FSHMXENQSA-N	(2R,3S,4R,5R,6R)-2-(hydroxymethyl)-6-{[(1R,4S,5S,8R,9R,12S,13S,16S)-8-[(2R,4S)-4-methoxy-6-methylhept-5-en-2-yl]-5,9,17,17-tetramethyl-18-oxapentacyclo[10.5.2.0¬π,¬π¬≥.0‚Å¥,¬π¬≤.0‚Åµ,‚Åπ]nonadec-2-en-16-yl]oxy}oxane-3,4,5-triol	C37H60O8	632.869	Terpenoids	Triterpenoids	Cucurbitane triterpenoids	Organic compounds	Lipids and lipid-like molecules	Steroids and steroid derivatives	Cucurbitacin glycosides	Eukaryota, Plantae, Cucurbitaceae, Archaeplastida, Momordica charantia, Magnoliopsida, Tracheophyta, Viridiplantae, Streptophyta, Momordica	600.237	M+Br
M600T895	LTS0257199	http://www.wikidata.org/entity/Q105181804	CO[C@H](C=C(C)C)C[C@@H](C)[C@H]1CC[C@@]2(C)[C@@H]3C=C[C@@]45OC[C@]3(CC[C@]12C)[C@@H]4CC[C@H](O[C@@H]1O[C@H](CO)[C@@H](O)[C@@H](O)[C@H]1O)C5(C)C	InChI=1S/C37H60O8/c1-21(2)17-23(42-8)18-22(3)24-11-13-35(7)26-12-14-37-27(36(26,20-43-37)16-15-34(24,35)6)9-10-28(33(37,4)5)45-32-31(41)30(40)29(39)25(19-38)44-32/h12,14,17,22-32,38-41H,9-11,13,15-16,18-20H2,1-8H3/t22-,23-,24-,25-,26+,27+,28+,29-,30-,31-,32+,34-,35+,36+,37-/m1/s1	NMIXDARFKVGBJR-FSHMXENQSA-N	(2R,3S,4R,5R,6R)-2-(hydroxymethyl)-6-{[(1R,4S,5S,8R,9R,12S,13S,16S)-8-[(2R,4S)-4-methoxy-6-methylhept-5-en-2-yl]-5,9,17,17-tetramethyl-18-oxapentacyclo[10.5.2.0¬π,¬π¬≥.0‚Å¥,¬π¬≤.0‚Åµ,‚Åπ]nonadec-2-en-16-yl]oxy}oxane-3,4,5-triol	C37H60O8	632.869	Terpenoids	Triterpenoids	Cucurbitane triterpenoids	Organic compounds	Lipids and lipid-like molecules	Steroids and steroid derivatives	Cucurbitacin glycosides	Eukaryota, Plantae, Cucurbitaceae, Archaeplastida, Momordica charantia, Magnoliopsida, Tracheophyta, Viridiplantae, Streptophyta, Momordica	600.237	M+TFA-H
M600T895	LTS0039360	http://www.wikidata.org/entity/Q104979111	CCCCCCCCCCCC[C@H](O)[C@H]1CC[C@@H]([C@H](O)CCCC[C@H](O)CCCCC[C@@H]2C[C@@H](CC(C)=O)C(=O)O2)O1	InChI=1S/C35H64O7/c1-3-4-5-6-7-8-9-10-11-15-21-31(38)33-23-24-34(42-33)32(39)22-17-16-19-29(37)18-13-12-14-20-30-26-28(25-27(2)36)35(40)41-30/h28-34,37-39H,3-26H2,1-2H3/t28-,29-,30-,31+,32-,33-,34+/m1/s1	DGQPZGGOYKKJLX-QXEFMXCDSA-N	(3S,5R)-5-[(6R,11R)-6,11-dihydroxy-11-[(2S,5R)-5-[(1S)-1-hydroxytridecyl]oxolan-2-yl]undecyl]-3-(2-oxopropyl)oxolan-2-one	C35H64O7	596.88	Polyketides	Linear polyketides	Acetogenins	Organic compounds	Lipids and lipid-like molecules	Fatty Acyls	Annonaceous acetogenins	Eukaryota, Archaeplastida, Plantae, Magnoliopsida, Annonaceae, Annona, Tracheophyta, Streptophyta, Annona densicoma	600.237	M+2H+Na
M600T895	LTS0039360	http://www.wikidata.org/entity/Q104979111	CCCCCCCCCCCC[C@H](O)[C@H]1CC[C@@H]([C@H](O)CCCC[C@H](O)CCCCC[C@@H]2C[C@@H](CC(C)=O)C(=O)O2)O1	InChI=1S/C35H64O7/c1-3-4-5-6-7-8-9-10-11-15-21-31(38)33-23-24-34(42-33)32(39)22-17-16-19-29(37)18-13-12-14-20-30-26-28(25-27(2)36)35(40)41-30/h28-34,37-39H,3-26H2,1-2H3/t28-,29-,30-,31+,32-,33-,34+/m1/s1	DGQPZGGOYKKJLX-QXEFMXCDSA-N	(3S,5R)-5-[(6R,11R)-6,11-dihydroxy-11-[(2S,5R)-5-[(1S)-1-hydroxytridecyl]oxolan-2-yl]undecyl]-3-(2-oxopropyl)oxolan-2-one	C35H64O7	596.88	Polyketides	Linear polyketides	Acetogenins	Organic compounds	Lipids and lipid-like molecules	Fatty Acyls	Annonaceous acetogenins	Eukaryota, Archaeplastida, Plantae, Magnoliopsida, Annonaceae, Annona, Tracheophyta, Streptophyta, Annona densicoma	600.237	M+H+NH4
M600T895	LTS0039360	http://www.wikidata.org/entity/Q104979111	CCCCCCCCCCCC[C@H](O)[C@H]1CC[C@@H]([C@H](O)CCCC[C@H](O)CCCCC[C@@H]2C[C@@H](CC(C)=O)C(=O)O2)O1	InChI=1S/C35H64O7/c1-3-4-5-6-7-8-9-10-11-15-21-31(38)33-23-24-34(42-33)32(39)22-17-16-19-29(37)18-13-12-14-20-30-26-28(25-27(2)36)35(40)41-30/h28-34,37-39H,3-26H2,1-2H3/t28-,29-,30-,31+,32-,33-,34+/m1/s1	DGQPZGGOYKKJLX-QXEFMXCDSA-N	(3S,5R)-5-[(6R,11R)-6,11-dihydroxy-11-[(2S,5R)-5-[(1S)-1-hydroxytridecyl]oxolan-2-yl]undecyl]-3-(2-oxopropyl)oxolan-2-one	C35H64O7	596.88	Polyketides	Linear polyketides	Acetogenins	Organic compounds	Lipids and lipid-like molecules	Fatty Acyls	Annonaceous acetogenins	Eukaryota, Archaeplastida, Plantae, Magnoliopsida, Annonaceae, Annona, Tracheophyta, Streptophyta, Annona densicoma	600.237	M+H+Na
M600T895	LTS0039360	http://www.wikidata.org/entity/Q104979111	CCCCCCCCCCCC[C@H](O)[C@H]1CC[C@@H]([C@H](O)CCCC[C@H](O)CCCCC[C@@H]2C[C@@H](CC(C)=O)C(=O)O2)O1	InChI=1S/C35H64O7/c1-3-4-5-6-7-8-9-10-11-15-21-31(38)33-23-24-34(42-33)32(39)22-17-16-19-29(37)18-13-12-14-20-30-26-28(25-27(2)36)35(40)41-30/h28-34,37-39H,3-26H2,1-2H3/t28-,29-,30-,31+,32-,33-,34+/m1/s1	DGQPZGGOYKKJLX-QXEFMXCDSA-N	(3S,5R)-5-[(6R,11R)-6,11-dihydroxy-11-[(2S,5R)-5-[(1S)-1-hydroxytridecyl]oxolan-2-yl]undecyl]-3-(2-oxopropyl)oxolan-2-one	C35H64O7	596.88	Polyketides	Linear polyketides	Acetogenins	Organic compounds	Lipids and lipid-like molecules	Fatty Acyls	Annonaceous acetogenins	Eukaryota, Archaeplastida, Plantae, Magnoliopsida, Annonaceae, Annona, Tracheophyta, Streptophyta, Annona densicoma	600.237	M+NH4
M600T895	LTS0039360	http://www.wikidata.org/entity/Q104979111	CCCCCCCCCCCC[C@H](O)[C@H]1CC[C@@H]([C@H](O)CCCC[C@H](O)CCCCC[C@@H]2C[C@@H](CC(C)=O)C(=O)O2)O1	InChI=1S/C35H64O7/c1-3-4-5-6-7-8-9-10-11-15-21-31(38)33-23-24-34(42-33)32(39)22-17-16-19-29(37)18-13-12-14-20-30-26-28(25-27(2)36)35(40)41-30/h28-34,37-39H,3-26H2,1-2H3/t28-,29-,30-,31+,32-,33-,34+/m1/s1	DGQPZGGOYKKJLX-QXEFMXCDSA-N	(3S,5R)-5-[(6R,11R)-6,11-dihydroxy-11-[(2S,5R)-5-[(1S)-1-hydroxytridecyl]oxolan-2-yl]undecyl]-3-(2-oxopropyl)oxolan-2-one	C35H64O7	596.88	Polyketides	Linear polyketides	Acetogenins	Organic compounds	Lipids and lipid-like molecules	Fatty Acyls	Annonaceous acetogenins	Eukaryota, Archaeplastida, Plantae, Magnoliopsida, Annonaceae, Annona, Tracheophyta, Streptophyta, Annona densicoma	600.237	M+Na
M600T895	LTS0039360	http://www.wikidata.org/entity/Q104979111	CCCCCCCCCCCC[C@H](O)[C@H]1CC[C@@H]([C@H](O)CCCC[C@H](O)CCCCC[C@@H]2C[C@@H](CC(C)=O)C(=O)O2)O1	InChI=1S/C35H64O7/c1-3-4-5-6-7-8-9-10-11-15-21-31(38)33-23-24-34(42-33)32(39)22-17-16-19-29(37)18-13-12-14-20-30-26-28(25-27(2)36)35(40)41-30/h28-34,37-39H,3-26H2,1-2H3/t28-,29-,30-,31+,32-,33-,34+/m1/s1	DGQPZGGOYKKJLX-QXEFMXCDSA-N	(3S,5R)-5-[(6R,11R)-6,11-dihydroxy-11-[(2S,5R)-5-[(1S)-1-hydroxytridecyl]oxolan-2-yl]undecyl]-3-(2-oxopropyl)oxolan-2-one	C35H64O7	596.88	Polyketides	Linear polyketides	Acetogenins	Organic compounds	Lipids and lipid-like molecules	Fatty Acyls	Annonaceous acetogenins	Eukaryota, Archaeplastida, Plantae, Magnoliopsida, Annonaceae, Annona, Tracheophyta, Streptophyta, Annona densicoma	600.237	2M+NH4
M600T895	LTS0039360	http://www.wikidata.org/entity/Q104979111	CCCCCCCCCCCC[C@H](O)[C@H]1CC[C@@H]([C@H](O)CCCC[C@H](O)CCCCC[C@@H]2C[C@@H](CC(C)=O)C(=O)O2)O1	InChI=1S/C35H64O7/c1-3-4-5-6-7-8-9-10-11-15-21-31(38)33-23-24-34(42-33)32(39)22-17-16-19-29(37)18-13-12-14-20-30-26-28(25-27(2)36)35(40)41-30/h28-34,37-39H,3-26H2,1-2H3/t28-,29-,30-,31+,32-,33-,34+/m1/s1	DGQPZGGOYKKJLX-QXEFMXCDSA-N	(3S,5R)-5-[(6R,11R)-6,11-dihydroxy-11-[(2S,5R)-5-[(1S)-1-hydroxytridecyl]oxolan-2-yl]undecyl]-3-(2-oxopropyl)oxolan-2-one	C35H64O7	596.88	Polyketides	Linear polyketides	Acetogenins	Organic compounds	Lipids and lipid-like molecules	Fatty Acyls	Annonaceous acetogenins	Eukaryota, Archaeplastida, Plantae, Magnoliopsida, Annonaceae, Annona, Tracheophyta, Streptophyta, Annona densicoma	600.237	2M+Na
M600T895	LTS0039360	http://www.wikidata.org/entity/Q104979111	CCCCCCCCCCCC[C@H](O)[C@H]1CC[C@@H]([C@H](O)CCCC[C@H](O)CCCCC[C@@H]2C[C@@H](CC(C)=O)C(=O)O2)O1	InChI=1S/C35H64O7/c1-3-4-5-6-7-8-9-10-11-15-21-31(38)33-23-24-34(42-33)32(39)22-17-16-19-29(37)18-13-12-14-20-30-26-28(25-27(2)36)35(40)41-30/h28-34,37-39H,3-26H2,1-2H3/t28-,29-,30-,31+,32-,33-,34+/m1/s1	DGQPZGGOYKKJLX-QXEFMXCDSA-N	(3S,5R)-5-[(6R,11R)-6,11-dihydroxy-11-[(2S,5R)-5-[(1S)-1-hydroxytridecyl]oxolan-2-yl]undecyl]-3-(2-oxopropyl)oxolan-2-one	C35H64O7	596.88	Polyketides	Linear polyketides	Acetogenins	Organic compounds	Lipids and lipid-like molecules	Fatty Acyls	Annonaceous acetogenins	Eukaryota, Archaeplastida, Plantae, Magnoliopsida, Annonaceae, Annona, Tracheophyta, Streptophyta, Annona densicoma	600.237	2M+3H2O+2H
M600T895	LTS0039360	http://www.wikidata.org/entity/Q104979111	CCCCCCCCCCCC[C@H](O)[C@H]1CC[C@@H]([C@H](O)CCCC[C@H](O)CCCCC[C@@H]2C[C@@H](CC(C)=O)C(=O)O2)O1	InChI=1S/C35H64O7/c1-3-4-5-6-7-8-9-10-11-15-21-31(38)33-23-24-34(42-33)32(39)22-17-16-19-29(37)18-13-12-14-20-30-26-28(25-27(2)36)35(40)41-30/h28-34,37-39H,3-26H2,1-2H3/t28-,29-,30-,31+,32-,33-,34+/m1/s1	DGQPZGGOYKKJLX-QXEFMXCDSA-N	(3S,5R)-5-[(6R,11R)-6,11-dihydroxy-11-[(2S,5R)-5-[(1S)-1-hydroxytridecyl]oxolan-2-yl]undecyl]-3-(2-oxopropyl)oxolan-2-one	C35H64O7	596.88	Polyketides	Linear polyketides	Acetogenins	Organic compounds	Lipids and lipid-like molecules	Fatty Acyls	Annonaceous acetogenins	Eukaryota, Archaeplastida, Plantae, Magnoliopsida, Annonaceae, Annona, Tracheophyta, Streptophyta, Annona densicoma	600.237	2M+K
M600T895	LTS0039360	http://www.wikidata.org/entity/Q104979111	CCCCCCCCCCCC[C@H](O)[C@H]1CC[C@@H]([C@H](O)CCCC[C@H](O)CCCCC[C@@H]2C[C@@H](CC(C)=O)C(=O)O2)O1	InChI=1S/C35H64O7/c1-3-4-5-6-7-8-9-10-11-15-21-31(38)33-23-24-34(42-33)32(39)22-17-16-19-29(37)18-13-12-14-20-30-26-28(25-27(2)36)35(40)41-30/h28-34,37-39H,3-26H2,1-2H3/t28-,29-,30-,31+,32-,33-,34+/m1/s1	DGQPZGGOYKKJLX-QXEFMXCDSA-N	(3S,5R)-5-[(6R,11R)-6,11-dihydroxy-11-[(2S,5R)-5-[(1S)-1-hydroxytridecyl]oxolan-2-yl]undecyl]-3-(2-oxopropyl)oxolan-2-one	C35H64O7	596.88	Polyketides	Linear polyketides	Acetogenins	Organic compounds	Lipids and lipid-like molecules	Fatty Acyls	Annonaceous acetogenins	Eukaryota, Archaeplastida, Plantae, Magnoliopsida, Annonaceae, Annona, Tracheophyta, Streptophyta, Annona densicoma	600.237	2M+ACN+H
M600T895	LTS0039360	http://www.wikidata.org/entity/Q104979111	CCCCCCCCCCCC[C@H](O)[C@H]1CC[C@@H]([C@H](O)CCCC[C@H](O)CCCCC[C@@H]2C[C@@H](CC(C)=O)C(=O)O2)O1	InChI=1S/C35H64O7/c1-3-4-5-6-7-8-9-10-11-15-21-31(38)33-23-24-34(42-33)32(39)22-17-16-19-29(37)18-13-12-14-20-30-26-28(25-27(2)36)35(40)41-30/h28-34,37-39H,3-26H2,1-2H3/t28-,29-,30-,31+,32-,33-,34+/m1/s1	DGQPZGGOYKKJLX-QXEFMXCDSA-N	(3S,5R)-5-[(6R,11R)-6,11-dihydroxy-11-[(2S,5R)-5-[(1S)-1-hydroxytridecyl]oxolan-2-yl]undecyl]-3-(2-oxopropyl)oxolan-2-one	C35H64O7	596.88	Polyketides	Linear polyketides	Acetogenins	Organic compounds	Lipids and lipid-like molecules	Fatty Acyls	Annonaceous acetogenins	Eukaryota, Archaeplastida, Plantae, Magnoliopsida, Annonaceae, Annona, Tracheophyta, Streptophyta, Annona densicoma	600.237	2M+ACN+Na
M600T895	LTS0039360	http://www.wikidata.org/entity/Q104979111	CCCCCCCCCCCC[C@H](O)[C@H]1CC[C@@H]([C@H](O)CCCC[C@H](O)CCCCC[C@@H]2C[C@@H](CC(C)=O)C(=O)O2)O1	InChI=1S/C35H64O7/c1-3-4-5-6-7-8-9-10-11-15-21-31(38)33-23-24-34(42-33)32(39)22-17-16-19-29(37)18-13-12-14-20-30-26-28(25-27(2)36)35(40)41-30/h28-34,37-39H,3-26H2,1-2H3/t28-,29-,30-,31+,32-,33-,34+/m1/s1	DGQPZGGOYKKJLX-QXEFMXCDSA-N	(3S,5R)-5-[(6R,11R)-6,11-dihydroxy-11-[(2S,5R)-5-[(1S)-1-hydroxytridecyl]oxolan-2-yl]undecyl]-3-(2-oxopropyl)oxolan-2-one	C35H64O7	596.88	Polyketides	Linear polyketides	Acetogenins	Organic compounds	Lipids and lipid-like molecules	Fatty Acyls	Annonaceous acetogenins	Eukaryota, Archaeplastida, Plantae, Magnoliopsida, Annonaceae, Annona, Tracheophyta, Streptophyta, Annona densicoma	600.237	M+Na-2H
M600T895	LTS0039360	http://www.wikidata.org/entity/Q104979111	CCCCCCCCCCCC[C@H](O)[C@H]1CC[C@@H]([C@H](O)CCCC[C@H](O)CCCCC[C@@H]2C[C@@H](CC(C)=O)C(=O)O2)O1	InChI=1S/C35H64O7/c1-3-4-5-6-7-8-9-10-11-15-21-31(38)33-23-24-34(42-33)32(39)22-17-16-19-29(37)18-13-12-14-20-30-26-28(25-27(2)36)35(40)41-30/h28-34,37-39H,3-26H2,1-2H3/t28-,29-,30-,31+,32-,33-,34+/m1/s1	DGQPZGGOYKKJLX-QXEFMXCDSA-N	(3S,5R)-5-[(6R,11R)-6,11-dihydroxy-11-[(2S,5R)-5-[(1S)-1-hydroxytridecyl]oxolan-2-yl]undecyl]-3-(2-oxopropyl)oxolan-2-one	C35H64O7	596.88	Polyketides	Linear polyketides	Acetogenins	Organic compounds	Lipids and lipid-like molecules	Fatty Acyls	Annonaceous acetogenins	Eukaryota, Archaeplastida, Plantae, Magnoliopsida, Annonaceae, Annona, Tracheophyta, Streptophyta, Annona densicoma	600.237	2M+FA-H
M600T895	LTS0039360	http://www.wikidata.org/entity/Q104979111	CCCCCCCCCCCC[C@H](O)[C@H]1CC[C@@H]([C@H](O)CCCC[C@H](O)CCCCC[C@@H]2C[C@@H](CC(C)=O)C(=O)O2)O1	InChI=1S/C35H64O7/c1-3-4-5-6-7-8-9-10-11-15-21-31(38)33-23-24-34(42-33)32(39)22-17-16-19-29(37)18-13-12-14-20-30-26-28(25-27(2)36)35(40)41-30/h28-34,37-39H,3-26H2,1-2H3/t28-,29-,30-,31+,32-,33-,34+/m1/s1	DGQPZGGOYKKJLX-QXEFMXCDSA-N	(3S,5R)-5-[(6R,11R)-6,11-dihydroxy-11-[(2S,5R)-5-[(1S)-1-hydroxytridecyl]oxolan-2-yl]undecyl]-3-(2-oxopropyl)oxolan-2-one	C35H64O7	596.88	Polyketides	Linear polyketides	Acetogenins	Organic compounds	Lipids and lipid-like molecules	Fatty Acyls	Annonaceous acetogenins	Eukaryota, Archaeplastida, Plantae, Magnoliopsida, Annonaceae, Annona, Tracheophyta, Streptophyta, Annona densicoma	600.237	2M+Hac-H
M600T895	LTS0127338	http://www.wikidata.org/entity/Q77498643	CCC(=O)OCC1(C)C(OC(C)=O)CCC2(C)C1CC(OC(C)=O)C1(C)Oc3cc(-c4cccnc4)oc(=O)c3C(O)C21	InChI=1S/C32H39NO10/c1-7-25(36)39-16-31(5)22-14-24(41-18(3)35)32(6)28(30(22,4)11-10-23(31)40-17(2)34)27(37)26-21(43-32)13-20(42-29(26)38)19-9-8-12-33-15-19/h8-9,12-13,15,22-24,27-28,37H,7,10-11,14,16H2,1-6H3	HQJYCJFUVSNJFK-UHFFFAOYSA-N	[6,9-bis(acetyloxy)-12-hydroxy-5a,8,11a-trimethyl-1-oxo-3-(pyridin-3-yl)-1,5a,6,7,7a,8,9,10,11,11a,11b,12-dodecahydro-2,5-dioxatetraphen-8-yl]methyl propanoate	C32H39NO10	597.654	Polyketides	Meroterpenoids	Triketide meroterpenoids	Organic compounds	Lipids and lipid-like molecules	Steroids and steroid derivatives	1-hydroxysteroids	Fungi, Ascomycota, Aspergillus, Aspergillaceae, Eukaryota, Eurotiomycetes, Trichocomaceae, Aspergillus fumigatus	600.237	M+3H
M600T895	LTS0103702	http://www.wikidata.org/entity/Q104197830	CC=C(C)C(=O)COC1C2C=C3C4CC(=O)OC(C5=CC(O)OC5=O)C4(C)CCC3C(C)(C2=O)C(CC(=O)OC)C1(C)C	InChI=1S/C33H42O10/c1-8-16(2)22(34)15-41-28-18-11-17-20(33(6,27(18)38)23(31(28,3)4)14-24(35)40-7)9-10-32(5)21(17)13-26(37)42-29(32)19-12-25(36)43-30(19)39/h8,11-12,18,20-21,23,25,28-29,36H,9-10,13-15H2,1-7H3	SZZJZHWYBQXYQH-UHFFFAOYSA-N	methyl 2-[6-(5-hydroxy-2-oxo-2,5-dihydrofuran-3-yl)-1,5,15,15-tetramethyl-14-[(3-methyl-2-oxopent-3-en-1-yl)oxy]-8,17-dioxo-7-oxatetracyclo[11.3.1.0¬≤,¬π¬π.0‚Åµ,¬π‚Å∞]heptadec-11-en-16-yl]acetate	C33H42O10	598.682	Terpenoids	Triterpenoids	Limonoids	Organic compounds	Organoheterocyclic compounds	Naphthopyrans	Naphthopyrans	Eukaryota, Archaeplastida, Plantae, Magnoliopsida, Cipadessa baccifera, Cipadessa, Meliaceae, Tracheophyta, Viridiplantae, Streptophyta	600.237	M+2H
M600T895	LTS0038229	http://www.wikidata.org/entity/Q105263806	C=C/C(C)=C/C[C@]1(C)[C@H](C)[C@@H](O)[C@H](O)[C@@]23C(=C[C@H](OC(=O)/C=C\C=C\CCCCC)C[C@@H]12)[C@@H](OC(C)=O)O[C@H]3OC(C)=O	InChI=1S/C34H48O9/c1-8-10-11-12-13-14-15-16-28(37)42-25-19-26-31(40-23(5)35)43-32(41-24(6)36)34(26)27(20-25)33(7,18-17-21(3)9-2)22(4)29(38)30(34)39/h9,13-17,19,22,25,27,29-32,38-39H,2,8,10-12,18,20H2,1,3-7H3/b14-13+,16-15-,21-17+/t22-,25+,27+,29-,30+,31+,32-,33-,34-/m1/s1	SYVLIZAFBWNVCK-ULKFXHMKSA-N	(1S,3R,5R,6aS,7S,8S,9R,10R,10aS)-1,3-bis(acetyloxy)-9,10-dihydroxy-7,8-dimethyl-7-[(2E)-3-methylpenta-2,4-dien-1-yl]-1H,3H,5H,6H,6aH,7H,8H,9H,10H-naphtho[1,8a-c]furan-5-yl (2Z,4E)-deca-2,4-dienoate	C34H48O9	600.741	Terpenoids	Diterpenoids	Colensane and Clerodane diterpenoids	Organic compounds	Lipids and lipid-like molecules	Prenol lipids	Colensane and clerodane diterpenoids	Karpatiosorbus latifolia, Plantae, Rosaceae, Karpatiosorbus, Magnoliopsida, Salicaceae, Eukaryota, Archaeplastida, Casearia, Tracheophyta, Streptophyta, Viridiplantae, Casearia arguta	600.237	M+H
M600T895	LTS0038229	http://www.wikidata.org/entity/Q105263806	C=C/C(C)=C/C[C@]1(C)[C@H](C)[C@@H](O)[C@H](O)[C@@]23C(=C[C@H](OC(=O)/C=C\C=C\CCCCC)C[C@@H]12)[C@@H](OC(C)=O)O[C@H]3OC(C)=O	InChI=1S/C34H48O9/c1-8-10-11-12-13-14-15-16-28(37)42-25-19-26-31(40-23(5)35)43-32(41-24(6)36)34(26)27(20-25)33(7,18-17-21(3)9-2)22(4)29(38)30(34)39/h9,13-17,19,22,25,27,29-32,38-39H,2,8,10-12,18,20H2,1,3-7H3/b14-13+,16-15-,21-17+/t22-,25+,27+,29-,30+,31+,32-,33-,34-/m1/s1	SYVLIZAFBWNVCK-ULKFXHMKSA-N	(1S,3R,5R,6aS,7S,8S,9R,10R,10aS)-1,3-bis(acetyloxy)-9,10-dihydroxy-7,8-dimethyl-7-[(2E)-3-methylpenta-2,4-dien-1-yl]-1H,3H,5H,6H,6aH,7H,8H,9H,10H-naphtho[1,8a-c]furan-5-yl (2Z,4E)-deca-2,4-dienoate	C34H48O9	600.741	Terpenoids	Diterpenoids	Colensane and Clerodane diterpenoids	Organic compounds	Lipids and lipid-like molecules	Prenol lipids	Colensane and clerodane diterpenoids	Karpatiosorbus latifolia, Plantae, Rosaceae, Karpatiosorbus, Magnoliopsida, Salicaceae, Eukaryota, Archaeplastida, Casearia, Tracheophyta, Streptophyta, Viridiplantae, Casearia arguta	600.237	2M+H
M284T651	LTS0121510	http://www.wikidata.org/entity/Q105174818	C[C@H](CO)[C@H]1OC(=O)C=C2C1=C[C@H]1OC(=O)[C@]3(C)[C@H]1[C@]2(C)[C@@H](Cl)[C@H](O)[C@@H]3O	InChI=1S/C19H23ClO7/c1-7(6-21)13-8-4-10-14-18(2,9(8)5-11(22)27-13)15(20)12(23)16(24)19(14,3)17(25)26-10/h4-5,7,10,12-16,21,23-24H,6H2,1-3H3/t7-,10-,12+,13-,14-,15+,16+,18-,19-/m1/s1	MYDXZQQTJDVANI-LWLJHPHVSA-N	(1S,6R,9R,12R,13R,14R,15R,16S)-15-chloro-13,14-dihydroxy-6-[(2R)-1-hydroxypropan-2-yl]-1,12-dimethyl-5,10-dioxatetracyclo[7.6.1.0¬≤,‚Å∑.0¬π¬≤,¬π‚Å∂]hexadeca-2,7-diene-4,11-dione	C19H23ClO7	398.835	Terpenoids	Diterpenoids	Nagilactone diterpenoids	Organic compounds	Organoheterocyclic compounds	Naphthopyrans	Naphthopyrans	Podocarpus, Podocarpus macrophyllus, Eukaryota, Archaeplastida, Plantae, Podocarpaceae, Pinopsida, Tracheophyta, Viridiplantae, Streptophyta	284.128	M+3ACN+2H
M284T651	LTS0103990	http://www.wikidata.org/entity/Q77511239	COc1cccc2c1C(=O)O[C@H](CCC[C@H](C)O)C2	InChI=1S/C15H20O4/c1-10(16)5-3-7-12-9-11-6-4-8-13(18-2)14(11)15(17)19-12/h4,6,8,10,12,16H,3,5,7,9H2,1-2H3/t10-,12+/m0/s1	ANQUMTXATCXENQ-CMPLNLGQSA-N	(3R)-3-[(4S)-4-hydroxypentyl]-8-methoxy-3,4-dihydro-1H-2-benzopyran-1-one	C15H20O4	264.317	Shikimates and Phenylpropanoids	Coumarins	Isocoumarins	Organic compounds	Organoheterocyclic compounds	Benzopyrans	2-benzopyrans	Fungi, Ascomycota, Aspergillaceae, Eukaryota, Penicillium, Eurotiomycetes, Trichocomaceae	284.128	M+2H+Na
M284T651	LTS0103990	http://www.wikidata.org/entity/Q77511239	COc1cccc2c1C(=O)O[C@H](CCC[C@H](C)O)C2	InChI=1S/C15H20O4/c1-10(16)5-3-7-12-9-11-6-4-8-13(18-2)14(11)15(17)19-12/h4,6,8,10,12,16H,3,5,7,9H2,1-2H3/t10-,12+/m0/s1	ANQUMTXATCXENQ-CMPLNLGQSA-N	(3R)-3-[(4S)-4-hydroxypentyl]-8-methoxy-3,4-dihydro-1H-2-benzopyran-1-one	C15H20O4	264.317	Shikimates and Phenylpropanoids	Coumarins	Isocoumarins	Organic compounds	Organoheterocyclic compounds	Benzopyrans	2-benzopyrans	Fungi, Ascomycota, Aspergillaceae, Eukaryota, Penicillium, Eurotiomycetes, Trichocomaceae	284.128	M+H+2Na
M284T651	LTS0103990	http://www.wikidata.org/entity/Q77511239	COc1cccc2c1C(=O)O[C@H](CCC[C@H](C)O)C2	InChI=1S/C15H20O4/c1-10(16)5-3-7-12-9-11-6-4-8-13(18-2)14(11)15(17)19-12/h4,6,8,10,12,16H,3,5,7,9H2,1-2H3/t10-,12+/m0/s1	ANQUMTXATCXENQ-CMPLNLGQSA-N	(3R)-3-[(4S)-4-hydroxypentyl]-8-methoxy-3,4-dihydro-1H-2-benzopyran-1-one	C15H20O4	264.317	Shikimates and Phenylpropanoids	Coumarins	Isocoumarins	Organic compounds	Organoheterocyclic compounds	Benzopyrans	2-benzopyrans	Fungi, Ascomycota, Aspergillaceae, Eukaryota, Penicillium, Eurotiomycetes, Trichocomaceae	284.128	M+3Na
M284T651	LTS0103990	http://www.wikidata.org/entity/Q77511239	COc1cccc2c1C(=O)O[C@H](CCC[C@H](C)O)C2	InChI=1S/C15H20O4/c1-10(16)5-3-7-12-9-11-6-4-8-13(18-2)14(11)15(17)19-12/h4,6,8,10,12,16H,3,5,7,9H2,1-2H3/t10-,12+/m0/s1	ANQUMTXATCXENQ-CMPLNLGQSA-N	(3R)-3-[(4S)-4-hydroxypentyl]-8-methoxy-3,4-dihydro-1H-2-benzopyran-1-one	C15H20O4	264.317	Shikimates and Phenylpropanoids	Coumarins	Isocoumarins	Organic compounds	Organoheterocyclic compounds	Benzopyrans	2-benzopyrans	Fungi, Ascomycota, Aspergillaceae, Eukaryota, Penicillium, Eurotiomycetes, Trichocomaceae	284.128	M+H+Na
M284T651	LTS0103990	http://www.wikidata.org/entity/Q77511239	COc1cccc2c1C(=O)O[C@H](CCC[C@H](C)O)C2	InChI=1S/C15H20O4/c1-10(16)5-3-7-12-9-11-6-4-8-13(18-2)14(11)15(17)19-12/h4,6,8,10,12,16H,3,5,7,9H2,1-2H3/t10-,12+/m0/s1	ANQUMTXATCXENQ-CMPLNLGQSA-N	(3R)-3-[(4S)-4-hydroxypentyl]-8-methoxy-3,4-dihydro-1H-2-benzopyran-1-one	C15H20O4	264.317	Shikimates and Phenylpropanoids	Coumarins	Isocoumarins	Organic compounds	Organoheterocyclic compounds	Benzopyrans	2-benzopyrans	Fungi, Ascomycota, Aspergillaceae, Eukaryota, Penicillium, Eurotiomycetes, Trichocomaceae	284.128	M+H+K
M284T651	LTS0103990	http://www.wikidata.org/entity/Q77511239	COc1cccc2c1C(=O)O[C@H](CCC[C@H](C)O)C2	InChI=1S/C15H20O4/c1-10(16)5-3-7-12-9-11-6-4-8-13(18-2)14(11)15(17)19-12/h4,6,8,10,12,16H,3,5,7,9H2,1-2H3/t10-,12+/m0/s1	ANQUMTXATCXENQ-CMPLNLGQSA-N	(3R)-3-[(4S)-4-hydroxypentyl]-8-methoxy-3,4-dihydro-1H-2-benzopyran-1-one	C15H20O4	264.317	Shikimates and Phenylpropanoids	Coumarins	Isocoumarins	Organic compounds	Organoheterocyclic compounds	Benzopyrans	2-benzopyrans	Fungi, Ascomycota, Aspergillaceae, Eukaryota, Penicillium, Eurotiomycetes, Trichocomaceae	284.128	M+ACN+2H
M284T651	LTS0103990	http://www.wikidata.org/entity/Q77511239	COc1cccc2c1C(=O)O[C@H](CCC[C@H](C)O)C2	InChI=1S/C15H20O4/c1-10(16)5-3-7-12-9-11-6-4-8-13(18-2)14(11)15(17)19-12/h4,6,8,10,12,16H,3,5,7,9H2,1-2H3/t10-,12+/m0/s1	ANQUMTXATCXENQ-CMPLNLGQSA-N	(3R)-3-[(4S)-4-hydroxypentyl]-8-methoxy-3,4-dihydro-1H-2-benzopyran-1-one	C15H20O4	264.317	Shikimates and Phenylpropanoids	Coumarins	Isocoumarins	Organic compounds	Organoheterocyclic compounds	Benzopyrans	2-benzopyrans	Fungi, Ascomycota, Aspergillaceae, Eukaryota, Penicillium, Eurotiomycetes, Trichocomaceae	284.128	M+2Na
M284T651	LTS0103990	http://www.wikidata.org/entity/Q77511239	COc1cccc2c1C(=O)O[C@H](CCC[C@H](C)O)C2	InChI=1S/C15H20O4/c1-10(16)5-3-7-12-9-11-6-4-8-13(18-2)14(11)15(17)19-12/h4,6,8,10,12,16H,3,5,7,9H2,1-2H3/t10-,12+/m0/s1	ANQUMTXATCXENQ-CMPLNLGQSA-N	(3R)-3-[(4S)-4-hydroxypentyl]-8-methoxy-3,4-dihydro-1H-2-benzopyran-1-one	C15H20O4	264.317	Shikimates and Phenylpropanoids	Coumarins	Isocoumarins	Organic compounds	Organoheterocyclic compounds	Benzopyrans	2-benzopyrans	Fungi, Ascomycota, Aspergillaceae, Eukaryota, Penicillium, Eurotiomycetes, Trichocomaceae	284.128	M+2ACN+2H
M284T651	LTS0103990	http://www.wikidata.org/entity/Q77511239	COc1cccc2c1C(=O)O[C@H](CCC[C@H](C)O)C2	InChI=1S/C15H20O4/c1-10(16)5-3-7-12-9-11-6-4-8-13(18-2)14(11)15(17)19-12/h4,6,8,10,12,16H,3,5,7,9H2,1-2H3/t10-,12+/m0/s1	ANQUMTXATCXENQ-CMPLNLGQSA-N	(3R)-3-[(4S)-4-hydroxypentyl]-8-methoxy-3,4-dihydro-1H-2-benzopyran-1-one	C15H20O4	264.317	Shikimates and Phenylpropanoids	Coumarins	Isocoumarins	Organic compounds	Organoheterocyclic compounds	Benzopyrans	2-benzopyrans	Fungi, Ascomycota, Aspergillaceae, Eukaryota, Penicillium, Eurotiomycetes, Trichocomaceae	284.128	M+Na
M284T651	LTS0103990	http://www.wikidata.org/entity/Q77511239	COc1cccc2c1C(=O)O[C@H](CCC[C@H](C)O)C2	InChI=1S/C15H20O4/c1-10(16)5-3-7-12-9-11-6-4-8-13(18-2)14(11)15(17)19-12/h4,6,8,10,12,16H,3,5,7,9H2,1-2H3/t10-,12+/m0/s1	ANQUMTXATCXENQ-CMPLNLGQSA-N	(3R)-3-[(4S)-4-hydroxypentyl]-8-methoxy-3,4-dihydro-1H-2-benzopyran-1-one	C15H20O4	264.317	Shikimates and Phenylpropanoids	Coumarins	Isocoumarins	Organic compounds	Organoheterocyclic compounds	Benzopyrans	2-benzopyrans	Fungi, Ascomycota, Aspergillaceae, Eukaryota, Penicillium, Eurotiomycetes, Trichocomaceae	284.128	M+CH3OH+H
M284T651	LTS0103990	http://www.wikidata.org/entity/Q77511239	COc1cccc2c1C(=O)O[C@H](CCC[C@H](C)O)C2	InChI=1S/C15H20O4/c1-10(16)5-3-7-12-9-11-6-4-8-13(18-2)14(11)15(17)19-12/h4,6,8,10,12,16H,3,5,7,9H2,1-2H3/t10-,12+/m0/s1	ANQUMTXATCXENQ-CMPLNLGQSA-N	(3R)-3-[(4S)-4-hydroxypentyl]-8-methoxy-3,4-dihydro-1H-2-benzopyran-1-one	C15H20O4	264.317	Shikimates and Phenylpropanoids	Coumarins	Isocoumarins	Organic compounds	Organoheterocyclic compounds	Benzopyrans	2-benzopyrans	Fungi, Ascomycota, Aspergillaceae, Eukaryota, Penicillium, Eurotiomycetes, Trichocomaceae	284.128	M+K
M284T651	LTS0103990	http://www.wikidata.org/entity/Q77511239	COc1cccc2c1C(=O)O[C@H](CCC[C@H](C)O)C2	InChI=1S/C15H20O4/c1-10(16)5-3-7-12-9-11-6-4-8-13(18-2)14(11)15(17)19-12/h4,6,8,10,12,16H,3,5,7,9H2,1-2H3/t10-,12+/m0/s1	ANQUMTXATCXENQ-CMPLNLGQSA-N	(3R)-3-[(4S)-4-hydroxypentyl]-8-methoxy-3,4-dihydro-1H-2-benzopyran-1-one	C15H20O4	264.317	Shikimates and Phenylpropanoids	Coumarins	Isocoumarins	Organic compounds	Organoheterocyclic compounds	Benzopyrans	2-benzopyrans	Fungi, Ascomycota, Aspergillaceae, Eukaryota, Penicillium, Eurotiomycetes, Trichocomaceae	284.128	M+ACN+H
M284T651	LTS0103990	http://www.wikidata.org/entity/Q77511239	COc1cccc2c1C(=O)O[C@H](CCC[C@H](C)O)C2	InChI=1S/C15H20O4/c1-10(16)5-3-7-12-9-11-6-4-8-13(18-2)14(11)15(17)19-12/h4,6,8,10,12,16H,3,5,7,9H2,1-2H3/t10-,12+/m0/s1	ANQUMTXATCXENQ-CMPLNLGQSA-N	(3R)-3-[(4S)-4-hydroxypentyl]-8-methoxy-3,4-dihydro-1H-2-benzopyran-1-one	C15H20O4	264.317	Shikimates and Phenylpropanoids	Coumarins	Isocoumarins	Organic compounds	Organoheterocyclic compounds	Benzopyrans	2-benzopyrans	Fungi, Ascomycota, Aspergillaceae, Eukaryota, Penicillium, Eurotiomycetes, Trichocomaceae	284.128	M+2Na-H
M284T651	LTS0103990	http://www.wikidata.org/entity/Q77511239	COc1cccc2c1C(=O)O[C@H](CCC[C@H](C)O)C2	InChI=1S/C15H20O4/c1-10(16)5-3-7-12-9-11-6-4-8-13(18-2)14(11)15(17)19-12/h4,6,8,10,12,16H,3,5,7,9H2,1-2H3/t10-,12+/m0/s1	ANQUMTXATCXENQ-CMPLNLGQSA-N	(3R)-3-[(4S)-4-hydroxypentyl]-8-methoxy-3,4-dihydro-1H-2-benzopyran-1-one	C15H20O4	264.317	Shikimates and Phenylpropanoids	Coumarins	Isocoumarins	Organic compounds	Organoheterocyclic compounds	Benzopyrans	2-benzopyrans	Fungi, Ascomycota, Aspergillaceae, Eukaryota, Penicillium, Eurotiomycetes, Trichocomaceae	284.128	M+IsoProp+H
M284T651	LTS0103990	http://www.wikidata.org/entity/Q77511239	COc1cccc2c1C(=O)O[C@H](CCC[C@H](C)O)C2	InChI=1S/C15H20O4/c1-10(16)5-3-7-12-9-11-6-4-8-13(18-2)14(11)15(17)19-12/h4,6,8,10,12,16H,3,5,7,9H2,1-2H3/t10-,12+/m0/s1	ANQUMTXATCXENQ-CMPLNLGQSA-N	(3R)-3-[(4S)-4-hydroxypentyl]-8-methoxy-3,4-dihydro-1H-2-benzopyran-1-one	C15H20O4	264.317	Shikimates and Phenylpropanoids	Coumarins	Isocoumarins	Organic compounds	Organoheterocyclic compounds	Benzopyrans	2-benzopyrans	Fungi, Ascomycota, Aspergillaceae, Eukaryota, Penicillium, Eurotiomycetes, Trichocomaceae	284.128	M+ACN+Na
M284T651	LTS0103990	http://www.wikidata.org/entity/Q77511239	COc1cccc2c1C(=O)O[C@H](CCC[C@H](C)O)C2	InChI=1S/C15H20O4/c1-10(16)5-3-7-12-9-11-6-4-8-13(18-2)14(11)15(17)19-12/h4,6,8,10,12,16H,3,5,7,9H2,1-2H3/t10-,12+/m0/s1	ANQUMTXATCXENQ-CMPLNLGQSA-N	(3R)-3-[(4S)-4-hydroxypentyl]-8-methoxy-3,4-dihydro-1H-2-benzopyran-1-one	C15H20O4	264.317	Shikimates and Phenylpropanoids	Coumarins	Isocoumarins	Organic compounds	Organoheterocyclic compounds	Benzopyrans	2-benzopyrans	Fungi, Ascomycota, Aspergillaceae, Eukaryota, Penicillium, Eurotiomycetes, Trichocomaceae	284.128	M+2K+H
M284T651	LTS0103990	http://www.wikidata.org/entity/Q77511239	COc1cccc2c1C(=O)O[C@H](CCC[C@H](C)O)C2	InChI=1S/C15H20O4/c1-10(16)5-3-7-12-9-11-6-4-8-13(18-2)14(11)15(17)19-12/h4,6,8,10,12,16H,3,5,7,9H2,1-2H3/t10-,12+/m0/s1	ANQUMTXATCXENQ-CMPLNLGQSA-N	(3R)-3-[(4S)-4-hydroxypentyl]-8-methoxy-3,4-dihydro-1H-2-benzopyran-1-one	C15H20O4	264.317	Shikimates and Phenylpropanoids	Coumarins	Isocoumarins	Organic compounds	Organoheterocyclic compounds	Benzopyrans	2-benzopyrans	Fungi, Ascomycota, Aspergillaceae, Eukaryota, Penicillium, Eurotiomycetes, Trichocomaceae	284.128	M+DMSO+H
M284T651	LTS0103990	http://www.wikidata.org/entity/Q77511239	COc1cccc2c1C(=O)O[C@H](CCC[C@H](C)O)C2	InChI=1S/C15H20O4/c1-10(16)5-3-7-12-9-11-6-4-8-13(18-2)14(11)15(17)19-12/h4,6,8,10,12,16H,3,5,7,9H2,1-2H3/t10-,12+/m0/s1	ANQUMTXATCXENQ-CMPLNLGQSA-N	(3R)-3-[(4S)-4-hydroxypentyl]-8-methoxy-3,4-dihydro-1H-2-benzopyran-1-one	C15H20O4	264.317	Shikimates and Phenylpropanoids	Coumarins	Isocoumarins	Organic compounds	Organoheterocyclic compounds	Benzopyrans	2-benzopyrans	Fungi, Ascomycota, Aspergillaceae, Eukaryota, Penicillium, Eurotiomycetes, Trichocomaceae	284.128	M+2ACN+H
M284T651	LTS0103990	http://www.wikidata.org/entity/Q77511239	COc1cccc2c1C(=O)O[C@H](CCC[C@H](C)O)C2	InChI=1S/C15H20O4/c1-10(16)5-3-7-12-9-11-6-4-8-13(18-2)14(11)15(17)19-12/h4,6,8,10,12,16H,3,5,7,9H2,1-2H3/t10-,12+/m0/s1	ANQUMTXATCXENQ-CMPLNLGQSA-N	(3R)-3-[(4S)-4-hydroxypentyl]-8-methoxy-3,4-dihydro-1H-2-benzopyran-1-one	C15H20O4	264.317	Shikimates and Phenylpropanoids	Coumarins	Isocoumarins	Organic compounds	Organoheterocyclic compounds	Benzopyrans	2-benzopyrans	Fungi, Ascomycota, Aspergillaceae, Eukaryota, Penicillium, Eurotiomycetes, Trichocomaceae	284.128	M+IsoProp+Na+H
M284T651	LTS0103990	http://www.wikidata.org/entity/Q77511239	COc1cccc2c1C(=O)O[C@H](CCC[C@H](C)O)C2	InChI=1S/C15H20O4/c1-10(16)5-3-7-12-9-11-6-4-8-13(18-2)14(11)15(17)19-12/h4,6,8,10,12,16H,3,5,7,9H2,1-2H3/t10-,12+/m0/s1	ANQUMTXATCXENQ-CMPLNLGQSA-N	(3R)-3-[(4S)-4-hydroxypentyl]-8-methoxy-3,4-dihydro-1H-2-benzopyran-1-one	C15H20O4	264.317	Shikimates and Phenylpropanoids	Coumarins	Isocoumarins	Organic compounds	Organoheterocyclic compounds	Benzopyrans	2-benzopyrans	Fungi, Ascomycota, Aspergillaceae, Eukaryota, Penicillium, Eurotiomycetes, Trichocomaceae	284.128	2M+ACN+H
M284T651	LTS0103990	http://www.wikidata.org/entity/Q77511239	COc1cccc2c1C(=O)O[C@H](CCC[C@H](C)O)C2	InChI=1S/C15H20O4/c1-10(16)5-3-7-12-9-11-6-4-8-13(18-2)14(11)15(17)19-12/h4,6,8,10,12,16H,3,5,7,9H2,1-2H3/t10-,12+/m0/s1	ANQUMTXATCXENQ-CMPLNLGQSA-N	(3R)-3-[(4S)-4-hydroxypentyl]-8-methoxy-3,4-dihydro-1H-2-benzopyran-1-one	C15H20O4	264.317	Shikimates and Phenylpropanoids	Coumarins	Isocoumarins	Organic compounds	Organoheterocyclic compounds	Benzopyrans	2-benzopyrans	Fungi, Ascomycota, Aspergillaceae, Eukaryota, Penicillium, Eurotiomycetes, Trichocomaceae	284.128	2M+ACN+Na
M284T651	LTS0103990	http://www.wikidata.org/entity/Q77511239	COc1cccc2c1C(=O)O[C@H](CCC[C@H](C)O)C2	InChI=1S/C15H20O4/c1-10(16)5-3-7-12-9-11-6-4-8-13(18-2)14(11)15(17)19-12/h4,6,8,10,12,16H,3,5,7,9H2,1-2H3/t10-,12+/m0/s1	ANQUMTXATCXENQ-CMPLNLGQSA-N	(3R)-3-[(4S)-4-hydroxypentyl]-8-methoxy-3,4-dihydro-1H-2-benzopyran-1-one	C15H20O4	264.317	Shikimates and Phenylpropanoids	Coumarins	Isocoumarins	Organic compounds	Organoheterocyclic compounds	Benzopyrans	2-benzopyrans	Fungi, Ascomycota, Aspergillaceae, Eukaryota, Penicillium, Eurotiomycetes, Trichocomaceae	284.128	M+Na-2H
M284T651	LTS0103990	http://www.wikidata.org/entity/Q77511239	COc1cccc2c1C(=O)O[C@H](CCC[C@H](C)O)C2	InChI=1S/C15H20O4/c1-10(16)5-3-7-12-9-11-6-4-8-13(18-2)14(11)15(17)19-12/h4,6,8,10,12,16H,3,5,7,9H2,1-2H3/t10-,12+/m0/s1	ANQUMTXATCXENQ-CMPLNLGQSA-N	(3R)-3-[(4S)-4-hydroxypentyl]-8-methoxy-3,4-dihydro-1H-2-benzopyran-1-one	C15H20O4	264.317	Shikimates and Phenylpropanoids	Coumarins	Isocoumarins	Organic compounds	Organoheterocyclic compounds	Benzopyrans	2-benzopyrans	Fungi, Ascomycota, Aspergillaceae, Eukaryota, Penicillium, Eurotiomycetes, Trichocomaceae	284.128	M+Cl
M284T651	LTS0103990	http://www.wikidata.org/entity/Q77511239	COc1cccc2c1C(=O)O[C@H](CCC[C@H](C)O)C2	InChI=1S/C15H20O4/c1-10(16)5-3-7-12-9-11-6-4-8-13(18-2)14(11)15(17)19-12/h4,6,8,10,12,16H,3,5,7,9H2,1-2H3/t10-,12+/m0/s1	ANQUMTXATCXENQ-CMPLNLGQSA-N	(3R)-3-[(4S)-4-hydroxypentyl]-8-methoxy-3,4-dihydro-1H-2-benzopyran-1-one	C15H20O4	264.317	Shikimates and Phenylpropanoids	Coumarins	Isocoumarins	Organic compounds	Organoheterocyclic compounds	Benzopyrans	2-benzopyrans	Fungi, Ascomycota, Aspergillaceae, Eukaryota, Penicillium, Eurotiomycetes, Trichocomaceae	284.128	M+K-2H
M284T651	LTS0103990	http://www.wikidata.org/entity/Q77511239	COc1cccc2c1C(=O)O[C@H](CCC[C@H](C)O)C2	InChI=1S/C15H20O4/c1-10(16)5-3-7-12-9-11-6-4-8-13(18-2)14(11)15(17)19-12/h4,6,8,10,12,16H,3,5,7,9H2,1-2H3/t10-,12+/m0/s1	ANQUMTXATCXENQ-CMPLNLGQSA-N	(3R)-3-[(4S)-4-hydroxypentyl]-8-methoxy-3,4-dihydro-1H-2-benzopyran-1-one	C15H20O4	264.317	Shikimates and Phenylpropanoids	Coumarins	Isocoumarins	Organic compounds	Organoheterocyclic compounds	Benzopyrans	2-benzopyrans	Fungi, Ascomycota, Aspergillaceae, Eukaryota, Penicillium, Eurotiomycetes, Trichocomaceae	284.128	M+FA-H
M284T651	LTS0103990	http://www.wikidata.org/entity/Q77511239	COc1cccc2c1C(=O)O[C@H](CCC[C@H](C)O)C2	InChI=1S/C15H20O4/c1-10(16)5-3-7-12-9-11-6-4-8-13(18-2)14(11)15(17)19-12/h4,6,8,10,12,16H,3,5,7,9H2,1-2H3/t10-,12+/m0/s1	ANQUMTXATCXENQ-CMPLNLGQSA-N	(3R)-3-[(4S)-4-hydroxypentyl]-8-methoxy-3,4-dihydro-1H-2-benzopyran-1-one	C15H20O4	264.317	Shikimates and Phenylpropanoids	Coumarins	Isocoumarins	Organic compounds	Organoheterocyclic compounds	Benzopyrans	2-benzopyrans	Fungi, Ascomycota, Aspergillaceae, Eukaryota, Penicillium, Eurotiomycetes, Trichocomaceae	284.128	M+Hac-H
M284T651	LTS0103990	http://www.wikidata.org/entity/Q77511239	COc1cccc2c1C(=O)O[C@H](CCC[C@H](C)O)C2	InChI=1S/C15H20O4/c1-10(16)5-3-7-12-9-11-6-4-8-13(18-2)14(11)15(17)19-12/h4,6,8,10,12,16H,3,5,7,9H2,1-2H3/t10-,12+/m0/s1	ANQUMTXATCXENQ-CMPLNLGQSA-N	(3R)-3-[(4S)-4-hydroxypentyl]-8-methoxy-3,4-dihydro-1H-2-benzopyran-1-one	C15H20O4	264.317	Shikimates and Phenylpropanoids	Coumarins	Isocoumarins	Organic compounds	Organoheterocyclic compounds	Benzopyrans	2-benzopyrans	Fungi, Ascomycota, Aspergillaceae, Eukaryota, Penicillium, Eurotiomycetes, Trichocomaceae	284.128	M+Br
M284T651	LTS0103990	http://www.wikidata.org/entity/Q77511239	COc1cccc2c1C(=O)O[C@H](CCC[C@H](C)O)C2	InChI=1S/C15H20O4/c1-10(16)5-3-7-12-9-11-6-4-8-13(18-2)14(11)15(17)19-12/h4,6,8,10,12,16H,3,5,7,9H2,1-2H3/t10-,12+/m0/s1	ANQUMTXATCXENQ-CMPLNLGQSA-N	(3R)-3-[(4S)-4-hydroxypentyl]-8-methoxy-3,4-dihydro-1H-2-benzopyran-1-one	C15H20O4	264.317	Shikimates and Phenylpropanoids	Coumarins	Isocoumarins	Organic compounds	Organoheterocyclic compounds	Benzopyrans	2-benzopyrans	Fungi, Ascomycota, Aspergillaceae, Eukaryota, Penicillium, Eurotiomycetes, Trichocomaceae	284.128	M+TFA-H
M284T651	LTS0103990	http://www.wikidata.org/entity/Q77511239	COc1cccc2c1C(=O)O[C@H](CCC[C@H](C)O)C2	InChI=1S/C15H20O4/c1-10(16)5-3-7-12-9-11-6-4-8-13(18-2)14(11)15(17)19-12/h4,6,8,10,12,16H,3,5,7,9H2,1-2H3/t10-,12+/m0/s1	ANQUMTXATCXENQ-CMPLNLGQSA-N	(3R)-3-[(4S)-4-hydroxypentyl]-8-methoxy-3,4-dihydro-1H-2-benzopyran-1-one	C15H20O4	264.317	Shikimates and Phenylpropanoids	Coumarins	Isocoumarins	Organic compounds	Organoheterocyclic compounds	Benzopyrans	2-benzopyrans	Fungi, Ascomycota, Aspergillaceae, Eukaryota, Penicillium, Eurotiomycetes, Trichocomaceae	284.128	2M+FA-H
M284T651	LTS0103990	http://www.wikidata.org/entity/Q77511239	COc1cccc2c1C(=O)O[C@H](CCC[C@H](C)O)C2	InChI=1S/C15H20O4/c1-10(16)5-3-7-12-9-11-6-4-8-13(18-2)14(11)15(17)19-12/h4,6,8,10,12,16H,3,5,7,9H2,1-2H3/t10-,12+/m0/s1	ANQUMTXATCXENQ-CMPLNLGQSA-N	(3R)-3-[(4S)-4-hydroxypentyl]-8-methoxy-3,4-dihydro-1H-2-benzopyran-1-one	C15H20O4	264.317	Shikimates and Phenylpropanoids	Coumarins	Isocoumarins	Organic compounds	Organoheterocyclic compounds	Benzopyrans	2-benzopyrans	Fungi, Ascomycota, Aspergillaceae, Eukaryota, Penicillium, Eurotiomycetes, Trichocomaceae	284.128	2M+Hac-H
M284T651	LTS0023325	http://www.wikidata.org/entity/Q105270025	C=C(C)[C@@H]1CCC(C)=CCC/C(C)=C/C(=O)C[C@@]2(C)O[C@@H]2C1	InChI=1S/C20H30O2/c1-14(2)17-10-9-15(3)7-6-8-16(4)11-18(21)13-20(5)19(12-17)22-20/h7,11,17,19H,1,6,8-10,12-13H2,2-5H3/b15-7?,16-11+/t17-,19-,20-/m1/s1	UCOLQSNNKIYDRU-JHTPTLRISA-N	(1R,4E,12R,14R)-1,5,9-trimethyl-12-(prop-1-en-2-yl)-15-oxabicyclo[12.1.0]pentadeca-4,8-dien-3-one	C20H30O2	302.452	Terpenoids	Diterpenoids	Cembrane diterpenoids	Organic compounds	Lipids and lipid-like molecules	Prenol lipids	Sesquiterpenoids	Animalia, Leptogorgia laxa, Eukaryota, Gorgoniidae, Cnidaria, Anthozoa, Leptogorgia, Metazoa	284.128	M+H+NH4
M284T651	LTS0023325	http://www.wikidata.org/entity/Q105270025	C=C(C)[C@@H]1CCC(C)=CCC/C(C)=C/C(=O)C[C@@]2(C)O[C@@H]2C1	InChI=1S/C20H30O2/c1-14(2)17-10-9-15(3)7-6-8-16(4)11-18(21)13-20(5)19(12-17)22-20/h7,11,17,19H,1,6,8-10,12-13H2,2-5H3/b15-7?,16-11+/t17-,19-,20-/m1/s1	UCOLQSNNKIYDRU-JHTPTLRISA-N	(1R,4E,12R,14R)-1,5,9-trimethyl-12-(prop-1-en-2-yl)-15-oxabicyclo[12.1.0]pentadeca-4,8-dien-3-one	C20H30O2	302.452	Terpenoids	Diterpenoids	Cembrane diterpenoids	Organic compounds	Lipids and lipid-like molecules	Prenol lipids	Sesquiterpenoids	Animalia, Leptogorgia laxa, Eukaryota, Gorgoniidae, Cnidaria, Anthozoa, Leptogorgia, Metazoa	284.128	2M+K
M284T651	LTS0256604	http://www.wikidata.org/entity/Q105202456	O=C/C=C/c1ccc2c(c1)[C@H](CO)[C@@H](c1ccc(O)cc1)O2	InChI=1S/C18H16O4/c19-9-1-2-12-3-8-17-15(10-12)16(11-20)18(22-17)13-4-6-14(21)7-5-13/h1-10,16,18,20-21H,11H2/b2-1+/t16-,18+/m0/s1	OXARWFHMBHALJA-HKGBUXQTSA-N	(2E)-3-[(2S,3R)-3-(hydroxymethyl)-2-(4-hydroxyphenyl)-2,3-dihydro-1-benzofuran-5-yl]prop-2-enal	C18H16O4	296.318	Shikimates and Phenylpropanoids	Lignans	Neolignans	Organic compounds	Phenylpropanoids and polyketides	2-arylbenzofuran flavonoids	2-arylbenzofuran flavonoids	Pinaceae, Eukaryota, Picea morrisonicola, Plantae, Archaeplastida, Pinopsida, Tracheophyta, Picea, Streptophyta, Viridiplantae	284.128	M+NH4
M284T651	LTS0256604	http://www.wikidata.org/entity/Q105202456	O=C/C=C/c1ccc2c(c1)[C@H](CO)[C@@H](c1ccc(O)cc1)O2	InChI=1S/C18H16O4/c19-9-1-2-12-3-8-17-15(10-12)16(11-20)18(22-17)13-4-6-14(21)7-5-13/h1-10,16,18,20-21H,11H2/b2-1+/t16-,18+/m0/s1	OXARWFHMBHALJA-HKGBUXQTSA-N	(2E)-3-[(2S,3R)-3-(hydroxymethyl)-2-(4-hydroxyphenyl)-2,3-dihydro-1-benzofuran-5-yl]prop-2-enal	C18H16O4	296.318	Shikimates and Phenylpropanoids	Lignans	Neolignans	Organic compounds	Phenylpropanoids and polyketides	2-arylbenzofuran flavonoids	2-arylbenzofuran flavonoids	Pinaceae, Eukaryota, Picea morrisonicola, Plantae, Archaeplastida, Pinopsida, Tracheophyta, Picea, Streptophyta, Viridiplantae	284.128	2M+3H2O+2H
M284T651	LTS0267785	http://www.wikidata.org/entity/Q105217794	COc1cccc2c1C(=O)C([C@@H](C)O)=C(CC(C)=O)C2=O	InChI=1S/C16H16O5/c1-8(17)7-11-13(9(2)18)16(20)14-10(15(11)19)5-4-6-12(14)21-3/h4-6,9,18H,7H2,1-3H3/t9-/m1/s1	QBHNGFXJGYIVTI-SECBINFHSA-N	3-[(1R)-1-hydroxyethyl]-5-methoxy-2-(2-oxopropyl)-1,4-dihydronaphthalene-1,4-dione	C16H16O5	288.296	Polyketides	Naphthalenes	Naphthoquinones	Organic compounds	Benzenoids	Naphthalenes	Naphthoquinones	Eleutherine, Iridaceae, Eukaryota, Archaeplastida, Plantae, Liliopsida, Eleutherine bulbosa, Magnoliopsida, Tracheophyta, Streptophyta, Viridiplantae	284.128	2M+NH4
M284T651	LTS0267785	http://www.wikidata.org/entity/Q105217794	COc1cccc2c1C(=O)C([C@@H](C)O)=C(CC(C)=O)C2=O	InChI=1S/C16H16O5/c1-8(17)7-11-13(9(2)18)16(20)14-10(15(11)19)5-4-6-12(14)21-3/h4-6,9,18H,7H2,1-3H3/t9-/m1/s1	QBHNGFXJGYIVTI-SECBINFHSA-N	3-[(1R)-1-hydroxyethyl]-5-methoxy-2-(2-oxopropyl)-1,4-dihydronaphthalene-1,4-dione	C16H16O5	288.296	Polyketides	Naphthalenes	Naphthoquinones	Organic compounds	Benzenoids	Naphthalenes	Naphthoquinones	Eleutherine, Iridaceae, Eukaryota, Archaeplastida, Plantae, Liliopsida, Eleutherine bulbosa, Magnoliopsida, Tracheophyta, Streptophyta, Viridiplantae	284.128	2M+Na
M284T651	LTS0259904	http://www.wikidata.org/entity/Q104908744	C[C@@H]1CC=C2[C@@]13C[C@@]1(O)O[C@H](OC[C@]2(C)[C@@]1(C)O)[C@@H]3O	InChI=1S/C15H22O5/c1-8-4-5-9-12(2)7-19-11-10(16)14(8,9)6-15(18,20-11)13(12,3)17/h5,8,10-11,16-18H,4,6-7H2,1-3H3/t8-,10+,11+,12+,13-,14-,15-/m1/s1	ABPRNZFKAHLYNW-UQCWRGLOSA-N	(1R,5R,6R,8R,10S,13R,14R)-1,5,13-trimethyl-9,11-dioxatetracyclo[6.4.1.1‚Å∂,¬π‚Å∞.0¬≤,‚Å∂]tetradec-2-ene-8,13,14-triol	C15H22O5	282.333	Terpenoids	Sesquiterpenoids	Prezizaane sesquiterpenoids	Organic compounds	Lipids and lipid-like molecules	Prenol lipids	Sesquiterpenoids	Eukaryota, Illicium, Plantae, Archaeplastida, Magnoliopsida, Schisandraceae, Tracheophyta, Streptophyta, Illicium merrillianum	284.128	M+3H
M284T651	LTS0259904	http://www.wikidata.org/entity/Q104908744	C[C@@H]1CC=C2[C@@]13C[C@@]1(O)O[C@H](OC[C@]2(C)[C@@]1(C)O)[C@@H]3O	InChI=1S/C15H22O5/c1-8-4-5-9-12(2)7-19-11-10(16)14(8,9)6-15(18,20-11)13(12,3)17/h5,8,10-11,16-18H,4,6-7H2,1-3H3/t8-,10+,11+,12+,13-,14-,15-/m1/s1	ABPRNZFKAHLYNW-UQCWRGLOSA-N	(1R,5R,6R,8R,10S,13R,14R)-1,5,13-trimethyl-9,11-dioxatetracyclo[6.4.1.1‚Å∂,¬π‚Å∞.0¬≤,‚Å∂]tetradec-2-ene-8,13,14-triol	C15H22O5	282.333	Terpenoids	Sesquiterpenoids	Prezizaane sesquiterpenoids	Organic compounds	Lipids and lipid-like molecules	Prenol lipids	Sesquiterpenoids	Eukaryota, Illicium, Plantae, Archaeplastida, Magnoliopsida, Schisandraceae, Tracheophyta, Streptophyta, Illicium merrillianum	284.128	M+2H
M284T651	LTS0039993	http://www.wikidata.org/entity/Q105175140	Oc1ccc(C[C@@H]2COc3c(ccc4c3OCO4)C2)cc1	InChI=1S/C17H16O4/c18-14-4-1-11(2-5-14)7-12-8-13-3-6-15-17(21-10-20-15)16(13)19-9-12/h1-6,12,18H,7-10H2/t12-/m0/s1	MYSCAVCZMPXPHD-LBPRGKRZSA-N	4-{[(11S)-3,5,13-trioxatricyclo[7.4.0.0¬≤,‚Å∂]trideca-1(9),2(6),7-trien-11-yl]methyl}phenol	C17H16O4	284.307	Shikimates and Phenylpropanoids	Lignans	Dibenzylbutyrolactone lignans	Organic compounds	Phenylpropanoids and polyketides	Homoisoflavonoids	Homoisoflavans	Dracaena draco, Asparagaceae, Eukaryota, Plantae, Archaeplastida, Liliopsida, Dracaena, Dracaena cinnabari, Magnoliopsida, Tracheophyta, Viridiplantae, Streptophyta	284.128	M+H
M284T651	LTS0039993	http://www.wikidata.org/entity/Q105175140	Oc1ccc(C[C@@H]2COc3c(ccc4c3OCO4)C2)cc1	InChI=1S/C17H16O4/c18-14-4-1-11(2-5-14)7-12-8-13-3-6-15-17(21-10-20-15)16(13)19-9-12/h1-6,12,18H,7-10H2/t12-/m0/s1	MYSCAVCZMPXPHD-LBPRGKRZSA-N	4-{[(11S)-3,5,13-trioxatricyclo[7.4.0.0¬≤,‚Å∂]trideca-1(9),2(6),7-trien-11-yl]methyl}phenol	C17H16O4	284.307	Shikimates and Phenylpropanoids	Lignans	Dibenzylbutyrolactone lignans	Organic compounds	Phenylpropanoids and polyketides	Homoisoflavonoids	Homoisoflavans	Dracaena draco, Asparagaceae, Eukaryota, Plantae, Archaeplastida, Liliopsida, Dracaena, Dracaena cinnabari, Magnoliopsida, Tracheophyta, Viridiplantae, Streptophyta	284.128	2M+H
M243T650	LTS0110032	http://www.wikidata.org/entity/Q82770326	CS(=O)(=O)C=CCO	InChI=1S/C4H8O3S/c1-8(6,7)4-2-3-5/h2,4-5H,3H2,1H3	QVJRMEOIOMVCKY-UHFFFAOYSA-N	3-methanesulfonylprop-2-en-1-ol	C4H8O3S	136.171	Fatty acids	Fatty acyls	Fatty alcohols	Organic compounds	Organosulfur compounds	Sulfonyls	Sulfones	Clinacanthus siamensis, Acanthaceae, Eukaryota, Plantae, Archaeplastida, Clinacanthus, Magnoliopsida, Clinacanthus nutans, Tracheophyta, Streptophyta, Viridiplantae	242.568	M+3ACN+2H
M243T650	LTS0110032	http://www.wikidata.org/entity/Q82770326	CS(=O)(=O)C=CCO	InChI=1S/C4H8O3S/c1-8(6,7)4-2-3-5/h2,4-5H,3H2,1H3	QVJRMEOIOMVCKY-UHFFFAOYSA-N	3-methanesulfonylprop-2-en-1-ol	C4H8O3S	136.171	Fatty acids	Fatty acyls	Fatty alcohols	Organic compounds	Organosulfur compounds	Sulfonyls	Sulfones	Clinacanthus siamensis, Acanthaceae, Eukaryota, Plantae, Archaeplastida, Clinacanthus, Magnoliopsida, Clinacanthus nutans, Tracheophyta, Streptophyta, Viridiplantae	242.568	M+TFA-H
M243T650	LTS0103990	http://www.wikidata.org/entity/Q77511239	COc1cccc2c1C(=O)O[C@H](CCC[C@H](C)O)C2	InChI=1S/C15H20O4/c1-10(16)5-3-7-12-9-11-6-4-8-13(18-2)14(11)15(17)19-12/h4,6,8,10,12,16H,3,5,7,9H2,1-2H3/t10-,12+/m0/s1	ANQUMTXATCXENQ-CMPLNLGQSA-N	(3R)-3-[(4S)-4-hydroxypentyl]-8-methoxy-3,4-dihydro-1H-2-benzopyran-1-one	C15H20O4	264.317	Shikimates and Phenylpropanoids	Coumarins	Isocoumarins	Organic compounds	Organoheterocyclic compounds	Benzopyrans	2-benzopyrans	Fungi, Ascomycota, Aspergillaceae, Eukaryota, Penicillium, Eurotiomycetes, Trichocomaceae	242.568	M+2H+Na
M243T650	LTS0103990	http://www.wikidata.org/entity/Q77511239	COc1cccc2c1C(=O)O[C@H](CCC[C@H](C)O)C2	InChI=1S/C15H20O4/c1-10(16)5-3-7-12-9-11-6-4-8-13(18-2)14(11)15(17)19-12/h4,6,8,10,12,16H,3,5,7,9H2,1-2H3/t10-,12+/m0/s1	ANQUMTXATCXENQ-CMPLNLGQSA-N	(3R)-3-[(4S)-4-hydroxypentyl]-8-methoxy-3,4-dihydro-1H-2-benzopyran-1-one	C15H20O4	264.317	Shikimates and Phenylpropanoids	Coumarins	Isocoumarins	Organic compounds	Organoheterocyclic compounds	Benzopyrans	2-benzopyrans	Fungi, Ascomycota, Aspergillaceae, Eukaryota, Penicillium, Eurotiomycetes, Trichocomaceae	242.568	M+H+2Na
M243T650	LTS0103990	http://www.wikidata.org/entity/Q77511239	COc1cccc2c1C(=O)O[C@H](CCC[C@H](C)O)C2	InChI=1S/C15H20O4/c1-10(16)5-3-7-12-9-11-6-4-8-13(18-2)14(11)15(17)19-12/h4,6,8,10,12,16H,3,5,7,9H2,1-2H3/t10-,12+/m0/s1	ANQUMTXATCXENQ-CMPLNLGQSA-N	(3R)-3-[(4S)-4-hydroxypentyl]-8-methoxy-3,4-dihydro-1H-2-benzopyran-1-one	C15H20O4	264.317	Shikimates and Phenylpropanoids	Coumarins	Isocoumarins	Organic compounds	Organoheterocyclic compounds	Benzopyrans	2-benzopyrans	Fungi, Ascomycota, Aspergillaceae, Eukaryota, Penicillium, Eurotiomycetes, Trichocomaceae	242.568	M+3Na
M243T650	LTS0103990	http://www.wikidata.org/entity/Q77511239	COc1cccc2c1C(=O)O[C@H](CCC[C@H](C)O)C2	InChI=1S/C15H20O4/c1-10(16)5-3-7-12-9-11-6-4-8-13(18-2)14(11)15(17)19-12/h4,6,8,10,12,16H,3,5,7,9H2,1-2H3/t10-,12+/m0/s1	ANQUMTXATCXENQ-CMPLNLGQSA-N	(3R)-3-[(4S)-4-hydroxypentyl]-8-methoxy-3,4-dihydro-1H-2-benzopyran-1-one	C15H20O4	264.317	Shikimates and Phenylpropanoids	Coumarins	Isocoumarins	Organic compounds	Organoheterocyclic compounds	Benzopyrans	2-benzopyrans	Fungi, Ascomycota, Aspergillaceae, Eukaryota, Penicillium, Eurotiomycetes, Trichocomaceae	242.568	M+H+Na
M243T650	LTS0103990	http://www.wikidata.org/entity/Q77511239	COc1cccc2c1C(=O)O[C@H](CCC[C@H](C)O)C2	InChI=1S/C15H20O4/c1-10(16)5-3-7-12-9-11-6-4-8-13(18-2)14(11)15(17)19-12/h4,6,8,10,12,16H,3,5,7,9H2,1-2H3/t10-,12+/m0/s1	ANQUMTXATCXENQ-CMPLNLGQSA-N	(3R)-3-[(4S)-4-hydroxypentyl]-8-methoxy-3,4-dihydro-1H-2-benzopyran-1-one	C15H20O4	264.317	Shikimates and Phenylpropanoids	Coumarins	Isocoumarins	Organic compounds	Organoheterocyclic compounds	Benzopyrans	2-benzopyrans	Fungi, Ascomycota, Aspergillaceae, Eukaryota, Penicillium, Eurotiomycetes, Trichocomaceae	242.568	M+H+K
M243T650	LTS0103990	http://www.wikidata.org/entity/Q77511239	COc1cccc2c1C(=O)O[C@H](CCC[C@H](C)O)C2	InChI=1S/C15H20O4/c1-10(16)5-3-7-12-9-11-6-4-8-13(18-2)14(11)15(17)19-12/h4,6,8,10,12,16H,3,5,7,9H2,1-2H3/t10-,12+/m0/s1	ANQUMTXATCXENQ-CMPLNLGQSA-N	(3R)-3-[(4S)-4-hydroxypentyl]-8-methoxy-3,4-dihydro-1H-2-benzopyran-1-one	C15H20O4	264.317	Shikimates and Phenylpropanoids	Coumarins	Isocoumarins	Organic compounds	Organoheterocyclic compounds	Benzopyrans	2-benzopyrans	Fungi, Ascomycota, Aspergillaceae, Eukaryota, Penicillium, Eurotiomycetes, Trichocomaceae	242.568	M+ACN+2H
M243T650	LTS0103990	http://www.wikidata.org/entity/Q77511239	COc1cccc2c1C(=O)O[C@H](CCC[C@H](C)O)C2	InChI=1S/C15H20O4/c1-10(16)5-3-7-12-9-11-6-4-8-13(18-2)14(11)15(17)19-12/h4,6,8,10,12,16H,3,5,7,9H2,1-2H3/t10-,12+/m0/s1	ANQUMTXATCXENQ-CMPLNLGQSA-N	(3R)-3-[(4S)-4-hydroxypentyl]-8-methoxy-3,4-dihydro-1H-2-benzopyran-1-one	C15H20O4	264.317	Shikimates and Phenylpropanoids	Coumarins	Isocoumarins	Organic compounds	Organoheterocyclic compounds	Benzopyrans	2-benzopyrans	Fungi, Ascomycota, Aspergillaceae, Eukaryota, Penicillium, Eurotiomycetes, Trichocomaceae	242.568	M+2Na
M243T650	LTS0103990	http://www.wikidata.org/entity/Q77511239	COc1cccc2c1C(=O)O[C@H](CCC[C@H](C)O)C2	InChI=1S/C15H20O4/c1-10(16)5-3-7-12-9-11-6-4-8-13(18-2)14(11)15(17)19-12/h4,6,8,10,12,16H,3,5,7,9H2,1-2H3/t10-,12+/m0/s1	ANQUMTXATCXENQ-CMPLNLGQSA-N	(3R)-3-[(4S)-4-hydroxypentyl]-8-methoxy-3,4-dihydro-1H-2-benzopyran-1-one	C15H20O4	264.317	Shikimates and Phenylpropanoids	Coumarins	Isocoumarins	Organic compounds	Organoheterocyclic compounds	Benzopyrans	2-benzopyrans	Fungi, Ascomycota, Aspergillaceae, Eukaryota, Penicillium, Eurotiomycetes, Trichocomaceae	242.568	M+2ACN+2H
M243T650	LTS0103990	http://www.wikidata.org/entity/Q77511239	COc1cccc2c1C(=O)O[C@H](CCC[C@H](C)O)C2	InChI=1S/C15H20O4/c1-10(16)5-3-7-12-9-11-6-4-8-13(18-2)14(11)15(17)19-12/h4,6,8,10,12,16H,3,5,7,9H2,1-2H3/t10-,12+/m0/s1	ANQUMTXATCXENQ-CMPLNLGQSA-N	(3R)-3-[(4S)-4-hydroxypentyl]-8-methoxy-3,4-dihydro-1H-2-benzopyran-1-one	C15H20O4	264.317	Shikimates and Phenylpropanoids	Coumarins	Isocoumarins	Organic compounds	Organoheterocyclic compounds	Benzopyrans	2-benzopyrans	Fungi, Ascomycota, Aspergillaceae, Eukaryota, Penicillium, Eurotiomycetes, Trichocomaceae	242.568	M+Na
M243T650	LTS0103990	http://www.wikidata.org/entity/Q77511239	COc1cccc2c1C(=O)O[C@H](CCC[C@H](C)O)C2	InChI=1S/C15H20O4/c1-10(16)5-3-7-12-9-11-6-4-8-13(18-2)14(11)15(17)19-12/h4,6,8,10,12,16H,3,5,7,9H2,1-2H3/t10-,12+/m0/s1	ANQUMTXATCXENQ-CMPLNLGQSA-N	(3R)-3-[(4S)-4-hydroxypentyl]-8-methoxy-3,4-dihydro-1H-2-benzopyran-1-one	C15H20O4	264.317	Shikimates and Phenylpropanoids	Coumarins	Isocoumarins	Organic compounds	Organoheterocyclic compounds	Benzopyrans	2-benzopyrans	Fungi, Ascomycota, Aspergillaceae, Eukaryota, Penicillium, Eurotiomycetes, Trichocomaceae	242.568	M+CH3OH+H
M243T650	LTS0103990	http://www.wikidata.org/entity/Q77511239	COc1cccc2c1C(=O)O[C@H](CCC[C@H](C)O)C2	InChI=1S/C15H20O4/c1-10(16)5-3-7-12-9-11-6-4-8-13(18-2)14(11)15(17)19-12/h4,6,8,10,12,16H,3,5,7,9H2,1-2H3/t10-,12+/m0/s1	ANQUMTXATCXENQ-CMPLNLGQSA-N	(3R)-3-[(4S)-4-hydroxypentyl]-8-methoxy-3,4-dihydro-1H-2-benzopyran-1-one	C15H20O4	264.317	Shikimates and Phenylpropanoids	Coumarins	Isocoumarins	Organic compounds	Organoheterocyclic compounds	Benzopyrans	2-benzopyrans	Fungi, Ascomycota, Aspergillaceae, Eukaryota, Penicillium, Eurotiomycetes, Trichocomaceae	242.568	M+K
M243T650	LTS0103990	http://www.wikidata.org/entity/Q77511239	COc1cccc2c1C(=O)O[C@H](CCC[C@H](C)O)C2	InChI=1S/C15H20O4/c1-10(16)5-3-7-12-9-11-6-4-8-13(18-2)14(11)15(17)19-12/h4,6,8,10,12,16H,3,5,7,9H2,1-2H3/t10-,12+/m0/s1	ANQUMTXATCXENQ-CMPLNLGQSA-N	(3R)-3-[(4S)-4-hydroxypentyl]-8-methoxy-3,4-dihydro-1H-2-benzopyran-1-one	C15H20O4	264.317	Shikimates and Phenylpropanoids	Coumarins	Isocoumarins	Organic compounds	Organoheterocyclic compounds	Benzopyrans	2-benzopyrans	Fungi, Ascomycota, Aspergillaceae, Eukaryota, Penicillium, Eurotiomycetes, Trichocomaceae	242.568	M+ACN+H
M243T650	LTS0103990	http://www.wikidata.org/entity/Q77511239	COc1cccc2c1C(=O)O[C@H](CCC[C@H](C)O)C2	InChI=1S/C15H20O4/c1-10(16)5-3-7-12-9-11-6-4-8-13(18-2)14(11)15(17)19-12/h4,6,8,10,12,16H,3,5,7,9H2,1-2H3/t10-,12+/m0/s1	ANQUMTXATCXENQ-CMPLNLGQSA-N	(3R)-3-[(4S)-4-hydroxypentyl]-8-methoxy-3,4-dihydro-1H-2-benzopyran-1-one	C15H20O4	264.317	Shikimates and Phenylpropanoids	Coumarins	Isocoumarins	Organic compounds	Organoheterocyclic compounds	Benzopyrans	2-benzopyrans	Fungi, Ascomycota, Aspergillaceae, Eukaryota, Penicillium, Eurotiomycetes, Trichocomaceae	242.568	M+2Na-H
M243T650	LTS0103990	http://www.wikidata.org/entity/Q77511239	COc1cccc2c1C(=O)O[C@H](CCC[C@H](C)O)C2	InChI=1S/C15H20O4/c1-10(16)5-3-7-12-9-11-6-4-8-13(18-2)14(11)15(17)19-12/h4,6,8,10,12,16H,3,5,7,9H2,1-2H3/t10-,12+/m0/s1	ANQUMTXATCXENQ-CMPLNLGQSA-N	(3R)-3-[(4S)-4-hydroxypentyl]-8-methoxy-3,4-dihydro-1H-2-benzopyran-1-one	C15H20O4	264.317	Shikimates and Phenylpropanoids	Coumarins	Isocoumarins	Organic compounds	Organoheterocyclic compounds	Benzopyrans	2-benzopyrans	Fungi, Ascomycota, Aspergillaceae, Eukaryota, Penicillium, Eurotiomycetes, Trichocomaceae	242.568	M+IsoProp+H
M243T650	LTS0103990	http://www.wikidata.org/entity/Q77511239	COc1cccc2c1C(=O)O[C@H](CCC[C@H](C)O)C2	InChI=1S/C15H20O4/c1-10(16)5-3-7-12-9-11-6-4-8-13(18-2)14(11)15(17)19-12/h4,6,8,10,12,16H,3,5,7,9H2,1-2H3/t10-,12+/m0/s1	ANQUMTXATCXENQ-CMPLNLGQSA-N	(3R)-3-[(4S)-4-hydroxypentyl]-8-methoxy-3,4-dihydro-1H-2-benzopyran-1-one	C15H20O4	264.317	Shikimates and Phenylpropanoids	Coumarins	Isocoumarins	Organic compounds	Organoheterocyclic compounds	Benzopyrans	2-benzopyrans	Fungi, Ascomycota, Aspergillaceae, Eukaryota, Penicillium, Eurotiomycetes, Trichocomaceae	242.568	M+ACN+Na
M243T650	LTS0103990	http://www.wikidata.org/entity/Q77511239	COc1cccc2c1C(=O)O[C@H](CCC[C@H](C)O)C2	InChI=1S/C15H20O4/c1-10(16)5-3-7-12-9-11-6-4-8-13(18-2)14(11)15(17)19-12/h4,6,8,10,12,16H,3,5,7,9H2,1-2H3/t10-,12+/m0/s1	ANQUMTXATCXENQ-CMPLNLGQSA-N	(3R)-3-[(4S)-4-hydroxypentyl]-8-methoxy-3,4-dihydro-1H-2-benzopyran-1-one	C15H20O4	264.317	Shikimates and Phenylpropanoids	Coumarins	Isocoumarins	Organic compounds	Organoheterocyclic compounds	Benzopyrans	2-benzopyrans	Fungi, Ascomycota, Aspergillaceae, Eukaryota, Penicillium, Eurotiomycetes, Trichocomaceae	242.568	M+2K+H
M243T650	LTS0103990	http://www.wikidata.org/entity/Q77511239	COc1cccc2c1C(=O)O[C@H](CCC[C@H](C)O)C2	InChI=1S/C15H20O4/c1-10(16)5-3-7-12-9-11-6-4-8-13(18-2)14(11)15(17)19-12/h4,6,8,10,12,16H,3,5,7,9H2,1-2H3/t10-,12+/m0/s1	ANQUMTXATCXENQ-CMPLNLGQSA-N	(3R)-3-[(4S)-4-hydroxypentyl]-8-methoxy-3,4-dihydro-1H-2-benzopyran-1-one	C15H20O4	264.317	Shikimates and Phenylpropanoids	Coumarins	Isocoumarins	Organic compounds	Organoheterocyclic compounds	Benzopyrans	2-benzopyrans	Fungi, Ascomycota, Aspergillaceae, Eukaryota, Penicillium, Eurotiomycetes, Trichocomaceae	242.568	M+DMSO+H
M243T650	LTS0103990	http://www.wikidata.org/entity/Q77511239	COc1cccc2c1C(=O)O[C@H](CCC[C@H](C)O)C2	InChI=1S/C15H20O4/c1-10(16)5-3-7-12-9-11-6-4-8-13(18-2)14(11)15(17)19-12/h4,6,8,10,12,16H,3,5,7,9H2,1-2H3/t10-,12+/m0/s1	ANQUMTXATCXENQ-CMPLNLGQSA-N	(3R)-3-[(4S)-4-hydroxypentyl]-8-methoxy-3,4-dihydro-1H-2-benzopyran-1-one	C15H20O4	264.317	Shikimates and Phenylpropanoids	Coumarins	Isocoumarins	Organic compounds	Organoheterocyclic compounds	Benzopyrans	2-benzopyrans	Fungi, Ascomycota, Aspergillaceae, Eukaryota, Penicillium, Eurotiomycetes, Trichocomaceae	242.568	M+2ACN+H
M243T650	LTS0103990	http://www.wikidata.org/entity/Q77511239	COc1cccc2c1C(=O)O[C@H](CCC[C@H](C)O)C2	InChI=1S/C15H20O4/c1-10(16)5-3-7-12-9-11-6-4-8-13(18-2)14(11)15(17)19-12/h4,6,8,10,12,16H,3,5,7,9H2,1-2H3/t10-,12+/m0/s1	ANQUMTXATCXENQ-CMPLNLGQSA-N	(3R)-3-[(4S)-4-hydroxypentyl]-8-methoxy-3,4-dihydro-1H-2-benzopyran-1-one	C15H20O4	264.317	Shikimates and Phenylpropanoids	Coumarins	Isocoumarins	Organic compounds	Organoheterocyclic compounds	Benzopyrans	2-benzopyrans	Fungi, Ascomycota, Aspergillaceae, Eukaryota, Penicillium, Eurotiomycetes, Trichocomaceae	242.568	M+IsoProp+Na+H
M243T650	LTS0103990	http://www.wikidata.org/entity/Q77511239	COc1cccc2c1C(=O)O[C@H](CCC[C@H](C)O)C2	InChI=1S/C15H20O4/c1-10(16)5-3-7-12-9-11-6-4-8-13(18-2)14(11)15(17)19-12/h4,6,8,10,12,16H,3,5,7,9H2,1-2H3/t10-,12+/m0/s1	ANQUMTXATCXENQ-CMPLNLGQSA-N	(3R)-3-[(4S)-4-hydroxypentyl]-8-methoxy-3,4-dihydro-1H-2-benzopyran-1-one	C15H20O4	264.317	Shikimates and Phenylpropanoids	Coumarins	Isocoumarins	Organic compounds	Organoheterocyclic compounds	Benzopyrans	2-benzopyrans	Fungi, Ascomycota, Aspergillaceae, Eukaryota, Penicillium, Eurotiomycetes, Trichocomaceae	242.568	2M+ACN+Na
M243T650	LTS0103990	http://www.wikidata.org/entity/Q77511239	COc1cccc2c1C(=O)O[C@H](CCC[C@H](C)O)C2	InChI=1S/C15H20O4/c1-10(16)5-3-7-12-9-11-6-4-8-13(18-2)14(11)15(17)19-12/h4,6,8,10,12,16H,3,5,7,9H2,1-2H3/t10-,12+/m0/s1	ANQUMTXATCXENQ-CMPLNLGQSA-N	(3R)-3-[(4S)-4-hydroxypentyl]-8-methoxy-3,4-dihydro-1H-2-benzopyran-1-one	C15H20O4	264.317	Shikimates and Phenylpropanoids	Coumarins	Isocoumarins	Organic compounds	Organoheterocyclic compounds	Benzopyrans	2-benzopyrans	Fungi, Ascomycota, Aspergillaceae, Eukaryota, Penicillium, Eurotiomycetes, Trichocomaceae	242.568	M+Cl
M243T650	LTS0103990	http://www.wikidata.org/entity/Q77511239	COc1cccc2c1C(=O)O[C@H](CCC[C@H](C)O)C2	InChI=1S/C15H20O4/c1-10(16)5-3-7-12-9-11-6-4-8-13(18-2)14(11)15(17)19-12/h4,6,8,10,12,16H,3,5,7,9H2,1-2H3/t10-,12+/m0/s1	ANQUMTXATCXENQ-CMPLNLGQSA-N	(3R)-3-[(4S)-4-hydroxypentyl]-8-methoxy-3,4-dihydro-1H-2-benzopyran-1-one	C15H20O4	264.317	Shikimates and Phenylpropanoids	Coumarins	Isocoumarins	Organic compounds	Organoheterocyclic compounds	Benzopyrans	2-benzopyrans	Fungi, Ascomycota, Aspergillaceae, Eukaryota, Penicillium, Eurotiomycetes, Trichocomaceae	242.568	M+K-2H
M243T650	LTS0103990	http://www.wikidata.org/entity/Q77511239	COc1cccc2c1C(=O)O[C@H](CCC[C@H](C)O)C2	InChI=1S/C15H20O4/c1-10(16)5-3-7-12-9-11-6-4-8-13(18-2)14(11)15(17)19-12/h4,6,8,10,12,16H,3,5,7,9H2,1-2H3/t10-,12+/m0/s1	ANQUMTXATCXENQ-CMPLNLGQSA-N	(3R)-3-[(4S)-4-hydroxypentyl]-8-methoxy-3,4-dihydro-1H-2-benzopyran-1-one	C15H20O4	264.317	Shikimates and Phenylpropanoids	Coumarins	Isocoumarins	Organic compounds	Organoheterocyclic compounds	Benzopyrans	2-benzopyrans	Fungi, Ascomycota, Aspergillaceae, Eukaryota, Penicillium, Eurotiomycetes, Trichocomaceae	242.568	M+FA-H
M243T650	LTS0103990	http://www.wikidata.org/entity/Q77511239	COc1cccc2c1C(=O)O[C@H](CCC[C@H](C)O)C2	InChI=1S/C15H20O4/c1-10(16)5-3-7-12-9-11-6-4-8-13(18-2)14(11)15(17)19-12/h4,6,8,10,12,16H,3,5,7,9H2,1-2H3/t10-,12+/m0/s1	ANQUMTXATCXENQ-CMPLNLGQSA-N	(3R)-3-[(4S)-4-hydroxypentyl]-8-methoxy-3,4-dihydro-1H-2-benzopyran-1-one	C15H20O4	264.317	Shikimates and Phenylpropanoids	Coumarins	Isocoumarins	Organic compounds	Organoheterocyclic compounds	Benzopyrans	2-benzopyrans	Fungi, Ascomycota, Aspergillaceae, Eukaryota, Penicillium, Eurotiomycetes, Trichocomaceae	242.568	M+Hac-H
M243T650	LTS0103990	http://www.wikidata.org/entity/Q77511239	COc1cccc2c1C(=O)O[C@H](CCC[C@H](C)O)C2	InChI=1S/C15H20O4/c1-10(16)5-3-7-12-9-11-6-4-8-13(18-2)14(11)15(17)19-12/h4,6,8,10,12,16H,3,5,7,9H2,1-2H3/t10-,12+/m0/s1	ANQUMTXATCXENQ-CMPLNLGQSA-N	(3R)-3-[(4S)-4-hydroxypentyl]-8-methoxy-3,4-dihydro-1H-2-benzopyran-1-one	C15H20O4	264.317	Shikimates and Phenylpropanoids	Coumarins	Isocoumarins	Organic compounds	Organoheterocyclic compounds	Benzopyrans	2-benzopyrans	Fungi, Ascomycota, Aspergillaceae, Eukaryota, Penicillium, Eurotiomycetes, Trichocomaceae	242.568	M+Br
M243T650	LTS0103990	http://www.wikidata.org/entity/Q77511239	COc1cccc2c1C(=O)O[C@H](CCC[C@H](C)O)C2	InChI=1S/C15H20O4/c1-10(16)5-3-7-12-9-11-6-4-8-13(18-2)14(11)15(17)19-12/h4,6,8,10,12,16H,3,5,7,9H2,1-2H3/t10-,12+/m0/s1	ANQUMTXATCXENQ-CMPLNLGQSA-N	(3R)-3-[(4S)-4-hydroxypentyl]-8-methoxy-3,4-dihydro-1H-2-benzopyran-1-one	C15H20O4	264.317	Shikimates and Phenylpropanoids	Coumarins	Isocoumarins	Organic compounds	Organoheterocyclic compounds	Benzopyrans	2-benzopyrans	Fungi, Ascomycota, Aspergillaceae, Eukaryota, Penicillium, Eurotiomycetes, Trichocomaceae	242.568	2M+FA-H
M243T650	LTS0103990	http://www.wikidata.org/entity/Q77511239	COc1cccc2c1C(=O)O[C@H](CCC[C@H](C)O)C2	InChI=1S/C15H20O4/c1-10(16)5-3-7-12-9-11-6-4-8-13(18-2)14(11)15(17)19-12/h4,6,8,10,12,16H,3,5,7,9H2,1-2H3/t10-,12+/m0/s1	ANQUMTXATCXENQ-CMPLNLGQSA-N	(3R)-3-[(4S)-4-hydroxypentyl]-8-methoxy-3,4-dihydro-1H-2-benzopyran-1-one	C15H20O4	264.317	Shikimates and Phenylpropanoids	Coumarins	Isocoumarins	Organic compounds	Organoheterocyclic compounds	Benzopyrans	2-benzopyrans	Fungi, Ascomycota, Aspergillaceae, Eukaryota, Penicillium, Eurotiomycetes, Trichocomaceae	242.568	2M+Hac-H
M243T650	LTS0126799	http://www.wikidata.org/entity/Q105348251	CC(C)CCCC(O)CCC(O)CC(=O)O	InChI=1S/C12H24O4/c1-9(2)4-3-5-10(13)6-7-11(14)8-12(15)16/h9-11,13-14H,3-8H2,1-2H3,(H,15,16)	YGSJKPPITBMSBE-UHFFFAOYSA-N	3,6-dihydroxy-10-methylundecanoic acid	C12H24O4	232.317	Fatty acids	Fatty Acids and Conjugates	Hydroxy fatty acids	Organic compounds	Organic acids and derivatives	Hydroxy acids and derivatives	Medium-chain hydroxy acids and derivatives	Lafuentea rotundifolia, Plantaginaceae, Eukaryota, Plantae, Archaeplastida, Magnoliopsida, Lafuentea, Tracheophyta, Viridiplantae, Streptophyta	242.568	M+H+NH4
M243T650	LTS0126799	http://www.wikidata.org/entity/Q105348251	CC(C)CCCC(O)CCC(O)CC(=O)O	InChI=1S/C12H24O4/c1-9(2)4-3-5-10(13)6-7-11(14)8-12(15)16/h9-11,13-14H,3-8H2,1-2H3,(H,15,16)	YGSJKPPITBMSBE-UHFFFAOYSA-N	3,6-dihydroxy-10-methylundecanoic acid	C12H24O4	232.317	Fatty acids	Fatty Acids and Conjugates	Hydroxy fatty acids	Organic compounds	Organic acids and derivatives	Hydroxy acids and derivatives	Medium-chain hydroxy acids and derivatives	Lafuentea rotundifolia, Plantaginaceae, Eukaryota, Plantae, Archaeplastida, Magnoliopsida, Lafuentea, Tracheophyta, Viridiplantae, Streptophyta	242.568	M+NH4
M243T650	LTS0126799	http://www.wikidata.org/entity/Q105348251	CC(C)CCCC(O)CCC(O)CC(=O)O	InChI=1S/C12H24O4/c1-9(2)4-3-5-10(13)6-7-11(14)8-12(15)16/h9-11,13-14H,3-8H2,1-2H3,(H,15,16)	YGSJKPPITBMSBE-UHFFFAOYSA-N	3,6-dihydroxy-10-methylundecanoic acid	C12H24O4	232.317	Fatty acids	Fatty Acids and Conjugates	Hydroxy fatty acids	Organic compounds	Organic acids and derivatives	Hydroxy acids and derivatives	Medium-chain hydroxy acids and derivatives	Lafuentea rotundifolia, Plantaginaceae, Eukaryota, Plantae, Archaeplastida, Magnoliopsida, Lafuentea, Tracheophyta, Viridiplantae, Streptophyta	242.568	2M+Na
M243T650	LTS0126799	http://www.wikidata.org/entity/Q105348251	CC(C)CCCC(O)CCC(O)CC(=O)O	InChI=1S/C12H24O4/c1-9(2)4-3-5-10(13)6-7-11(14)8-12(15)16/h9-11,13-14H,3-8H2,1-2H3,(H,15,16)	YGSJKPPITBMSBE-UHFFFAOYSA-N	3,6-dihydroxy-10-methylundecanoic acid	C12H24O4	232.317	Fatty acids	Fatty Acids and Conjugates	Hydroxy fatty acids	Organic compounds	Organic acids and derivatives	Hydroxy acids and derivatives	Medium-chain hydroxy acids and derivatives	Lafuentea rotundifolia, Plantaginaceae, Eukaryota, Plantae, Archaeplastida, Magnoliopsida, Lafuentea, Tracheophyta, Viridiplantae, Streptophyta	242.568	2M+3H2O+2H
M243T650	LTS0126799	http://www.wikidata.org/entity/Q105348251	CC(C)CCCC(O)CCC(O)CC(=O)O	InChI=1S/C12H24O4/c1-9(2)4-3-5-10(13)6-7-11(14)8-12(15)16/h9-11,13-14H,3-8H2,1-2H3,(H,15,16)	YGSJKPPITBMSBE-UHFFFAOYSA-N	3,6-dihydroxy-10-methylundecanoic acid	C12H24O4	232.317	Fatty acids	Fatty Acids and Conjugates	Hydroxy fatty acids	Organic compounds	Organic acids and derivatives	Hydroxy acids and derivatives	Medium-chain hydroxy acids and derivatives	Lafuentea rotundifolia, Plantaginaceae, Eukaryota, Plantae, Archaeplastida, Magnoliopsida, Lafuentea, Tracheophyta, Viridiplantae, Streptophyta	242.568	2M+K
M243T650	LTS0126799	http://www.wikidata.org/entity/Q105348251	CC(C)CCCC(O)CCC(O)CC(=O)O	InChI=1S/C12H24O4/c1-9(2)4-3-5-10(13)6-7-11(14)8-12(15)16/h9-11,13-14H,3-8H2,1-2H3,(H,15,16)	YGSJKPPITBMSBE-UHFFFAOYSA-N	3,6-dihydroxy-10-methylundecanoic acid	C12H24O4	232.317	Fatty acids	Fatty Acids and Conjugates	Hydroxy fatty acids	Organic compounds	Organic acids and derivatives	Hydroxy acids and derivatives	Medium-chain hydroxy acids and derivatives	Lafuentea rotundifolia, Plantaginaceae, Eukaryota, Plantae, Archaeplastida, Magnoliopsida, Lafuentea, Tracheophyta, Viridiplantae, Streptophyta	242.568	2M+ACN+H
M243T650	LTS0126799	http://www.wikidata.org/entity/Q105348251	CC(C)CCCC(O)CCC(O)CC(=O)O	InChI=1S/C12H24O4/c1-9(2)4-3-5-10(13)6-7-11(14)8-12(15)16/h9-11,13-14H,3-8H2,1-2H3,(H,15,16)	YGSJKPPITBMSBE-UHFFFAOYSA-N	3,6-dihydroxy-10-methylundecanoic acid	C12H24O4	232.317	Fatty acids	Fatty Acids and Conjugates	Hydroxy fatty acids	Organic compounds	Organic acids and derivatives	Hydroxy acids and derivatives	Medium-chain hydroxy acids and derivatives	Lafuentea rotundifolia, Plantaginaceae, Eukaryota, Plantae, Archaeplastida, Magnoliopsida, Lafuentea, Tracheophyta, Viridiplantae, Streptophyta	242.568	M+Na-2H
M243T650	LTS0090146	http://www.wikidata.org/entity/Q77376141	CC(=O)OC/C(C#CC1CO1)=C1\C=CC(=O)O1	InChI=1S/C12H10O5/c1-8(13)15-6-9(2-3-10-7-16-10)11-4-5-12(14)17-11/h4-5,10H,6-7H2,1H3/b11-9+	ACUGOKQSBBMKIL-PKNBQFBNSA-N	4-(oxiran-2-yl)-2-[(2E)-5-oxo-2,5-dihydrofuran-2-ylidene]but-3-yn-1-yl acetate	C12H10O5	234.205				Organic compounds	Organoheterocyclic compounds	Dihydrofurans	Butenolides	Fungi, Eukaryota, Elmerina caryae, Agaricomycetes, Auriculariaceae, Aporpiaceae, Elmerina, Basidiomycota	242.568	2M+NH4
M243T650	LTS0117358	http://www.wikidata.org/entity/Q104957224	CCOC(=O)c1nccc2c1[nH]c1ccccc12	InChI=1S/C14H12N2O2/c1-2-18-14(17)13-12-10(7-8-15-13)9-5-3-4-6-11(9)16-12/h3-8,16H,2H2,1H3	CFXOOHNXLDSCHT-UHFFFAOYSA-N	ethyl 9H-pyrido[3,4-b]indole-1-carboxylate	C14H12N2O2	240.258	Alkaloids	Tryptophan alkaloids	Carboline alkaloids	Organic compounds	Alkaloids and derivatives	Harmala alkaloids	Harmala alkaloids	Panax, Plantae, Magnoliopsida, Panax ginseng, Simaroubaceae, Eukaryota, Archaeplastida, Picrasma quassioides, Tracheophyta, Streptophyta, Araliaceae, Viridiplantae, Picrasma	242.568	M+3H
M243T650	LTS0038152	http://www.wikidata.org/entity/Q104914953	C=C1C(=O)O[C@H]2CC(=C)[C@@H]3CC(=O)C(=C)[C@@H]3C[C@H]12	InChI=1S/C15H16O3/c1-7-4-14-12(9(3)15(17)18-14)5-11-8(2)13(16)6-10(7)11/h10-12,14H,1-6H2/t10-,11-,12+,14-/m0/s1	AMUMWJJQRHRDOL-FMSGJZPZSA-N	(3aR,4aR,7aR,9aS)-3,5,8-trimethylidene-dodecahydroazuleno[6,5-b]furan-2,6-dione	C15H16O3	244.286	Terpenoids	Sesquiterpenoids	Guaiane sesquiterpenoids	Organic compounds	Lipids and lipid-like molecules	Prenol lipids	Guaianolides and derivatives	Arctotis aspera, Eukaryota, Arctotis auriculata, Archaeplastida, Asteraceae, Plantae, Arctotis, Magnoliopsida, Tracheophyta, Streptophyta, Viridiplantae	242.568	M+2H
M243T650	LTS0120304	http://www.wikidata.org/entity/Q104196657	CC1CC(O)CC(=O)CC=CC(O)CC(=O)O1	InChI=1S/C12H18O5/c1-8-5-11(15)6-9(13)3-2-4-10(14)7-12(16)17-8/h2,4,8,10-11,14-15H,3,5-7H2,1H3	RJASZLOHRFNJHC-UHFFFAOYSA-N	4,10-dihydroxy-12-methyl-1-oxacyclododec-5-ene-2,8-dione	C12H18O5	242.269	Polyketides	Macrolides	Macrolide lactones	Organic compounds	Phenylpropanoids and polyketides	Macrolides and analogues	Macrolides and analogues	Fungi, Ascomycota, Sordariomycetes, Eukaryota, Bionectriaceae, Dendrodochium	242.568	M+H
M243T650	LTS0120304	http://www.wikidata.org/entity/Q104196657	CC1CC(O)CC(=O)CC=CC(O)CC(=O)O1	InChI=1S/C12H18O5/c1-8-5-11(15)6-9(13)3-2-4-10(14)7-12(16)17-8/h2,4,8,10-11,14-15H,3,5-7H2,1H3	RJASZLOHRFNJHC-UHFFFAOYSA-N	4,10-dihydroxy-12-methyl-1-oxacyclododec-5-ene-2,8-dione	C12H18O5	242.269	Polyketides	Macrolides	Macrolide lactones	Organic compounds	Phenylpropanoids and polyketides	Macrolides and analogues	Macrolides and analogues	Fungi, Ascomycota, Sordariomycetes, Eukaryota, Bionectriaceae, Dendrodochium	242.568	2M+H
M468T649	LTS0121510	http://www.wikidata.org/entity/Q105174818	C[C@H](CO)[C@H]1OC(=O)C=C2C1=C[C@H]1OC(=O)[C@]3(C)[C@H]1[C@]2(C)[C@@H](Cl)[C@H](O)[C@@H]3O	InChI=1S/C19H23ClO7/c1-7(6-21)13-8-4-10-14-18(2,9(8)5-11(22)27-13)15(20)12(23)16(24)19(14,3)17(25)26-10/h4-5,7,10,12-16,21,23-24H,6H2,1-3H3/t7-,10-,12+,13-,14-,15+,16+,18-,19-/m1/s1	MYDXZQQTJDVANI-LWLJHPHVSA-N	(1S,6R,9R,12R,13R,14R,15R,16S)-15-chloro-13,14-dihydroxy-6-[(2R)-1-hydroxypropan-2-yl]-1,12-dimethyl-5,10-dioxatetracyclo[7.6.1.0¬≤,‚Å∑.0¬π¬≤,¬π‚Å∂]hexadeca-2,7-diene-4,11-dione	C19H23ClO7	398.835	Terpenoids	Diterpenoids	Nagilactone diterpenoids	Organic compounds	Organoheterocyclic compounds	Naphthopyrans	Naphthopyrans	Podocarpus, Podocarpus macrophyllus, Eukaryota, Archaeplastida, Plantae, Podocarpaceae, Pinopsida, Tracheophyta, Viridiplantae, Streptophyta	468.162	M+2ACN+2H
M468T649	LTS0121510	http://www.wikidata.org/entity/Q105174818	C[C@H](CO)[C@H]1OC(=O)C=C2C1=C[C@H]1OC(=O)[C@]3(C)[C@H]1[C@]2(C)[C@@H](Cl)[C@H](O)[C@@H]3O	InChI=1S/C19H23ClO7/c1-7(6-21)13-8-4-10-14-18(2,9(8)5-11(22)27-13)15(20)12(23)16(24)19(14,3)17(25)26-10/h4-5,7,10,12-16,21,23-24H,6H2,1-3H3/t7-,10-,12+,13-,14-,15+,16+,18-,19-/m1/s1	MYDXZQQTJDVANI-LWLJHPHVSA-N	(1S,6R,9R,12R,13R,14R,15R,16S)-15-chloro-13,14-dihydroxy-6-[(2R)-1-hydroxypropan-2-yl]-1,12-dimethyl-5,10-dioxatetracyclo[7.6.1.0¬≤,‚Å∑.0¬π¬≤,¬π‚Å∂]hexadeca-2,7-diene-4,11-dione	C19H23ClO7	398.835	Terpenoids	Diterpenoids	Nagilactone diterpenoids	Organic compounds	Organoheterocyclic compounds	Naphthopyrans	Naphthopyrans	Podocarpus, Podocarpus macrophyllus, Eukaryota, Archaeplastida, Plantae, Podocarpaceae, Pinopsida, Tracheophyta, Viridiplantae, Streptophyta	468.162	M+3ACN+2H
M468T649	LTS0121510	http://www.wikidata.org/entity/Q105174818	C[C@H](CO)[C@H]1OC(=O)C=C2C1=C[C@H]1OC(=O)[C@]3(C)[C@H]1[C@]2(C)[C@@H](Cl)[C@H](O)[C@@H]3O	InChI=1S/C19H23ClO7/c1-7(6-21)13-8-4-10-14-18(2,9(8)5-11(22)27-13)15(20)12(23)16(24)19(14,3)17(25)26-10/h4-5,7,10,12-16,21,23-24H,6H2,1-3H3/t7-,10-,12+,13-,14-,15+,16+,18-,19-/m1/s1	MYDXZQQTJDVANI-LWLJHPHVSA-N	(1S,6R,9R,12R,13R,14R,15R,16S)-15-chloro-13,14-dihydroxy-6-[(2R)-1-hydroxypropan-2-yl]-1,12-dimethyl-5,10-dioxatetracyclo[7.6.1.0¬≤,‚Å∑.0¬π¬≤,¬π‚Å∂]hexadeca-2,7-diene-4,11-dione	C19H23ClO7	398.835	Terpenoids	Diterpenoids	Nagilactone diterpenoids	Organic compounds	Organoheterocyclic compounds	Naphthopyrans	Naphthopyrans	Podocarpus, Podocarpus macrophyllus, Eukaryota, Archaeplastida, Plantae, Podocarpaceae, Pinopsida, Tracheophyta, Viridiplantae, Streptophyta	468.162	M+2K+H
M468T649	LTS0121510	http://www.wikidata.org/entity/Q105174818	C[C@H](CO)[C@H]1OC(=O)C=C2C1=C[C@H]1OC(=O)[C@]3(C)[C@H]1[C@]2(C)[C@@H](Cl)[C@H](O)[C@@H]3O	InChI=1S/C19H23ClO7/c1-7(6-21)13-8-4-10-14-18(2,9(8)5-11(22)27-13)15(20)12(23)16(24)19(14,3)17(25)26-10/h4-5,7,10,12-16,21,23-24H,6H2,1-3H3/t7-,10-,12+,13-,14-,15+,16+,18-,19-/m1/s1	MYDXZQQTJDVANI-LWLJHPHVSA-N	(1S,6R,9R,12R,13R,14R,15R,16S)-15-chloro-13,14-dihydroxy-6-[(2R)-1-hydroxypropan-2-yl]-1,12-dimethyl-5,10-dioxatetracyclo[7.6.1.0¬≤,‚Å∑.0¬π¬≤,¬π‚Å∂]hexadeca-2,7-diene-4,11-dione	C19H23ClO7	398.835	Terpenoids	Diterpenoids	Nagilactone diterpenoids	Organic compounds	Organoheterocyclic compounds	Naphthopyrans	Naphthopyrans	Podocarpus, Podocarpus macrophyllus, Eukaryota, Archaeplastida, Plantae, Podocarpaceae, Pinopsida, Tracheophyta, Viridiplantae, Streptophyta	468.162	M+DMSO+H
M468T649	LTS0121510	http://www.wikidata.org/entity/Q105174818	C[C@H](CO)[C@H]1OC(=O)C=C2C1=C[C@H]1OC(=O)[C@]3(C)[C@H]1[C@]2(C)[C@@H](Cl)[C@H](O)[C@@H]3O	InChI=1S/C19H23ClO7/c1-7(6-21)13-8-4-10-14-18(2,9(8)5-11(22)27-13)15(20)12(23)16(24)19(14,3)17(25)26-10/h4-5,7,10,12-16,21,23-24H,6H2,1-3H3/t7-,10-,12+,13-,14-,15+,16+,18-,19-/m1/s1	MYDXZQQTJDVANI-LWLJHPHVSA-N	(1S,6R,9R,12R,13R,14R,15R,16S)-15-chloro-13,14-dihydroxy-6-[(2R)-1-hydroxypropan-2-yl]-1,12-dimethyl-5,10-dioxatetracyclo[7.6.1.0¬≤,‚Å∑.0¬π¬≤,¬π‚Å∂]hexadeca-2,7-diene-4,11-dione	C19H23ClO7	398.835	Terpenoids	Diterpenoids	Nagilactone diterpenoids	Organic compounds	Organoheterocyclic compounds	Naphthopyrans	Naphthopyrans	Podocarpus, Podocarpus macrophyllus, Eukaryota, Archaeplastida, Plantae, Podocarpaceae, Pinopsida, Tracheophyta, Viridiplantae, Streptophyta	468.162	M+2ACN+H
M468T649	LTS0121510	http://www.wikidata.org/entity/Q105174818	C[C@H](CO)[C@H]1OC(=O)C=C2C1=C[C@H]1OC(=O)[C@]3(C)[C@H]1[C@]2(C)[C@@H](Cl)[C@H](O)[C@@H]3O	InChI=1S/C19H23ClO7/c1-7(6-21)13-8-4-10-14-18(2,9(8)5-11(22)27-13)15(20)12(23)16(24)19(14,3)17(25)26-10/h4-5,7,10,12-16,21,23-24H,6H2,1-3H3/t7-,10-,12+,13-,14-,15+,16+,18-,19-/m1/s1	MYDXZQQTJDVANI-LWLJHPHVSA-N	(1S,6R,9R,12R,13R,14R,15R,16S)-15-chloro-13,14-dihydroxy-6-[(2R)-1-hydroxypropan-2-yl]-1,12-dimethyl-5,10-dioxatetracyclo[7.6.1.0¬≤,‚Å∑.0¬π¬≤,¬π‚Å∂]hexadeca-2,7-diene-4,11-dione	C19H23ClO7	398.835	Terpenoids	Diterpenoids	Nagilactone diterpenoids	Organic compounds	Organoheterocyclic compounds	Naphthopyrans	Naphthopyrans	Podocarpus, Podocarpus macrophyllus, Eukaryota, Archaeplastida, Plantae, Podocarpaceae, Pinopsida, Tracheophyta, Viridiplantae, Streptophyta	468.162	M+IsoProp+Na+H
M468T649	LTS0121510	http://www.wikidata.org/entity/Q105174818	C[C@H](CO)[C@H]1OC(=O)C=C2C1=C[C@H]1OC(=O)[C@]3(C)[C@H]1[C@]2(C)[C@@H](Cl)[C@H](O)[C@@H]3O	InChI=1S/C19H23ClO7/c1-7(6-21)13-8-4-10-14-18(2,9(8)5-11(22)27-13)15(20)12(23)16(24)19(14,3)17(25)26-10/h4-5,7,10,12-16,21,23-24H,6H2,1-3H3/t7-,10-,12+,13-,14-,15+,16+,18-,19-/m1/s1	MYDXZQQTJDVANI-LWLJHPHVSA-N	(1S,6R,9R,12R,13R,14R,15R,16S)-15-chloro-13,14-dihydroxy-6-[(2R)-1-hydroxypropan-2-yl]-1,12-dimethyl-5,10-dioxatetracyclo[7.6.1.0¬≤,‚Å∑.0¬π¬≤,¬π‚Å∂]hexadeca-2,7-diene-4,11-dione	C19H23ClO7	398.835	Terpenoids	Diterpenoids	Nagilactone diterpenoids	Organic compounds	Organoheterocyclic compounds	Naphthopyrans	Naphthopyrans	Podocarpus, Podocarpus macrophyllus, Eukaryota, Archaeplastida, Plantae, Podocarpaceae, Pinopsida, Tracheophyta, Viridiplantae, Streptophyta	468.162	M+Br
M468T649	LTS0121510	http://www.wikidata.org/entity/Q105174818	C[C@H](CO)[C@H]1OC(=O)C=C2C1=C[C@H]1OC(=O)[C@]3(C)[C@H]1[C@]2(C)[C@@H](Cl)[C@H](O)[C@@H]3O	InChI=1S/C19H23ClO7/c1-7(6-21)13-8-4-10-14-18(2,9(8)5-11(22)27-13)15(20)12(23)16(24)19(14,3)17(25)26-10/h4-5,7,10,12-16,21,23-24H,6H2,1-3H3/t7-,10-,12+,13-,14-,15+,16+,18-,19-/m1/s1	MYDXZQQTJDVANI-LWLJHPHVSA-N	(1S,6R,9R,12R,13R,14R,15R,16S)-15-chloro-13,14-dihydroxy-6-[(2R)-1-hydroxypropan-2-yl]-1,12-dimethyl-5,10-dioxatetracyclo[7.6.1.0¬≤,‚Å∑.0¬π¬≤,¬π‚Å∂]hexadeca-2,7-diene-4,11-dione	C19H23ClO7	398.835	Terpenoids	Diterpenoids	Nagilactone diterpenoids	Organic compounds	Organoheterocyclic compounds	Naphthopyrans	Naphthopyrans	Podocarpus, Podocarpus macrophyllus, Eukaryota, Archaeplastida, Plantae, Podocarpaceae, Pinopsida, Tracheophyta, Viridiplantae, Streptophyta	468.162	M+TFA-H
M468T649	LTS0263149	http://www.wikidata.org/entity/Q105113904	CO[C@@H]1O[C@@]2(OC)C[C@@](C)(O)[C@H]3C[C@@]4(C)CC[C@H]([C@@H](C)/C=C\C=C(C)C)[C@@H]4CC=C1[C@H]32	InChI=1S/C27H42O4/c1-17(2)9-8-10-18(3)19-13-14-25(4)15-22-23-20(11-12-21(19)25)24(29-6)31-27(23,30-7)16-26(22,5)28/h8-11,18-19,21-24,28H,12-16H2,1-7H3/b10-8-,20-11?/t18-,19+,21-,22-,23+,24+,25+,26+,27-/m0/s1	IJDXBTKKTDHRMD-MOFXWABGSA-N	(1S,3R,6R,7S,11R,13S,15R,16S)-11,13-dimethoxy-3,15-dimethyl-6-[(2S,3Z)-6-methylhepta-3,5-dien-2-yl]-12-oxatetracyclo[8.5.1.0¬≥,‚Å∑.0¬π¬≥,¬π‚Å∂]hexadec-9-en-15-ol	C27H42O4	430.621	Terpenoids	Sesterterpenoids	Ophiobolane sesterterpenoids	Organic compounds	Lipids and lipid-like molecules	Prenol lipids	Sesquiterpenoids	Fungi, Ascomycota, Aspergillus, Aspergillaceae, Eukaryota, Aspergillus ustus, Eurotiomycetes, Trichocomaceae	468.162	M+H+2Na
M468T649	LTS0263149	http://www.wikidata.org/entity/Q105113904	CO[C@@H]1O[C@@]2(OC)C[C@@](C)(O)[C@H]3C[C@@]4(C)CC[C@H]([C@@H](C)/C=C\C=C(C)C)[C@@H]4CC=C1[C@H]32	InChI=1S/C27H42O4/c1-17(2)9-8-10-18(3)19-13-14-25(4)15-22-23-20(11-12-21(19)25)24(29-6)31-27(23,30-7)16-26(22,5)28/h8-11,18-19,21-24,28H,12-16H2,1-7H3/b10-8-,20-11?/t18-,19+,21-,22-,23+,24+,25+,26+,27-/m0/s1	IJDXBTKKTDHRMD-MOFXWABGSA-N	(1S,3R,6R,7S,11R,13S,15R,16S)-11,13-dimethoxy-3,15-dimethyl-6-[(2S,3Z)-6-methylhepta-3,5-dien-2-yl]-12-oxatetracyclo[8.5.1.0¬≥,‚Å∑.0¬π¬≥,¬π‚Å∂]hexadec-9-en-15-ol	C27H42O4	430.621	Terpenoids	Sesterterpenoids	Ophiobolane sesterterpenoids	Organic compounds	Lipids and lipid-like molecules	Prenol lipids	Sesquiterpenoids	Fungi, Ascomycota, Aspergillus, Aspergillaceae, Eukaryota, Aspergillus ustus, Eurotiomycetes, Trichocomaceae	468.162	M+3Na
M468T649	LTS0263149	http://www.wikidata.org/entity/Q105113904	CO[C@@H]1O[C@@]2(OC)C[C@@](C)(O)[C@H]3C[C@@]4(C)CC[C@H]([C@@H](C)/C=C\C=C(C)C)[C@@H]4CC=C1[C@H]32	InChI=1S/C27H42O4/c1-17(2)9-8-10-18(3)19-13-14-25(4)15-22-23-20(11-12-21(19)25)24(29-6)31-27(23,30-7)16-26(22,5)28/h8-11,18-19,21-24,28H,12-16H2,1-7H3/b10-8-,20-11?/t18-,19+,21-,22-,23+,24+,25+,26+,27-/m0/s1	IJDXBTKKTDHRMD-MOFXWABGSA-N	(1S,3R,6R,7S,11R,13S,15R,16S)-11,13-dimethoxy-3,15-dimethyl-6-[(2S,3Z)-6-methylhepta-3,5-dien-2-yl]-12-oxatetracyclo[8.5.1.0¬≥,‚Å∑.0¬π¬≥,¬π‚Å∂]hexadec-9-en-15-ol	C27H42O4	430.621	Terpenoids	Sesterterpenoids	Ophiobolane sesterterpenoids	Organic compounds	Lipids and lipid-like molecules	Prenol lipids	Sesquiterpenoids	Fungi, Ascomycota, Aspergillus, Aspergillaceae, Eukaryota, Aspergillus ustus, Eurotiomycetes, Trichocomaceae	468.162	M+H+K
M468T649	LTS0263149	http://www.wikidata.org/entity/Q105113904	CO[C@@H]1O[C@@]2(OC)C[C@@](C)(O)[C@H]3C[C@@]4(C)CC[C@H]([C@@H](C)/C=C\C=C(C)C)[C@@H]4CC=C1[C@H]32	InChI=1S/C27H42O4/c1-17(2)9-8-10-18(3)19-13-14-25(4)15-22-23-20(11-12-21(19)25)24(29-6)31-27(23,30-7)16-26(22,5)28/h8-11,18-19,21-24,28H,12-16H2,1-7H3/b10-8-,20-11?/t18-,19+,21-,22-,23+,24+,25+,26+,27-/m0/s1	IJDXBTKKTDHRMD-MOFXWABGSA-N	(1S,3R,6R,7S,11R,13S,15R,16S)-11,13-dimethoxy-3,15-dimethyl-6-[(2S,3Z)-6-methylhepta-3,5-dien-2-yl]-12-oxatetracyclo[8.5.1.0¬≥,‚Å∑.0¬π¬≥,¬π‚Å∂]hexadec-9-en-15-ol	C27H42O4	430.621	Terpenoids	Sesterterpenoids	Ophiobolane sesterterpenoids	Organic compounds	Lipids and lipid-like molecules	Prenol lipids	Sesquiterpenoids	Fungi, Ascomycota, Aspergillus, Aspergillaceae, Eukaryota, Aspergillus ustus, Eurotiomycetes, Trichocomaceae	468.162	M+ACN+2H
M468T649	LTS0263149	http://www.wikidata.org/entity/Q105113904	CO[C@@H]1O[C@@]2(OC)C[C@@](C)(O)[C@H]3C[C@@]4(C)CC[C@H]([C@@H](C)/C=C\C=C(C)C)[C@@H]4CC=C1[C@H]32	InChI=1S/C27H42O4/c1-17(2)9-8-10-18(3)19-13-14-25(4)15-22-23-20(11-12-21(19)25)24(29-6)31-27(23,30-7)16-26(22,5)28/h8-11,18-19,21-24,28H,12-16H2,1-7H3/b10-8-,20-11?/t18-,19+,21-,22-,23+,24+,25+,26+,27-/m0/s1	IJDXBTKKTDHRMD-MOFXWABGSA-N	(1S,3R,6R,7S,11R,13S,15R,16S)-11,13-dimethoxy-3,15-dimethyl-6-[(2S,3Z)-6-methylhepta-3,5-dien-2-yl]-12-oxatetracyclo[8.5.1.0¬≥,‚Å∑.0¬π¬≥,¬π‚Å∂]hexadec-9-en-15-ol	C27H42O4	430.621	Terpenoids	Sesterterpenoids	Ophiobolane sesterterpenoids	Organic compounds	Lipids and lipid-like molecules	Prenol lipids	Sesquiterpenoids	Fungi, Ascomycota, Aspergillus, Aspergillaceae, Eukaryota, Aspergillus ustus, Eurotiomycetes, Trichocomaceae	468.162	M+2Na
M468T649	LTS0263149	http://www.wikidata.org/entity/Q105113904	CO[C@@H]1O[C@@]2(OC)C[C@@](C)(O)[C@H]3C[C@@]4(C)CC[C@H]([C@@H](C)/C=C\C=C(C)C)[C@@H]4CC=C1[C@H]32	InChI=1S/C27H42O4/c1-17(2)9-8-10-18(3)19-13-14-25(4)15-22-23-20(11-12-21(19)25)24(29-6)31-27(23,30-7)16-26(22,5)28/h8-11,18-19,21-24,28H,12-16H2,1-7H3/b10-8-,20-11?/t18-,19+,21-,22-,23+,24+,25+,26+,27-/m0/s1	IJDXBTKKTDHRMD-MOFXWABGSA-N	(1S,3R,6R,7S,11R,13S,15R,16S)-11,13-dimethoxy-3,15-dimethyl-6-[(2S,3Z)-6-methylhepta-3,5-dien-2-yl]-12-oxatetracyclo[8.5.1.0¬≥,‚Å∑.0¬π¬≥,¬π‚Å∂]hexadec-9-en-15-ol	C27H42O4	430.621	Terpenoids	Sesterterpenoids	Ophiobolane sesterterpenoids	Organic compounds	Lipids and lipid-like molecules	Prenol lipids	Sesquiterpenoids	Fungi, Ascomycota, Aspergillus, Aspergillaceae, Eukaryota, Aspergillus ustus, Eurotiomycetes, Trichocomaceae	468.162	M+K
M468T649	LTS0263149	http://www.wikidata.org/entity/Q105113904	CO[C@@H]1O[C@@]2(OC)C[C@@](C)(O)[C@H]3C[C@@]4(C)CC[C@H]([C@@H](C)/C=C\C=C(C)C)[C@@H]4CC=C1[C@H]32	InChI=1S/C27H42O4/c1-17(2)9-8-10-18(3)19-13-14-25(4)15-22-23-20(11-12-21(19)25)24(29-6)31-27(23,30-7)16-26(22,5)28/h8-11,18-19,21-24,28H,12-16H2,1-7H3/b10-8-,20-11?/t18-,19+,21-,22-,23+,24+,25+,26+,27-/m0/s1	IJDXBTKKTDHRMD-MOFXWABGSA-N	(1S,3R,6R,7S,11R,13S,15R,16S)-11,13-dimethoxy-3,15-dimethyl-6-[(2S,3Z)-6-methylhepta-3,5-dien-2-yl]-12-oxatetracyclo[8.5.1.0¬≥,‚Å∑.0¬π¬≥,¬π‚Å∂]hexadec-9-en-15-ol	C27H42O4	430.621	Terpenoids	Sesterterpenoids	Ophiobolane sesterterpenoids	Organic compounds	Lipids and lipid-like molecules	Prenol lipids	Sesquiterpenoids	Fungi, Ascomycota, Aspergillus, Aspergillaceae, Eukaryota, Aspergillus ustus, Eurotiomycetes, Trichocomaceae	468.162	M+ACN+H
M468T649	LTS0263149	http://www.wikidata.org/entity/Q105113904	CO[C@@H]1O[C@@]2(OC)C[C@@](C)(O)[C@H]3C[C@@]4(C)CC[C@H]([C@@H](C)/C=C\C=C(C)C)[C@@H]4CC=C1[C@H]32	InChI=1S/C27H42O4/c1-17(2)9-8-10-18(3)19-13-14-25(4)15-22-23-20(11-12-21(19)25)24(29-6)31-27(23,30-7)16-26(22,5)28/h8-11,18-19,21-24,28H,12-16H2,1-7H3/b10-8-,20-11?/t18-,19+,21-,22-,23+,24+,25+,26+,27-/m0/s1	IJDXBTKKTDHRMD-MOFXWABGSA-N	(1S,3R,6R,7S,11R,13S,15R,16S)-11,13-dimethoxy-3,15-dimethyl-6-[(2S,3Z)-6-methylhepta-3,5-dien-2-yl]-12-oxatetracyclo[8.5.1.0¬≥,‚Å∑.0¬π¬≥,¬π‚Å∂]hexadec-9-en-15-ol	C27H42O4	430.621	Terpenoids	Sesterterpenoids	Ophiobolane sesterterpenoids	Organic compounds	Lipids and lipid-like molecules	Prenol lipids	Sesquiterpenoids	Fungi, Ascomycota, Aspergillus, Aspergillaceae, Eukaryota, Aspergillus ustus, Eurotiomycetes, Trichocomaceae	468.162	M+2Na-H
M468T649	LTS0263149	http://www.wikidata.org/entity/Q105113904	CO[C@@H]1O[C@@]2(OC)C[C@@](C)(O)[C@H]3C[C@@]4(C)CC[C@H]([C@@H](C)/C=C\C=C(C)C)[C@@H]4CC=C1[C@H]32	InChI=1S/C27H42O4/c1-17(2)9-8-10-18(3)19-13-14-25(4)15-22-23-20(11-12-21(19)25)24(29-6)31-27(23,30-7)16-26(22,5)28/h8-11,18-19,21-24,28H,12-16H2,1-7H3/b10-8-,20-11?/t18-,19+,21-,22-,23+,24+,25+,26+,27-/m0/s1	IJDXBTKKTDHRMD-MOFXWABGSA-N	(1S,3R,6R,7S,11R,13S,15R,16S)-11,13-dimethoxy-3,15-dimethyl-6-[(2S,3Z)-6-methylhepta-3,5-dien-2-yl]-12-oxatetracyclo[8.5.1.0¬≥,‚Å∑.0¬π¬≥,¬π‚Å∂]hexadec-9-en-15-ol	C27H42O4	430.621	Terpenoids	Sesterterpenoids	Ophiobolane sesterterpenoids	Organic compounds	Lipids and lipid-like molecules	Prenol lipids	Sesquiterpenoids	Fungi, Ascomycota, Aspergillus, Aspergillaceae, Eukaryota, Aspergillus ustus, Eurotiomycetes, Trichocomaceae	468.162	M+IsoProp+H
M468T649	LTS0263149	http://www.wikidata.org/entity/Q105113904	CO[C@@H]1O[C@@]2(OC)C[C@@](C)(O)[C@H]3C[C@@]4(C)CC[C@H]([C@@H](C)/C=C\C=C(C)C)[C@@H]4CC=C1[C@H]32	InChI=1S/C27H42O4/c1-17(2)9-8-10-18(3)19-13-14-25(4)15-22-23-20(11-12-21(19)25)24(29-6)31-27(23,30-7)16-26(22,5)28/h8-11,18-19,21-24,28H,12-16H2,1-7H3/b10-8-,20-11?/t18-,19+,21-,22-,23+,24+,25+,26+,27-/m0/s1	IJDXBTKKTDHRMD-MOFXWABGSA-N	(1S,3R,6R,7S,11R,13S,15R,16S)-11,13-dimethoxy-3,15-dimethyl-6-[(2S,3Z)-6-methylhepta-3,5-dien-2-yl]-12-oxatetracyclo[8.5.1.0¬≥,‚Å∑.0¬π¬≥,¬π‚Å∂]hexadec-9-en-15-ol	C27H42O4	430.621	Terpenoids	Sesterterpenoids	Ophiobolane sesterterpenoids	Organic compounds	Lipids and lipid-like molecules	Prenol lipids	Sesquiterpenoids	Fungi, Ascomycota, Aspergillus, Aspergillaceae, Eukaryota, Aspergillus ustus, Eurotiomycetes, Trichocomaceae	468.162	M+ACN+Na
M468T649	LTS0263149	http://www.wikidata.org/entity/Q105113904	CO[C@@H]1O[C@@]2(OC)C[C@@](C)(O)[C@H]3C[C@@]4(C)CC[C@H]([C@@H](C)/C=C\C=C(C)C)[C@@H]4CC=C1[C@H]32	InChI=1S/C27H42O4/c1-17(2)9-8-10-18(3)19-13-14-25(4)15-22-23-20(11-12-21(19)25)24(29-6)31-27(23,30-7)16-26(22,5)28/h8-11,18-19,21-24,28H,12-16H2,1-7H3/b10-8-,20-11?/t18-,19+,21-,22-,23+,24+,25+,26+,27-/m0/s1	IJDXBTKKTDHRMD-MOFXWABGSA-N	(1S,3R,6R,7S,11R,13S,15R,16S)-11,13-dimethoxy-3,15-dimethyl-6-[(2S,3Z)-6-methylhepta-3,5-dien-2-yl]-12-oxatetracyclo[8.5.1.0¬≥,‚Å∑.0¬π¬≥,¬π‚Å∂]hexadec-9-en-15-ol	C27H42O4	430.621	Terpenoids	Sesterterpenoids	Ophiobolane sesterterpenoids	Organic compounds	Lipids and lipid-like molecules	Prenol lipids	Sesquiterpenoids	Fungi, Ascomycota, Aspergillus, Aspergillaceae, Eukaryota, Aspergillus ustus, Eurotiomycetes, Trichocomaceae	468.162	M+FA-H
M468T649	LTS0263149	http://www.wikidata.org/entity/Q105113904	CO[C@@H]1O[C@@]2(OC)C[C@@](C)(O)[C@H]3C[C@@]4(C)CC[C@H]([C@@H](C)/C=C\C=C(C)C)[C@@H]4CC=C1[C@H]32	InChI=1S/C27H42O4/c1-17(2)9-8-10-18(3)19-13-14-25(4)15-22-23-20(11-12-21(19)25)24(29-6)31-27(23,30-7)16-26(22,5)28/h8-11,18-19,21-24,28H,12-16H2,1-7H3/b10-8-,20-11?/t18-,19+,21-,22-,23+,24+,25+,26+,27-/m0/s1	IJDXBTKKTDHRMD-MOFXWABGSA-N	(1S,3R,6R,7S,11R,13S,15R,16S)-11,13-dimethoxy-3,15-dimethyl-6-[(2S,3Z)-6-methylhepta-3,5-dien-2-yl]-12-oxatetracyclo[8.5.1.0¬≥,‚Å∑.0¬π¬≥,¬π‚Å∂]hexadec-9-en-15-ol	C27H42O4	430.621	Terpenoids	Sesterterpenoids	Ophiobolane sesterterpenoids	Organic compounds	Lipids and lipid-like molecules	Prenol lipids	Sesquiterpenoids	Fungi, Ascomycota, Aspergillus, Aspergillaceae, Eukaryota, Aspergillus ustus, Eurotiomycetes, Trichocomaceae	468.162	M+Hac-H
M468T649	LTS0051701	http://www.wikidata.org/entity/Q105128125	C=C1CO[C@@]2(O)[C@H]1C[C@@]1(C)[C@@H](CC[C@@H](OC(=O)/C=C/C=C(C)/C=C/CCCCC)[C@@H]1C)[C@@H]2O	InChI=1S/C28H42O5/c1-6-7-8-9-10-12-19(2)13-11-14-25(29)33-24-16-15-22-26(30)28(31)23(20(3)18-32-28)17-27(22,5)21(24)4/h10-14,21-24,26,30-31H,3,6-9,15-18H2,1-2,4-5H3/b12-10+,14-11+,19-13+/t21-,22-,23-,24+,26-,27+,28-/m0/s1	JHOJVWRHACMHEG-JPLYBSIESA-N	(3aS,4aR,5R,6R,8aR,9S,9aS)-9,9a-dihydroxy-4a,5-dimethyl-3-methylidene-dodecahydronaphtho[2,3-b]furan-6-yl (2E,4E,6E)-5-methyldodeca-2,4,6-trienoate	C28H42O5	458.631	Terpenoids			Organic compounds	Organoheterocyclic compounds	Naphthofurans	Naphthofurans	Eukaryota, Archaeplastida, Asteraceae, Plantae, Senecio speciosus, Magnoliopsida, Senecio, Tracheophyta, Senecio macrocephalus, Streptophyta	468.162	M+2H+Na
M468T649	LTS0051701	http://www.wikidata.org/entity/Q105128125	C=C1CO[C@@]2(O)[C@H]1C[C@@]1(C)[C@@H](CC[C@@H](OC(=O)/C=C/C=C(C)/C=C/CCCCC)[C@@H]1C)[C@@H]2O	InChI=1S/C28H42O5/c1-6-7-8-9-10-12-19(2)13-11-14-25(29)33-24-16-15-22-26(30)28(31)23(20(3)18-32-28)17-27(22,5)21(24)4/h10-14,21-24,26,30-31H,3,6-9,15-18H2,1-2,4-5H3/b12-10+,14-11+,19-13+/t21-,22-,23-,24+,26-,27+,28-/m0/s1	JHOJVWRHACMHEG-JPLYBSIESA-N	(3aS,4aR,5R,6R,8aR,9S,9aS)-9,9a-dihydroxy-4a,5-dimethyl-3-methylidene-dodecahydronaphtho[2,3-b]furan-6-yl (2E,4E,6E)-5-methyldodeca-2,4,6-trienoate	C28H42O5	458.631	Terpenoids			Organic compounds	Organoheterocyclic compounds	Naphthofurans	Naphthofurans	Eukaryota, Archaeplastida, Asteraceae, Plantae, Senecio speciosus, Magnoliopsida, Senecio, Tracheophyta, Senecio macrocephalus, Streptophyta	468.162	M+H+NH4
M468T649	LTS0051701	http://www.wikidata.org/entity/Q105128125	C=C1CO[C@@]2(O)[C@H]1C[C@@]1(C)[C@@H](CC[C@@H](OC(=O)/C=C/C=C(C)/C=C/CCCCC)[C@@H]1C)[C@@H]2O	InChI=1S/C28H42O5/c1-6-7-8-9-10-12-19(2)13-11-14-25(29)33-24-16-15-22-26(30)28(31)23(20(3)18-32-28)17-27(22,5)21(24)4/h10-14,21-24,26,30-31H,3,6-9,15-18H2,1-2,4-5H3/b12-10+,14-11+,19-13+/t21-,22-,23-,24+,26-,27+,28-/m0/s1	JHOJVWRHACMHEG-JPLYBSIESA-N	(3aS,4aR,5R,6R,8aR,9S,9aS)-9,9a-dihydroxy-4a,5-dimethyl-3-methylidene-dodecahydronaphtho[2,3-b]furan-6-yl (2E,4E,6E)-5-methyldodeca-2,4,6-trienoate	C28H42O5	458.631	Terpenoids			Organic compounds	Organoheterocyclic compounds	Naphthofurans	Naphthofurans	Eukaryota, Archaeplastida, Asteraceae, Plantae, Senecio speciosus, Magnoliopsida, Senecio, Tracheophyta, Senecio macrocephalus, Streptophyta	468.162	M+H+Na
M468T649	LTS0051701	http://www.wikidata.org/entity/Q105128125	C=C1CO[C@@]2(O)[C@H]1C[C@@]1(C)[C@@H](CC[C@@H](OC(=O)/C=C/C=C(C)/C=C/CCCCC)[C@@H]1C)[C@@H]2O	InChI=1S/C28H42O5/c1-6-7-8-9-10-12-19(2)13-11-14-25(29)33-24-16-15-22-26(30)28(31)23(20(3)18-32-28)17-27(22,5)21(24)4/h10-14,21-24,26,30-31H,3,6-9,15-18H2,1-2,4-5H3/b12-10+,14-11+,19-13+/t21-,22-,23-,24+,26-,27+,28-/m0/s1	JHOJVWRHACMHEG-JPLYBSIESA-N	(3aS,4aR,5R,6R,8aR,9S,9aS)-9,9a-dihydroxy-4a,5-dimethyl-3-methylidene-dodecahydronaphtho[2,3-b]furan-6-yl (2E,4E,6E)-5-methyldodeca-2,4,6-trienoate	C28H42O5	458.631	Terpenoids			Organic compounds	Organoheterocyclic compounds	Naphthofurans	Naphthofurans	Eukaryota, Archaeplastida, Asteraceae, Plantae, Senecio speciosus, Magnoliopsida, Senecio, Tracheophyta, Senecio macrocephalus, Streptophyta	468.162	M+NH4
M468T649	LTS0051701	http://www.wikidata.org/entity/Q105128125	C=C1CO[C@@]2(O)[C@H]1C[C@@]1(C)[C@@H](CC[C@@H](OC(=O)/C=C/C=C(C)/C=C/CCCCC)[C@@H]1C)[C@@H]2O	InChI=1S/C28H42O5/c1-6-7-8-9-10-12-19(2)13-11-14-25(29)33-24-16-15-22-26(30)28(31)23(20(3)18-32-28)17-27(22,5)21(24)4/h10-14,21-24,26,30-31H,3,6-9,15-18H2,1-2,4-5H3/b12-10+,14-11+,19-13+/t21-,22-,23-,24+,26-,27+,28-/m0/s1	JHOJVWRHACMHEG-JPLYBSIESA-N	(3aS,4aR,5R,6R,8aR,9S,9aS)-9,9a-dihydroxy-4a,5-dimethyl-3-methylidene-dodecahydronaphtho[2,3-b]furan-6-yl (2E,4E,6E)-5-methyldodeca-2,4,6-trienoate	C28H42O5	458.631	Terpenoids			Organic compounds	Organoheterocyclic compounds	Naphthofurans	Naphthofurans	Eukaryota, Archaeplastida, Asteraceae, Plantae, Senecio speciosus, Magnoliopsida, Senecio, Tracheophyta, Senecio macrocephalus, Streptophyta	468.162	M+Na
M468T649	LTS0051701	http://www.wikidata.org/entity/Q105128125	C=C1CO[C@@]2(O)[C@H]1C[C@@]1(C)[C@@H](CC[C@@H](OC(=O)/C=C/C=C(C)/C=C/CCCCC)[C@@H]1C)[C@@H]2O	InChI=1S/C28H42O5/c1-6-7-8-9-10-12-19(2)13-11-14-25(29)33-24-16-15-22-26(30)28(31)23(20(3)18-32-28)17-27(22,5)21(24)4/h10-14,21-24,26,30-31H,3,6-9,15-18H2,1-2,4-5H3/b12-10+,14-11+,19-13+/t21-,22-,23-,24+,26-,27+,28-/m0/s1	JHOJVWRHACMHEG-JPLYBSIESA-N	(3aS,4aR,5R,6R,8aR,9S,9aS)-9,9a-dihydroxy-4a,5-dimethyl-3-methylidene-dodecahydronaphtho[2,3-b]furan-6-yl (2E,4E,6E)-5-methyldodeca-2,4,6-trienoate	C28H42O5	458.631	Terpenoids			Organic compounds	Organoheterocyclic compounds	Naphthofurans	Naphthofurans	Eukaryota, Archaeplastida, Asteraceae, Plantae, Senecio speciosus, Magnoliopsida, Senecio, Tracheophyta, Senecio macrocephalus, Streptophyta	468.162	M+CH3OH+H
M468T649	LTS0051701	http://www.wikidata.org/entity/Q105128125	C=C1CO[C@@]2(O)[C@H]1C[C@@]1(C)[C@@H](CC[C@@H](OC(=O)/C=C/C=C(C)/C=C/CCCCC)[C@@H]1C)[C@@H]2O	InChI=1S/C28H42O5/c1-6-7-8-9-10-12-19(2)13-11-14-25(29)33-24-16-15-22-26(30)28(31)23(20(3)18-32-28)17-27(22,5)21(24)4/h10-14,21-24,26,30-31H,3,6-9,15-18H2,1-2,4-5H3/b12-10+,14-11+,19-13+/t21-,22-,23-,24+,26-,27+,28-/m0/s1	JHOJVWRHACMHEG-JPLYBSIESA-N	(3aS,4aR,5R,6R,8aR,9S,9aS)-9,9a-dihydroxy-4a,5-dimethyl-3-methylidene-dodecahydronaphtho[2,3-b]furan-6-yl (2E,4E,6E)-5-methyldodeca-2,4,6-trienoate	C28H42O5	458.631	Terpenoids			Organic compounds	Organoheterocyclic compounds	Naphthofurans	Naphthofurans	Eukaryota, Archaeplastida, Asteraceae, Plantae, Senecio speciosus, Magnoliopsida, Senecio, Tracheophyta, Senecio macrocephalus, Streptophyta	468.162	2M+Na
M468T649	LTS0051701	http://www.wikidata.org/entity/Q105128125	C=C1CO[C@@]2(O)[C@H]1C[C@@]1(C)[C@@H](CC[C@@H](OC(=O)/C=C/C=C(C)/C=C/CCCCC)[C@@H]1C)[C@@H]2O	InChI=1S/C28H42O5/c1-6-7-8-9-10-12-19(2)13-11-14-25(29)33-24-16-15-22-26(30)28(31)23(20(3)18-32-28)17-27(22,5)21(24)4/h10-14,21-24,26,30-31H,3,6-9,15-18H2,1-2,4-5H3/b12-10+,14-11+,19-13+/t21-,22-,23-,24+,26-,27+,28-/m0/s1	JHOJVWRHACMHEG-JPLYBSIESA-N	(3aS,4aR,5R,6R,8aR,9S,9aS)-9,9a-dihydroxy-4a,5-dimethyl-3-methylidene-dodecahydronaphtho[2,3-b]furan-6-yl (2E,4E,6E)-5-methyldodeca-2,4,6-trienoate	C28H42O5	458.631	Terpenoids			Organic compounds	Organoheterocyclic compounds	Naphthofurans	Naphthofurans	Eukaryota, Archaeplastida, Asteraceae, Plantae, Senecio speciosus, Magnoliopsida, Senecio, Tracheophyta, Senecio macrocephalus, Streptophyta	468.162	2M+3H2O+2H
M468T649	LTS0051701	http://www.wikidata.org/entity/Q105128125	C=C1CO[C@@]2(O)[C@H]1C[C@@]1(C)[C@@H](CC[C@@H](OC(=O)/C=C/C=C(C)/C=C/CCCCC)[C@@H]1C)[C@@H]2O	InChI=1S/C28H42O5/c1-6-7-8-9-10-12-19(2)13-11-14-25(29)33-24-16-15-22-26(30)28(31)23(20(3)18-32-28)17-27(22,5)21(24)4/h10-14,21-24,26,30-31H,3,6-9,15-18H2,1-2,4-5H3/b12-10+,14-11+,19-13+/t21-,22-,23-,24+,26-,27+,28-/m0/s1	JHOJVWRHACMHEG-JPLYBSIESA-N	(3aS,4aR,5R,6R,8aR,9S,9aS)-9,9a-dihydroxy-4a,5-dimethyl-3-methylidene-dodecahydronaphtho[2,3-b]furan-6-yl (2E,4E,6E)-5-methyldodeca-2,4,6-trienoate	C28H42O5	458.631	Terpenoids			Organic compounds	Organoheterocyclic compounds	Naphthofurans	Naphthofurans	Eukaryota, Archaeplastida, Asteraceae, Plantae, Senecio speciosus, Magnoliopsida, Senecio, Tracheophyta, Senecio macrocephalus, Streptophyta	468.162	2M+K
M468T649	LTS0051701	http://www.wikidata.org/entity/Q105128125	C=C1CO[C@@]2(O)[C@H]1C[C@@]1(C)[C@@H](CC[C@@H](OC(=O)/C=C/C=C(C)/C=C/CCCCC)[C@@H]1C)[C@@H]2O	InChI=1S/C28H42O5/c1-6-7-8-9-10-12-19(2)13-11-14-25(29)33-24-16-15-22-26(30)28(31)23(20(3)18-32-28)17-27(22,5)21(24)4/h10-14,21-24,26,30-31H,3,6-9,15-18H2,1-2,4-5H3/b12-10+,14-11+,19-13+/t21-,22-,23-,24+,26-,27+,28-/m0/s1	JHOJVWRHACMHEG-JPLYBSIESA-N	(3aS,4aR,5R,6R,8aR,9S,9aS)-9,9a-dihydroxy-4a,5-dimethyl-3-methylidene-dodecahydronaphtho[2,3-b]furan-6-yl (2E,4E,6E)-5-methyldodeca-2,4,6-trienoate	C28H42O5	458.631	Terpenoids			Organic compounds	Organoheterocyclic compounds	Naphthofurans	Naphthofurans	Eukaryota, Archaeplastida, Asteraceae, Plantae, Senecio speciosus, Magnoliopsida, Senecio, Tracheophyta, Senecio macrocephalus, Streptophyta	468.162	2M+ACN+H
M468T649	LTS0051701	http://www.wikidata.org/entity/Q105128125	C=C1CO[C@@]2(O)[C@H]1C[C@@]1(C)[C@@H](CC[C@@H](OC(=O)/C=C/C=C(C)/C=C/CCCCC)[C@@H]1C)[C@@H]2O	InChI=1S/C28H42O5/c1-6-7-8-9-10-12-19(2)13-11-14-25(29)33-24-16-15-22-26(30)28(31)23(20(3)18-32-28)17-27(22,5)21(24)4/h10-14,21-24,26,30-31H,3,6-9,15-18H2,1-2,4-5H3/b12-10+,14-11+,19-13+/t21-,22-,23-,24+,26-,27+,28-/m0/s1	JHOJVWRHACMHEG-JPLYBSIESA-N	(3aS,4aR,5R,6R,8aR,9S,9aS)-9,9a-dihydroxy-4a,5-dimethyl-3-methylidene-dodecahydronaphtho[2,3-b]furan-6-yl (2E,4E,6E)-5-methyldodeca-2,4,6-trienoate	C28H42O5	458.631	Terpenoids			Organic compounds	Organoheterocyclic compounds	Naphthofurans	Naphthofurans	Eukaryota, Archaeplastida, Asteraceae, Plantae, Senecio speciosus, Magnoliopsida, Senecio, Tracheophyta, Senecio macrocephalus, Streptophyta	468.162	2M+ACN+Na
M468T649	LTS0051701	http://www.wikidata.org/entity/Q105128125	C=C1CO[C@@]2(O)[C@H]1C[C@@]1(C)[C@@H](CC[C@@H](OC(=O)/C=C/C=C(C)/C=C/CCCCC)[C@@H]1C)[C@@H]2O	InChI=1S/C28H42O5/c1-6-7-8-9-10-12-19(2)13-11-14-25(29)33-24-16-15-22-26(30)28(31)23(20(3)18-32-28)17-27(22,5)21(24)4/h10-14,21-24,26,30-31H,3,6-9,15-18H2,1-2,4-5H3/b12-10+,14-11+,19-13+/t21-,22-,23-,24+,26-,27+,28-/m0/s1	JHOJVWRHACMHEG-JPLYBSIESA-N	(3aS,4aR,5R,6R,8aR,9S,9aS)-9,9a-dihydroxy-4a,5-dimethyl-3-methylidene-dodecahydronaphtho[2,3-b]furan-6-yl (2E,4E,6E)-5-methyldodeca-2,4,6-trienoate	C28H42O5	458.631	Terpenoids			Organic compounds	Organoheterocyclic compounds	Naphthofurans	Naphthofurans	Eukaryota, Archaeplastida, Asteraceae, Plantae, Senecio speciosus, Magnoliopsida, Senecio, Tracheophyta, Senecio macrocephalus, Streptophyta	468.162	M+Na-2H
M468T649	LTS0051701	http://www.wikidata.org/entity/Q105128125	C=C1CO[C@@]2(O)[C@H]1C[C@@]1(C)[C@@H](CC[C@@H](OC(=O)/C=C/C=C(C)/C=C/CCCCC)[C@@H]1C)[C@@H]2O	InChI=1S/C28H42O5/c1-6-7-8-9-10-12-19(2)13-11-14-25(29)33-24-16-15-22-26(30)28(31)23(20(3)18-32-28)17-27(22,5)21(24)4/h10-14,21-24,26,30-31H,3,6-9,15-18H2,1-2,4-5H3/b12-10+,14-11+,19-13+/t21-,22-,23-,24+,26-,27+,28-/m0/s1	JHOJVWRHACMHEG-JPLYBSIESA-N	(3aS,4aR,5R,6R,8aR,9S,9aS)-9,9a-dihydroxy-4a,5-dimethyl-3-methylidene-dodecahydronaphtho[2,3-b]furan-6-yl (2E,4E,6E)-5-methyldodeca-2,4,6-trienoate	C28H42O5	458.631	Terpenoids			Organic compounds	Organoheterocyclic compounds	Naphthofurans	Naphthofurans	Eukaryota, Archaeplastida, Asteraceae, Plantae, Senecio speciosus, Magnoliopsida, Senecio, Tracheophyta, Senecio macrocephalus, Streptophyta	468.162	M+Cl
M468T649	LTS0051701	http://www.wikidata.org/entity/Q105128125	C=C1CO[C@@]2(O)[C@H]1C[C@@]1(C)[C@@H](CC[C@@H](OC(=O)/C=C/C=C(C)/C=C/CCCCC)[C@@H]1C)[C@@H]2O	InChI=1S/C28H42O5/c1-6-7-8-9-10-12-19(2)13-11-14-25(29)33-24-16-15-22-26(30)28(31)23(20(3)18-32-28)17-27(22,5)21(24)4/h10-14,21-24,26,30-31H,3,6-9,15-18H2,1-2,4-5H3/b12-10+,14-11+,19-13+/t21-,22-,23-,24+,26-,27+,28-/m0/s1	JHOJVWRHACMHEG-JPLYBSIESA-N	(3aS,4aR,5R,6R,8aR,9S,9aS)-9,9a-dihydroxy-4a,5-dimethyl-3-methylidene-dodecahydronaphtho[2,3-b]furan-6-yl (2E,4E,6E)-5-methyldodeca-2,4,6-trienoate	C28H42O5	458.631	Terpenoids			Organic compounds	Organoheterocyclic compounds	Naphthofurans	Naphthofurans	Eukaryota, Archaeplastida, Asteraceae, Plantae, Senecio speciosus, Magnoliopsida, Senecio, Tracheophyta, Senecio macrocephalus, Streptophyta	468.162	M+K-2H
M468T649	LTS0051701	http://www.wikidata.org/entity/Q105128125	C=C1CO[C@@]2(O)[C@H]1C[C@@]1(C)[C@@H](CC[C@@H](OC(=O)/C=C/C=C(C)/C=C/CCCCC)[C@@H]1C)[C@@H]2O	InChI=1S/C28H42O5/c1-6-7-8-9-10-12-19(2)13-11-14-25(29)33-24-16-15-22-26(30)28(31)23(20(3)18-32-28)17-27(22,5)21(24)4/h10-14,21-24,26,30-31H,3,6-9,15-18H2,1-2,4-5H3/b12-10+,14-11+,19-13+/t21-,22-,23-,24+,26-,27+,28-/m0/s1	JHOJVWRHACMHEG-JPLYBSIESA-N	(3aS,4aR,5R,6R,8aR,9S,9aS)-9,9a-dihydroxy-4a,5-dimethyl-3-methylidene-dodecahydronaphtho[2,3-b]furan-6-yl (2E,4E,6E)-5-methyldodeca-2,4,6-trienoate	C28H42O5	458.631	Terpenoids			Organic compounds	Organoheterocyclic compounds	Naphthofurans	Naphthofurans	Eukaryota, Archaeplastida, Asteraceae, Plantae, Senecio speciosus, Magnoliopsida, Senecio, Tracheophyta, Senecio macrocephalus, Streptophyta	468.162	2M+FA-H
M468T649	LTS0051701	http://www.wikidata.org/entity/Q105128125	C=C1CO[C@@]2(O)[C@H]1C[C@@]1(C)[C@@H](CC[C@@H](OC(=O)/C=C/C=C(C)/C=C/CCCCC)[C@@H]1C)[C@@H]2O	InChI=1S/C28H42O5/c1-6-7-8-9-10-12-19(2)13-11-14-25(29)33-24-16-15-22-26(30)28(31)23(20(3)18-32-28)17-27(22,5)21(24)4/h10-14,21-24,26,30-31H,3,6-9,15-18H2,1-2,4-5H3/b12-10+,14-11+,19-13+/t21-,22-,23-,24+,26-,27+,28-/m0/s1	JHOJVWRHACMHEG-JPLYBSIESA-N	(3aS,4aR,5R,6R,8aR,9S,9aS)-9,9a-dihydroxy-4a,5-dimethyl-3-methylidene-dodecahydronaphtho[2,3-b]furan-6-yl (2E,4E,6E)-5-methyldodeca-2,4,6-trienoate	C28H42O5	458.631	Terpenoids			Organic compounds	Organoheterocyclic compounds	Naphthofurans	Naphthofurans	Eukaryota, Archaeplastida, Asteraceae, Plantae, Senecio speciosus, Magnoliopsida, Senecio, Tracheophyta, Senecio macrocephalus, Streptophyta	468.162	2M+Hac-H
M468T649	LTS0023254	http://www.wikidata.org/entity/Q105179714	CC(=O)OC1CC2C(C)(C)C(=O)C=CC2(C)C2CCC3(C)C(=CCC3C3=CC(O)OC3=O)C12C	InChI=1S/C28H36O6/c1-15(29)33-22-14-20-25(2,3)21(30)10-12-27(20,5)19-9-11-26(4)17(7-8-18(26)28(19,22)6)16-13-23(31)34-24(16)32/h8,10,12-13,17,19-20,22-23,31H,7,9,11,14H2,1-6H3	NIASTLFJLAWIRP-UHFFFAOYSA-N	1-(5-hydroxy-2-oxo-2,5-dihydrofuran-3-yl)-3b,6,6,9a,11a-pentamethyl-7-oxo-1H,2H,3bH,4H,5H,5aH,6H,7H,9aH,9bH,10H,11H,11aH-cyclopenta[a]phenanthren-4-yl acetate	C28H36O6	468.583	Terpenoids|Terpenoids	Triterpenoids|Triterpenoids	Apotirucallane triterpenoids|Limonoids	Organic compounds	Lipids and lipid-like molecules	Prenol lipids	Limonoids	Eukaryota, Archaeplastida, Plantae, Magnoliopsida, Meliaceae, Tracheophyta, Streptophyta, Viridiplantae, Azadirachta indica, Azadirachta	468.162	M+3H
M468T649	LTS0023254	http://www.wikidata.org/entity/Q105179714	CC(=O)OC1CC2C(C)(C)C(=O)C=CC2(C)C2CCC3(C)C(=CCC3C3=CC(O)OC3=O)C12C	InChI=1S/C28H36O6/c1-15(29)33-22-14-20-25(2,3)21(30)10-12-27(20,5)19-9-11-26(4)17(7-8-18(26)28(19,22)6)16-13-23(31)34-24(16)32/h8,10,12-13,17,19-20,22-23,31H,7,9,11,14H2,1-6H3	NIASTLFJLAWIRP-UHFFFAOYSA-N	1-(5-hydroxy-2-oxo-2,5-dihydrofuran-3-yl)-3b,6,6,9a,11a-pentamethyl-7-oxo-1H,2H,3bH,4H,5H,5aH,6H,7H,9aH,9bH,10H,11H,11aH-cyclopenta[a]phenanthren-4-yl acetate	C28H36O6	468.583	Terpenoids|Terpenoids	Triterpenoids|Triterpenoids	Apotirucallane triterpenoids|Limonoids	Organic compounds	Lipids and lipid-like molecules	Prenol lipids	Limonoids	Eukaryota, Archaeplastida, Plantae, Magnoliopsida, Meliaceae, Tracheophyta, Streptophyta, Viridiplantae, Azadirachta indica, Azadirachta	468.162	M+2H
M468T649	LTS0023254	http://www.wikidata.org/entity/Q105179714	CC(=O)OC1CC2C(C)(C)C(=O)C=CC2(C)C2CCC3(C)C(=CCC3C3=CC(O)OC3=O)C12C	InChI=1S/C28H36O6/c1-15(29)33-22-14-20-25(2,3)21(30)10-12-27(20,5)19-9-11-26(4)17(7-8-18(26)28(19,22)6)16-13-23(31)34-24(16)32/h8,10,12-13,17,19-20,22-23,31H,7,9,11,14H2,1-6H3	NIASTLFJLAWIRP-UHFFFAOYSA-N	1-(5-hydroxy-2-oxo-2,5-dihydrofuran-3-yl)-3b,6,6,9a,11a-pentamethyl-7-oxo-1H,2H,3bH,4H,5H,5aH,6H,7H,9aH,9bH,10H,11H,11aH-cyclopenta[a]phenanthren-4-yl acetate	C28H36O6	468.583	Terpenoids|Terpenoids	Triterpenoids|Triterpenoids	Apotirucallane triterpenoids|Limonoids	Organic compounds	Lipids and lipid-like molecules	Prenol lipids	Limonoids	Eukaryota, Archaeplastida, Plantae, Magnoliopsida, Meliaceae, Tracheophyta, Streptophyta, Viridiplantae, Azadirachta indica, Azadirachta	468.162	M+H
M468T649	LTS0023254	http://www.wikidata.org/entity/Q105179714	CC(=O)OC1CC2C(C)(C)C(=O)C=CC2(C)C2CCC3(C)C(=CCC3C3=CC(O)OC3=O)C12C	InChI=1S/C28H36O6/c1-15(29)33-22-14-20-25(2,3)21(30)10-12-27(20,5)19-9-11-26(4)17(7-8-18(26)28(19,22)6)16-13-23(31)34-24(16)32/h8,10,12-13,17,19-20,22-23,31H,7,9,11,14H2,1-6H3	NIASTLFJLAWIRP-UHFFFAOYSA-N	1-(5-hydroxy-2-oxo-2,5-dihydrofuran-3-yl)-3b,6,6,9a,11a-pentamethyl-7-oxo-1H,2H,3bH,4H,5H,5aH,6H,7H,9aH,9bH,10H,11H,11aH-cyclopenta[a]phenanthren-4-yl acetate	C28H36O6	468.583	Terpenoids|Terpenoids	Triterpenoids|Triterpenoids	Apotirucallane triterpenoids|Limonoids	Organic compounds	Lipids and lipid-like molecules	Prenol lipids	Limonoids	Eukaryota, Archaeplastida, Plantae, Magnoliopsida, Meliaceae, Tracheophyta, Streptophyta, Viridiplantae, Azadirachta indica, Azadirachta	468.162	2M+H
M468T649	LTS0023254	http://www.wikidata.org/entity/Q105179714	CC(=O)OC1CC2C(C)(C)C(=O)C=CC2(C)C2CCC3(C)C(=CCC3C3=CC(O)OC3=O)C12C	InChI=1S/C28H36O6/c1-15(29)33-22-14-20-25(2,3)21(30)10-12-27(20,5)19-9-11-26(4)17(7-8-18(26)28(19,22)6)16-13-23(31)34-24(16)32/h8,10,12-13,17,19-20,22-23,31H,7,9,11,14H2,1-6H3	NIASTLFJLAWIRP-UHFFFAOYSA-N	1-(5-hydroxy-2-oxo-2,5-dihydrofuran-3-yl)-3b,6,6,9a,11a-pentamethyl-7-oxo-1H,2H,3bH,4H,5H,5aH,6H,7H,9aH,9bH,10H,11H,11aH-cyclopenta[a]phenanthren-4-yl acetate	C28H36O6	468.583	Terpenoids|Terpenoids	Triterpenoids|Triterpenoids	Apotirucallane triterpenoids|Limonoids	Organic compounds	Lipids and lipid-like molecules	Prenol lipids	Limonoids	Eukaryota, Archaeplastida, Plantae, Magnoliopsida, Meliaceae, Tracheophyta, Streptophyta, Viridiplantae, Azadirachta indica, Azadirachta	468.162	2M+NH4
M469T650	LTS0121510	http://www.wikidata.org/entity/Q105174818	C[C@H](CO)[C@H]1OC(=O)C=C2C1=C[C@H]1OC(=O)[C@]3(C)[C@H]1[C@]2(C)[C@@H](Cl)[C@H](O)[C@@H]3O	InChI=1S/C19H23ClO7/c1-7(6-21)13-8-4-10-14-18(2,9(8)5-11(22)27-13)15(20)12(23)16(24)19(14,3)17(25)26-10/h4-5,7,10,12-16,21,23-24H,6H2,1-3H3/t7-,10-,12+,13-,14-,15+,16+,18-,19-/m1/s1	MYDXZQQTJDVANI-LWLJHPHVSA-N	(1S,6R,9R,12R,13R,14R,15R,16S)-15-chloro-13,14-dihydroxy-6-[(2R)-1-hydroxypropan-2-yl]-1,12-dimethyl-5,10-dioxatetracyclo[7.6.1.0¬≤,‚Å∑.0¬π¬≤,¬π‚Å∂]hexadeca-2,7-diene-4,11-dione	C19H23ClO7	398.835	Terpenoids	Diterpenoids	Nagilactone diterpenoids	Organic compounds	Organoheterocyclic compounds	Naphthopyrans	Naphthopyrans	Podocarpus, Podocarpus macrophyllus, Eukaryota, Archaeplastida, Plantae, Podocarpaceae, Pinopsida, Tracheophyta, Viridiplantae, Streptophyta	469.166	M+2ACN+2H
M469T650	LTS0121510	http://www.wikidata.org/entity/Q105174818	C[C@H](CO)[C@H]1OC(=O)C=C2C1=C[C@H]1OC(=O)[C@]3(C)[C@H]1[C@]2(C)[C@@H](Cl)[C@H](O)[C@@H]3O	InChI=1S/C19H23ClO7/c1-7(6-21)13-8-4-10-14-18(2,9(8)5-11(22)27-13)15(20)12(23)16(24)19(14,3)17(25)26-10/h4-5,7,10,12-16,21,23-24H,6H2,1-3H3/t7-,10-,12+,13-,14-,15+,16+,18-,19-/m1/s1	MYDXZQQTJDVANI-LWLJHPHVSA-N	(1S,6R,9R,12R,13R,14R,15R,16S)-15-chloro-13,14-dihydroxy-6-[(2R)-1-hydroxypropan-2-yl]-1,12-dimethyl-5,10-dioxatetracyclo[7.6.1.0¬≤,‚Å∑.0¬π¬≤,¬π‚Å∂]hexadeca-2,7-diene-4,11-dione	C19H23ClO7	398.835	Terpenoids	Diterpenoids	Nagilactone diterpenoids	Organic compounds	Organoheterocyclic compounds	Naphthopyrans	Naphthopyrans	Podocarpus, Podocarpus macrophyllus, Eukaryota, Archaeplastida, Plantae, Podocarpaceae, Pinopsida, Tracheophyta, Viridiplantae, Streptophyta	469.166	M+3ACN+2H
M469T650	LTS0121510	http://www.wikidata.org/entity/Q105174818	C[C@H](CO)[C@H]1OC(=O)C=C2C1=C[C@H]1OC(=O)[C@]3(C)[C@H]1[C@]2(C)[C@@H](Cl)[C@H](O)[C@@H]3O	InChI=1S/C19H23ClO7/c1-7(6-21)13-8-4-10-14-18(2,9(8)5-11(22)27-13)15(20)12(23)16(24)19(14,3)17(25)26-10/h4-5,7,10,12-16,21,23-24H,6H2,1-3H3/t7-,10-,12+,13-,14-,15+,16+,18-,19-/m1/s1	MYDXZQQTJDVANI-LWLJHPHVSA-N	(1S,6R,9R,12R,13R,14R,15R,16S)-15-chloro-13,14-dihydroxy-6-[(2R)-1-hydroxypropan-2-yl]-1,12-dimethyl-5,10-dioxatetracyclo[7.6.1.0¬≤,‚Å∑.0¬π¬≤,¬π‚Å∂]hexadeca-2,7-diene-4,11-dione	C19H23ClO7	398.835	Terpenoids	Diterpenoids	Nagilactone diterpenoids	Organic compounds	Organoheterocyclic compounds	Naphthopyrans	Naphthopyrans	Podocarpus, Podocarpus macrophyllus, Eukaryota, Archaeplastida, Plantae, Podocarpaceae, Pinopsida, Tracheophyta, Viridiplantae, Streptophyta	469.166	M+2K+H
M469T650	LTS0121510	http://www.wikidata.org/entity/Q105174818	C[C@H](CO)[C@H]1OC(=O)C=C2C1=C[C@H]1OC(=O)[C@]3(C)[C@H]1[C@]2(C)[C@@H](Cl)[C@H](O)[C@@H]3O	InChI=1S/C19H23ClO7/c1-7(6-21)13-8-4-10-14-18(2,9(8)5-11(22)27-13)15(20)12(23)16(24)19(14,3)17(25)26-10/h4-5,7,10,12-16,21,23-24H,6H2,1-3H3/t7-,10-,12+,13-,14-,15+,16+,18-,19-/m1/s1	MYDXZQQTJDVANI-LWLJHPHVSA-N	(1S,6R,9R,12R,13R,14R,15R,16S)-15-chloro-13,14-dihydroxy-6-[(2R)-1-hydroxypropan-2-yl]-1,12-dimethyl-5,10-dioxatetracyclo[7.6.1.0¬≤,‚Å∑.0¬π¬≤,¬π‚Å∂]hexadeca-2,7-diene-4,11-dione	C19H23ClO7	398.835	Terpenoids	Diterpenoids	Nagilactone diterpenoids	Organic compounds	Organoheterocyclic compounds	Naphthopyrans	Naphthopyrans	Podocarpus, Podocarpus macrophyllus, Eukaryota, Archaeplastida, Plantae, Podocarpaceae, Pinopsida, Tracheophyta, Viridiplantae, Streptophyta	469.166	M+DMSO+H
M469T650	LTS0121510	http://www.wikidata.org/entity/Q105174818	C[C@H](CO)[C@H]1OC(=O)C=C2C1=C[C@H]1OC(=O)[C@]3(C)[C@H]1[C@]2(C)[C@@H](Cl)[C@H](O)[C@@H]3O	InChI=1S/C19H23ClO7/c1-7(6-21)13-8-4-10-14-18(2,9(8)5-11(22)27-13)15(20)12(23)16(24)19(14,3)17(25)26-10/h4-5,7,10,12-16,21,23-24H,6H2,1-3H3/t7-,10-,12+,13-,14-,15+,16+,18-,19-/m1/s1	MYDXZQQTJDVANI-LWLJHPHVSA-N	(1S,6R,9R,12R,13R,14R,15R,16S)-15-chloro-13,14-dihydroxy-6-[(2R)-1-hydroxypropan-2-yl]-1,12-dimethyl-5,10-dioxatetracyclo[7.6.1.0¬≤,‚Å∑.0¬π¬≤,¬π‚Å∂]hexadeca-2,7-diene-4,11-dione	C19H23ClO7	398.835	Terpenoids	Diterpenoids	Nagilactone diterpenoids	Organic compounds	Organoheterocyclic compounds	Naphthopyrans	Naphthopyrans	Podocarpus, Podocarpus macrophyllus, Eukaryota, Archaeplastida, Plantae, Podocarpaceae, Pinopsida, Tracheophyta, Viridiplantae, Streptophyta	469.166	M+2ACN+H
M469T650	LTS0121510	http://www.wikidata.org/entity/Q105174818	C[C@H](CO)[C@H]1OC(=O)C=C2C1=C[C@H]1OC(=O)[C@]3(C)[C@H]1[C@]2(C)[C@@H](Cl)[C@H](O)[C@@H]3O	InChI=1S/C19H23ClO7/c1-7(6-21)13-8-4-10-14-18(2,9(8)5-11(22)27-13)15(20)12(23)16(24)19(14,3)17(25)26-10/h4-5,7,10,12-16,21,23-24H,6H2,1-3H3/t7-,10-,12+,13-,14-,15+,16+,18-,19-/m1/s1	MYDXZQQTJDVANI-LWLJHPHVSA-N	(1S,6R,9R,12R,13R,14R,15R,16S)-15-chloro-13,14-dihydroxy-6-[(2R)-1-hydroxypropan-2-yl]-1,12-dimethyl-5,10-dioxatetracyclo[7.6.1.0¬≤,‚Å∑.0¬π¬≤,¬π‚Å∂]hexadeca-2,7-diene-4,11-dione	C19H23ClO7	398.835	Terpenoids	Diterpenoids	Nagilactone diterpenoids	Organic compounds	Organoheterocyclic compounds	Naphthopyrans	Naphthopyrans	Podocarpus, Podocarpus macrophyllus, Eukaryota, Archaeplastida, Plantae, Podocarpaceae, Pinopsida, Tracheophyta, Viridiplantae, Streptophyta	469.166	M+IsoProp+Na+H
M469T650	LTS0121510	http://www.wikidata.org/entity/Q105174818	C[C@H](CO)[C@H]1OC(=O)C=C2C1=C[C@H]1OC(=O)[C@]3(C)[C@H]1[C@]2(C)[C@@H](Cl)[C@H](O)[C@@H]3O	InChI=1S/C19H23ClO7/c1-7(6-21)13-8-4-10-14-18(2,9(8)5-11(22)27-13)15(20)12(23)16(24)19(14,3)17(25)26-10/h4-5,7,10,12-16,21,23-24H,6H2,1-3H3/t7-,10-,12+,13-,14-,15+,16+,18-,19-/m1/s1	MYDXZQQTJDVANI-LWLJHPHVSA-N	(1S,6R,9R,12R,13R,14R,15R,16S)-15-chloro-13,14-dihydroxy-6-[(2R)-1-hydroxypropan-2-yl]-1,12-dimethyl-5,10-dioxatetracyclo[7.6.1.0¬≤,‚Å∑.0¬π¬≤,¬π‚Å∂]hexadeca-2,7-diene-4,11-dione	C19H23ClO7	398.835	Terpenoids	Diterpenoids	Nagilactone diterpenoids	Organic compounds	Organoheterocyclic compounds	Naphthopyrans	Naphthopyrans	Podocarpus, Podocarpus macrophyllus, Eukaryota, Archaeplastida, Plantae, Podocarpaceae, Pinopsida, Tracheophyta, Viridiplantae, Streptophyta	469.166	M+Br
M469T650	LTS0121510	http://www.wikidata.org/entity/Q105174818	C[C@H](CO)[C@H]1OC(=O)C=C2C1=C[C@H]1OC(=O)[C@]3(C)[C@H]1[C@]2(C)[C@@H](Cl)[C@H](O)[C@@H]3O	InChI=1S/C19H23ClO7/c1-7(6-21)13-8-4-10-14-18(2,9(8)5-11(22)27-13)15(20)12(23)16(24)19(14,3)17(25)26-10/h4-5,7,10,12-16,21,23-24H,6H2,1-3H3/t7-,10-,12+,13-,14-,15+,16+,18-,19-/m1/s1	MYDXZQQTJDVANI-LWLJHPHVSA-N	(1S,6R,9R,12R,13R,14R,15R,16S)-15-chloro-13,14-dihydroxy-6-[(2R)-1-hydroxypropan-2-yl]-1,12-dimethyl-5,10-dioxatetracyclo[7.6.1.0¬≤,‚Å∑.0¬π¬≤,¬π‚Å∂]hexadeca-2,7-diene-4,11-dione	C19H23ClO7	398.835	Terpenoids	Diterpenoids	Nagilactone diterpenoids	Organic compounds	Organoheterocyclic compounds	Naphthopyrans	Naphthopyrans	Podocarpus, Podocarpus macrophyllus, Eukaryota, Archaeplastida, Plantae, Podocarpaceae, Pinopsida, Tracheophyta, Viridiplantae, Streptophyta	469.166	M+TFA-H
M469T650	LTS0263149	http://www.wikidata.org/entity/Q105113904	CO[C@@H]1O[C@@]2(OC)C[C@@](C)(O)[C@H]3C[C@@]4(C)CC[C@H]([C@@H](C)/C=C\C=C(C)C)[C@@H]4CC=C1[C@H]32	InChI=1S/C27H42O4/c1-17(2)9-8-10-18(3)19-13-14-25(4)15-22-23-20(11-12-21(19)25)24(29-6)31-27(23,30-7)16-26(22,5)28/h8-11,18-19,21-24,28H,12-16H2,1-7H3/b10-8-,20-11?/t18-,19+,21-,22-,23+,24+,25+,26+,27-/m0/s1	IJDXBTKKTDHRMD-MOFXWABGSA-N	(1S,3R,6R,7S,11R,13S,15R,16S)-11,13-dimethoxy-3,15-dimethyl-6-[(2S,3Z)-6-methylhepta-3,5-dien-2-yl]-12-oxatetracyclo[8.5.1.0¬≥,‚Å∑.0¬π¬≥,¬π‚Å∂]hexadec-9-en-15-ol	C27H42O4	430.621	Terpenoids	Sesterterpenoids	Ophiobolane sesterterpenoids	Organic compounds	Lipids and lipid-like molecules	Prenol lipids	Sesquiterpenoids	Fungi, Ascomycota, Aspergillus, Aspergillaceae, Eukaryota, Aspergillus ustus, Eurotiomycetes, Trichocomaceae	469.166	M+H+2Na
M469T650	LTS0263149	http://www.wikidata.org/entity/Q105113904	CO[C@@H]1O[C@@]2(OC)C[C@@](C)(O)[C@H]3C[C@@]4(C)CC[C@H]([C@@H](C)/C=C\C=C(C)C)[C@@H]4CC=C1[C@H]32	InChI=1S/C27H42O4/c1-17(2)9-8-10-18(3)19-13-14-25(4)15-22-23-20(11-12-21(19)25)24(29-6)31-27(23,30-7)16-26(22,5)28/h8-11,18-19,21-24,28H,12-16H2,1-7H3/b10-8-,20-11?/t18-,19+,21-,22-,23+,24+,25+,26+,27-/m0/s1	IJDXBTKKTDHRMD-MOFXWABGSA-N	(1S,3R,6R,7S,11R,13S,15R,16S)-11,13-dimethoxy-3,15-dimethyl-6-[(2S,3Z)-6-methylhepta-3,5-dien-2-yl]-12-oxatetracyclo[8.5.1.0¬≥,‚Å∑.0¬π¬≥,¬π‚Å∂]hexadec-9-en-15-ol	C27H42O4	430.621	Terpenoids	Sesterterpenoids	Ophiobolane sesterterpenoids	Organic compounds	Lipids and lipid-like molecules	Prenol lipids	Sesquiterpenoids	Fungi, Ascomycota, Aspergillus, Aspergillaceae, Eukaryota, Aspergillus ustus, Eurotiomycetes, Trichocomaceae	469.166	M+3Na
M469T650	LTS0263149	http://www.wikidata.org/entity/Q105113904	CO[C@@H]1O[C@@]2(OC)C[C@@](C)(O)[C@H]3C[C@@]4(C)CC[C@H]([C@@H](C)/C=C\C=C(C)C)[C@@H]4CC=C1[C@H]32	InChI=1S/C27H42O4/c1-17(2)9-8-10-18(3)19-13-14-25(4)15-22-23-20(11-12-21(19)25)24(29-6)31-27(23,30-7)16-26(22,5)28/h8-11,18-19,21-24,28H,12-16H2,1-7H3/b10-8-,20-11?/t18-,19+,21-,22-,23+,24+,25+,26+,27-/m0/s1	IJDXBTKKTDHRMD-MOFXWABGSA-N	(1S,3R,6R,7S,11R,13S,15R,16S)-11,13-dimethoxy-3,15-dimethyl-6-[(2S,3Z)-6-methylhepta-3,5-dien-2-yl]-12-oxatetracyclo[8.5.1.0¬≥,‚Å∑.0¬π¬≥,¬π‚Å∂]hexadec-9-en-15-ol	C27H42O4	430.621	Terpenoids	Sesterterpenoids	Ophiobolane sesterterpenoids	Organic compounds	Lipids and lipid-like molecules	Prenol lipids	Sesquiterpenoids	Fungi, Ascomycota, Aspergillus, Aspergillaceae, Eukaryota, Aspergillus ustus, Eurotiomycetes, Trichocomaceae	469.166	M+H+K
M469T650	LTS0263149	http://www.wikidata.org/entity/Q105113904	CO[C@@H]1O[C@@]2(OC)C[C@@](C)(O)[C@H]3C[C@@]4(C)CC[C@H]([C@@H](C)/C=C\C=C(C)C)[C@@H]4CC=C1[C@H]32	InChI=1S/C27H42O4/c1-17(2)9-8-10-18(3)19-13-14-25(4)15-22-23-20(11-12-21(19)25)24(29-6)31-27(23,30-7)16-26(22,5)28/h8-11,18-19,21-24,28H,12-16H2,1-7H3/b10-8-,20-11?/t18-,19+,21-,22-,23+,24+,25+,26+,27-/m0/s1	IJDXBTKKTDHRMD-MOFXWABGSA-N	(1S,3R,6R,7S,11R,13S,15R,16S)-11,13-dimethoxy-3,15-dimethyl-6-[(2S,3Z)-6-methylhepta-3,5-dien-2-yl]-12-oxatetracyclo[8.5.1.0¬≥,‚Å∑.0¬π¬≥,¬π‚Å∂]hexadec-9-en-15-ol	C27H42O4	430.621	Terpenoids	Sesterterpenoids	Ophiobolane sesterterpenoids	Organic compounds	Lipids and lipid-like molecules	Prenol lipids	Sesquiterpenoids	Fungi, Ascomycota, Aspergillus, Aspergillaceae, Eukaryota, Aspergillus ustus, Eurotiomycetes, Trichocomaceae	469.166	M+ACN+2H
M469T650	LTS0263149	http://www.wikidata.org/entity/Q105113904	CO[C@@H]1O[C@@]2(OC)C[C@@](C)(O)[C@H]3C[C@@]4(C)CC[C@H]([C@@H](C)/C=C\C=C(C)C)[C@@H]4CC=C1[C@H]32	InChI=1S/C27H42O4/c1-17(2)9-8-10-18(3)19-13-14-25(4)15-22-23-20(11-12-21(19)25)24(29-6)31-27(23,30-7)16-26(22,5)28/h8-11,18-19,21-24,28H,12-16H2,1-7H3/b10-8-,20-11?/t18-,19+,21-,22-,23+,24+,25+,26+,27-/m0/s1	IJDXBTKKTDHRMD-MOFXWABGSA-N	(1S,3R,6R,7S,11R,13S,15R,16S)-11,13-dimethoxy-3,15-dimethyl-6-[(2S,3Z)-6-methylhepta-3,5-dien-2-yl]-12-oxatetracyclo[8.5.1.0¬≥,‚Å∑.0¬π¬≥,¬π‚Å∂]hexadec-9-en-15-ol	C27H42O4	430.621	Terpenoids	Sesterterpenoids	Ophiobolane sesterterpenoids	Organic compounds	Lipids and lipid-like molecules	Prenol lipids	Sesquiterpenoids	Fungi, Ascomycota, Aspergillus, Aspergillaceae, Eukaryota, Aspergillus ustus, Eurotiomycetes, Trichocomaceae	469.166	M+2Na
M469T650	LTS0263149	http://www.wikidata.org/entity/Q105113904	CO[C@@H]1O[C@@]2(OC)C[C@@](C)(O)[C@H]3C[C@@]4(C)CC[C@H]([C@@H](C)/C=C\C=C(C)C)[C@@H]4CC=C1[C@H]32	InChI=1S/C27H42O4/c1-17(2)9-8-10-18(3)19-13-14-25(4)15-22-23-20(11-12-21(19)25)24(29-6)31-27(23,30-7)16-26(22,5)28/h8-11,18-19,21-24,28H,12-16H2,1-7H3/b10-8-,20-11?/t18-,19+,21-,22-,23+,24+,25+,26+,27-/m0/s1	IJDXBTKKTDHRMD-MOFXWABGSA-N	(1S,3R,6R,7S,11R,13S,15R,16S)-11,13-dimethoxy-3,15-dimethyl-6-[(2S,3Z)-6-methylhepta-3,5-dien-2-yl]-12-oxatetracyclo[8.5.1.0¬≥,‚Å∑.0¬π¬≥,¬π‚Å∂]hexadec-9-en-15-ol	C27H42O4	430.621	Terpenoids	Sesterterpenoids	Ophiobolane sesterterpenoids	Organic compounds	Lipids and lipid-like molecules	Prenol lipids	Sesquiterpenoids	Fungi, Ascomycota, Aspergillus, Aspergillaceae, Eukaryota, Aspergillus ustus, Eurotiomycetes, Trichocomaceae	469.166	M+K
M469T650	LTS0263149	http://www.wikidata.org/entity/Q105113904	CO[C@@H]1O[C@@]2(OC)C[C@@](C)(O)[C@H]3C[C@@]4(C)CC[C@H]([C@@H](C)/C=C\C=C(C)C)[C@@H]4CC=C1[C@H]32	InChI=1S/C27H42O4/c1-17(2)9-8-10-18(3)19-13-14-25(4)15-22-23-20(11-12-21(19)25)24(29-6)31-27(23,30-7)16-26(22,5)28/h8-11,18-19,21-24,28H,12-16H2,1-7H3/b10-8-,20-11?/t18-,19+,21-,22-,23+,24+,25+,26+,27-/m0/s1	IJDXBTKKTDHRMD-MOFXWABGSA-N	(1S,3R,6R,7S,11R,13S,15R,16S)-11,13-dimethoxy-3,15-dimethyl-6-[(2S,3Z)-6-methylhepta-3,5-dien-2-yl]-12-oxatetracyclo[8.5.1.0¬≥,‚Å∑.0¬π¬≥,¬π‚Å∂]hexadec-9-en-15-ol	C27H42O4	430.621	Terpenoids	Sesterterpenoids	Ophiobolane sesterterpenoids	Organic compounds	Lipids and lipid-like molecules	Prenol lipids	Sesquiterpenoids	Fungi, Ascomycota, Aspergillus, Aspergillaceae, Eukaryota, Aspergillus ustus, Eurotiomycetes, Trichocomaceae	469.166	M+ACN+H
M469T650	LTS0263149	http://www.wikidata.org/entity/Q105113904	CO[C@@H]1O[C@@]2(OC)C[C@@](C)(O)[C@H]3C[C@@]4(C)CC[C@H]([C@@H](C)/C=C\C=C(C)C)[C@@H]4CC=C1[C@H]32	InChI=1S/C27H42O4/c1-17(2)9-8-10-18(3)19-13-14-25(4)15-22-23-20(11-12-21(19)25)24(29-6)31-27(23,30-7)16-26(22,5)28/h8-11,18-19,21-24,28H,12-16H2,1-7H3/b10-8-,20-11?/t18-,19+,21-,22-,23+,24+,25+,26+,27-/m0/s1	IJDXBTKKTDHRMD-MOFXWABGSA-N	(1S,3R,6R,7S,11R,13S,15R,16S)-11,13-dimethoxy-3,15-dimethyl-6-[(2S,3Z)-6-methylhepta-3,5-dien-2-yl]-12-oxatetracyclo[8.5.1.0¬≥,‚Å∑.0¬π¬≥,¬π‚Å∂]hexadec-9-en-15-ol	C27H42O4	430.621	Terpenoids	Sesterterpenoids	Ophiobolane sesterterpenoids	Organic compounds	Lipids and lipid-like molecules	Prenol lipids	Sesquiterpenoids	Fungi, Ascomycota, Aspergillus, Aspergillaceae, Eukaryota, Aspergillus ustus, Eurotiomycetes, Trichocomaceae	469.166	M+2Na-H
M469T650	LTS0263149	http://www.wikidata.org/entity/Q105113904	CO[C@@H]1O[C@@]2(OC)C[C@@](C)(O)[C@H]3C[C@@]4(C)CC[C@H]([C@@H](C)/C=C\C=C(C)C)[C@@H]4CC=C1[C@H]32	InChI=1S/C27H42O4/c1-17(2)9-8-10-18(3)19-13-14-25(4)15-22-23-20(11-12-21(19)25)24(29-6)31-27(23,30-7)16-26(22,5)28/h8-11,18-19,21-24,28H,12-16H2,1-7H3/b10-8-,20-11?/t18-,19+,21-,22-,23+,24+,25+,26+,27-/m0/s1	IJDXBTKKTDHRMD-MOFXWABGSA-N	(1S,3R,6R,7S,11R,13S,15R,16S)-11,13-dimethoxy-3,15-dimethyl-6-[(2S,3Z)-6-methylhepta-3,5-dien-2-yl]-12-oxatetracyclo[8.5.1.0¬≥,‚Å∑.0¬π¬≥,¬π‚Å∂]hexadec-9-en-15-ol	C27H42O4	430.621	Terpenoids	Sesterterpenoids	Ophiobolane sesterterpenoids	Organic compounds	Lipids and lipid-like molecules	Prenol lipids	Sesquiterpenoids	Fungi, Ascomycota, Aspergillus, Aspergillaceae, Eukaryota, Aspergillus ustus, Eurotiomycetes, Trichocomaceae	469.166	M+IsoProp+H
M469T650	LTS0263149	http://www.wikidata.org/entity/Q105113904	CO[C@@H]1O[C@@]2(OC)C[C@@](C)(O)[C@H]3C[C@@]4(C)CC[C@H]([C@@H](C)/C=C\C=C(C)C)[C@@H]4CC=C1[C@H]32	InChI=1S/C27H42O4/c1-17(2)9-8-10-18(3)19-13-14-25(4)15-22-23-20(11-12-21(19)25)24(29-6)31-27(23,30-7)16-26(22,5)28/h8-11,18-19,21-24,28H,12-16H2,1-7H3/b10-8-,20-11?/t18-,19+,21-,22-,23+,24+,25+,26+,27-/m0/s1	IJDXBTKKTDHRMD-MOFXWABGSA-N	(1S,3R,6R,7S,11R,13S,15R,16S)-11,13-dimethoxy-3,15-dimethyl-6-[(2S,3Z)-6-methylhepta-3,5-dien-2-yl]-12-oxatetracyclo[8.5.1.0¬≥,‚Å∑.0¬π¬≥,¬π‚Å∂]hexadec-9-en-15-ol	C27H42O4	430.621	Terpenoids	Sesterterpenoids	Ophiobolane sesterterpenoids	Organic compounds	Lipids and lipid-like molecules	Prenol lipids	Sesquiterpenoids	Fungi, Ascomycota, Aspergillus, Aspergillaceae, Eukaryota, Aspergillus ustus, Eurotiomycetes, Trichocomaceae	469.166	M+ACN+Na
M469T650	LTS0263149	http://www.wikidata.org/entity/Q105113904	CO[C@@H]1O[C@@]2(OC)C[C@@](C)(O)[C@H]3C[C@@]4(C)CC[C@H]([C@@H](C)/C=C\C=C(C)C)[C@@H]4CC=C1[C@H]32	InChI=1S/C27H42O4/c1-17(2)9-8-10-18(3)19-13-14-25(4)15-22-23-20(11-12-21(19)25)24(29-6)31-27(23,30-7)16-26(22,5)28/h8-11,18-19,21-24,28H,12-16H2,1-7H3/b10-8-,20-11?/t18-,19+,21-,22-,23+,24+,25+,26+,27-/m0/s1	IJDXBTKKTDHRMD-MOFXWABGSA-N	(1S,3R,6R,7S,11R,13S,15R,16S)-11,13-dimethoxy-3,15-dimethyl-6-[(2S,3Z)-6-methylhepta-3,5-dien-2-yl]-12-oxatetracyclo[8.5.1.0¬≥,‚Å∑.0¬π¬≥,¬π‚Å∂]hexadec-9-en-15-ol	C27H42O4	430.621	Terpenoids	Sesterterpenoids	Ophiobolane sesterterpenoids	Organic compounds	Lipids and lipid-like molecules	Prenol lipids	Sesquiterpenoids	Fungi, Ascomycota, Aspergillus, Aspergillaceae, Eukaryota, Aspergillus ustus, Eurotiomycetes, Trichocomaceae	469.166	M+FA-H
M469T650	LTS0263149	http://www.wikidata.org/entity/Q105113904	CO[C@@H]1O[C@@]2(OC)C[C@@](C)(O)[C@H]3C[C@@]4(C)CC[C@H]([C@@H](C)/C=C\C=C(C)C)[C@@H]4CC=C1[C@H]32	InChI=1S/C27H42O4/c1-17(2)9-8-10-18(3)19-13-14-25(4)15-22-23-20(11-12-21(19)25)24(29-6)31-27(23,30-7)16-26(22,5)28/h8-11,18-19,21-24,28H,12-16H2,1-7H3/b10-8-,20-11?/t18-,19+,21-,22-,23+,24+,25+,26+,27-/m0/s1	IJDXBTKKTDHRMD-MOFXWABGSA-N	(1S,3R,6R,7S,11R,13S,15R,16S)-11,13-dimethoxy-3,15-dimethyl-6-[(2S,3Z)-6-methylhepta-3,5-dien-2-yl]-12-oxatetracyclo[8.5.1.0¬≥,‚Å∑.0¬π¬≥,¬π‚Å∂]hexadec-9-en-15-ol	C27H42O4	430.621	Terpenoids	Sesterterpenoids	Ophiobolane sesterterpenoids	Organic compounds	Lipids and lipid-like molecules	Prenol lipids	Sesquiterpenoids	Fungi, Ascomycota, Aspergillus, Aspergillaceae, Eukaryota, Aspergillus ustus, Eurotiomycetes, Trichocomaceae	469.166	M+Hac-H
M469T650	LTS0051701	http://www.wikidata.org/entity/Q105128125	C=C1CO[C@@]2(O)[C@H]1C[C@@]1(C)[C@@H](CC[C@@H](OC(=O)/C=C/C=C(C)/C=C/CCCCC)[C@@H]1C)[C@@H]2O	InChI=1S/C28H42O5/c1-6-7-8-9-10-12-19(2)13-11-14-25(29)33-24-16-15-22-26(30)28(31)23(20(3)18-32-28)17-27(22,5)21(24)4/h10-14,21-24,26,30-31H,3,6-9,15-18H2,1-2,4-5H3/b12-10+,14-11+,19-13+/t21-,22-,23-,24+,26-,27+,28-/m0/s1	JHOJVWRHACMHEG-JPLYBSIESA-N	(3aS,4aR,5R,6R,8aR,9S,9aS)-9,9a-dihydroxy-4a,5-dimethyl-3-methylidene-dodecahydronaphtho[2,3-b]furan-6-yl (2E,4E,6E)-5-methyldodeca-2,4,6-trienoate	C28H42O5	458.631	Terpenoids			Organic compounds	Organoheterocyclic compounds	Naphthofurans	Naphthofurans	Eukaryota, Archaeplastida, Asteraceae, Plantae, Senecio speciosus, Magnoliopsida, Senecio, Tracheophyta, Senecio macrocephalus, Streptophyta	469.166	M+2H+Na
M469T650	LTS0051701	http://www.wikidata.org/entity/Q105128125	C=C1CO[C@@]2(O)[C@H]1C[C@@]1(C)[C@@H](CC[C@@H](OC(=O)/C=C/C=C(C)/C=C/CCCCC)[C@@H]1C)[C@@H]2O	InChI=1S/C28H42O5/c1-6-7-8-9-10-12-19(2)13-11-14-25(29)33-24-16-15-22-26(30)28(31)23(20(3)18-32-28)17-27(22,5)21(24)4/h10-14,21-24,26,30-31H,3,6-9,15-18H2,1-2,4-5H3/b12-10+,14-11+,19-13+/t21-,22-,23-,24+,26-,27+,28-/m0/s1	JHOJVWRHACMHEG-JPLYBSIESA-N	(3aS,4aR,5R,6R,8aR,9S,9aS)-9,9a-dihydroxy-4a,5-dimethyl-3-methylidene-dodecahydronaphtho[2,3-b]furan-6-yl (2E,4E,6E)-5-methyldodeca-2,4,6-trienoate	C28H42O5	458.631	Terpenoids			Organic compounds	Organoheterocyclic compounds	Naphthofurans	Naphthofurans	Eukaryota, Archaeplastida, Asteraceae, Plantae, Senecio speciosus, Magnoliopsida, Senecio, Tracheophyta, Senecio macrocephalus, Streptophyta	469.166	M+H+NH4
M469T650	LTS0051701	http://www.wikidata.org/entity/Q105128125	C=C1CO[C@@]2(O)[C@H]1C[C@@]1(C)[C@@H](CC[C@@H](OC(=O)/C=C/C=C(C)/C=C/CCCCC)[C@@H]1C)[C@@H]2O	InChI=1S/C28H42O5/c1-6-7-8-9-10-12-19(2)13-11-14-25(29)33-24-16-15-22-26(30)28(31)23(20(3)18-32-28)17-27(22,5)21(24)4/h10-14,21-24,26,30-31H,3,6-9,15-18H2,1-2,4-5H3/b12-10+,14-11+,19-13+/t21-,22-,23-,24+,26-,27+,28-/m0/s1	JHOJVWRHACMHEG-JPLYBSIESA-N	(3aS,4aR,5R,6R,8aR,9S,9aS)-9,9a-dihydroxy-4a,5-dimethyl-3-methylidene-dodecahydronaphtho[2,3-b]furan-6-yl (2E,4E,6E)-5-methyldodeca-2,4,6-trienoate	C28H42O5	458.631	Terpenoids			Organic compounds	Organoheterocyclic compounds	Naphthofurans	Naphthofurans	Eukaryota, Archaeplastida, Asteraceae, Plantae, Senecio speciosus, Magnoliopsida, Senecio, Tracheophyta, Senecio macrocephalus, Streptophyta	469.166	M+H+Na
M469T650	LTS0051701	http://www.wikidata.org/entity/Q105128125	C=C1CO[C@@]2(O)[C@H]1C[C@@]1(C)[C@@H](CC[C@@H](OC(=O)/C=C/C=C(C)/C=C/CCCCC)[C@@H]1C)[C@@H]2O	InChI=1S/C28H42O5/c1-6-7-8-9-10-12-19(2)13-11-14-25(29)33-24-16-15-22-26(30)28(31)23(20(3)18-32-28)17-27(22,5)21(24)4/h10-14,21-24,26,30-31H,3,6-9,15-18H2,1-2,4-5H3/b12-10+,14-11+,19-13+/t21-,22-,23-,24+,26-,27+,28-/m0/s1	JHOJVWRHACMHEG-JPLYBSIESA-N	(3aS,4aR,5R,6R,8aR,9S,9aS)-9,9a-dihydroxy-4a,5-dimethyl-3-methylidene-dodecahydronaphtho[2,3-b]furan-6-yl (2E,4E,6E)-5-methyldodeca-2,4,6-trienoate	C28H42O5	458.631	Terpenoids			Organic compounds	Organoheterocyclic compounds	Naphthofurans	Naphthofurans	Eukaryota, Archaeplastida, Asteraceae, Plantae, Senecio speciosus, Magnoliopsida, Senecio, Tracheophyta, Senecio macrocephalus, Streptophyta	469.166	M+NH4
M469T650	LTS0051701	http://www.wikidata.org/entity/Q105128125	C=C1CO[C@@]2(O)[C@H]1C[C@@]1(C)[C@@H](CC[C@@H](OC(=O)/C=C/C=C(C)/C=C/CCCCC)[C@@H]1C)[C@@H]2O	InChI=1S/C28H42O5/c1-6-7-8-9-10-12-19(2)13-11-14-25(29)33-24-16-15-22-26(30)28(31)23(20(3)18-32-28)17-27(22,5)21(24)4/h10-14,21-24,26,30-31H,3,6-9,15-18H2,1-2,4-5H3/b12-10+,14-11+,19-13+/t21-,22-,23-,24+,26-,27+,28-/m0/s1	JHOJVWRHACMHEG-JPLYBSIESA-N	(3aS,4aR,5R,6R,8aR,9S,9aS)-9,9a-dihydroxy-4a,5-dimethyl-3-methylidene-dodecahydronaphtho[2,3-b]furan-6-yl (2E,4E,6E)-5-methyldodeca-2,4,6-trienoate	C28H42O5	458.631	Terpenoids			Organic compounds	Organoheterocyclic compounds	Naphthofurans	Naphthofurans	Eukaryota, Archaeplastida, Asteraceae, Plantae, Senecio speciosus, Magnoliopsida, Senecio, Tracheophyta, Senecio macrocephalus, Streptophyta	469.166	M+Na
M469T650	LTS0051701	http://www.wikidata.org/entity/Q105128125	C=C1CO[C@@]2(O)[C@H]1C[C@@]1(C)[C@@H](CC[C@@H](OC(=O)/C=C/C=C(C)/C=C/CCCCC)[C@@H]1C)[C@@H]2O	InChI=1S/C28H42O5/c1-6-7-8-9-10-12-19(2)13-11-14-25(29)33-24-16-15-22-26(30)28(31)23(20(3)18-32-28)17-27(22,5)21(24)4/h10-14,21-24,26,30-31H,3,6-9,15-18H2,1-2,4-5H3/b12-10+,14-11+,19-13+/t21-,22-,23-,24+,26-,27+,28-/m0/s1	JHOJVWRHACMHEG-JPLYBSIESA-N	(3aS,4aR,5R,6R,8aR,9S,9aS)-9,9a-dihydroxy-4a,5-dimethyl-3-methylidene-dodecahydronaphtho[2,3-b]furan-6-yl (2E,4E,6E)-5-methyldodeca-2,4,6-trienoate	C28H42O5	458.631	Terpenoids			Organic compounds	Organoheterocyclic compounds	Naphthofurans	Naphthofurans	Eukaryota, Archaeplastida, Asteraceae, Plantae, Senecio speciosus, Magnoliopsida, Senecio, Tracheophyta, Senecio macrocephalus, Streptophyta	469.166	M+CH3OH+H
M469T650	LTS0051701	http://www.wikidata.org/entity/Q105128125	C=C1CO[C@@]2(O)[C@H]1C[C@@]1(C)[C@@H](CC[C@@H](OC(=O)/C=C/C=C(C)/C=C/CCCCC)[C@@H]1C)[C@@H]2O	InChI=1S/C28H42O5/c1-6-7-8-9-10-12-19(2)13-11-14-25(29)33-24-16-15-22-26(30)28(31)23(20(3)18-32-28)17-27(22,5)21(24)4/h10-14,21-24,26,30-31H,3,6-9,15-18H2,1-2,4-5H3/b12-10+,14-11+,19-13+/t21-,22-,23-,24+,26-,27+,28-/m0/s1	JHOJVWRHACMHEG-JPLYBSIESA-N	(3aS,4aR,5R,6R,8aR,9S,9aS)-9,9a-dihydroxy-4a,5-dimethyl-3-methylidene-dodecahydronaphtho[2,3-b]furan-6-yl (2E,4E,6E)-5-methyldodeca-2,4,6-trienoate	C28H42O5	458.631	Terpenoids			Organic compounds	Organoheterocyclic compounds	Naphthofurans	Naphthofurans	Eukaryota, Archaeplastida, Asteraceae, Plantae, Senecio speciosus, Magnoliopsida, Senecio, Tracheophyta, Senecio macrocephalus, Streptophyta	469.166	2M+Na
M469T650	LTS0051701	http://www.wikidata.org/entity/Q105128125	C=C1CO[C@@]2(O)[C@H]1C[C@@]1(C)[C@@H](CC[C@@H](OC(=O)/C=C/C=C(C)/C=C/CCCCC)[C@@H]1C)[C@@H]2O	InChI=1S/C28H42O5/c1-6-7-8-9-10-12-19(2)13-11-14-25(29)33-24-16-15-22-26(30)28(31)23(20(3)18-32-28)17-27(22,5)21(24)4/h10-14,21-24,26,30-31H,3,6-9,15-18H2,1-2,4-5H3/b12-10+,14-11+,19-13+/t21-,22-,23-,24+,26-,27+,28-/m0/s1	JHOJVWRHACMHEG-JPLYBSIESA-N	(3aS,4aR,5R,6R,8aR,9S,9aS)-9,9a-dihydroxy-4a,5-dimethyl-3-methylidene-dodecahydronaphtho[2,3-b]furan-6-yl (2E,4E,6E)-5-methyldodeca-2,4,6-trienoate	C28H42O5	458.631	Terpenoids			Organic compounds	Organoheterocyclic compounds	Naphthofurans	Naphthofurans	Eukaryota, Archaeplastida, Asteraceae, Plantae, Senecio speciosus, Magnoliopsida, Senecio, Tracheophyta, Senecio macrocephalus, Streptophyta	469.166	2M+3H2O+2H
M469T650	LTS0051701	http://www.wikidata.org/entity/Q105128125	C=C1CO[C@@]2(O)[C@H]1C[C@@]1(C)[C@@H](CC[C@@H](OC(=O)/C=C/C=C(C)/C=C/CCCCC)[C@@H]1C)[C@@H]2O	InChI=1S/C28H42O5/c1-6-7-8-9-10-12-19(2)13-11-14-25(29)33-24-16-15-22-26(30)28(31)23(20(3)18-32-28)17-27(22,5)21(24)4/h10-14,21-24,26,30-31H,3,6-9,15-18H2,1-2,4-5H3/b12-10+,14-11+,19-13+/t21-,22-,23-,24+,26-,27+,28-/m0/s1	JHOJVWRHACMHEG-JPLYBSIESA-N	(3aS,4aR,5R,6R,8aR,9S,9aS)-9,9a-dihydroxy-4a,5-dimethyl-3-methylidene-dodecahydronaphtho[2,3-b]furan-6-yl (2E,4E,6E)-5-methyldodeca-2,4,6-trienoate	C28H42O5	458.631	Terpenoids			Organic compounds	Organoheterocyclic compounds	Naphthofurans	Naphthofurans	Eukaryota, Archaeplastida, Asteraceae, Plantae, Senecio speciosus, Magnoliopsida, Senecio, Tracheophyta, Senecio macrocephalus, Streptophyta	469.166	2M+K
M469T650	LTS0051701	http://www.wikidata.org/entity/Q105128125	C=C1CO[C@@]2(O)[C@H]1C[C@@]1(C)[C@@H](CC[C@@H](OC(=O)/C=C/C=C(C)/C=C/CCCCC)[C@@H]1C)[C@@H]2O	InChI=1S/C28H42O5/c1-6-7-8-9-10-12-19(2)13-11-14-25(29)33-24-16-15-22-26(30)28(31)23(20(3)18-32-28)17-27(22,5)21(24)4/h10-14,21-24,26,30-31H,3,6-9,15-18H2,1-2,4-5H3/b12-10+,14-11+,19-13+/t21-,22-,23-,24+,26-,27+,28-/m0/s1	JHOJVWRHACMHEG-JPLYBSIESA-N	(3aS,4aR,5R,6R,8aR,9S,9aS)-9,9a-dihydroxy-4a,5-dimethyl-3-methylidene-dodecahydronaphtho[2,3-b]furan-6-yl (2E,4E,6E)-5-methyldodeca-2,4,6-trienoate	C28H42O5	458.631	Terpenoids			Organic compounds	Organoheterocyclic compounds	Naphthofurans	Naphthofurans	Eukaryota, Archaeplastida, Asteraceae, Plantae, Senecio speciosus, Magnoliopsida, Senecio, Tracheophyta, Senecio macrocephalus, Streptophyta	469.166	2M+ACN+H
M469T650	LTS0051701	http://www.wikidata.org/entity/Q105128125	C=C1CO[C@@]2(O)[C@H]1C[C@@]1(C)[C@@H](CC[C@@H](OC(=O)/C=C/C=C(C)/C=C/CCCCC)[C@@H]1C)[C@@H]2O	InChI=1S/C28H42O5/c1-6-7-8-9-10-12-19(2)13-11-14-25(29)33-24-16-15-22-26(30)28(31)23(20(3)18-32-28)17-27(22,5)21(24)4/h10-14,21-24,26,30-31H,3,6-9,15-18H2,1-2,4-5H3/b12-10+,14-11+,19-13+/t21-,22-,23-,24+,26-,27+,28-/m0/s1	JHOJVWRHACMHEG-JPLYBSIESA-N	(3aS,4aR,5R,6R,8aR,9S,9aS)-9,9a-dihydroxy-4a,5-dimethyl-3-methylidene-dodecahydronaphtho[2,3-b]furan-6-yl (2E,4E,6E)-5-methyldodeca-2,4,6-trienoate	C28H42O5	458.631	Terpenoids			Organic compounds	Organoheterocyclic compounds	Naphthofurans	Naphthofurans	Eukaryota, Archaeplastida, Asteraceae, Plantae, Senecio speciosus, Magnoliopsida, Senecio, Tracheophyta, Senecio macrocephalus, Streptophyta	469.166	2M+ACN+Na
M469T650	LTS0051701	http://www.wikidata.org/entity/Q105128125	C=C1CO[C@@]2(O)[C@H]1C[C@@]1(C)[C@@H](CC[C@@H](OC(=O)/C=C/C=C(C)/C=C/CCCCC)[C@@H]1C)[C@@H]2O	InChI=1S/C28H42O5/c1-6-7-8-9-10-12-19(2)13-11-14-25(29)33-24-16-15-22-26(30)28(31)23(20(3)18-32-28)17-27(22,5)21(24)4/h10-14,21-24,26,30-31H,3,6-9,15-18H2,1-2,4-5H3/b12-10+,14-11+,19-13+/t21-,22-,23-,24+,26-,27+,28-/m0/s1	JHOJVWRHACMHEG-JPLYBSIESA-N	(3aS,4aR,5R,6R,8aR,9S,9aS)-9,9a-dihydroxy-4a,5-dimethyl-3-methylidene-dodecahydronaphtho[2,3-b]furan-6-yl (2E,4E,6E)-5-methyldodeca-2,4,6-trienoate	C28H42O5	458.631	Terpenoids			Organic compounds	Organoheterocyclic compounds	Naphthofurans	Naphthofurans	Eukaryota, Archaeplastida, Asteraceae, Plantae, Senecio speciosus, Magnoliopsida, Senecio, Tracheophyta, Senecio macrocephalus, Streptophyta	469.166	M+Na-2H
M469T650	LTS0051701	http://www.wikidata.org/entity/Q105128125	C=C1CO[C@@]2(O)[C@H]1C[C@@]1(C)[C@@H](CC[C@@H](OC(=O)/C=C/C=C(C)/C=C/CCCCC)[C@@H]1C)[C@@H]2O	InChI=1S/C28H42O5/c1-6-7-8-9-10-12-19(2)13-11-14-25(29)33-24-16-15-22-26(30)28(31)23(20(3)18-32-28)17-27(22,5)21(24)4/h10-14,21-24,26,30-31H,3,6-9,15-18H2,1-2,4-5H3/b12-10+,14-11+,19-13+/t21-,22-,23-,24+,26-,27+,28-/m0/s1	JHOJVWRHACMHEG-JPLYBSIESA-N	(3aS,4aR,5R,6R,8aR,9S,9aS)-9,9a-dihydroxy-4a,5-dimethyl-3-methylidene-dodecahydronaphtho[2,3-b]furan-6-yl (2E,4E,6E)-5-methyldodeca-2,4,6-trienoate	C28H42O5	458.631	Terpenoids			Organic compounds	Organoheterocyclic compounds	Naphthofurans	Naphthofurans	Eukaryota, Archaeplastida, Asteraceae, Plantae, Senecio speciosus, Magnoliopsida, Senecio, Tracheophyta, Senecio macrocephalus, Streptophyta	469.166	M+Cl
M469T650	LTS0051701	http://www.wikidata.org/entity/Q105128125	C=C1CO[C@@]2(O)[C@H]1C[C@@]1(C)[C@@H](CC[C@@H](OC(=O)/C=C/C=C(C)/C=C/CCCCC)[C@@H]1C)[C@@H]2O	InChI=1S/C28H42O5/c1-6-7-8-9-10-12-19(2)13-11-14-25(29)33-24-16-15-22-26(30)28(31)23(20(3)18-32-28)17-27(22,5)21(24)4/h10-14,21-24,26,30-31H,3,6-9,15-18H2,1-2,4-5H3/b12-10+,14-11+,19-13+/t21-,22-,23-,24+,26-,27+,28-/m0/s1	JHOJVWRHACMHEG-JPLYBSIESA-N	(3aS,4aR,5R,6R,8aR,9S,9aS)-9,9a-dihydroxy-4a,5-dimethyl-3-methylidene-dodecahydronaphtho[2,3-b]furan-6-yl (2E,4E,6E)-5-methyldodeca-2,4,6-trienoate	C28H42O5	458.631	Terpenoids			Organic compounds	Organoheterocyclic compounds	Naphthofurans	Naphthofurans	Eukaryota, Archaeplastida, Asteraceae, Plantae, Senecio speciosus, Magnoliopsida, Senecio, Tracheophyta, Senecio macrocephalus, Streptophyta	469.166	M+K-2H
M469T650	LTS0051701	http://www.wikidata.org/entity/Q105128125	C=C1CO[C@@]2(O)[C@H]1C[C@@]1(C)[C@@H](CC[C@@H](OC(=O)/C=C/C=C(C)/C=C/CCCCC)[C@@H]1C)[C@@H]2O	InChI=1S/C28H42O5/c1-6-7-8-9-10-12-19(2)13-11-14-25(29)33-24-16-15-22-26(30)28(31)23(20(3)18-32-28)17-27(22,5)21(24)4/h10-14,21-24,26,30-31H,3,6-9,15-18H2,1-2,4-5H3/b12-10+,14-11+,19-13+/t21-,22-,23-,24+,26-,27+,28-/m0/s1	JHOJVWRHACMHEG-JPLYBSIESA-N	(3aS,4aR,5R,6R,8aR,9S,9aS)-9,9a-dihydroxy-4a,5-dimethyl-3-methylidene-dodecahydronaphtho[2,3-b]furan-6-yl (2E,4E,6E)-5-methyldodeca-2,4,6-trienoate	C28H42O5	458.631	Terpenoids			Organic compounds	Organoheterocyclic compounds	Naphthofurans	Naphthofurans	Eukaryota, Archaeplastida, Asteraceae, Plantae, Senecio speciosus, Magnoliopsida, Senecio, Tracheophyta, Senecio macrocephalus, Streptophyta	469.166	2M+FA-H
M469T650	LTS0051701	http://www.wikidata.org/entity/Q105128125	C=C1CO[C@@]2(O)[C@H]1C[C@@]1(C)[C@@H](CC[C@@H](OC(=O)/C=C/C=C(C)/C=C/CCCCC)[C@@H]1C)[C@@H]2O	InChI=1S/C28H42O5/c1-6-7-8-9-10-12-19(2)13-11-14-25(29)33-24-16-15-22-26(30)28(31)23(20(3)18-32-28)17-27(22,5)21(24)4/h10-14,21-24,26,30-31H,3,6-9,15-18H2,1-2,4-5H3/b12-10+,14-11+,19-13+/t21-,22-,23-,24+,26-,27+,28-/m0/s1	JHOJVWRHACMHEG-JPLYBSIESA-N	(3aS,4aR,5R,6R,8aR,9S,9aS)-9,9a-dihydroxy-4a,5-dimethyl-3-methylidene-dodecahydronaphtho[2,3-b]furan-6-yl (2E,4E,6E)-5-methyldodeca-2,4,6-trienoate	C28H42O5	458.631	Terpenoids			Organic compounds	Organoheterocyclic compounds	Naphthofurans	Naphthofurans	Eukaryota, Archaeplastida, Asteraceae, Plantae, Senecio speciosus, Magnoliopsida, Senecio, Tracheophyta, Senecio macrocephalus, Streptophyta	469.166	2M+Hac-H
M469T650	LTS0023254	http://www.wikidata.org/entity/Q105179714	CC(=O)OC1CC2C(C)(C)C(=O)C=CC2(C)C2CCC3(C)C(=CCC3C3=CC(O)OC3=O)C12C	InChI=1S/C28H36O6/c1-15(29)33-22-14-20-25(2,3)21(30)10-12-27(20,5)19-9-11-26(4)17(7-8-18(26)28(19,22)6)16-13-23(31)34-24(16)32/h8,10,12-13,17,19-20,22-23,31H,7,9,11,14H2,1-6H3	NIASTLFJLAWIRP-UHFFFAOYSA-N	1-(5-hydroxy-2-oxo-2,5-dihydrofuran-3-yl)-3b,6,6,9a,11a-pentamethyl-7-oxo-1H,2H,3bH,4H,5H,5aH,6H,7H,9aH,9bH,10H,11H,11aH-cyclopenta[a]phenanthren-4-yl acetate	C28H36O6	468.583	Terpenoids|Terpenoids	Triterpenoids|Triterpenoids	Apotirucallane triterpenoids|Limonoids	Organic compounds	Lipids and lipid-like molecules	Prenol lipids	Limonoids	Eukaryota, Archaeplastida, Plantae, Magnoliopsida, Meliaceae, Tracheophyta, Streptophyta, Viridiplantae, Azadirachta indica, Azadirachta	469.166	M+3H
M469T650	LTS0023254	http://www.wikidata.org/entity/Q105179714	CC(=O)OC1CC2C(C)(C)C(=O)C=CC2(C)C2CCC3(C)C(=CCC3C3=CC(O)OC3=O)C12C	InChI=1S/C28H36O6/c1-15(29)33-22-14-20-25(2,3)21(30)10-12-27(20,5)19-9-11-26(4)17(7-8-18(26)28(19,22)6)16-13-23(31)34-24(16)32/h8,10,12-13,17,19-20,22-23,31H,7,9,11,14H2,1-6H3	NIASTLFJLAWIRP-UHFFFAOYSA-N	1-(5-hydroxy-2-oxo-2,5-dihydrofuran-3-yl)-3b,6,6,9a,11a-pentamethyl-7-oxo-1H,2H,3bH,4H,5H,5aH,6H,7H,9aH,9bH,10H,11H,11aH-cyclopenta[a]phenanthren-4-yl acetate	C28H36O6	468.583	Terpenoids|Terpenoids	Triterpenoids|Triterpenoids	Apotirucallane triterpenoids|Limonoids	Organic compounds	Lipids and lipid-like molecules	Prenol lipids	Limonoids	Eukaryota, Archaeplastida, Plantae, Magnoliopsida, Meliaceae, Tracheophyta, Streptophyta, Viridiplantae, Azadirachta indica, Azadirachta	469.166	M+2H
M469T650	LTS0023254	http://www.wikidata.org/entity/Q105179714	CC(=O)OC1CC2C(C)(C)C(=O)C=CC2(C)C2CCC3(C)C(=CCC3C3=CC(O)OC3=O)C12C	InChI=1S/C28H36O6/c1-15(29)33-22-14-20-25(2,3)21(30)10-12-27(20,5)19-9-11-26(4)17(7-8-18(26)28(19,22)6)16-13-23(31)34-24(16)32/h8,10,12-13,17,19-20,22-23,31H,7,9,11,14H2,1-6H3	NIASTLFJLAWIRP-UHFFFAOYSA-N	1-(5-hydroxy-2-oxo-2,5-dihydrofuran-3-yl)-3b,6,6,9a,11a-pentamethyl-7-oxo-1H,2H,3bH,4H,5H,5aH,6H,7H,9aH,9bH,10H,11H,11aH-cyclopenta[a]phenanthren-4-yl acetate	C28H36O6	468.583	Terpenoids|Terpenoids	Triterpenoids|Triterpenoids	Apotirucallane triterpenoids|Limonoids	Organic compounds	Lipids and lipid-like molecules	Prenol lipids	Limonoids	Eukaryota, Archaeplastida, Plantae, Magnoliopsida, Meliaceae, Tracheophyta, Streptophyta, Viridiplantae, Azadirachta indica, Azadirachta	469.166	M+H
M469T650	LTS0023254	http://www.wikidata.org/entity/Q105179714	CC(=O)OC1CC2C(C)(C)C(=O)C=CC2(C)C2CCC3(C)C(=CCC3C3=CC(O)OC3=O)C12C	InChI=1S/C28H36O6/c1-15(29)33-22-14-20-25(2,3)21(30)10-12-27(20,5)19-9-11-26(4)17(7-8-18(26)28(19,22)6)16-13-23(31)34-24(16)32/h8,10,12-13,17,19-20,22-23,31H,7,9,11,14H2,1-6H3	NIASTLFJLAWIRP-UHFFFAOYSA-N	1-(5-hydroxy-2-oxo-2,5-dihydrofuran-3-yl)-3b,6,6,9a,11a-pentamethyl-7-oxo-1H,2H,3bH,4H,5H,5aH,6H,7H,9aH,9bH,10H,11H,11aH-cyclopenta[a]phenanthren-4-yl acetate	C28H36O6	468.583	Terpenoids|Terpenoids	Triterpenoids|Triterpenoids	Apotirucallane triterpenoids|Limonoids	Organic compounds	Lipids and lipid-like molecules	Prenol lipids	Limonoids	Eukaryota, Archaeplastida, Plantae, Magnoliopsida, Meliaceae, Tracheophyta, Streptophyta, Viridiplantae, Azadirachta indica, Azadirachta	469.166	2M+NH4
M469T650	LTS0108529	http://www.wikidata.org/entity/Q105241746	CC(=O)O[C@H]1CC[C@@]2(C)[C@@H](CC[C@]3(C)[C@@H]2C=C[C@@H]2[C@H]4[C@H](C(C)C)CC[C@]4(C)CC[C@]23C)C1(C)C	InChI=1S/C32H52O2/c1-20(2)22-12-15-29(6)18-19-31(8)23(27(22)29)10-11-25-30(7)16-14-26(34-21(3)33)28(4,5)24(30)13-17-32(25,31)9/h10-11,20,22-27H,12-19H2,1-9H3/t22-,23+,24-,25+,26-,27+,29+,30-,31+,32+/m0/s1	RNPKHELEHLFZEU-YOJQYFTNSA-N	(1S,3aR,5aR,5bR,7aR,9S,11aS,11bR,13aR,13bR)-3a,5a,5b,8,8,11a-hexamethyl-1-(propan-2-yl)-1H,2H,3H,3aH,4H,5H,5aH,5bH,6H,7H,7aH,8H,9H,10H,11H,11aH,11bH,13aH,13bH-cyclopenta[a]chrysen-9-yl acetate	C32H52O2	468.755	Terpenoids	Triterpenoids	Lupane triterpenoids	Organic compounds	Lipids and lipid-like molecules	Prenol lipids	Triterpenoids	Eukaryota, Archaeplastida, Asteraceae, Plantae, Magnoliopsida, Richterago discoidea, Tracheophyta, Streptophyta, Richterago, Viridiplantae	469.166	2M+H
M470T650	LTS0121510	http://www.wikidata.org/entity/Q105174818	C[C@H](CO)[C@H]1OC(=O)C=C2C1=C[C@H]1OC(=O)[C@]3(C)[C@H]1[C@]2(C)[C@@H](Cl)[C@H](O)[C@@H]3O	InChI=1S/C19H23ClO7/c1-7(6-21)13-8-4-10-14-18(2,9(8)5-11(22)27-13)15(20)12(23)16(24)19(14,3)17(25)26-10/h4-5,7,10,12-16,21,23-24H,6H2,1-3H3/t7-,10-,12+,13-,14-,15+,16+,18-,19-/m1/s1	MYDXZQQTJDVANI-LWLJHPHVSA-N	(1S,6R,9R,12R,13R,14R,15R,16S)-15-chloro-13,14-dihydroxy-6-[(2R)-1-hydroxypropan-2-yl]-1,12-dimethyl-5,10-dioxatetracyclo[7.6.1.0¬≤,‚Å∑.0¬π¬≤,¬π‚Å∂]hexadeca-2,7-diene-4,11-dione	C19H23ClO7	398.835	Terpenoids	Diterpenoids	Nagilactone diterpenoids	Organic compounds	Organoheterocyclic compounds	Naphthopyrans	Naphthopyrans	Podocarpus, Podocarpus macrophyllus, Eukaryota, Archaeplastida, Plantae, Podocarpaceae, Pinopsida, Tracheophyta, Viridiplantae, Streptophyta	470.167	M+2ACN+2H
M470T650	LTS0121510	http://www.wikidata.org/entity/Q105174818	C[C@H](CO)[C@H]1OC(=O)C=C2C1=C[C@H]1OC(=O)[C@]3(C)[C@H]1[C@]2(C)[C@@H](Cl)[C@H](O)[C@@H]3O	InChI=1S/C19H23ClO7/c1-7(6-21)13-8-4-10-14-18(2,9(8)5-11(22)27-13)15(20)12(23)16(24)19(14,3)17(25)26-10/h4-5,7,10,12-16,21,23-24H,6H2,1-3H3/t7-,10-,12+,13-,14-,15+,16+,18-,19-/m1/s1	MYDXZQQTJDVANI-LWLJHPHVSA-N	(1S,6R,9R,12R,13R,14R,15R,16S)-15-chloro-13,14-dihydroxy-6-[(2R)-1-hydroxypropan-2-yl]-1,12-dimethyl-5,10-dioxatetracyclo[7.6.1.0¬≤,‚Å∑.0¬π¬≤,¬π‚Å∂]hexadeca-2,7-diene-4,11-dione	C19H23ClO7	398.835	Terpenoids	Diterpenoids	Nagilactone diterpenoids	Organic compounds	Organoheterocyclic compounds	Naphthopyrans	Naphthopyrans	Podocarpus, Podocarpus macrophyllus, Eukaryota, Archaeplastida, Plantae, Podocarpaceae, Pinopsida, Tracheophyta, Viridiplantae, Streptophyta	470.167	M+3ACN+2H
M470T650	LTS0121510	http://www.wikidata.org/entity/Q105174818	C[C@H](CO)[C@H]1OC(=O)C=C2C1=C[C@H]1OC(=O)[C@]3(C)[C@H]1[C@]2(C)[C@@H](Cl)[C@H](O)[C@@H]3O	InChI=1S/C19H23ClO7/c1-7(6-21)13-8-4-10-14-18(2,9(8)5-11(22)27-13)15(20)12(23)16(24)19(14,3)17(25)26-10/h4-5,7,10,12-16,21,23-24H,6H2,1-3H3/t7-,10-,12+,13-,14-,15+,16+,18-,19-/m1/s1	MYDXZQQTJDVANI-LWLJHPHVSA-N	(1S,6R,9R,12R,13R,14R,15R,16S)-15-chloro-13,14-dihydroxy-6-[(2R)-1-hydroxypropan-2-yl]-1,12-dimethyl-5,10-dioxatetracyclo[7.6.1.0¬≤,‚Å∑.0¬π¬≤,¬π‚Å∂]hexadeca-2,7-diene-4,11-dione	C19H23ClO7	398.835	Terpenoids	Diterpenoids	Nagilactone diterpenoids	Organic compounds	Organoheterocyclic compounds	Naphthopyrans	Naphthopyrans	Podocarpus, Podocarpus macrophyllus, Eukaryota, Archaeplastida, Plantae, Podocarpaceae, Pinopsida, Tracheophyta, Viridiplantae, Streptophyta	470.167	M+2K+H
M470T650	LTS0121510	http://www.wikidata.org/entity/Q105174818	C[C@H](CO)[C@H]1OC(=O)C=C2C1=C[C@H]1OC(=O)[C@]3(C)[C@H]1[C@]2(C)[C@@H](Cl)[C@H](O)[C@@H]3O	InChI=1S/C19H23ClO7/c1-7(6-21)13-8-4-10-14-18(2,9(8)5-11(22)27-13)15(20)12(23)16(24)19(14,3)17(25)26-10/h4-5,7,10,12-16,21,23-24H,6H2,1-3H3/t7-,10-,12+,13-,14-,15+,16+,18-,19-/m1/s1	MYDXZQQTJDVANI-LWLJHPHVSA-N	(1S,6R,9R,12R,13R,14R,15R,16S)-15-chloro-13,14-dihydroxy-6-[(2R)-1-hydroxypropan-2-yl]-1,12-dimethyl-5,10-dioxatetracyclo[7.6.1.0¬≤,‚Å∑.0¬π¬≤,¬π‚Å∂]hexadeca-2,7-diene-4,11-dione	C19H23ClO7	398.835	Terpenoids	Diterpenoids	Nagilactone diterpenoids	Organic compounds	Organoheterocyclic compounds	Naphthopyrans	Naphthopyrans	Podocarpus, Podocarpus macrophyllus, Eukaryota, Archaeplastida, Plantae, Podocarpaceae, Pinopsida, Tracheophyta, Viridiplantae, Streptophyta	470.167	M+DMSO+H
M470T650	LTS0121510	http://www.wikidata.org/entity/Q105174818	C[C@H](CO)[C@H]1OC(=O)C=C2C1=C[C@H]1OC(=O)[C@]3(C)[C@H]1[C@]2(C)[C@@H](Cl)[C@H](O)[C@@H]3O	InChI=1S/C19H23ClO7/c1-7(6-21)13-8-4-10-14-18(2,9(8)5-11(22)27-13)15(20)12(23)16(24)19(14,3)17(25)26-10/h4-5,7,10,12-16,21,23-24H,6H2,1-3H3/t7-,10-,12+,13-,14-,15+,16+,18-,19-/m1/s1	MYDXZQQTJDVANI-LWLJHPHVSA-N	(1S,6R,9R,12R,13R,14R,15R,16S)-15-chloro-13,14-dihydroxy-6-[(2R)-1-hydroxypropan-2-yl]-1,12-dimethyl-5,10-dioxatetracyclo[7.6.1.0¬≤,‚Å∑.0¬π¬≤,¬π‚Å∂]hexadeca-2,7-diene-4,11-dione	C19H23ClO7	398.835	Terpenoids	Diterpenoids	Nagilactone diterpenoids	Organic compounds	Organoheterocyclic compounds	Naphthopyrans	Naphthopyrans	Podocarpus, Podocarpus macrophyllus, Eukaryota, Archaeplastida, Plantae, Podocarpaceae, Pinopsida, Tracheophyta, Viridiplantae, Streptophyta	470.167	M+2ACN+H
M470T650	LTS0121510	http://www.wikidata.org/entity/Q105174818	C[C@H](CO)[C@H]1OC(=O)C=C2C1=C[C@H]1OC(=O)[C@]3(C)[C@H]1[C@]2(C)[C@@H](Cl)[C@H](O)[C@@H]3O	InChI=1S/C19H23ClO7/c1-7(6-21)13-8-4-10-14-18(2,9(8)5-11(22)27-13)15(20)12(23)16(24)19(14,3)17(25)26-10/h4-5,7,10,12-16,21,23-24H,6H2,1-3H3/t7-,10-,12+,13-,14-,15+,16+,18-,19-/m1/s1	MYDXZQQTJDVANI-LWLJHPHVSA-N	(1S,6R,9R,12R,13R,14R,15R,16S)-15-chloro-13,14-dihydroxy-6-[(2R)-1-hydroxypropan-2-yl]-1,12-dimethyl-5,10-dioxatetracyclo[7.6.1.0¬≤,‚Å∑.0¬π¬≤,¬π‚Å∂]hexadeca-2,7-diene-4,11-dione	C19H23ClO7	398.835	Terpenoids	Diterpenoids	Nagilactone diterpenoids	Organic compounds	Organoheterocyclic compounds	Naphthopyrans	Naphthopyrans	Podocarpus, Podocarpus macrophyllus, Eukaryota, Archaeplastida, Plantae, Podocarpaceae, Pinopsida, Tracheophyta, Viridiplantae, Streptophyta	470.167	M+IsoProp+Na+H
M470T650	LTS0121510	http://www.wikidata.org/entity/Q105174818	C[C@H](CO)[C@H]1OC(=O)C=C2C1=C[C@H]1OC(=O)[C@]3(C)[C@H]1[C@]2(C)[C@@H](Cl)[C@H](O)[C@@H]3O	InChI=1S/C19H23ClO7/c1-7(6-21)13-8-4-10-14-18(2,9(8)5-11(22)27-13)15(20)12(23)16(24)19(14,3)17(25)26-10/h4-5,7,10,12-16,21,23-24H,6H2,1-3H3/t7-,10-,12+,13-,14-,15+,16+,18-,19-/m1/s1	MYDXZQQTJDVANI-LWLJHPHVSA-N	(1S,6R,9R,12R,13R,14R,15R,16S)-15-chloro-13,14-dihydroxy-6-[(2R)-1-hydroxypropan-2-yl]-1,12-dimethyl-5,10-dioxatetracyclo[7.6.1.0¬≤,‚Å∑.0¬π¬≤,¬π‚Å∂]hexadeca-2,7-diene-4,11-dione	C19H23ClO7	398.835	Terpenoids	Diterpenoids	Nagilactone diterpenoids	Organic compounds	Organoheterocyclic compounds	Naphthopyrans	Naphthopyrans	Podocarpus, Podocarpus macrophyllus, Eukaryota, Archaeplastida, Plantae, Podocarpaceae, Pinopsida, Tracheophyta, Viridiplantae, Streptophyta	470.167	M+Br
M470T650	LTS0121510	http://www.wikidata.org/entity/Q105174818	C[C@H](CO)[C@H]1OC(=O)C=C2C1=C[C@H]1OC(=O)[C@]3(C)[C@H]1[C@]2(C)[C@@H](Cl)[C@H](O)[C@@H]3O	InChI=1S/C19H23ClO7/c1-7(6-21)13-8-4-10-14-18(2,9(8)5-11(22)27-13)15(20)12(23)16(24)19(14,3)17(25)26-10/h4-5,7,10,12-16,21,23-24H,6H2,1-3H3/t7-,10-,12+,13-,14-,15+,16+,18-,19-/m1/s1	MYDXZQQTJDVANI-LWLJHPHVSA-N	(1S,6R,9R,12R,13R,14R,15R,16S)-15-chloro-13,14-dihydroxy-6-[(2R)-1-hydroxypropan-2-yl]-1,12-dimethyl-5,10-dioxatetracyclo[7.6.1.0¬≤,‚Å∑.0¬π¬≤,¬π‚Å∂]hexadeca-2,7-diene-4,11-dione	C19H23ClO7	398.835	Terpenoids	Diterpenoids	Nagilactone diterpenoids	Organic compounds	Organoheterocyclic compounds	Naphthopyrans	Naphthopyrans	Podocarpus, Podocarpus macrophyllus, Eukaryota, Archaeplastida, Plantae, Podocarpaceae, Pinopsida, Tracheophyta, Viridiplantae, Streptophyta	470.167	M+TFA-H
M470T650	LTS0263149	http://www.wikidata.org/entity/Q105113904	CO[C@@H]1O[C@@]2(OC)C[C@@](C)(O)[C@H]3C[C@@]4(C)CC[C@H]([C@@H](C)/C=C\C=C(C)C)[C@@H]4CC=C1[C@H]32	InChI=1S/C27H42O4/c1-17(2)9-8-10-18(3)19-13-14-25(4)15-22-23-20(11-12-21(19)25)24(29-6)31-27(23,30-7)16-26(22,5)28/h8-11,18-19,21-24,28H,12-16H2,1-7H3/b10-8-,20-11?/t18-,19+,21-,22-,23+,24+,25+,26+,27-/m0/s1	IJDXBTKKTDHRMD-MOFXWABGSA-N	(1S,3R,6R,7S,11R,13S,15R,16S)-11,13-dimethoxy-3,15-dimethyl-6-[(2S,3Z)-6-methylhepta-3,5-dien-2-yl]-12-oxatetracyclo[8.5.1.0¬≥,‚Å∑.0¬π¬≥,¬π‚Å∂]hexadec-9-en-15-ol	C27H42O4	430.621	Terpenoids	Sesterterpenoids	Ophiobolane sesterterpenoids	Organic compounds	Lipids and lipid-like molecules	Prenol lipids	Sesquiterpenoids	Fungi, Ascomycota, Aspergillus, Aspergillaceae, Eukaryota, Aspergillus ustus, Eurotiomycetes, Trichocomaceae	470.167	M+H+2Na
M470T650	LTS0263149	http://www.wikidata.org/entity/Q105113904	CO[C@@H]1O[C@@]2(OC)C[C@@](C)(O)[C@H]3C[C@@]4(C)CC[C@H]([C@@H](C)/C=C\C=C(C)C)[C@@H]4CC=C1[C@H]32	InChI=1S/C27H42O4/c1-17(2)9-8-10-18(3)19-13-14-25(4)15-22-23-20(11-12-21(19)25)24(29-6)31-27(23,30-7)16-26(22,5)28/h8-11,18-19,21-24,28H,12-16H2,1-7H3/b10-8-,20-11?/t18-,19+,21-,22-,23+,24+,25+,26+,27-/m0/s1	IJDXBTKKTDHRMD-MOFXWABGSA-N	(1S,3R,6R,7S,11R,13S,15R,16S)-11,13-dimethoxy-3,15-dimethyl-6-[(2S,3Z)-6-methylhepta-3,5-dien-2-yl]-12-oxatetracyclo[8.5.1.0¬≥,‚Å∑.0¬π¬≥,¬π‚Å∂]hexadec-9-en-15-ol	C27H42O4	430.621	Terpenoids	Sesterterpenoids	Ophiobolane sesterterpenoids	Organic compounds	Lipids and lipid-like molecules	Prenol lipids	Sesquiterpenoids	Fungi, Ascomycota, Aspergillus, Aspergillaceae, Eukaryota, Aspergillus ustus, Eurotiomycetes, Trichocomaceae	470.167	M+3Na
M470T650	LTS0263149	http://www.wikidata.org/entity/Q105113904	CO[C@@H]1O[C@@]2(OC)C[C@@](C)(O)[C@H]3C[C@@]4(C)CC[C@H]([C@@H](C)/C=C\C=C(C)C)[C@@H]4CC=C1[C@H]32	InChI=1S/C27H42O4/c1-17(2)9-8-10-18(3)19-13-14-25(4)15-22-23-20(11-12-21(19)25)24(29-6)31-27(23,30-7)16-26(22,5)28/h8-11,18-19,21-24,28H,12-16H2,1-7H3/b10-8-,20-11?/t18-,19+,21-,22-,23+,24+,25+,26+,27-/m0/s1	IJDXBTKKTDHRMD-MOFXWABGSA-N	(1S,3R,6R,7S,11R,13S,15R,16S)-11,13-dimethoxy-3,15-dimethyl-6-[(2S,3Z)-6-methylhepta-3,5-dien-2-yl]-12-oxatetracyclo[8.5.1.0¬≥,‚Å∑.0¬π¬≥,¬π‚Å∂]hexadec-9-en-15-ol	C27H42O4	430.621	Terpenoids	Sesterterpenoids	Ophiobolane sesterterpenoids	Organic compounds	Lipids and lipid-like molecules	Prenol lipids	Sesquiterpenoids	Fungi, Ascomycota, Aspergillus, Aspergillaceae, Eukaryota, Aspergillus ustus, Eurotiomycetes, Trichocomaceae	470.167	M+H+K
M470T650	LTS0263149	http://www.wikidata.org/entity/Q105113904	CO[C@@H]1O[C@@]2(OC)C[C@@](C)(O)[C@H]3C[C@@]4(C)CC[C@H]([C@@H](C)/C=C\C=C(C)C)[C@@H]4CC=C1[C@H]32	InChI=1S/C27H42O4/c1-17(2)9-8-10-18(3)19-13-14-25(4)15-22-23-20(11-12-21(19)25)24(29-6)31-27(23,30-7)16-26(22,5)28/h8-11,18-19,21-24,28H,12-16H2,1-7H3/b10-8-,20-11?/t18-,19+,21-,22-,23+,24+,25+,26+,27-/m0/s1	IJDXBTKKTDHRMD-MOFXWABGSA-N	(1S,3R,6R,7S,11R,13S,15R,16S)-11,13-dimethoxy-3,15-dimethyl-6-[(2S,3Z)-6-methylhepta-3,5-dien-2-yl]-12-oxatetracyclo[8.5.1.0¬≥,‚Å∑.0¬π¬≥,¬π‚Å∂]hexadec-9-en-15-ol	C27H42O4	430.621	Terpenoids	Sesterterpenoids	Ophiobolane sesterterpenoids	Organic compounds	Lipids and lipid-like molecules	Prenol lipids	Sesquiterpenoids	Fungi, Ascomycota, Aspergillus, Aspergillaceae, Eukaryota, Aspergillus ustus, Eurotiomycetes, Trichocomaceae	470.167	M+ACN+2H
M470T650	LTS0263149	http://www.wikidata.org/entity/Q105113904	CO[C@@H]1O[C@@]2(OC)C[C@@](C)(O)[C@H]3C[C@@]4(C)CC[C@H]([C@@H](C)/C=C\C=C(C)C)[C@@H]4CC=C1[C@H]32	InChI=1S/C27H42O4/c1-17(2)9-8-10-18(3)19-13-14-25(4)15-22-23-20(11-12-21(19)25)24(29-6)31-27(23,30-7)16-26(22,5)28/h8-11,18-19,21-24,28H,12-16H2,1-7H3/b10-8-,20-11?/t18-,19+,21-,22-,23+,24+,25+,26+,27-/m0/s1	IJDXBTKKTDHRMD-MOFXWABGSA-N	(1S,3R,6R,7S,11R,13S,15R,16S)-11,13-dimethoxy-3,15-dimethyl-6-[(2S,3Z)-6-methylhepta-3,5-dien-2-yl]-12-oxatetracyclo[8.5.1.0¬≥,‚Å∑.0¬π¬≥,¬π‚Å∂]hexadec-9-en-15-ol	C27H42O4	430.621	Terpenoids	Sesterterpenoids	Ophiobolane sesterterpenoids	Organic compounds	Lipids and lipid-like molecules	Prenol lipids	Sesquiterpenoids	Fungi, Ascomycota, Aspergillus, Aspergillaceae, Eukaryota, Aspergillus ustus, Eurotiomycetes, Trichocomaceae	470.167	M+2Na
M470T650	LTS0263149	http://www.wikidata.org/entity/Q105113904	CO[C@@H]1O[C@@]2(OC)C[C@@](C)(O)[C@H]3C[C@@]4(C)CC[C@H]([C@@H](C)/C=C\C=C(C)C)[C@@H]4CC=C1[C@H]32	InChI=1S/C27H42O4/c1-17(2)9-8-10-18(3)19-13-14-25(4)15-22-23-20(11-12-21(19)25)24(29-6)31-27(23,30-7)16-26(22,5)28/h8-11,18-19,21-24,28H,12-16H2,1-7H3/b10-8-,20-11?/t18-,19+,21-,22-,23+,24+,25+,26+,27-/m0/s1	IJDXBTKKTDHRMD-MOFXWABGSA-N	(1S,3R,6R,7S,11R,13S,15R,16S)-11,13-dimethoxy-3,15-dimethyl-6-[(2S,3Z)-6-methylhepta-3,5-dien-2-yl]-12-oxatetracyclo[8.5.1.0¬≥,‚Å∑.0¬π¬≥,¬π‚Å∂]hexadec-9-en-15-ol	C27H42O4	430.621	Terpenoids	Sesterterpenoids	Ophiobolane sesterterpenoids	Organic compounds	Lipids and lipid-like molecules	Prenol lipids	Sesquiterpenoids	Fungi, Ascomycota, Aspergillus, Aspergillaceae, Eukaryota, Aspergillus ustus, Eurotiomycetes, Trichocomaceae	470.167	M+ACN+H
M470T650	LTS0263149	http://www.wikidata.org/entity/Q105113904	CO[C@@H]1O[C@@]2(OC)C[C@@](C)(O)[C@H]3C[C@@]4(C)CC[C@H]([C@@H](C)/C=C\C=C(C)C)[C@@H]4CC=C1[C@H]32	InChI=1S/C27H42O4/c1-17(2)9-8-10-18(3)19-13-14-25(4)15-22-23-20(11-12-21(19)25)24(29-6)31-27(23,30-7)16-26(22,5)28/h8-11,18-19,21-24,28H,12-16H2,1-7H3/b10-8-,20-11?/t18-,19+,21-,22-,23+,24+,25+,26+,27-/m0/s1	IJDXBTKKTDHRMD-MOFXWABGSA-N	(1S,3R,6R,7S,11R,13S,15R,16S)-11,13-dimethoxy-3,15-dimethyl-6-[(2S,3Z)-6-methylhepta-3,5-dien-2-yl]-12-oxatetracyclo[8.5.1.0¬≥,‚Å∑.0¬π¬≥,¬π‚Å∂]hexadec-9-en-15-ol	C27H42O4	430.621	Terpenoids	Sesterterpenoids	Ophiobolane sesterterpenoids	Organic compounds	Lipids and lipid-like molecules	Prenol lipids	Sesquiterpenoids	Fungi, Ascomycota, Aspergillus, Aspergillaceae, Eukaryota, Aspergillus ustus, Eurotiomycetes, Trichocomaceae	470.167	M+2Na-H
M470T650	LTS0263149	http://www.wikidata.org/entity/Q105113904	CO[C@@H]1O[C@@]2(OC)C[C@@](C)(O)[C@H]3C[C@@]4(C)CC[C@H]([C@@H](C)/C=C\C=C(C)C)[C@@H]4CC=C1[C@H]32	InChI=1S/C27H42O4/c1-17(2)9-8-10-18(3)19-13-14-25(4)15-22-23-20(11-12-21(19)25)24(29-6)31-27(23,30-7)16-26(22,5)28/h8-11,18-19,21-24,28H,12-16H2,1-7H3/b10-8-,20-11?/t18-,19+,21-,22-,23+,24+,25+,26+,27-/m0/s1	IJDXBTKKTDHRMD-MOFXWABGSA-N	(1S,3R,6R,7S,11R,13S,15R,16S)-11,13-dimethoxy-3,15-dimethyl-6-[(2S,3Z)-6-methylhepta-3,5-dien-2-yl]-12-oxatetracyclo[8.5.1.0¬≥,‚Å∑.0¬π¬≥,¬π‚Å∂]hexadec-9-en-15-ol	C27H42O4	430.621	Terpenoids	Sesterterpenoids	Ophiobolane sesterterpenoids	Organic compounds	Lipids and lipid-like molecules	Prenol lipids	Sesquiterpenoids	Fungi, Ascomycota, Aspergillus, Aspergillaceae, Eukaryota, Aspergillus ustus, Eurotiomycetes, Trichocomaceae	470.167	M+IsoProp+H
M470T650	LTS0263149	http://www.wikidata.org/entity/Q105113904	CO[C@@H]1O[C@@]2(OC)C[C@@](C)(O)[C@H]3C[C@@]4(C)CC[C@H]([C@@H](C)/C=C\C=C(C)C)[C@@H]4CC=C1[C@H]32	InChI=1S/C27H42O4/c1-17(2)9-8-10-18(3)19-13-14-25(4)15-22-23-20(11-12-21(19)25)24(29-6)31-27(23,30-7)16-26(22,5)28/h8-11,18-19,21-24,28H,12-16H2,1-7H3/b10-8-,20-11?/t18-,19+,21-,22-,23+,24+,25+,26+,27-/m0/s1	IJDXBTKKTDHRMD-MOFXWABGSA-N	(1S,3R,6R,7S,11R,13S,15R,16S)-11,13-dimethoxy-3,15-dimethyl-6-[(2S,3Z)-6-methylhepta-3,5-dien-2-yl]-12-oxatetracyclo[8.5.1.0¬≥,‚Å∑.0¬π¬≥,¬π‚Å∂]hexadec-9-en-15-ol	C27H42O4	430.621	Terpenoids	Sesterterpenoids	Ophiobolane sesterterpenoids	Organic compounds	Lipids and lipid-like molecules	Prenol lipids	Sesquiterpenoids	Fungi, Ascomycota, Aspergillus, Aspergillaceae, Eukaryota, Aspergillus ustus, Eurotiomycetes, Trichocomaceae	470.167	M+ACN+Na
M470T650	LTS0263149	http://www.wikidata.org/entity/Q105113904	CO[C@@H]1O[C@@]2(OC)C[C@@](C)(O)[C@H]3C[C@@]4(C)CC[C@H]([C@@H](C)/C=C\C=C(C)C)[C@@H]4CC=C1[C@H]32	InChI=1S/C27H42O4/c1-17(2)9-8-10-18(3)19-13-14-25(4)15-22-23-20(11-12-21(19)25)24(29-6)31-27(23,30-7)16-26(22,5)28/h8-11,18-19,21-24,28H,12-16H2,1-7H3/b10-8-,20-11?/t18-,19+,21-,22-,23+,24+,25+,26+,27-/m0/s1	IJDXBTKKTDHRMD-MOFXWABGSA-N	(1S,3R,6R,7S,11R,13S,15R,16S)-11,13-dimethoxy-3,15-dimethyl-6-[(2S,3Z)-6-methylhepta-3,5-dien-2-yl]-12-oxatetracyclo[8.5.1.0¬≥,‚Å∑.0¬π¬≥,¬π‚Å∂]hexadec-9-en-15-ol	C27H42O4	430.621	Terpenoids	Sesterterpenoids	Ophiobolane sesterterpenoids	Organic compounds	Lipids and lipid-like molecules	Prenol lipids	Sesquiterpenoids	Fungi, Ascomycota, Aspergillus, Aspergillaceae, Eukaryota, Aspergillus ustus, Eurotiomycetes, Trichocomaceae	470.167	M+FA-H
M470T650	LTS0263149	http://www.wikidata.org/entity/Q105113904	CO[C@@H]1O[C@@]2(OC)C[C@@](C)(O)[C@H]3C[C@@]4(C)CC[C@H]([C@@H](C)/C=C\C=C(C)C)[C@@H]4CC=C1[C@H]32	InChI=1S/C27H42O4/c1-17(2)9-8-10-18(3)19-13-14-25(4)15-22-23-20(11-12-21(19)25)24(29-6)31-27(23,30-7)16-26(22,5)28/h8-11,18-19,21-24,28H,12-16H2,1-7H3/b10-8-,20-11?/t18-,19+,21-,22-,23+,24+,25+,26+,27-/m0/s1	IJDXBTKKTDHRMD-MOFXWABGSA-N	(1S,3R,6R,7S,11R,13S,15R,16S)-11,13-dimethoxy-3,15-dimethyl-6-[(2S,3Z)-6-methylhepta-3,5-dien-2-yl]-12-oxatetracyclo[8.5.1.0¬≥,‚Å∑.0¬π¬≥,¬π‚Å∂]hexadec-9-en-15-ol	C27H42O4	430.621	Terpenoids	Sesterterpenoids	Ophiobolane sesterterpenoids	Organic compounds	Lipids and lipid-like molecules	Prenol lipids	Sesquiterpenoids	Fungi, Ascomycota, Aspergillus, Aspergillaceae, Eukaryota, Aspergillus ustus, Eurotiomycetes, Trichocomaceae	470.167	M+Hac-H
M470T650	LTS0051701	http://www.wikidata.org/entity/Q105128125	C=C1CO[C@@]2(O)[C@H]1C[C@@]1(C)[C@@H](CC[C@@H](OC(=O)/C=C/C=C(C)/C=C/CCCCC)[C@@H]1C)[C@@H]2O	InChI=1S/C28H42O5/c1-6-7-8-9-10-12-19(2)13-11-14-25(29)33-24-16-15-22-26(30)28(31)23(20(3)18-32-28)17-27(22,5)21(24)4/h10-14,21-24,26,30-31H,3,6-9,15-18H2,1-2,4-5H3/b12-10+,14-11+,19-13+/t21-,22-,23-,24+,26-,27+,28-/m0/s1	JHOJVWRHACMHEG-JPLYBSIESA-N	(3aS,4aR,5R,6R,8aR,9S,9aS)-9,9a-dihydroxy-4a,5-dimethyl-3-methylidene-dodecahydronaphtho[2,3-b]furan-6-yl (2E,4E,6E)-5-methyldodeca-2,4,6-trienoate	C28H42O5	458.631	Terpenoids			Organic compounds	Organoheterocyclic compounds	Naphthofurans	Naphthofurans	Eukaryota, Archaeplastida, Asteraceae, Plantae, Senecio speciosus, Magnoliopsida, Senecio, Tracheophyta, Senecio macrocephalus, Streptophyta	470.167	M+2H+Na
M470T650	LTS0051701	http://www.wikidata.org/entity/Q105128125	C=C1CO[C@@]2(O)[C@H]1C[C@@]1(C)[C@@H](CC[C@@H](OC(=O)/C=C/C=C(C)/C=C/CCCCC)[C@@H]1C)[C@@H]2O	InChI=1S/C28H42O5/c1-6-7-8-9-10-12-19(2)13-11-14-25(29)33-24-16-15-22-26(30)28(31)23(20(3)18-32-28)17-27(22,5)21(24)4/h10-14,21-24,26,30-31H,3,6-9,15-18H2,1-2,4-5H3/b12-10+,14-11+,19-13+/t21-,22-,23-,24+,26-,27+,28-/m0/s1	JHOJVWRHACMHEG-JPLYBSIESA-N	(3aS,4aR,5R,6R,8aR,9S,9aS)-9,9a-dihydroxy-4a,5-dimethyl-3-methylidene-dodecahydronaphtho[2,3-b]furan-6-yl (2E,4E,6E)-5-methyldodeca-2,4,6-trienoate	C28H42O5	458.631	Terpenoids			Organic compounds	Organoheterocyclic compounds	Naphthofurans	Naphthofurans	Eukaryota, Archaeplastida, Asteraceae, Plantae, Senecio speciosus, Magnoliopsida, Senecio, Tracheophyta, Senecio macrocephalus, Streptophyta	470.167	M+H+NH4
M470T650	LTS0051701	http://www.wikidata.org/entity/Q105128125	C=C1CO[C@@]2(O)[C@H]1C[C@@]1(C)[C@@H](CC[C@@H](OC(=O)/C=C/C=C(C)/C=C/CCCCC)[C@@H]1C)[C@@H]2O	InChI=1S/C28H42O5/c1-6-7-8-9-10-12-19(2)13-11-14-25(29)33-24-16-15-22-26(30)28(31)23(20(3)18-32-28)17-27(22,5)21(24)4/h10-14,21-24,26,30-31H,3,6-9,15-18H2,1-2,4-5H3/b12-10+,14-11+,19-13+/t21-,22-,23-,24+,26-,27+,28-/m0/s1	JHOJVWRHACMHEG-JPLYBSIESA-N	(3aS,4aR,5R,6R,8aR,9S,9aS)-9,9a-dihydroxy-4a,5-dimethyl-3-methylidene-dodecahydronaphtho[2,3-b]furan-6-yl (2E,4E,6E)-5-methyldodeca-2,4,6-trienoate	C28H42O5	458.631	Terpenoids			Organic compounds	Organoheterocyclic compounds	Naphthofurans	Naphthofurans	Eukaryota, Archaeplastida, Asteraceae, Plantae, Senecio speciosus, Magnoliopsida, Senecio, Tracheophyta, Senecio macrocephalus, Streptophyta	470.167	M+H+Na
M470T650	LTS0051701	http://www.wikidata.org/entity/Q105128125	C=C1CO[C@@]2(O)[C@H]1C[C@@]1(C)[C@@H](CC[C@@H](OC(=O)/C=C/C=C(C)/C=C/CCCCC)[C@@H]1C)[C@@H]2O	InChI=1S/C28H42O5/c1-6-7-8-9-10-12-19(2)13-11-14-25(29)33-24-16-15-22-26(30)28(31)23(20(3)18-32-28)17-27(22,5)21(24)4/h10-14,21-24,26,30-31H,3,6-9,15-18H2,1-2,4-5H3/b12-10+,14-11+,19-13+/t21-,22-,23-,24+,26-,27+,28-/m0/s1	JHOJVWRHACMHEG-JPLYBSIESA-N	(3aS,4aR,5R,6R,8aR,9S,9aS)-9,9a-dihydroxy-4a,5-dimethyl-3-methylidene-dodecahydronaphtho[2,3-b]furan-6-yl (2E,4E,6E)-5-methyldodeca-2,4,6-trienoate	C28H42O5	458.631	Terpenoids			Organic compounds	Organoheterocyclic compounds	Naphthofurans	Naphthofurans	Eukaryota, Archaeplastida, Asteraceae, Plantae, Senecio speciosus, Magnoliopsida, Senecio, Tracheophyta, Senecio macrocephalus, Streptophyta	470.167	M+NH4
M470T650	LTS0051701	http://www.wikidata.org/entity/Q105128125	C=C1CO[C@@]2(O)[C@H]1C[C@@]1(C)[C@@H](CC[C@@H](OC(=O)/C=C/C=C(C)/C=C/CCCCC)[C@@H]1C)[C@@H]2O	InChI=1S/C28H42O5/c1-6-7-8-9-10-12-19(2)13-11-14-25(29)33-24-16-15-22-26(30)28(31)23(20(3)18-32-28)17-27(22,5)21(24)4/h10-14,21-24,26,30-31H,3,6-9,15-18H2,1-2,4-5H3/b12-10+,14-11+,19-13+/t21-,22-,23-,24+,26-,27+,28-/m0/s1	JHOJVWRHACMHEG-JPLYBSIESA-N	(3aS,4aR,5R,6R,8aR,9S,9aS)-9,9a-dihydroxy-4a,5-dimethyl-3-methylidene-dodecahydronaphtho[2,3-b]furan-6-yl (2E,4E,6E)-5-methyldodeca-2,4,6-trienoate	C28H42O5	458.631	Terpenoids			Organic compounds	Organoheterocyclic compounds	Naphthofurans	Naphthofurans	Eukaryota, Archaeplastida, Asteraceae, Plantae, Senecio speciosus, Magnoliopsida, Senecio, Tracheophyta, Senecio macrocephalus, Streptophyta	470.167	M+Na
M470T650	LTS0051701	http://www.wikidata.org/entity/Q105128125	C=C1CO[C@@]2(O)[C@H]1C[C@@]1(C)[C@@H](CC[C@@H](OC(=O)/C=C/C=C(C)/C=C/CCCCC)[C@@H]1C)[C@@H]2O	InChI=1S/C28H42O5/c1-6-7-8-9-10-12-19(2)13-11-14-25(29)33-24-16-15-22-26(30)28(31)23(20(3)18-32-28)17-27(22,5)21(24)4/h10-14,21-24,26,30-31H,3,6-9,15-18H2,1-2,4-5H3/b12-10+,14-11+,19-13+/t21-,22-,23-,24+,26-,27+,28-/m0/s1	JHOJVWRHACMHEG-JPLYBSIESA-N	(3aS,4aR,5R,6R,8aR,9S,9aS)-9,9a-dihydroxy-4a,5-dimethyl-3-methylidene-dodecahydronaphtho[2,3-b]furan-6-yl (2E,4E,6E)-5-methyldodeca-2,4,6-trienoate	C28H42O5	458.631	Terpenoids			Organic compounds	Organoheterocyclic compounds	Naphthofurans	Naphthofurans	Eukaryota, Archaeplastida, Asteraceae, Plantae, Senecio speciosus, Magnoliopsida, Senecio, Tracheophyta, Senecio macrocephalus, Streptophyta	470.167	M+CH3OH+H
M470T650	LTS0051701	http://www.wikidata.org/entity/Q105128125	C=C1CO[C@@]2(O)[C@H]1C[C@@]1(C)[C@@H](CC[C@@H](OC(=O)/C=C/C=C(C)/C=C/CCCCC)[C@@H]1C)[C@@H]2O	InChI=1S/C28H42O5/c1-6-7-8-9-10-12-19(2)13-11-14-25(29)33-24-16-15-22-26(30)28(31)23(20(3)18-32-28)17-27(22,5)21(24)4/h10-14,21-24,26,30-31H,3,6-9,15-18H2,1-2,4-5H3/b12-10+,14-11+,19-13+/t21-,22-,23-,24+,26-,27+,28-/m0/s1	JHOJVWRHACMHEG-JPLYBSIESA-N	(3aS,4aR,5R,6R,8aR,9S,9aS)-9,9a-dihydroxy-4a,5-dimethyl-3-methylidene-dodecahydronaphtho[2,3-b]furan-6-yl (2E,4E,6E)-5-methyldodeca-2,4,6-trienoate	C28H42O5	458.631	Terpenoids			Organic compounds	Organoheterocyclic compounds	Naphthofurans	Naphthofurans	Eukaryota, Archaeplastida, Asteraceae, Plantae, Senecio speciosus, Magnoliopsida, Senecio, Tracheophyta, Senecio macrocephalus, Streptophyta	470.167	M+K
M470T650	LTS0051701	http://www.wikidata.org/entity/Q105128125	C=C1CO[C@@]2(O)[C@H]1C[C@@]1(C)[C@@H](CC[C@@H](OC(=O)/C=C/C=C(C)/C=C/CCCCC)[C@@H]1C)[C@@H]2O	InChI=1S/C28H42O5/c1-6-7-8-9-10-12-19(2)13-11-14-25(29)33-24-16-15-22-26(30)28(31)23(20(3)18-32-28)17-27(22,5)21(24)4/h10-14,21-24,26,30-31H,3,6-9,15-18H2,1-2,4-5H3/b12-10+,14-11+,19-13+/t21-,22-,23-,24+,26-,27+,28-/m0/s1	JHOJVWRHACMHEG-JPLYBSIESA-N	(3aS,4aR,5R,6R,8aR,9S,9aS)-9,9a-dihydroxy-4a,5-dimethyl-3-methylidene-dodecahydronaphtho[2,3-b]furan-6-yl (2E,4E,6E)-5-methyldodeca-2,4,6-trienoate	C28H42O5	458.631	Terpenoids			Organic compounds	Organoheterocyclic compounds	Naphthofurans	Naphthofurans	Eukaryota, Archaeplastida, Asteraceae, Plantae, Senecio speciosus, Magnoliopsida, Senecio, Tracheophyta, Senecio macrocephalus, Streptophyta	470.167	2M+3H2O+2H
M470T650	LTS0051701	http://www.wikidata.org/entity/Q105128125	C=C1CO[C@@]2(O)[C@H]1C[C@@]1(C)[C@@H](CC[C@@H](OC(=O)/C=C/C=C(C)/C=C/CCCCC)[C@@H]1C)[C@@H]2O	InChI=1S/C28H42O5/c1-6-7-8-9-10-12-19(2)13-11-14-25(29)33-24-16-15-22-26(30)28(31)23(20(3)18-32-28)17-27(22,5)21(24)4/h10-14,21-24,26,30-31H,3,6-9,15-18H2,1-2,4-5H3/b12-10+,14-11+,19-13+/t21-,22-,23-,24+,26-,27+,28-/m0/s1	JHOJVWRHACMHEG-JPLYBSIESA-N	(3aS,4aR,5R,6R,8aR,9S,9aS)-9,9a-dihydroxy-4a,5-dimethyl-3-methylidene-dodecahydronaphtho[2,3-b]furan-6-yl (2E,4E,6E)-5-methyldodeca-2,4,6-trienoate	C28H42O5	458.631	Terpenoids			Organic compounds	Organoheterocyclic compounds	Naphthofurans	Naphthofurans	Eukaryota, Archaeplastida, Asteraceae, Plantae, Senecio speciosus, Magnoliopsida, Senecio, Tracheophyta, Senecio macrocephalus, Streptophyta	470.167	2M+K
M470T650	LTS0051701	http://www.wikidata.org/entity/Q105128125	C=C1CO[C@@]2(O)[C@H]1C[C@@]1(C)[C@@H](CC[C@@H](OC(=O)/C=C/C=C(C)/C=C/CCCCC)[C@@H]1C)[C@@H]2O	InChI=1S/C28H42O5/c1-6-7-8-9-10-12-19(2)13-11-14-25(29)33-24-16-15-22-26(30)28(31)23(20(3)18-32-28)17-27(22,5)21(24)4/h10-14,21-24,26,30-31H,3,6-9,15-18H2,1-2,4-5H3/b12-10+,14-11+,19-13+/t21-,22-,23-,24+,26-,27+,28-/m0/s1	JHOJVWRHACMHEG-JPLYBSIESA-N	(3aS,4aR,5R,6R,8aR,9S,9aS)-9,9a-dihydroxy-4a,5-dimethyl-3-methylidene-dodecahydronaphtho[2,3-b]furan-6-yl (2E,4E,6E)-5-methyldodeca-2,4,6-trienoate	C28H42O5	458.631	Terpenoids			Organic compounds	Organoheterocyclic compounds	Naphthofurans	Naphthofurans	Eukaryota, Archaeplastida, Asteraceae, Plantae, Senecio speciosus, Magnoliopsida, Senecio, Tracheophyta, Senecio macrocephalus, Streptophyta	470.167	2M+ACN+H
M470T650	LTS0051701	http://www.wikidata.org/entity/Q105128125	C=C1CO[C@@]2(O)[C@H]1C[C@@]1(C)[C@@H](CC[C@@H](OC(=O)/C=C/C=C(C)/C=C/CCCCC)[C@@H]1C)[C@@H]2O	InChI=1S/C28H42O5/c1-6-7-8-9-10-12-19(2)13-11-14-25(29)33-24-16-15-22-26(30)28(31)23(20(3)18-32-28)17-27(22,5)21(24)4/h10-14,21-24,26,30-31H,3,6-9,15-18H2,1-2,4-5H3/b12-10+,14-11+,19-13+/t21-,22-,23-,24+,26-,27+,28-/m0/s1	JHOJVWRHACMHEG-JPLYBSIESA-N	(3aS,4aR,5R,6R,8aR,9S,9aS)-9,9a-dihydroxy-4a,5-dimethyl-3-methylidene-dodecahydronaphtho[2,3-b]furan-6-yl (2E,4E,6E)-5-methyldodeca-2,4,6-trienoate	C28H42O5	458.631	Terpenoids			Organic compounds	Organoheterocyclic compounds	Naphthofurans	Naphthofurans	Eukaryota, Archaeplastida, Asteraceae, Plantae, Senecio speciosus, Magnoliopsida, Senecio, Tracheophyta, Senecio macrocephalus, Streptophyta	470.167	2M+ACN+Na
M470T650	LTS0051701	http://www.wikidata.org/entity/Q105128125	C=C1CO[C@@]2(O)[C@H]1C[C@@]1(C)[C@@H](CC[C@@H](OC(=O)/C=C/C=C(C)/C=C/CCCCC)[C@@H]1C)[C@@H]2O	InChI=1S/C28H42O5/c1-6-7-8-9-10-12-19(2)13-11-14-25(29)33-24-16-15-22-26(30)28(31)23(20(3)18-32-28)17-27(22,5)21(24)4/h10-14,21-24,26,30-31H,3,6-9,15-18H2,1-2,4-5H3/b12-10+,14-11+,19-13+/t21-,22-,23-,24+,26-,27+,28-/m0/s1	JHOJVWRHACMHEG-JPLYBSIESA-N	(3aS,4aR,5R,6R,8aR,9S,9aS)-9,9a-dihydroxy-4a,5-dimethyl-3-methylidene-dodecahydronaphtho[2,3-b]furan-6-yl (2E,4E,6E)-5-methyldodeca-2,4,6-trienoate	C28H42O5	458.631	Terpenoids			Organic compounds	Organoheterocyclic compounds	Naphthofurans	Naphthofurans	Eukaryota, Archaeplastida, Asteraceae, Plantae, Senecio speciosus, Magnoliopsida, Senecio, Tracheophyta, Senecio macrocephalus, Streptophyta	470.167	M+Na-2H
M470T650	LTS0051701	http://www.wikidata.org/entity/Q105128125	C=C1CO[C@@]2(O)[C@H]1C[C@@]1(C)[C@@H](CC[C@@H](OC(=O)/C=C/C=C(C)/C=C/CCCCC)[C@@H]1C)[C@@H]2O	InChI=1S/C28H42O5/c1-6-7-8-9-10-12-19(2)13-11-14-25(29)33-24-16-15-22-26(30)28(31)23(20(3)18-32-28)17-27(22,5)21(24)4/h10-14,21-24,26,30-31H,3,6-9,15-18H2,1-2,4-5H3/b12-10+,14-11+,19-13+/t21-,22-,23-,24+,26-,27+,28-/m0/s1	JHOJVWRHACMHEG-JPLYBSIESA-N	(3aS,4aR,5R,6R,8aR,9S,9aS)-9,9a-dihydroxy-4a,5-dimethyl-3-methylidene-dodecahydronaphtho[2,3-b]furan-6-yl (2E,4E,6E)-5-methyldodeca-2,4,6-trienoate	C28H42O5	458.631	Terpenoids			Organic compounds	Organoheterocyclic compounds	Naphthofurans	Naphthofurans	Eukaryota, Archaeplastida, Asteraceae, Plantae, Senecio speciosus, Magnoliopsida, Senecio, Tracheophyta, Senecio macrocephalus, Streptophyta	470.167	M+Cl
M470T650	LTS0051701	http://www.wikidata.org/entity/Q105128125	C=C1CO[C@@]2(O)[C@H]1C[C@@]1(C)[C@@H](CC[C@@H](OC(=O)/C=C/C=C(C)/C=C/CCCCC)[C@@H]1C)[C@@H]2O	InChI=1S/C28H42O5/c1-6-7-8-9-10-12-19(2)13-11-14-25(29)33-24-16-15-22-26(30)28(31)23(20(3)18-32-28)17-27(22,5)21(24)4/h10-14,21-24,26,30-31H,3,6-9,15-18H2,1-2,4-5H3/b12-10+,14-11+,19-13+/t21-,22-,23-,24+,26-,27+,28-/m0/s1	JHOJVWRHACMHEG-JPLYBSIESA-N	(3aS,4aR,5R,6R,8aR,9S,9aS)-9,9a-dihydroxy-4a,5-dimethyl-3-methylidene-dodecahydronaphtho[2,3-b]furan-6-yl (2E,4E,6E)-5-methyldodeca-2,4,6-trienoate	C28H42O5	458.631	Terpenoids			Organic compounds	Organoheterocyclic compounds	Naphthofurans	Naphthofurans	Eukaryota, Archaeplastida, Asteraceae, Plantae, Senecio speciosus, Magnoliopsida, Senecio, Tracheophyta, Senecio macrocephalus, Streptophyta	470.167	M+K-2H
M470T650	LTS0051701	http://www.wikidata.org/entity/Q105128125	C=C1CO[C@@]2(O)[C@H]1C[C@@]1(C)[C@@H](CC[C@@H](OC(=O)/C=C/C=C(C)/C=C/CCCCC)[C@@H]1C)[C@@H]2O	InChI=1S/C28H42O5/c1-6-7-8-9-10-12-19(2)13-11-14-25(29)33-24-16-15-22-26(30)28(31)23(20(3)18-32-28)17-27(22,5)21(24)4/h10-14,21-24,26,30-31H,3,6-9,15-18H2,1-2,4-5H3/b12-10+,14-11+,19-13+/t21-,22-,23-,24+,26-,27+,28-/m0/s1	JHOJVWRHACMHEG-JPLYBSIESA-N	(3aS,4aR,5R,6R,8aR,9S,9aS)-9,9a-dihydroxy-4a,5-dimethyl-3-methylidene-dodecahydronaphtho[2,3-b]furan-6-yl (2E,4E,6E)-5-methyldodeca-2,4,6-trienoate	C28H42O5	458.631	Terpenoids			Organic compounds	Organoheterocyclic compounds	Naphthofurans	Naphthofurans	Eukaryota, Archaeplastida, Asteraceae, Plantae, Senecio speciosus, Magnoliopsida, Senecio, Tracheophyta, Senecio macrocephalus, Streptophyta	470.167	2M+FA-H
M470T650	LTS0051701	http://www.wikidata.org/entity/Q105128125	C=C1CO[C@@]2(O)[C@H]1C[C@@]1(C)[C@@H](CC[C@@H](OC(=O)/C=C/C=C(C)/C=C/CCCCC)[C@@H]1C)[C@@H]2O	InChI=1S/C28H42O5/c1-6-7-8-9-10-12-19(2)13-11-14-25(29)33-24-16-15-22-26(30)28(31)23(20(3)18-32-28)17-27(22,5)21(24)4/h10-14,21-24,26,30-31H,3,6-9,15-18H2,1-2,4-5H3/b12-10+,14-11+,19-13+/t21-,22-,23-,24+,26-,27+,28-/m0/s1	JHOJVWRHACMHEG-JPLYBSIESA-N	(3aS,4aR,5R,6R,8aR,9S,9aS)-9,9a-dihydroxy-4a,5-dimethyl-3-methylidene-dodecahydronaphtho[2,3-b]furan-6-yl (2E,4E,6E)-5-methyldodeca-2,4,6-trienoate	C28H42O5	458.631	Terpenoids			Organic compounds	Organoheterocyclic compounds	Naphthofurans	Naphthofurans	Eukaryota, Archaeplastida, Asteraceae, Plantae, Senecio speciosus, Magnoliopsida, Senecio, Tracheophyta, Senecio macrocephalus, Streptophyta	470.167	2M+Hac-H
M470T650	LTS0023254	http://www.wikidata.org/entity/Q105179714	CC(=O)OC1CC2C(C)(C)C(=O)C=CC2(C)C2CCC3(C)C(=CCC3C3=CC(O)OC3=O)C12C	InChI=1S/C28H36O6/c1-15(29)33-22-14-20-25(2,3)21(30)10-12-27(20,5)19-9-11-26(4)17(7-8-18(26)28(19,22)6)16-13-23(31)34-24(16)32/h8,10,12-13,17,19-20,22-23,31H,7,9,11,14H2,1-6H3	NIASTLFJLAWIRP-UHFFFAOYSA-N	1-(5-hydroxy-2-oxo-2,5-dihydrofuran-3-yl)-3b,6,6,9a,11a-pentamethyl-7-oxo-1H,2H,3bH,4H,5H,5aH,6H,7H,9aH,9bH,10H,11H,11aH-cyclopenta[a]phenanthren-4-yl acetate	C28H36O6	468.583	Terpenoids|Terpenoids	Triterpenoids|Triterpenoids	Apotirucallane triterpenoids|Limonoids	Organic compounds	Lipids and lipid-like molecules	Prenol lipids	Limonoids	Eukaryota, Archaeplastida, Plantae, Magnoliopsida, Meliaceae, Tracheophyta, Streptophyta, Viridiplantae, Azadirachta indica, Azadirachta	470.167	M+3H
M470T650	LTS0023254	http://www.wikidata.org/entity/Q105179714	CC(=O)OC1CC2C(C)(C)C(=O)C=CC2(C)C2CCC3(C)C(=CCC3C3=CC(O)OC3=O)C12C	InChI=1S/C28H36O6/c1-15(29)33-22-14-20-25(2,3)21(30)10-12-27(20,5)19-9-11-26(4)17(7-8-18(26)28(19,22)6)16-13-23(31)34-24(16)32/h8,10,12-13,17,19-20,22-23,31H,7,9,11,14H2,1-6H3	NIASTLFJLAWIRP-UHFFFAOYSA-N	1-(5-hydroxy-2-oxo-2,5-dihydrofuran-3-yl)-3b,6,6,9a,11a-pentamethyl-7-oxo-1H,2H,3bH,4H,5H,5aH,6H,7H,9aH,9bH,10H,11H,11aH-cyclopenta[a]phenanthren-4-yl acetate	C28H36O6	468.583	Terpenoids|Terpenoids	Triterpenoids|Triterpenoids	Apotirucallane triterpenoids|Limonoids	Organic compounds	Lipids and lipid-like molecules	Prenol lipids	Limonoids	Eukaryota, Archaeplastida, Plantae, Magnoliopsida, Meliaceae, Tracheophyta, Streptophyta, Viridiplantae, Azadirachta indica, Azadirachta	470.167	M+2H
M470T650	LTS0023254	http://www.wikidata.org/entity/Q105179714	CC(=O)OC1CC2C(C)(C)C(=O)C=CC2(C)C2CCC3(C)C(=CCC3C3=CC(O)OC3=O)C12C	InChI=1S/C28H36O6/c1-15(29)33-22-14-20-25(2,3)21(30)10-12-27(20,5)19-9-11-26(4)17(7-8-18(26)28(19,22)6)16-13-23(31)34-24(16)32/h8,10,12-13,17,19-20,22-23,31H,7,9,11,14H2,1-6H3	NIASTLFJLAWIRP-UHFFFAOYSA-N	1-(5-hydroxy-2-oxo-2,5-dihydrofuran-3-yl)-3b,6,6,9a,11a-pentamethyl-7-oxo-1H,2H,3bH,4H,5H,5aH,6H,7H,9aH,9bH,10H,11H,11aH-cyclopenta[a]phenanthren-4-yl acetate	C28H36O6	468.583	Terpenoids|Terpenoids	Triterpenoids|Triterpenoids	Apotirucallane triterpenoids|Limonoids	Organic compounds	Lipids and lipid-like molecules	Prenol lipids	Limonoids	Eukaryota, Archaeplastida, Plantae, Magnoliopsida, Meliaceae, Tracheophyta, Streptophyta, Viridiplantae, Azadirachta indica, Azadirachta	470.167	2M+NH4
M470T650	LTS0023254	http://www.wikidata.org/entity/Q105179714	CC(=O)OC1CC2C(C)(C)C(=O)C=CC2(C)C2CCC3(C)C(=CCC3C3=CC(O)OC3=O)C12C	InChI=1S/C28H36O6/c1-15(29)33-22-14-20-25(2,3)21(30)10-12-27(20,5)19-9-11-26(4)17(7-8-18(26)28(19,22)6)16-13-23(31)34-24(16)32/h8,10,12-13,17,19-20,22-23,31H,7,9,11,14H2,1-6H3	NIASTLFJLAWIRP-UHFFFAOYSA-N	1-(5-hydroxy-2-oxo-2,5-dihydrofuran-3-yl)-3b,6,6,9a,11a-pentamethyl-7-oxo-1H,2H,3bH,4H,5H,5aH,6H,7H,9aH,9bH,10H,11H,11aH-cyclopenta[a]phenanthren-4-yl acetate	C28H36O6	468.583	Terpenoids|Terpenoids	Triterpenoids|Triterpenoids	Apotirucallane triterpenoids|Limonoids	Organic compounds	Lipids and lipid-like molecules	Prenol lipids	Limonoids	Eukaryota, Archaeplastida, Plantae, Magnoliopsida, Meliaceae, Tracheophyta, Streptophyta, Viridiplantae, Azadirachta indica, Azadirachta	470.167	2M+Na
M470T650	LTS0049399	http://www.wikidata.org/entity/Q105347667	C[C@@H]1CC[C@]2(C(=O)O)CC[C@]3(C)C(=CC[C@H]4[C@@]5(C)C(CO)=CC(C)(C)[C@H]5CC[C@]43C)[C@H]2[C@]1(C)O	InChI=1S/C30H46O4/c1-18-10-13-30(24(32)33)15-14-26(4)20(23(30)29(18,7)34)8-9-22-27(26,5)12-11-21-25(2,3)16-19(17-31)28(21,22)6/h8,16,18,21-23,31,34H,9-15,17H2,1-7H3,(H,32,33)/t18-,21-,22-,23+,26-,27-,28+,29-,30+/m1/s1	YFLYOZWZPSYMPX-QRVCTPFSSA-N	(3aR,5aR,5bS,7aS,10R,11R,11aR,13aR,13bS)-11-hydroxy-1-(hydroxymethyl)-3,3,5a,5b,10,11,13b-heptamethyl-3H,3aH,4H,5H,5aH,5bH,6H,7H,7aH,8H,9H,10H,11H,11aH,13H,13aH,13bH-cyclopenta[a]chrysene-7a-carboxylic acid	C30H46O4	470.685	Terpenoids	Triterpenoids	Ursane and Taraxastane triterpenoids	Organic compounds	Lipids and lipid-like molecules	Steroids and steroid derivatives	3-carboxy steroids	Mesosphaerum suaveolens, Eukaryota, Hyptis suaveolens, Hyptis, Plantae, Archaeplastida, Lamiaceae, Magnoliopsida, Tracheophyta, Mesosphaerum, Streptophyta, Viridiplantae	470.167	M+H
M470T650	LTS0038821	http://www.wikidata.org/entity/Q72462371	CC1=C(CO)C(=O)O[C@@H]([C@@H](C)[C@H]2CC[C@H]3[C@@H]4[C@@H]5O[C@@H]5[C@@]5(O)CC=CC(=O)[C@]5(C)[C@H]4CC[C@@]32C)C1	InChI=1S/C28H38O6/c1-14-12-20(33-25(31)16(14)13-29)15(2)17-7-8-18-22-19(9-11-26(17,18)3)27(4)21(30)6-5-10-28(27,32)24-23(22)34-24/h5-6,15,17-20,22-24,29,32H,7-13H2,1-4H3/t15-,17+,18-,19-,20+,22-,23-,24-,26+,27-,28-/m0/s1	AWVMHXZWAKRDGG-MEBIVHGNSA-N	(1S,2S,4S,5R,10R,11S,14R,15R,18S)-5-hydroxy-15-[(1S)-1-[(2R)-5-(hydroxymethyl)-4-methyl-6-oxo-3,6-dihydro-2H-pyran-2-yl]ethyl]-10,14-dimethyl-3-oxapentacyclo[9.7.0.0¬≤,‚Å¥.0‚Åµ,¬π‚Å∞.0¬π‚Å¥,¬π‚Å∏]octadec-7-en-9-one	C28H38O6	470.599	Terpenoids	Steroids	Ergostane steroids	Organic compounds	Lipids and lipid-like molecules	Steroids and steroid derivatives	Withanolides and derivatives	Datura metel, Eukaryota, Withania, Plantae, Archaeplastida, Magnoliopsida, Solanaceae, Datura, Withania somnifera, Tracheophyta, Viridiplantae, Streptophyta	470.167	2M+H
