# Supplementary material for: MEANtools integrates multi-omics data to identify metabolites and predict biosynthetic pathways
Source: PLoS Biol. 2025 Jul 28;23(7):e3003307. doi: 10.1371/journal.pbio.3003307 (PMC12327601; doi:10.1371/journal.pbio.3003307)
Supplement: S4 Data — Table contains predicted biosynthetic reactions from MEANtools, detailing root mass-features, corresponding predicted products, mass transitions, and associated correlated transcripts. (XLSX) [file pbio.3003307.s013.xlsx]

## Sheet: S4_Data
ms_substrate	ms_product	expected_mass_transition	predicted_mass_transition	mass_transition_difference	reaction_id	substrate_id	product_id	substrate_mnx	product_mnx	root	predicted_substrate_id	predicted_product_id	predicted_substrate_smiles	predicted_product_smiles	smarts_id	diameter	RR_substrate_smarts	RR_product_smarts	uniprot_id	uniprot_enzyme_pfams	KO	rhea_id_reaction	kegg_id_reaction	rhea_confirmation	kegg_confirmation	KO_prediction	gene	enzyme_pfams	correlation_substrate	P_substrate	correlation_product	P_product
M273T712	M274T1158	2.02	2.02	1.82077e-14	11629	21977	10685	MNXM7979	MNXM9561	linoleic_acid	linoleic_acid	VM_3924527	CCCCC/C=C\C/C=C/CCCCCCCC(=O)O	CCCCCC=CCCCCCCCCCCC(=O)O	RR00040390	16	[#6:1]-[#6:2]-[#6:3]-[#6:4]-[#6:5]-,:[#6:6]=[#6:7]-,:[#6:8]-,:[#6:9]=[#6:10]-,:[#6:11]-[#6:12]-[#6:13]-[#6:14]-[#6:15]	[#6:1]-[#6:2]-[#6:3]-[#6:4]-[#6:5]-,:[#6:6]=[#6:7]-,:[#6:8]-[#6:9]-[#6:10]-[#6:11]-[#6:12]-[#6:13]-[#6:14]-[#6:15]	Q9Y8H5	PF00487				FALSE	FALSE	FALSE	Solyc12g049030.1	PF00487,PF11960			0.759438	1.68058e-05
M330T596	M306T892	2.02	2.02	1.82077e-14	39239	22894	21312	MNXM7978	MNXM9560	linoleic_acid	linoleic_acid	VM_3924527	CCCCC/C=C\C/C=C/CCCCCCCC(=O)O	CCCCCC=CCCCCCCCCCCC(=O)O	RR00040390	16	[#6:1]-[#6:2]-[#6:3]-[#6:4]-[#6:5]-,:[#6:6]=[#6:7]-,:[#6:8]-,:[#6:9]=[#6:10]-,:[#6:11]-[#6:12]-[#6:13]-[#6:14]-[#6:15]	[#6:1]-[#6:2]-[#6:3]-[#6:4]-[#6:5]-,:[#6:6]=[#6:7]-,:[#6:8]-[#6:9]-[#6:10]-[#6:11]-[#6:12]-[#6:13]-[#6:14]-[#6:15]	Q9Y8H5	PF00487				FALSE	FALSE	FALSE	Solyc12g100240.1	PF00487,PF11960	0.553446	0.00502437
M330T596	M307T892	2.02	2.02	1.82077e-14	39562	22053	23401	MNXM6595	MNXM7973	linoleic_acid	linoleic_acid	VM_3924527	CCCCC/C=C\C/C=C/CCCCCCCC(=O)O	CCCCCC=CCCCCCCCCCCC(=O)O	RR00040390	16	[#6:1]-[#6:2]-[#6:3]-[#6:4]-[#6:5]-,:[#6:6]=[#6:7]-,:[#6:8]-,:[#6:9]=[#6:10]-,:[#6:11]-[#6:12]-[#6:13]-[#6:14]-[#6:15]	[#6:1]-[#6:2]-[#6:3]-[#6:4]-[#6:5]-,:[#6:6]=[#6:7]-,:[#6:8]-[#6:9]-[#6:10]-[#6:11]-[#6:12]-[#6:13]-[#6:14]-[#6:15]	P46312	PF00487				FALSE	FALSE	FALSE	Solyc12g100250.1	PF00487,PF11960	0.543247	0.00608089
M330T596	M306T892	2.02	2.02	1.82077e-14	15594	24392	9232	MNXM9562	MNXM13871	linoleic_acid	linoleic_acid	VM_3924527	CCCCC/C=C\C/C=C/CCCCCCCC(=O)O	CCCCCC=CCCCCCCCCCCC(=O)O	RR00040390	16	[#6:1]-[#6:2]-[#6:3]-[#6:4]-[#6:5]-,:[#6:6]=[#6:7]-,:[#6:8]-,:[#6:9]=[#6:10]-,:[#6:11]-[#6:12]-[#6:13]-[#6:14]-[#6:15]	[#6:1]-[#6:2]-[#6:3]-[#6:4]-[#6:5]-,:[#6:6]=[#6:7]-,:[#6:8]-[#6:9]-[#6:10]-[#6:11]-[#6:12]-[#6:13]-[#6:14]-[#6:15]	P46313	PF11960;PF00487				FALSE	FALSE	FALSE	Solyc12g049030.1	PF00487,PF11960	0.502057	0.0124225
M508T647	M503T1547	2.02	2.02	1.82077e-14	3228	12911	10737	MNXM6594	MNXM7972	linoleic_acid	linoleic_acid	VM_3924527	CCCCC/C=C\C/C=C/CCCCCCCC(=O)O	CCCCCC=CCCCCCCCCCCC(=O)O	RR00040390	16	[#6:1]-[#6:2]-[#6:3]-[#6:4]-[#6:5]-,:[#6:6]=[#6:7]-,:[#6:8]-,:[#6:9]=[#6:10]-,:[#6:11]-[#6:12]-[#6:13]-[#6:14]-[#6:15]	[#6:1]-[#6:2]-[#6:3]-[#6:4]-[#6:5]-,:[#6:6]=[#6:7]-,:[#6:8]-[#6:9]-[#6:10]-[#6:11]-[#6:12]-[#6:13]-[#6:14]-[#6:15]	P46313	PF11960;PF00487				FALSE	FALSE	FALSE	Solyc12g100250.1	PF00487,PF11960	0.762332	1.49296e-05
M508T647	M503T1547	2.02	2.02	1.82077e-14	19057	8085	2459	MNXM6593	MNXM7971	linoleic_acid	linoleic_acid	VM_3924527	CCCCC/C=C\C/C=C/CCCCCCCC(=O)O	CCCCCC=CCCCCCCCCCCC(=O)O	RR00040390	16	[#6:1]-[#6:2]-[#6:3]-[#6:4]-[#6:5]-,:[#6:6]=[#6:7]-,:[#6:8]-,:[#6:9]=[#6:10]-,:[#6:11]-[#6:12]-[#6:13]-[#6:14]-[#6:15]	[#6:1]-[#6:2]-[#6:3]-[#6:4]-[#6:5]-,:[#6:6]=[#6:7]-,:[#6:8]-[#6:9]-[#6:10]-[#6:11]-[#6:12]-[#6:13]-[#6:14]-[#6:15]	Q54794	PF00487				FALSE	FALSE	FALSE	Solyc12g100260.1	PF00487,PF11960	0.751231	2.33077e-05
M294T912	M307T892	2.02	2.02	1.82077e-14	9331	10737	2459	MNXM7972	MNXM7971	linoleic_acid	linoleic_acid	VM_3924527	CCCCC/C=C\C/C=C/CCCCCCCC(=O)O	CCCCCC=CCCCCCCCCCCC(=O)O	RR00179021	16	[#6:1](-[#6:2])-[#6:6]-[#6:7]-[#6:8]-,:[#6:9]=[#6:10]-,:[#6:11]-,:[#6:12]=[#6:13]-,:[#6:14]-[#6:15]-[#6:16]-[#6:17]-[#6:18]	[#6:1](-[#6:2])-[#6:6]-[#6:7]-[#6:8]-[#6:9]-[#6:10]-[#6:11]-,:[#6:12]=[#6:13]-,:[#6:14]-[#6:15]-[#6:16]-[#6:17]-[#6:18]	P46312	PF00487				FALSE	FALSE	FALSE	Solyc12g100260.1	PF00487,PF11960	0.785397	5.45926e-06
M830T1198	M834T969	2.02	2.02	1.82077e-14	39023	4210	8085	MNXM7980	MNXM6593	linoleic_acid	linoleic_acid	VM_3924527	CCCCC/C=C\C/C=C/CCCCCCCC(=O)O	CCCCCC=CCCCCCCCCCCC(=O)O	RR00178623	10	[#6:1]-[#6:2]-,:[#6:3]=[#6:4]-,:[#6:5]-,:[#6:6]=[#6:7]-,:[#6:8]-[#6:9]	[#6:1]-[#6:2]-,:[#6:3]=[#6:4]-,:[#6:5]-[#6:6]-[#6:7]-[#6:8]-[#6:9]	Q9Z122	PF00173;PF00487				FALSE	FALSE	FALSE	Solyc12g049030.1	PF00487,PF11960	0.697213	0.000152947
M331T919	M306T892	2.02	2.02	1.82077e-14	21071	17311	9067	MNXM9565	MNXM9563	linoleic_acid	linoleic_acid	VM_3924527	CCCCC/C=C\C/C=C/CCCCCCCC(=O)O	CCCCCC=CCCCCCCCCCCC(=O)O	RR00186800	10	[#6:1](-[#6:2])-,:[#6:6]=[#6:7]-,:[#6:8]-,:[#6:9]=[#6:10]-,:[#6:11]-[#6:12]	[#6:1](-[#6:2])-[#6:6]-[#6:7]-[#6:8]-,:[#6:9]=[#6:10]-,:[#6:11]-[#6:12]	Q56VS4	PF11960;PF00487				FALSE	FALSE	FALSE	Solyc10g011820.2	PF00487,PF00173	0.632589	0.000909842
M161T1547	M185T919	2.02	2.02	1.82077e-14	40765	20677	27334	MNXM13869	MNXM13868	linoleic_acid	linoleic_acid	VM_3924527	CCCCC/C=C\C/C=C/CCCCCCCC(=O)O	CCCCCC=CCCCCCCCCCCC(=O)O	RR00186332	10	[#6:1](-,:[#6:2]-[#6:3])=[#6:9]-,:[#6:10]-,:[#6:11]=[#6:12]-,:[#6:13]-[#6:14]	[#6:1](-[#6:2]-[#6:3])-[#6:9]-[#6:10]-,:[#6:11]=[#6:12]-,:[#6:13]-[#6:14]	P46310	PF11960;PF00487				FALSE	FALSE	FALSE	Solyc10g011820.2	PF00487,PF00173			0.670671	0.000334975
M263T1547	M300T668	2.02	2.02	1.82077e-14	39771	14159	23981	MNXM10466	MNXM10467	linoleic_acid	linoleic_acid	VM_3924527	CCCCC/C=C\C/C=C/CCCCCCCC(=O)O	CCCCCC=CCCCCCCCCCCC(=O)O	RR00187201	10	[#6:1]-[#6:2]-,:[#6:3]=[#6:4]-,:[#6:5]-[#6:6]=[#6:7]	[#6:1]-[#6:2]-,:[#6:3]=[#6:4]-,:[#6:5]-[#6:6]-[#6:7]	Q594P3	PF11960;PF00487				FALSE	FALSE	FALSE	Solyc12g100260.1	PF00487,PF11960			0.581594	0.00287339
M294T912	M306T892	2.02	2.02	1.82077e-14	33949	14159	23981	MNXM10466	MNXM10467	linoleic_acid	linoleic_acid	VM_3924527	CCCCC/C=C\C/C=C/CCCCCCCC(=O)O	CCCCCC=CCCCCCCCCCCC(=O)O	RR00187201	10	[#6:1]-[#6:2]-,:[#6:3]=[#6:4]-,:[#6:5]-[#6:6]=[#6:7]	[#6:1]-[#6:2]-,:[#6:3]=[#6:4]-,:[#6:5]-[#6:6]-[#6:7]	Q594P3	PF11960;PF00487				FALSE	FALSE	FALSE	Solyc12g100240.1	PF00487,PF11960	0.784618	5.65901e-06
M327T802	M328T929	2.02	2.02	1.82077e-14	23551	14159	23981	MNXM10466	MNXM10467	linoleic_acid	linoleic_acid	VM_3924527	CCCCC/C=C\C/C=C/CCCCCCCC(=O)O	CCCCCC=CCCCCCCCCCCC(=O)O	RR00187201	10	[#6:1]-[#6:2]-,:[#6:3]=[#6:4]-,:[#6:5]-[#6:6]=[#6:7]	[#6:1]-[#6:2]-,:[#6:3]=[#6:4]-,:[#6:5]-[#6:6]-[#6:7]	Q594P3	PF11960;PF00487		37602		TRUE	FALSE	FALSE	Solyc10g011820.2	PF00487,PF00173			0.615372	0.00137106
M263T1547	M212T716	2.02	2.02	1.82077e-14	12149	4685	26892	MNXM821	MNXM6396	linoleic_acid	linoleic_acid	VM_9226352	CCCCC/C=C\C/C=C/CCCCCCCC(=O)O	CCCCC/C=C\C/C=C/CCCCCCCC(O)O	RR00138139	16	[#6:1](=[#8:2])-[#6:3]-[#6:4]	[#6:1](-[#8:2])-[#6:3]-[#6:4]	Q5HRD6	PF08240;PF00107				FALSE	FALSE	FALSE	Solyc06g072160.2	PF08240,PF00107	0.505985	0.0116472
M327T755	M327T802	2.02	2.02	1.82077e-14	6297	4685	26892	MNXM821	MNXM6396	linoleic_acid	linoleic_acid	VM_9226352	CCCCC/C=C\C/C=C/CCCCCCCC(=O)O	CCCCC/C=C\C/C=C/CCCCCCCC(O)O	RR00138144	16	[#6:1](=[#8:2])-[#6:3]-[#6:4]	[#6:1](-[#8:2])-[#6:3]-[#6:4]	Q07264	PF08240;PF00107				FALSE	FALSE	FALSE	Solyc02g069250.2	PF08240,PF00107			0.516782	0.00971845
M589T1006	M592T784	2.02	2.02	1.82077e-14	22577	22707	10947	MNXM6648	MNXM2459	linoleic_acid	linoleic_acid	VM_9226352	CCCCC/C=C\C/C=C/CCCCCCCC(=O)O	CCCCC/C=C\C/C=C/CCCCCCCC(O)O	RR00160687	16	[#6:1]-[#6:2]-[#6:3]-[#6:4]-[#6:5]-[#6:6]-[#6:7]-[#6:8]-[#6:9]=[#8:10]	[#6:1]-[#6:2]-[#6:3]-[#6:4]-[#6:5]-[#6:6]-[#6:7]-[#6:8]-[#6:9]-[#8:10]	Q9S746	PF05199;PF00732				FALSE	FALSE	FALSE	Solyc08g005630.2	PF00732,PF05199			0.573289	0.00340582
M189T676	M185T919	2.02	2.02	1.82077e-14	25566	25992	16299	MNXM145654	MNXM23846	linoleic_acid	linoleic_acid	VM_9226352	CCCCC/C=C\C/C=C/CCCCCCCC(=O)O	CCCCC/C=C\C/C=C/CCCCCCCC(O)O	RR00087542	16	[#6:1]-[#6:2]-[#6:3]-[#6:4]-[#6:5]-[#6:6]-[#6:7]-[#6:8]-[#6:9]=[#8:10]	[#6:1]-[#6:2]-[#6:3]-[#6:4]-[#6:5]-[#6:6]-[#6:7]-[#6:8]-[#6:9]-[#8:10]	Q9S746	PF05199;PF00732				FALSE	FALSE	FALSE	Solyc08g005630.2	PF00732,PF05199			-0.500853	0.0126687
M189T676	M185T919	2.02	2.02	1.82077e-14	22184	25992	16299	MNXM145654	MNXM23846	linoleic_acid	linoleic_acid	VM_9226352	CCCCC/C=C\C/C=C/CCCCCCCC(=O)O	CCCCC/C=C\C/C=C/CCCCCCCC(O)O	RR00087542	16	[#6:1]-[#6:2]-[#6:3]-[#6:4]-[#6:5]-[#6:6]-[#6:7]-[#6:8]-[#6:9]=[#8:10]	[#6:1]-[#6:2]-[#6:3]-[#6:4]-[#6:5]-[#6:6]-[#6:7]-[#6:8]-[#6:9]-[#8:10]	Q9S746	PF05199;PF00732				FALSE	FALSE	FALSE	Solyc08g005630.2	PF00732,PF05199			-0.500853	0.0126687
M185T919	M185T919	2.02	2.02	1.82077e-14	26494	22707	10947	MNXM6648	MNXM2459	linoleic_acid	linoleic_acid	VM_9226352	CCCCC/C=C\C/C=C/CCCCCCCC(=O)O	CCCCC/C=C\C/C=C/CCCCCCCC(O)O	RR00160687	16	[#6:1]-[#6:2]-[#6:3]-[#6:4]-[#6:5]-[#6:6]-[#6:7]-[#6:8]-[#6:9]=[#8:10]	[#6:1]-[#6:2]-[#6:3]-[#6:4]-[#6:5]-[#6:6]-[#6:7]-[#6:8]-[#6:9]-[#8:10]	Q9S746	PF05199;PF00732				FALSE	FALSE	FALSE	Solyc08g005630.2	PF00732,PF05199	-0.500853	0.0126687	-0.500853	0.0126687
M185T919	M185T919	2.02	2.02	1.82077e-14	21203	15522	27417	MNXM6762	MNXM6761	linoleic_acid	linoleic_acid	VM_9226352	CCCCC/C=C\C/C=C/CCCCCCCC(=O)O	CCCCC/C=C\C/C=C/CCCCCCCC(O)O	RR00160687	16	[#6:1]-[#6:2]-[#6:3]-[#6:4]-[#6:5]-[#6:6]-[#6:7]-[#6:8]-[#6:9]=[#8:10]	[#6:1]-[#6:2]-[#6:3]-[#6:4]-[#6:5]-[#6:6]-[#6:7]-[#6:8]-[#6:9]-[#8:10]	Q9S746	PF05199;PF00732				FALSE	FALSE	FALSE	Solyc08g005630.2	PF00732,PF05199	-0.500853	0.0126687	-0.500853	0.0126687
M185T919	M185T919	2.02	2.02	1.82077e-14	9366	22707	10947	MNXM6648	MNXM2459	linoleic_acid	linoleic_acid	VM_9226352	CCCCC/C=C\C/C=C/CCCCCCCC(=O)O	CCCCC/C=C\C/C=C/CCCCCCCC(O)O	RR00087542	16	[#6:1]-[#6:2]-[#6:3]-[#6:4]-[#6:5]-[#6:6]-[#6:7]-[#6:8]-[#6:9]=[#8:10]	[#6:1]-[#6:2]-[#6:3]-[#6:4]-[#6:5]-[#6:6]-[#6:7]-[#6:8]-[#6:9]-[#8:10]	Q9S746	PF05199;PF00732	K15403		R09448	FALSE	FALSE	TRUE	Solyc08g005630.2	PF00732,PF05199	-0.500853	0.0126687	-0.500853	0.0126687
M185T919	M185T919	2.02	2.02	1.82077e-14	3553	15522	27417	MNXM6762	MNXM6761	linoleic_acid	linoleic_acid	VM_9226352	CCCCC/C=C\C/C=C/CCCCCCCC(=O)O	CCCCC/C=C\C/C=C/CCCCCCCC(O)O	RR00087542	16	[#6:1]-[#6:2]-[#6:3]-[#6:4]-[#6:5]-[#6:6]-[#6:7]-[#6:8]-[#6:9]=[#8:10]	[#6:1]-[#6:2]-[#6:3]-[#6:4]-[#6:5]-[#6:6]-[#6:7]-[#6:8]-[#6:9]-[#8:10]	Q9S746	PF05199;PF00732	K15403		R09456	FALSE	FALSE	TRUE	Solyc08g005630.2	PF00732,PF05199	-0.500853	0.0126687	-0.500853	0.0126687
M263T1547	M276T882	2.02	2.02	1.82077e-14	21468	13045	16243	MNXM1017	MNXM3230	linoleic_acid	linoleic_acid	VM_9226352	CCCCC/C=C\C/C=C/CCCCCCCC(=O)O	CCCCC/C=C\C/C=C/CCCCCCCC(O)O	RR00054854	16	[#6:1](=[#8:2])-[#6:3]-[#6:4]-[#6:5]	[#6:1](-[#8:2])-[#6:3]-[#6:4]-[#6:5]	P27250	PF08240;PF00107				FALSE	FALSE	FALSE	Solyc06g072160.2	PF08240,PF00107	0.505985	0.0116472
M263T1547	M327T755	2.02	2.02	1.82077e-14	42573	13045	16243	MNXM1017	MNXM3230	linoleic_acid	linoleic_acid	VM_9226352	CCCCC/C=C\C/C=C/CCCCCCCC(=O)O	CCCCC/C=C\C/C=C/CCCCCCCC(O)O	RR00054854	16	[#6:1](=[#8:2])-[#6:3]-[#6:4]-[#6:5]	[#6:1](-[#8:2])-[#6:3]-[#6:4]-[#6:5]	P07246	PF08240;PF00107				FALSE	FALSE	FALSE	Solyc06g072160.2	PF08240,PF00107	0.505985	0.0116472
M263T1547	M311T590	2.02	2.02	1.82077e-14	29268	13045	16243	MNXM1017	MNXM3230	linoleic_acid	linoleic_acid	VM_9226352	CCCCC/C=C\C/C=C/CCCCCCCC(=O)O	CCCCC/C=C\C/C=C/CCCCCCCC(O)O	RR00054854	16	[#6:1](=[#8:2])-[#6:3]-[#6:4]-[#6:5]	[#6:1](-[#8:2])-[#6:3]-[#6:4]-[#6:5]	P07246	PF08240;PF00107				FALSE	FALSE	FALSE	Solyc06g072160.2	PF08240,PF00107	0.505985	0.0116472
M473T1005	M470T650	2.02	2.02	1.82077e-14	2757	13045	16243	MNXM1017	MNXM3230	linoleic_acid	linoleic_acid	VM_9226352	CCCCC/C=C\C/C=C/CCCCCCCC(=O)O	CCCCC/C=C\C/C=C/CCCCCCCC(O)O	RR00054854	16	[#6:1](=[#8:2])-[#6:3]-[#6:4]-[#6:5]	[#6:1](-[#8:2])-[#6:3]-[#6:4]-[#6:5]	P27250	PF08240;PF00107				FALSE	FALSE	FALSE	Solyc02g069250.2	PF08240,PF00107	0.567726	0.00380724
M327T755	M328T849	2.02	2.02	1.82077e-14	815	15034	1303	MNXM2705	MNXM2410	linoleic_acid	linoleic_acid	VM_9226352	CCCCC/C=C\C/C=C/CCCCCCCC(=O)O	CCCCC/C=C\C/C=C/CCCCCCCC(O)O	RR00164310	16	[#6:1](-[#6:2]-[#6:3]-[#6:4]-[#6:5])-[#6:15]-[#6:16]-[#6:17]=[#8:18]	[#6:1](-[#6:2]-[#6:3]-[#6:4]-[#6:5])-[#6:15]-[#6:16]-[#6:17]-[#8:18]	P07246	PF08240;PF00107				FALSE	FALSE	FALSE	Solyc02g069250.2	PF08240,PF00107			0.639478	0.000766879
M315T694	M316T926	2.02	2.02	1.82077e-14	12081	15034	1303	MNXM2705	MNXM2410	linoleic_acid	linoleic_acid	VM_9226352	CCCCC/C=C\C/C=C/CCCCCCCC(=O)O	CCCCC/C=C\C/C=C/CCCCCCCC(O)O	RR00164310	16	[#6:1](-[#6:2]-[#6:3]-[#6:4]-[#6:5])-[#6:15]-[#6:16]-[#6:17]=[#8:18]	[#6:1](-[#6:2]-[#6:3]-[#6:4]-[#6:5])-[#6:15]-[#6:16]-[#6:17]-[#8:18]	P46415	PF08240;PF00107		24623		TRUE	FALSE	FALSE	Solyc02g069250.2	PF08240,PF00107			-0.516324	0.00979454
M263T1547	M290T905	2.02	2.02	1.82077e-14	2709	23407	9973	MNXM992	MNXM37636	linoleic_acid	linoleic_acid	VM_9226352	CCCCC/C=C\C/C=C/CCCCCCCC(=O)O	CCCCC/C=C\C/C=C/CCCCCCCC(O)O	RR00113561	6	[#6:1](=[#8:2])-[#6:3]-[#6:4]-[#6:5]	[#6:1](-[#8:2])-[#6:3]-[#6:4]-[#6:5]	B9G8D8	PF00248				FALSE	FALSE	FALSE	Solyc09g082720.2	PF00248			0.607835	0.00162877
M263T1547	M276T882	2.02	2.02	1.82077e-14	19062	23407	9973	MNXM992	MNXM37636	linoleic_acid	linoleic_acid	VM_9226352	CCCCC/C=C\C/C=C/CCCCCCCC(=O)O	CCCCC/C=C\C/C=C/CCCCCCCC(O)O	RR00113561	6	[#6:1](=[#8:2])-[#6:3]-[#6:4]-[#6:5]	[#6:1](-[#8:2])-[#6:3]-[#6:4]-[#6:5]	M9PF61	PF00248				FALSE	FALSE	FALSE	Solyc09g082720.2	PF00248			0.525746	0.0083254
M298T672	M306T892	2.02	2.02	1.82077e-14	4911	22927	24734	MNXM473	MNXM2476	linoleic_acid	linoleic_acid	VM_9226352	CCCCC/C=C\C/C=C/CCCCCCCC(=O)O	CCCCC/C=C\C/C=C/CCCCCCCC(O)O	RR00147877	4	[#6:1](-[#6:2])-[#6:3]=[#8:4]	[#6:1](-[#6:2])-[#6:3]-[#8:4]	A6N6K8	PF01370	K00055		R02611	FALSE	FALSE	FALSE	Solyc06g073260.2	PF01370	-0.506784	0.0114944
M298T672	M306T892	2.02	2.02	1.82077e-14	11439	22927	24734	MNXM473	MNXM2476	linoleic_acid	linoleic_acid	VM_9226352	CCCCC/C=C\C/C=C/CCCCCCCC(=O)O	CCCCC/C=C\C/C=C/CCCCCCCC(O)O	RR00147877	4	[#6:1](-[#6:2])-[#6:3]=[#8:4]	[#6:1](-[#6:2])-[#6:3]-[#8:4]	A6N6K8	PF01370				FALSE	FALSE	FALSE	Solyc06g073260.2	PF01370	-0.506784	0.0114944
M314T927	M316T672	2.02	2.02	1.82077e-14	40167	25947	20067	MNXM361	MNXM353	linoleic_acid	linoleic_acid	VM_9226352	CCCCC/C=C\C/C=C/CCCCCCCC(=O)O	CCCCC/C=C\C/C=C/CCCCCCCC(O)O	RR00038440	4	[#6:1](-[#6:2])-[#6:3]=[#8:4]	[#6:1](-[#6:2])-[#6:3]-[#8:4]	P63630	PF01842;PF00742;PF03447		15764	R01775	TRUE	FALSE	FALSE	Solyc09g008350.2	PF01842			0.583801	0.00274437
M258T797	M263T1547	2.02	2.02	1.82077e-14	16508	7257	2930	MNXM479	MNXM4964	linoleic_acid	linoleic_acid	VM_9226352	CCCCC/C=C\C/C=C/CCCCCCCC(=O)O	CCCCC/C=C\C/C=C/CCCCCCCC(O)O	RR00038440	4	[#6:1](-[#6:2])-[#6:3]=[#8:4]	[#6:1](-[#6:2])-[#6:3]-[#8:4]	Q07264	PF08240;PF00107	K00055		R04304	FALSE	FALSE	FALSE	Solyc06g072160.2	PF08240,PF00107			0.505985	0.0116472
M258T797	M263T1547	2.02	2.02	1.82077e-14	42552	7257	2930	MNXM479	MNXM4964	linoleic_acid	linoleic_acid	VM_9226352	CCCCC/C=C\C/C=C/CCCCCCCC(=O)O	CCCCC/C=C\C/C=C/CCCCCCCC(O)O	RR00038440	4	[#6:1](-[#6:2])-[#6:3]=[#8:4]	[#6:1](-[#6:2])-[#6:3]-[#8:4]	Q07264	PF08240;PF00107				FALSE	FALSE	FALSE	Solyc06g072160.2	PF08240,PF00107			0.505985	0.0116472
M314T927	M316T672	2.02	2.02	1.82077e-14	13245	25947	20067	MNXM361	MNXM353	linoleic_acid	linoleic_acid	VM_9226352	CCCCC/C=C\C/C=C/CCCCCCCC(=O)O	CCCCC/C=C\C/C=C/CCCCCCCC(O)O	RR00038440	4	[#6:1](-[#6:2])-[#6:3]=[#8:4]	[#6:1](-[#6:2])-[#6:3]-[#8:4]	O81852	PF00696;PF01842;PF13840;PF00742;PF03447	K12524	15760	R01773	TRUE	TRUE	TRUE	Solyc09g008350.2	PF01842			0.583801	0.00274437
M263T1547	M329T717	2.02	2.02	1.82077e-14	24528	10759	25608	MNXM1057	MNXM8173	linoleic_acid	linoleic_acid	VM_9226352	CCCCC/C=C\C/C=C/CCCCCCCC(=O)O	CCCCC/C=C\C/C=C/CCCCCCCC(O)O	RR00136320	4	[#6:1](-[#6:2]=[#8:3])-[#6:5]	[#6:1](-[#6:2]-[#8:3])-[#6:5]	Q07264	PF08240;PF00107				FALSE	FALSE	FALSE	Solyc06g072160.2	PF08240,PF00107	0.505985	0.0116472
M473T1005	M473T1005	2.02	2.02	1.82077e-14	13395	10759	25608	MNXM1057	MNXM8173	linoleic_acid	linoleic_acid	VM_9226352	CCCCC/C=C\C/C=C/CCCCCCCC(=O)O	CCCCC/C=C\C/C=C/CCCCCCCC(O)O	RR00136320	4	[#6:1](-[#6:2]=[#8:3])-[#6:5]	[#6:1](-[#6:2]-[#8:3])-[#6:5]	Q07264	PF08240;PF00107				FALSE	FALSE	FALSE	Solyc02g069250.2	PF08240,PF00107	0.567726	0.00380724	0.567726	0.00380724
M468T649	M470T650	2.02	2.02	1.82077e-14	38786	10104	6929	MNXM244	MNXM872	linoleic_acid	linoleic_acid	VM_9226352	CCCCC/C=C\C/C=C/CCCCCCCC(=O)O	CCCCC/C=C\C/C=C/CCCCCCCC(O)O	RR00147532	4	[#6:1]-[#6:2]-[#6:3]=[#8:4]	[#6:1]-[#6:2]-[#6:3]-[#8:4]	Q9SUC0	PF14833;PF03446	K23146		R01608	FALSE	FALSE	TRUE	Solyc01g099240.2	PF14833,PF03446	-0.628347	0.00100881	-0.615383	0.00137072
M177T922	M185T919	2.02	2.02	1.82077e-14	18204	10104	6929	MNXM244	MNXM872	linoleic_acid	linoleic_acid	VM_9226352	CCCCC/C=C\C/C=C/CCCCCCCC(=O)O	CCCCC/C=C\C/C=C/CCCCCCCC(O)O	RR00147532	4	[#6:1]-[#6:2]-[#6:3]=[#8:4]	[#6:1]-[#6:2]-[#6:3]-[#8:4]	P69936	PF00106	K16066	26441	R09289	TRUE	FALSE	TRUE	Solyc06g054330.2	PF00106	0.542421	0.00617407	0.505565	0.0117281
M328T655	M306T892	2.02	2.02	1.82077e-14	40470	17635	14993	MNXM457	MNXM90	linoleic_acid	linoleic_acid	VM_9226352	CCCCC/C=C\C/C=C/CCCCCCCC(=O)O	CCCCC/C=C\C/C=C/CCCCCCCC(O)O	RR00076698	2	[#6:1](=[#8:2])-[#6:3]	[#6:1](-[#8:2])-[#6:3]	P60337	PF05199;PF00732		17436		TRUE	FALSE	FALSE	Solyc09g090350.2	PF00732,PF05199	0.572781	0.00344093
M328T655	M306T892	2.02	2.02	1.82077e-14	37553	17635	14993	MNXM457	MNXM90	linoleic_acid	linoleic_acid	VM_9226352	CCCCC/C=C\C/C=C/CCCCCCCC(=O)O	CCCCC/C=C\C/C=C/CCCCCCCC(O)O	RR00076698	2	[#6:1](=[#8:2])-[#6:3]	[#6:1](-[#8:2])-[#6:3]	B2HV79	PF05199;PF00732				FALSE	FALSE	FALSE	Solyc09g090350.2	PF00732,PF05199	0.572781	0.00344093
M328T655	M307T892	2.02	2.02	1.82077e-14	30676	20564	12112	MNXM14442	MNXM2712	linoleic_acid	linoleic_acid	VM_9226352	CCCCC/C=C\C/C=C/CCCCCCCC(=O)O	CCCCC/C=C\C/C=C/CCCCCCCC(O)O	RR00076698	2	[#6:1](=[#8:2])-[#6:3]	[#6:1](-[#8:2])-[#6:3]	Q07264	PF08240;PF00107				FALSE	FALSE	FALSE	Solyc12g014050.1	PF08240,PF13602	-0.611988	0.00148209
M328T655	M306T892	2.02	2.02	1.82077e-14	11851	17635	14993	MNXM457	MNXM90	linoleic_acid	linoleic_acid	VM_9226352	CCCCC/C=C\C/C=C/CCCCCCCC(=O)O	CCCCC/C=C\C/C=C/CCCCCCCC(O)O	RR00076698	2	[#6:1](=[#8:2])-[#6:3]	[#6:1](-[#8:2])-[#6:3]	A6X2G7	PF05199;PF00732				FALSE	FALSE	FALSE	Solyc09g090350.2	PF00732,PF05199	0.572781	0.00344093
M300T668	M306T892	2.02	2.02	1.82077e-14	28139	14820	20587	MNXM4534	MNXM2944	linoleic_acid	linoleic_acid	VM_9226352	CCCCC/C=C\C/C=C/CCCCCCCC(=O)O	CCCCC/C=C\C/C=C/CCCCCCCC(O)O	RR00148631	2	[#6:1](=[#8:2])-[#6:3]	[#6:1](-[#8:2])-[#6:3]	Q9SJ10	PF08240;PF00107	K00083		R07437	FALSE	FALSE	TRUE	Solyc12g014050.1	PF08240,PF13602	-0.543516	0.00605081
M300T668	M307T892	2.02	2.02	1.82077e-14	8136	8287	17521	MNXM2283	MNXM2865	linoleic_acid	linoleic_acid	VM_9226352	CCCCC/C=C\C/C=C/CCCCCCCC(=O)O	CCCCC/C=C\C/C=C/CCCCCCCC(O)O	RR00148631	2	[#6:1](=[#8:2])-[#6:3]	[#6:1](-[#8:2])-[#6:3]	Q10PS6	PF08240;PF00107	K00083		R03918	FALSE	FALSE	TRUE	Solyc12g014050.1	PF08240,PF13602	-0.543516	0.00605081
M300T668	M307T892	2.02	2.02	1.82077e-14	2465	24195	20375	MNXM435	MNXM89612	linoleic_acid	linoleic_acid	VM_9226352	CCCCC/C=C\C/C=C/CCCCCCCC(=O)O	CCCCC/C=C\C/C=C/CCCCCCCC(O)O	RR00148631	2	[#6:1](=[#8:2])-[#6:3]	[#6:1](-[#8:2])-[#6:3]	Q3ZCJ2	PF00248		23595	R01041	TRUE	FALSE	FALSE	Solyc09g082720.2	PF00248	0.502718	0.0122892
M328T655	M306T892	2.02	2.02	1.82077e-14	14190	17635	14993	MNXM457	MNXM90	linoleic_acid	linoleic_acid	VM_9226352	CCCCC/C=C\C/C=C/CCCCCCCC(=O)O	CCCCC/C=C\C/C=C/CCCCCCCC(O)O	RR00076698	2	[#6:1](=[#8:2])-[#6:3]	[#6:1](-[#8:2])-[#6:3]	B1K707	PF05199;PF00732				FALSE	FALSE	FALSE	Solyc09g090350.2	PF00732,PF05199	0.572781	0.00344093
M328T655	M307T892	2.02	2.02	1.82077e-14	33254	7928	6302	MNXM8103	MNXM8104	linoleic_acid	linoleic_acid	VM_9226352	CCCCC/C=C\C/C=C/CCCCCCCC(=O)O	CCCCC/C=C\C/C=C/CCCCCCCC(O)O	RR00076698	2	[#6:1](=[#8:2])-[#6:3]	[#6:1](-[#8:2])-[#6:3]	P39849	PF08240;PF00107				FALSE	FALSE	FALSE	Solyc12g014050.1	PF08240,PF13602	-0.611988	0.00148209
M300T668	M307T892	2.02	2.02	1.82077e-14	8917	4711	20375	MNXM8672	MNXM89612	linoleic_acid	linoleic_acid	VM_9226352	CCCCC/C=C\C/C=C/CCCCCCCC(=O)O	CCCCC/C=C\C/C=C/CCCCCCCC(O)O	RR00148631	2	[#6:1](=[#8:2])-[#6:3]	[#6:1](-[#8:2])-[#6:3]	P27250	PF08240;PF00107				FALSE	FALSE	FALSE	Solyc12g014050.1	PF08240,PF13602	-0.543516	0.00605081
M300T668	M307T892	2.02	2.02	1.82077e-14	43183	12576	3848	MNXM5189	MNXM5188	linoleic_acid	linoleic_acid	VM_9226352	CCCCC/C=C\C/C=C/CCCCCCCC(=O)O	CCCCC/C=C\C/C=C/CCCCCCCC(O)O	RR00076698	2	[#6:1](=[#8:2])-[#6:3]	[#6:1](-[#8:2])-[#6:3]	P0AFP4	PF00106				FALSE	FALSE	FALSE	Solyc10g006860.2	PF00106			0.510846	0.0107431
M300T668	M307T892	2.02	2.02	1.82077e-14	2419	12576	3848	MNXM5189	MNXM5188	linoleic_acid	linoleic_acid	VM_9226352	CCCCC/C=C\C/C=C/CCCCCCCC(=O)O	CCCCC/C=C\C/C=C/CCCCCCCC(O)O	RR00076698	2	[#6:1](=[#8:2])-[#6:3]	[#6:1](-[#8:2])-[#6:3]	P0AFP4	PF00106				FALSE	FALSE	FALSE	Solyc10g006860.2	PF00106			0.510846	0.0107431
M300T668	M307T892	2.02	2.02	1.82077e-14	20892	4711	20375	MNXM8672	MNXM89612	linoleic_acid	linoleic_acid	VM_9226352	CCCCC/C=C\C/C=C/CCCCCCCC(=O)O	CCCCC/C=C\C/C=C/CCCCCCCC(O)O	RR00148631	2	[#6:1](=[#8:2])-[#6:3]	[#6:1](-[#8:2])-[#6:3]	Q0GYU5	PF00248				FALSE	FALSE	FALSE	Solyc09g082720.2	PF00248	0.502718	0.0122892
M328T655	M307T892	2.02	2.02	1.82077e-14	7095	24693	11580	MNXM6216	MNXM5676	linoleic_acid	linoleic_acid	VM_9226352	CCCCC/C=C\C/C=C/CCCCCCCC(=O)O	CCCCC/C=C\C/C=C/CCCCCCCC(O)O	RR00076698	2	[#6:1](=[#8:2])-[#6:3]	[#6:1](-[#8:2])-[#6:3]	P28474	PF08240;PF00107	K00121		R05234	FALSE	FALSE	TRUE	Solyc12g014050.1	PF08240,PF13602	-0.611988	0.00148209
M328T655	M307T892	2.02	2.02	1.82077e-14	19214	2999	21226	MNXM2604	MNXM5476	linoleic_acid	linoleic_acid	VM_9226352	CCCCC/C=C\C/C=C/CCCCCCCC(=O)O	CCCCC/C=C\C/C=C/CCCCCCCC(O)O	RR00076698	2	[#6:1](=[#8:2])-[#6:3]	[#6:1](-[#8:2])-[#6:3]	Q07264	PF08240;PF00107				FALSE	FALSE	FALSE	Solyc12g014050.1	PF08240,PF13602	-0.611988	0.00148209
M328T655	M307T892	2.02	2.02	1.82077e-14	8372	17635	14993	MNXM457	MNXM90	linoleic_acid	linoleic_acid	VM_9226352	CCCCC/C=C\C/C=C/CCCCCCCC(=O)O	CCCCC/C=C\C/C=C/CCCCCCCC(O)O	RR00076698	2	[#6:1](=[#8:2])-[#6:3]	[#6:1](-[#8:2])-[#6:3]	Q7X2H8	PF05199;PF00732	K17755		R01022	FALSE	TRUE	TRUE	Solyc09g090350.2	PF00732,PF05199	0.572781	0.00344093
M328T655	M307T892	2.02	2.02	1.82077e-14	31722	2999	21226	MNXM2604	MNXM5476	linoleic_acid	linoleic_acid	VM_9226352	CCCCC/C=C\C/C=C/CCCCCCCC(=O)O	CCCCC/C=C\C/C=C/CCCCCCCC(O)O	RR00076698	2	[#6:1](=[#8:2])-[#6:3]	[#6:1](-[#8:2])-[#6:3]	Q07264	PF08240;PF00107				FALSE	FALSE	FALSE	Solyc12g014050.1	PF08240,PF13602	-0.611988	0.00148209
M328T655	M307T892	2.02	2.02	1.82077e-14	40118	21374	7903	MNXM4077	MNXM3500	linoleic_acid	linoleic_acid	VM_9226352	CCCCC/C=C\C/C=C/CCCCCCCC(=O)O	CCCCC/C=C\C/C=C/CCCCCCCC(O)O	RR00076698	2	[#6:1](=[#8:2])-[#6:3]	[#6:1](-[#8:2])-[#6:3]	P39849	PF08240;PF00107				FALSE	FALSE	FALSE	Solyc12g014050.1	PF08240,PF13602	-0.611988	0.00148209
M328T655	M307T892	2.02	2.02	1.82077e-14	18908	21374	7903	MNXM4077	MNXM3500	linoleic_acid	linoleic_acid	VM_9226352	CCCCC/C=C\C/C=C/CCCCCCCC(=O)O	CCCCC/C=C\C/C=C/CCCCCCCC(O)O	RR00076698	2	[#6:1](=[#8:2])-[#6:3]	[#6:1](-[#8:2])-[#6:3]	P39849	PF08240;PF00107	K00055		R05282	FALSE	FALSE	FALSE	Solyc12g014050.1	PF08240,PF13602	-0.611988	0.00148209
M322T761	M306T892	2.02	2.02	1.82077e-14	25133	7928	6302	MNXM8103	MNXM8104	linoleic_acid	linoleic_acid	VM_9226352	CCCCC/C=C\C/C=C/CCCCCCCC(=O)O	CCCCC/C=C\C/C=C/CCCCCCCC(O)O	RR00076698	2	[#6:1](=[#8:2])-[#6:3]	[#6:1](-[#8:2])-[#6:3]	P39849	PF08240;PF00107				FALSE	FALSE	FALSE	Solyc09g091700.2	PF16884,PF00107	-0.583716	0.00274926
M328T655	M306T892	2.02	2.02	1.82077e-14	41136	24195	20375	MNXM435	MNXM89612	linoleic_acid	linoleic_acid	VM_9226352	CCCCC/C=C\C/C=C/CCCCCCCC(=O)O	CCCCC/C=C\C/C=C/CCCCCCCC(O)O	RR00148631	2	[#6:1](=[#8:2])-[#6:3]	[#6:1](-[#8:2])-[#6:3]	Q54NZ7	PF00248	K00011		R01036	FALSE	FALSE	TRUE	Solyc09g082720.2	PF00248	0.587834	0.00252134
M328T655	M307T892	2.02	2.02	1.82077e-14	18530	26138	20375	MNXM7478	MNXM89612	linoleic_acid	linoleic_acid	VM_9226352	CCCCC/C=C\C/C=C/CCCCCCCC(=O)O	CCCCC/C=C\C/C=C/CCCCCCCC(O)O	RR00148631	2	[#6:1](=[#8:2])-[#6:3]	[#6:1](-[#8:2])-[#6:3]	Q0GYU5	PF00248		38114		TRUE	FALSE	FALSE	Solyc09g082720.2	PF00248	0.587834	0.00252134
M161T1547	M185T919	2.02	2.02	1.82077e-14	39559	25341	10624	MNXM3835	MNXM6074	linoleic_acid	linoleic_acid	VM_9226352	CCCCC/C=C\C/C=C/CCCCCCCC(=O)O	CCCCC/C=C\C/C=C/CCCCCCCC(O)O	RR00004463	2	[#6:1]-[#6:2]=[#8:3]	[#6:1]-[#6:2]-[#8:3]	Q9SK86	PF08240;PF00107	K00121		R08306	FALSE	FALSE	TRUE	Solyc02g069250.2	PF08240,PF00107			0.627335	0.00103375
M161T1547	M185T919	2.02	2.02	1.82077e-14	13931	21428	12327	MNXM4040	MNXM3486	linoleic_acid	linoleic_acid	VM_9226352	CCCCC/C=C\C/C=C/CCCCCCCC(=O)O	CCCCC/C=C\C/C=C/CCCCCCCC(O)O	RR00161249	2	[#6:1]-[#6:2]=[#8:3]	[#6:1]-[#6:2]-[#8:3]	P39849	PF08240;PF00107	K00055		R05347	FALSE	FALSE	FALSE	Solyc02g069250.2	PF08240,PF00107			0.627335	0.00103375
M161T1547	M185T919	2.02	2.02	1.82077e-14	23206	17016	7408	MNXM754	MNXM4130	linoleic_acid	linoleic_acid	VM_9226352	CCCCC/C=C\C/C=C/CCCCCCCC(=O)O	CCCCC/C=C\C/C=C/CCCCCCCC(O)O	RR00004463	2	[#6:1]-[#6:2]=[#8:3]	[#6:1]-[#6:2]-[#8:3]	P56216	PF02913;PF01565				FALSE	FALSE	FALSE	Solyc02g069690.1	PF08031,PF01565			0.583829	0.00274281
M161T1547	M185T919	2.02	2.02	1.82077e-14	7770	12221	21725	MNXM2483	MNXM2785	linoleic_acid	linoleic_acid	VM_9226352	CCCCC/C=C\C/C=C/CCCCCCCC(=O)O	CCCCC/C=C\C/C=C/CCCCCCCC(O)O	RR00004463	2	[#6:1]-[#6:2]=[#8:3]	[#6:1]-[#6:2]-[#8:3]	P39849	PF08240;PF00107				FALSE	FALSE	FALSE	Solyc02g069250.2	PF08240,PF00107			0.627335	0.00103375
M161T1547	M185T919	2.02	2.02	1.82077e-14	22693	2658	934	MNXM1633	MNXM2931	linoleic_acid	linoleic_acid	VM_9226352	CCCCC/C=C\C/C=C/CCCCCCCC(=O)O	CCCCC/C=C\C/C=C/CCCCCCCC(O)O	RR00004463	2	[#6:1]-[#6:2]=[#8:3]	[#6:1]-[#6:2]-[#8:3]	P78870	PF08240;PF00107	K00121		R04880	FALSE	FALSE	TRUE	Solyc02g069250.2	PF08240,PF00107			0.627335	0.00103375
M161T1547	M185T919	2.02	2.02	1.82077e-14	36364	17779	6163	MNXM6043	MNXM6494	linoleic_acid	linoleic_acid	VM_9226352	CCCCC/C=C\C/C=C/CCCCCCCC(=O)O	CCCCC/C=C\C/C=C/CCCCCCCC(O)O	RR00161249	2	[#6:1]-[#6:2]=[#8:3]	[#6:1]-[#6:2]-[#8:3]	Q8X5J4	PF08240;PF00107	K00121		R06917	FALSE	FALSE	TRUE	Solyc02g069250.2	PF08240,PF00107			0.627335	0.00103375
M161T1547	M185T919	2.02	2.02	1.82077e-14	16952	22632	7992	MNXM311	MNXM419	linoleic_acid	linoleic_acid	VM_9226352	CCCCC/C=C\C/C=C/CCCCCCCC(=O)O	CCCCC/C=C\C/C=C/CCCCCCCC(O)O	RR00161249	2	[#6:1]-[#6:2]=[#8:3]	[#6:1]-[#6:2]-[#8:3]	Q9AJD6	PF05199;PF00732		15036	R01711	TRUE	FALSE	FALSE	Solyc08g005630.2	PF00732,PF05199			-0.500853	0.0126687
M161T1547	M185T919	2.02	2.02	1.82077e-14	35387	8742	800	MNXM3999	MNXM3993	linoleic_acid	linoleic_acid	VM_9226352	CCCCC/C=C\C/C=C/CCCCCCCC(=O)O	CCCCC/C=C\C/C=C/CCCCCCCC(O)O	RR00161249	2	[#6:1]-[#6:2]=[#8:3]	[#6:1]-[#6:2]-[#8:3]	O74293	PF00067	K12918		R06325	FALSE	TRUE	TRUE	Solyc11g030730.1	PF00067			0.546262	0.00575081
M161T1547	M185T919	2.02	2.02	1.82077e-14	39915	13046	25564	MNXM162841	MNXM162842	linoleic_acid	linoleic_acid	VM_9226352	CCCCC/C=C\C/C=C/CCCCCCCC(=O)O	CCCCC/C=C\C/C=C/CCCCCCCC(O)O	RR00161249	2	[#6:1]-[#6:2]=[#8:3]	[#6:1]-[#6:2]-[#8:3]	Q5Z5S6	PF00067	K04122		R06292	FALSE	FALSE	TRUE	Solyc11g030730.1	PF00067			0.546262	0.00575081
M161T1547	M185T919	2.02	2.02	1.82077e-14	6716	17016	7408	MNXM754	MNXM4130	linoleic_acid	linoleic_acid	VM_9226352	CCCCC/C=C\C/C=C/CCCCCCCC(=O)O	CCCCC/C=C\C/C=C/CCCCCCCC(O)O	RR00161249	2	[#6:1]-[#6:2]=[#8:3]	[#6:1]-[#6:2]-[#8:3]	P56216	PF02913;PF01565		10039		TRUE	FALSE	FALSE	Solyc02g069690.1	PF08031,PF01565			0.583829	0.00274281
M161T1547	M185T919	2.02	2.02	1.82077e-14	37535	12221	21725	MNXM2483	MNXM2785	linoleic_acid	linoleic_acid	VM_9226352	CCCCC/C=C\C/C=C/CCCCCCCC(=O)O	CCCCC/C=C\C/C=C/CCCCCCCC(O)O	RR00004463	2	[#6:1]-[#6:2]=[#8:3]	[#6:1]-[#6:2]-[#8:3]	P39849	PF08240;PF00107				FALSE	FALSE	FALSE	Solyc02g069250.2	PF08240,PF00107			0.627335	0.00103375
M161T1547	M185T919	2.02	2.02	1.82077e-14	2861	13226	6373	MNXM149315	MNXM36946	linoleic_acid	linoleic_acid	VM_9226352	CCCCC/C=C\C/C=C/CCCCCCCC(=O)O	CCCCC/C=C\C/C=C/CCCCCCCC(O)O	RR00161249	2	[#6:1]-[#6:2]=[#8:3]	[#6:1]-[#6:2]-[#8:3]	Q9DBG1	PF00067		47379		TRUE	FALSE	FALSE	Solyc11g030730.1	PF00067			0.546262	0.00575081
M161T1547	M185T919	2.02	2.02	1.82077e-14	18184	11051	22721	MNXM145955	MNXM145956	linoleic_acid	linoleic_acid	VM_9226352	CCCCC/C=C\C/C=C/CCCCCCCC(=O)O	CCCCC/C=C\C/C=C/CCCCCCCC(O)O	RR00161249	2	[#6:1]-[#6:2]=[#8:3]	[#6:1]-[#6:2]-[#8:3]	Q9DBG1	PF00067		46435		TRUE	FALSE	FALSE	Solyc11g030730.1	PF00067			0.546262	0.00575081
M161T1547	M185T919	2.02	2.02	1.82077e-14	5992	8742	800	MNXM3999	MNXM3993	linoleic_acid	linoleic_acid	VM_9226352	CCCCC/C=C\C/C=C/CCCCCCCC(=O)O	CCCCC/C=C\C/C=C/CCCCCCCC(O)O	RR00161249	2	[#6:1]-[#6:2]=[#8:3]	[#6:1]-[#6:2]-[#8:3]	P73212	PF01370				FALSE	FALSE	FALSE	Solyc06g074670.2	PF01370			0.624837	0.00109759
M161T1547	M185T919	2.02	2.02	1.82077e-14	23028	21428	12327	MNXM4040	MNXM3486	linoleic_acid	linoleic_acid	VM_9226352	CCCCC/C=C\C/C=C/CCCCCCCC(=O)O	CCCCC/C=C\C/C=C/CCCCCCCC(O)O	RR00161249	2	[#6:1]-[#6:2]=[#8:3]	[#6:1]-[#6:2]-[#8:3]	P39849	PF08240;PF00107				FALSE	FALSE	FALSE	Solyc02g069250.2	PF08240,PF00107			0.627335	0.00103375
M161T1547	M185T919	2.02	2.02	1.82077e-14	37095	310	7975	MNXM3239	MNXM5682	linoleic_acid	linoleic_acid	VM_9226352	CCCCC/C=C\C/C=C/CCCCCCCC(=O)O	CCCCC/C=C\C/C=C/CCCCCCCC(O)O	RR00161249	2	[#6:1]-[#6:2]=[#8:3]	[#6:1]-[#6:2]-[#8:3]	Q9LCV7	PF00106				FALSE	FALSE	FALSE	Solyc06g054330.2	PF00106			0.505565	0.0117281
M210T1547	M212T716	2.02	2.02	1.82077e-14	8970	12309	14436	MNXM163948	MNXM163947	linoleic_acid	linoleic_acid	VM_9226352	CCCCC/C=C\C/C=C/CCCCCCCC(=O)O	CCCCC/C=C\C/C=C/CCCCCCCC(O)O	RR00161249	2	[#6:1]-[#6:2]=[#8:3]	[#6:1]-[#6:2]-[#8:3]	Q0RXE0	PF00970;PF00111;PF00175				FALSE	FALSE	FALSE	Solyc05g055280.1	PF00111			0.70448	0.000121629
M210T1547	M212T716	2.02	2.02	1.82077e-14	29938	17096	11894	MNXM145953	MNXM145954	linoleic_acid	linoleic_acid	VM_9226352	CCCCC/C=C\C/C=C/CCCCCCCC(=O)O	CCCCC/C=C\C/C=C/CCCCCCCC(O)O	RR00161249	2	[#6:1]-[#6:2]=[#8:3]	[#6:1]-[#6:2]-[#8:3]	Q0RXE0	PF00970;PF00111;PF00175				FALSE	FALSE	FALSE	Solyc05g055280.1	PF00111			0.70448	0.000121629
M210T1547	M212T716	2.02	2.02	1.82077e-14	26122	21712	932	MNXM147891	MNXM147892	linoleic_acid	linoleic_acid	VM_9226352	CCCCC/C=C\C/C=C/CCCCCCCC(=O)O	CCCCC/C=C\C/C=C/CCCCCCCC(O)O	RR00161249	2	[#6:1]-[#6:2]=[#8:3]	[#6:1]-[#6:2]-[#8:3]	Q0JF01	PF00067				FALSE	FALSE	FALSE	Solyc07g006140.2	PF00067			0.532027	0.00745174
M210T1547	M212T716	2.02	2.02	1.82077e-14	38956	26452	3316	MNXM10254	MNXM10261	linoleic_acid	linoleic_acid	VM_9226352	CCCCC/C=C\C/C=C/CCCCCCCC(=O)O	CCCCC/C=C\C/C=C/CCCCCCCC(O)O	RR00161249	2	[#6:1]-[#6:2]=[#8:3]	[#6:1]-[#6:2]-[#8:3]	Q8VWZ8	PF12076;PF04116				FALSE	FALSE	FALSE	Solyc03g117800.2	PF12076,PF04116			-0.509352	0.0110145
M210T1547	M212T716	2.02	2.02	1.82077e-14	75	9258	8571	MNXM10257	MNXM10264	linoleic_acid	linoleic_acid	VM_9226352	CCCCC/C=C\C/C=C/CCCCCCCC(=O)O	CCCCC/C=C\C/C=C/CCCCCCCC(O)O	RR00161249	2	[#6:1]-[#6:2]=[#8:3]	[#6:1]-[#6:2]-[#8:3]	Q8VWZ8	PF12076;PF04116				FALSE	FALSE	FALSE	Solyc03g117800.2	PF12076,PF04116			-0.509352	0.0110145
M210T1547	M212T716	2.02	2.02	1.82077e-14	34005	16239	4670	MNXM10256	MNXM10263	linoleic_acid	linoleic_acid	VM_9226352	CCCCC/C=C\C/C=C/CCCCCCCC(=O)O	CCCCC/C=C\C/C=C/CCCCCCCC(O)O	RR00161249	2	[#6:1]-[#6:2]=[#8:3]	[#6:1]-[#6:2]-[#8:3]	Q8VWZ8	PF12076;PF04116				FALSE	FALSE	FALSE	Solyc03g117800.2	PF12076,PF04116			-0.509352	0.0110145
M210T1547	M212T716	2.02	2.02	1.82077e-14	16809	17096	11894	MNXM145953	MNXM145954	linoleic_acid	linoleic_acid	VM_9226352	CCCCC/C=C\C/C=C/CCCCCCCC(=O)O	CCCCC/C=C\C/C=C/CCCCCCCC(O)O	RR00161249	2	[#6:1]-[#6:2]=[#8:3]	[#6:1]-[#6:2]-[#8:3]	P9WPL5	PF00067	K16046		R11359	FALSE	TRUE	TRUE	Solyc07g006140.2	PF00067			0.532027	0.00745174
M161T1547	M185T919	2.02	2.02	1.82077e-14	437	339	17282	MNXM10350	MNXM10351	linoleic_acid	linoleic_acid	VM_9226352	CCCCC/C=C\C/C=C/CCCCCCCC(=O)O	CCCCC/C=C\C/C=C/CCCCCCCC(O)O	RR00161249	2	[#6:1]-[#6:2]=[#8:3]	[#6:1]-[#6:2]-[#8:3]	Q53U15	PF05199;PF00732	K20565	34050	R08902	TRUE	TRUE	TRUE	Solyc08g005630.2	PF00732,PF05199			-0.500853	0.0126687
M161T1547	M185T919	2.02	2.02	1.82077e-14	3996	12073	14024	MNXM10352	MNXM12586	linoleic_acid	linoleic_acid	VM_9226352	CCCCC/C=C\C/C=C/CCCCCCCC(=O)O	CCCCC/C=C\C/C=C/CCCCCCCC(O)O	RR00161249	2	[#6:1]-[#6:2]=[#8:3]	[#6:1]-[#6:2]-[#8:3]	Q53U15	PF05199;PF00732	K20565	34038	R08896	TRUE	TRUE	TRUE	Solyc08g005630.2	PF00732,PF05199			-0.500853	0.0126687
M161T1547	M185T919	2.02	2.02	1.82077e-14	6481	26480	12854	MNXM3086	MNXM5284	linoleic_acid	linoleic_acid	VM_9226352	CCCCC/C=C\C/C=C/CCCCCCCC(=O)O	CCCCC/C=C\C/C=C/CCCCCCCC(O)O	RR00161249	2	[#6:1]-[#6:2]=[#8:3]	[#6:1]-[#6:2]-[#8:3]	D7UQ40	PF01565		31682		TRUE	FALSE	FALSE	Solyc01g088160.2	PF01565,PF09265			0.539213	0.00654717
M161T1547	M185T919	2.02	2.02	1.82077e-14	15748	12220	11665	MNXM2936	MNXM8732	linoleic_acid	linoleic_acid	VM_9226352	CCCCC/C=C\C/C=C/CCCCCCCC(=O)O	CCCCC/C=C\C/C=C/CCCCCCCC(O)O	RR00161249	2	[#6:1]-[#6:2]=[#8:3]	[#6:1]-[#6:2]-[#8:3]	Q07264	PF08240;PF00107				FALSE	FALSE	FALSE	Solyc02g069250.2	PF08240,PF00107			0.627335	0.00103375
M161T1547	M185T919	2.02	2.02	1.82077e-14	11899	25099	8738	MNXM162512	MNXM162510	linoleic_acid	linoleic_acid	VM_9226352	CCCCC/C=C\C/C=C/CCCCCCCC(=O)O	CCCCC/C=C\C/C=C/CCCCCCCC(O)O	RR00161249	2	[#6:1]-[#6:2]=[#8:3]	[#6:1]-[#6:2]-[#8:3]	G2INY4	PF05199;PF00732				FALSE	FALSE	FALSE	Solyc08g005630.2	PF00732,PF05199			-0.500853	0.0126687
M161T1547	M185T919	2.02	2.02	1.82077e-14	39570	12652	27183	MNXM97416	MNXM97415	linoleic_acid	linoleic_acid	VM_9226352	CCCCC/C=C\C/C=C/CCCCCCCC(=O)O	CCCCC/C=C\C/C=C/CCCCCCCC(O)O	RR00161249	2	[#6:1]-[#6:2]=[#8:3]	[#6:1]-[#6:2]-[#8:3]	Q2MF66	PF05199;PF00732	K20584		R11284	FALSE	TRUE	TRUE	Solyc08g005630.2	PF00732,PF05199			-0.500853	0.0126687
M161T1547	M185T919	2.02	2.02	1.82077e-14	2057	15879	5139	MNXM54039	MNXM54041	linoleic_acid	linoleic_acid	VM_9226352	CCCCC/C=C\C/C=C/CCCCCCCC(=O)O	CCCCC/C=C\C/C=C/CCCCCCCC(O)O	RR00161249	2	[#6:1]-[#6:2]=[#8:3]	[#6:1]-[#6:2]-[#8:3]	Q46UZ9	PF08240;PF00107				FALSE	FALSE	FALSE	Solyc02g069250.2	PF08240,PF00107			0.627335	0.00103375
M314T693	M316T672	2.02	2.02	1.82077e-14	18123	22632	7992	MNXM311	MNXM419	linoleic_acid	linoleic_acid	VM_9226352	CCCCC/C=C\C/C=C/CCCCCCCC(=O)O	CCCCC/C=C\C/C=C/CCCCCCCC(O)O	RR00004463	2	[#6:1]-[#6:2]=[#8:3]	[#6:1]-[#6:2]-[#8:3]	O94315	PF00248	K05275	16132	R01708	FALSE	FALSE	TRUE	Solyc06g053600.2	PF00248			-0.617789	0.0012962
M314T693	M315T927	2.02	2.02	1.82077e-14	5682	26792	16868	MNXM69	MNXM222	linoleic_acid	linoleic_acid	VM_9226352	CCCCC/C=C\C/C=C/CCCCCCCC(=O)O	CCCCC/C=C\C/C=C/CCCCCCCC(O)O	RR00004463	2	[#6:1]-[#6:2]=[#8:3]	[#6:1]-[#6:2]-[#8:3]	Q9LSV0	PF14833;PF03446	K18121	10995	R00465	TRUE	TRUE	TRUE	Solyc05g010260.2	PF00393,PF03446			0.563947	0.00410212
M315T927	M316T672	2.02	2.02	1.82077e-14	40634	26792	16868	MNXM69	MNXM222	linoleic_acid	linoleic_acid	VM_9226352	CCCCC/C=C\C/C=C/CCCCCCCC(=O)O	CCCCC/C=C\C/C=C/CCCCCCCC(O)O	RR00004463	2	[#6:1]-[#6:2]=[#8:3]	[#6:1]-[#6:2]-[#8:3]	Q9C4M5	PF00389;PF02826	K00015	18232	R00717	TRUE	FALSE	TRUE	Solyc12g044260.1	PF00389,PF02826			-0.511723	0.0105862
M327T847	M327T755	2.02	2.02	1.82077e-14	39221	21010	22020	MNXM371	MNXM562	linoleic_acid	linoleic_acid	VM_9226352	CCCCC/C=C\C/C=C/CCCCCCCC(=O)O	CCCCC/C=C\C/C=C/CCCCCCCC(O)O	RR00116429	2	[#8:1]=[#6:2]-[#6:3]	[#8:1]-[#6:2]-[#6:3]	P81600	PF08240;PF00107				FALSE	FALSE	FALSE	Solyc02g069250.2	PF08240,PF00107	0.57441	0.00332943
M327T847	M328T849	2.02	2.02	1.82077e-14	3401	26178	17847	MNXM4972	MNXM4910	linoleic_acid	linoleic_acid	VM_9226352	CCCCC/C=C\C/C=C/CCCCCCCC(=O)O	CCCCC/C=C\C/C=C/CCCCCCCC(O)O	RR00128937	2	[#8:1]=[#6:2]-[#6:3]	[#8:1]-[#6:2]-[#6:3]	Q9SK86	PF08240;PF00107	K00121		R06927	FALSE	FALSE	TRUE	Solyc12g014050.1	PF08240,PF13602			-0.535938	0.0069473
M327T847	M328T717	2.02	2.02	1.82077e-14	24051	16890	20678	MNXM858	MNXM880	linoleic_acid	linoleic_acid	VM_9226352	CCCCC/C=C\C/C=C/CCCCCCCC(=O)O	CCCCC/C=C\C/C=C/CCCCCCCC(O)O	RR00116429	2	[#8:1]=[#6:2]-[#6:3]	[#8:1]-[#6:2]-[#6:3]	Q02971	PF08240;PF00107	K00083	22447	R02593	FALSE	FALSE	TRUE	Solyc11g030720.1	PF16884,PF00107			0.537855	0.00671068
M327T847	M328T655	2.02	2.02	1.82077e-14	11923	9877	12420	MNXM10320	MNXM9777	linoleic_acid	linoleic_acid	VM_9226352	CCCCC/C=C\C/C=C/CCCCCCCC(=O)O	CCCCC/C=C\C/C=C/CCCCCCCC(O)O	RR00128937	2	[#8:1]=[#6:2]-[#6:3]	[#8:1]-[#6:2]-[#6:3]	E4QP00	PF05199;PF00732				FALSE	FALSE	FALSE	Solyc09g090350.2	PF00732,PF05199			0.572781	0.00344093
M327T847	M328T849	2.02	2.02	1.82077e-14	31700	9926	24060	MNXM8151	MNXM8153	linoleic_acid	linoleic_acid	VM_9226352	CCCCC/C=C\C/C=C/CCCCCCCC(=O)O	CCCCC/C=C\C/C=C/CCCCCCCC(O)O	RR00128937	2	[#8:1]=[#6:2]-[#6:3]	[#8:1]-[#6:2]-[#6:3]	P27250	PF08240;PF00107				FALSE	FALSE	FALSE	Solyc12g014050.1	PF08240,PF13602			-0.535938	0.0069473
M327T847	M328T717	2.02	2.02	1.82077e-14	37759	9926	24060	MNXM8151	MNXM8153	linoleic_acid	linoleic_acid	VM_9226352	CCCCC/C=C\C/C=C/CCCCCCCC(=O)O	CCCCC/C=C\C/C=C/CCCCCCCC(O)O	RR00116429	2	[#8:1]=[#6:2]-[#6:3]	[#8:1]-[#6:2]-[#6:3]	P27250	PF08240;PF00107				FALSE	FALSE	FALSE	Solyc11g030720.1	PF16884,PF00107			0.537855	0.00671068
M327T847	M328T655	2.02	2.02	1.82077e-14	30426	9877	12420	MNXM10320	MNXM9777	linoleic_acid	linoleic_acid	VM_9226352	CCCCC/C=C\C/C=C/CCCCCCCC(=O)O	CCCCC/C=C\C/C=C/CCCCCCCC(O)O	RR00116429	2	[#8:1]=[#6:2]-[#6:3]	[#8:1]-[#6:2]-[#6:3]	E4QP00	PF05199;PF00732				FALSE	FALSE	FALSE	Solyc09g090350.2	PF00732,PF05199			0.572781	0.00344093
M327T847	M328T849	2.02	2.02	1.82077e-14	38054	9926	24060	MNXM8151	MNXM8153	linoleic_acid	linoleic_acid	VM_9226352	CCCCC/C=C\C/C=C/CCCCCCCC(=O)O	CCCCC/C=C\C/C=C/CCCCCCCC(O)O	RR00116429	2	[#8:1]=[#6:2]-[#6:3]	[#8:1]-[#6:2]-[#6:3]	P27250	PF08240;PF00107				FALSE	FALSE	FALSE	Solyc12g014050.1	PF08240,PF13602			-0.535938	0.0069473
M327T847	M328T717	2.02	2.02	1.82077e-14	1399	16410	21328	MNXM6361	MNXM5475	linoleic_acid	linoleic_acid	VM_9226352	CCCCC/C=C\C/C=C/CCCCCCCC(=O)O	CCCCC/C=C\C/C=C/CCCCCCCC(O)O	RR00128937	2	[#8:1]=[#6:2]-[#6:3]	[#8:1]-[#6:2]-[#6:3]	P39849	PF08240;PF00107	K00055		R05348	FALSE	FALSE	FALSE	Solyc01g006510.2	PF08240,PF00107			-0.505606	0.0117201
M327T847	M329T717	2.02	2.02	1.82077e-14	34368	21010	22020	MNXM371	MNXM562	linoleic_acid	linoleic_acid	VM_9226352	CCCCC/C=C\C/C=C/CCCCCCCC(=O)O	CCCCC/C=C\C/C=C/CCCCCCCC(O)O	RR00128937	2	[#8:1]=[#6:2]-[#6:3]	[#8:1]-[#6:2]-[#6:3]	P39849	PF08240;PF00107				FALSE	FALSE	FALSE	Solyc11g030720.1	PF16884,PF00107			0.530992	0.00759015
M327T847	M328T849	2.02	2.02	1.82077e-14	16477	20174	16167	MNXM909	MNXM90191	linoleic_acid	linoleic_acid	VM_9226352	CCCCC/C=C\C/C=C/CCCCCCCC(=O)O	CCCCC/C=C\C/C=C/CCCCCCCC(O)O	RR00128937	2	[#8:1]=[#6:2]-[#6:3]	[#8:1]-[#6:2]-[#6:3]	P27250	PF08240;PF00107				FALSE	FALSE	FALSE	Solyc12g014050.1	PF08240,PF13602			-0.535938	0.0069473
M327T847	M328T849	2.02	2.02	1.82077e-14	25343	21010	22020	MNXM371	MNXM562	linoleic_acid	linoleic_acid	VM_9226352	CCCCC/C=C\C/C=C/CCCCCCCC(=O)O	CCCCC/C=C\C/C=C/CCCCCCCC(O)O	RR00128937	2	[#8:1]=[#6:2]-[#6:3]	[#8:1]-[#6:2]-[#6:3]	P39849	PF08240;PF00107	K00055		R01763	FALSE	FALSE	FALSE	Solyc12g014050.1	PF08240,PF13602			-0.535938	0.0069473
M330T918	M307T892	2.02	2.02	1.82077e-14	14815	4222	17286	MNXM2194	MNXM3180	linoleic_acid	linoleic_acid	VM_9226352	CCCCC/C=C\C/C=C/CCCCCCCC(=O)O	CCCCC/C=C\C/C=C/CCCCCCCC(O)O	RR00128937	2	[#8:1]=[#6:2]-[#6:3]	[#8:1]-[#6:2]-[#6:3]	P94682	PF00171	K19629	24415	R05271	TRUE	TRUE	TRUE	Solyc01g011510.2	PF00171	-0.600202	0.00193079
M322T761	M338T671	15.99	16	0.01	25273	10212	3731	MNXM44940	MNXM32194	linoleic_acid	linoleic_acid	VM_2162861	CCCCC/C=C\C/C=C/CCCCCCCC(=O)O	CCCCC/C=C\CC1OC1CCCCCCCC(=O)O	RR00078967	16	[#6:1](-[#6:2])-[#6:6]=[#6:7]	[#6:1](-[#6:2])-[#6:6]1-[#6:7]-[#8]-1	H0ZA72	PF00067				FALSE	FALSE	FALSE	Solyc04g079660.2	PF00067			0.745449	2.9132e-05
M635T910	M651T678	15.99	16	0.01	5075	21327	25924	MNXM5653	MNXM7147	linoleic_acid	linoleic_acid	VM_2162861	CCCCC/C=C\C/C=C/CCCCCCCC(=O)O	CCCCC/C=C\CC1OC1CCCCCCCC(=O)O	RR00024291	2	[#6:1](-,:[#6:2])=[#6:3]-,:[#6:4]	[#6:1]1(-[#6:2])-[#6:3](-[#6:4])-[#8]-1	P08684	PF00067	K17689		R08312	FALSE	TRUE	TRUE	Solyc12g042480.1	PF00067			0.596792	0.00208044
M263T1547	M328T773	2.02	2.02	1.82077e-14	40919	26171	26137	MNXM7982	MNXM9570	linoleic_acid	linoleic_acid	VM_6886897	CCCCC/C=C\C/C=C/CCCCCCCC(=O)O	CCCCCCCCC=CCCCCCCCC(=O)O	RR00052579	16	[#6:1](=[#6:2]-,:[#6:3]-,:[#6:4]=[#6:5]-,:[#6:6]-[#6:7]-[#6:8]-[#6:9]-[#6:10])-,:[#6:27]-[#6:28]-[#6:29]-[#6:30]-[#6:31]	[#6:1](=[#6:2]-,:[#6:3]-[#6:4]-[#6:5]-[#6:6]-[#6:7]-[#6:8]-[#6:9]-[#6:10])-,:[#6:27]-[#6:28]-[#6:29]-[#6:30]-[#6:31]	Q9Y8H5	PF00487				FALSE	FALSE	FALSE	Solyc12g100260.1	PF00487,PF11960			0.671426	0.000327941
M330T596	M306T892	2.02	2.02	1.82077e-14	6131	22053	5891	MNXM6595	MNXM7977	linoleic_acid	linoleic_acid	VM_6886897	CCCCC/C=C\C/C=C/CCCCCCCC(=O)O	CCCCCCCCC=CCCCCCCCC(=O)O	RR00052579	16	[#6:1](=[#6:2]-,:[#6:3]-,:[#6:4]=[#6:5]-,:[#6:6]-[#6:7]-[#6:8]-[#6:9]-[#6:10])-,:[#6:27]-[#6:28]-[#6:29]-[#6:30]-[#6:31]	[#6:1](=[#6:2]-,:[#6:3]-[#6:4]-[#6:5]-[#6:6]-[#6:7]-[#6:8]-[#6:9]-[#6:10])-,:[#6:27]-[#6:28]-[#6:29]-[#6:30]-[#6:31]	Q9Y8H5	PF00487				FALSE	FALSE	FALSE	Solyc12g100250.1	PF00487,PF11960	0.543247	0.00608089
M263T1547	M274T851	2.02	2.02	1.82077e-14	11261	24214	16572	MNXM7974	MNXM9557	linoleic_acid	linoleic_acid	VM_6886897	CCCCC/C=C\C/C=C/CCCCCCCC(=O)O	CCCCCCCCC=CCCCCCCCC(=O)O	RR00040390	16	[#6:1]-[#6:2]-[#6:3]-[#6:4]-[#6:5]-,:[#6:6]=[#6:7]-,:[#6:8]-,:[#6:9]=[#6:10]-,:[#6:11]-[#6:12]-[#6:13]-[#6:14]-[#6:15]	[#6:1]-[#6:2]-[#6:3]-[#6:4]-[#6:5]-,:[#6:6]=[#6:7]-,:[#6:8]-[#6:9]-[#6:10]-[#6:11]-[#6:12]-[#6:13]-[#6:14]-[#6:15]	Q54794	PF00487				FALSE	FALSE	FALSE	Solyc12g100240.1	PF00487,PF11960			0.8717	2.91728e-08
M508T647	M503T1547	2.02	2.02	1.82077e-14	38685	11011	18736	MNXM7976	MNXM9559	linoleic_acid	linoleic_acid	VM_6886897	CCCCC/C=C\C/C=C/CCCCCCCC(=O)O	CCCCCCCCC=CCCCCCCCC(=O)O	RR00040390	16	[#6:1]-[#6:2]-[#6:3]-[#6:4]-[#6:5]-,:[#6:6]=[#6:7]-,:[#6:8]-,:[#6:9]=[#6:10]-,:[#6:11]-[#6:12]-[#6:13]-[#6:14]-[#6:15]	[#6:1]-[#6:2]-[#6:3]-[#6:4]-[#6:5]-,:[#6:6]=[#6:7]-,:[#6:8]-[#6:9]-[#6:10]-[#6:11]-[#6:12]-[#6:13]-[#6:14]-[#6:15]	P46313	PF11960;PF00487				FALSE	FALSE	FALSE	Solyc12g100260.1	PF00487,PF11960	0.751231	2.33077e-05
M294T912	M306T892	2.02	2.02	1.82077e-14	15323	12911	8085	MNXM6594	MNXM6593	linoleic_acid	linoleic_acid	VM_6886897	CCCCC/C=C\C/C=C/CCCCCCCC(=O)O	CCCCCCCCC=CCCCCCCCC(=O)O	RR00179021	16	[#6:1](-[#6:2])-[#6:6]-[#6:7]-[#6:8]-,:[#6:9]=[#6:10]-,:[#6:11]-,:[#6:12]=[#6:13]-,:[#6:14]-[#6:15]-[#6:16]-[#6:17]-[#6:18]	[#6:1](-[#6:2])-[#6:6]-[#6:7]-[#6:8]-[#6:9]-[#6:10]-[#6:11]-,:[#6:12]=[#6:13]-,:[#6:14]-[#6:15]-[#6:16]-[#6:17]-[#6:18]	P46312	PF00487				FALSE	FALSE	FALSE	Solyc12g100260.1	PF00487,PF11960	0.785397	5.45926e-06
M327T847	M328T655	2.02	2.02	1.82077e-14	41505	6633	4210	MNXM7981	MNXM7980	linoleic_acid	linoleic_acid	VM_6886897	CCCCC/C=C\C/C=C/CCCCCCCC(=O)O	CCCCCCCCC=CCCCCCCCC(=O)O	RR00179021	16	[#6:1](-[#6:2])-[#6:6]-[#6:7]-[#6:8]-,:[#6:9]=[#6:10]-,:[#6:11]-,:[#6:12]=[#6:13]-,:[#6:14]-[#6:15]-[#6:16]-[#6:17]-[#6:18]	[#6:1](-[#6:2])-[#6:6]-[#6:7]-[#6:8]-[#6:9]-[#6:10]-[#6:11]-,:[#6:12]=[#6:13]-,:[#6:14]-[#6:15]-[#6:16]-[#6:17]-[#6:18]	P46312	PF00487				FALSE	FALSE	FALSE	Solyc12g049030.1	PF00487,PF11960			0.744441	3.02691e-05
M830T1198	M834T969	2.02	2.02	1.82077e-14	13723	6633	12911	MNXM7981	MNXM6594	linoleic_acid	linoleic_acid	VM_6886897	CCCCC/C=C\C/C=C/CCCCCCCC(=O)O	CCCCCCCCC=CCCCCCCCC(=O)O	RR00178623	10	[#6:1]-[#6:2]-,:[#6:3]=[#6:4]-,:[#6:5]-,:[#6:6]=[#6:7]-,:[#6:8]-[#6:9]	[#6:1]-[#6:2]-,:[#6:3]=[#6:4]-,:[#6:5]-[#6:6]-[#6:7]-[#6:8]-[#6:9]	O95864	PF00173;PF00487				FALSE	FALSE	FALSE	Solyc12g049030.1	PF00487,PF11960	0.697213	0.000152947
M830T1198	M834T969	2.02	2.02	1.82077e-14	27252	27088	24214	MNXM9567	MNXM7974	linoleic_acid	linoleic_acid	VM_6886897	CCCCC/C=C\C/C=C/CCCCCCCC(=O)O	CCCCCCCCC=CCCCCCCCC(=O)O	RR00178623	10	[#6:1]-[#6:2]-,:[#6:3]=[#6:4]-,:[#6:5]-,:[#6:6]=[#6:7]-,:[#6:8]-[#6:9]	[#6:1]-[#6:2]-,:[#6:3]=[#6:4]-,:[#6:5]-[#6:6]-[#6:7]-[#6:8]-[#6:9]	P48623	PF11960;PF00487				FALSE	FALSE	FALSE	Solyc12g100260.1	PF00487,PF11960	0.671265	0.000329427
M830T1198	M834T969	2.02	2.02	1.82077e-14	9248	22275	21977	MNXM9576	MNXM7979	linoleic_acid	linoleic_acid	VM_6886897	CCCCC/C=C\C/C=C/CCCCCCCC(=O)O	CCCCCCCCC=CCCCCCCCC(=O)O	RR00178623	10	[#6:1]-[#6:2]-,:[#6:3]=[#6:4]-,:[#6:5]-,:[#6:6]=[#6:7]-,:[#6:8]-[#6:9]	[#6:1]-[#6:2]-,:[#6:3]=[#6:4]-,:[#6:5]-[#6:6]-[#6:7]-[#6:8]-[#6:9]	O95864	PF00173;PF00487				FALSE	FALSE	FALSE	Solyc12g100250.1	PF00487,PF11960	0.703897	0.000123914
M830T1198	M834T969	2.02	2.02	1.82077e-14	41552	5232	17311	MNXM9573	MNXM9565	linoleic_acid	linoleic_acid	VM_6886897	CCCCC/C=C\C/C=C/CCCCCCCC(=O)O	CCCCCCCCC=CCCCCCCCC(=O)O	RR00178623	10	[#6:1]-[#6:2]-,:[#6:3]=[#6:4]-,:[#6:5]-,:[#6:6]=[#6:7]-,:[#6:8]-[#6:9]	[#6:1]-[#6:2]-,:[#6:3]=[#6:4]-,:[#6:5]-[#6:6]-[#6:7]-[#6:8]-[#6:9]	P48623	PF11960;PF00487				FALSE	FALSE	FALSE	Solyc12g100240.1	PF00487,PF11960	0.6558	0.000502944
M830T1198	M834T969	2.02	2.02	1.82077e-14	12880	24530	9067	MNXM9571	MNXM9563	linoleic_acid	linoleic_acid	VM_6886897	CCCCC/C=C\C/C=C/CCCCCCCC(=O)O	CCCCCCCCC=CCCCCCCCC(=O)O	RR00178623	10	[#6:1]-[#6:2]-,:[#6:3]=[#6:4]-,:[#6:5]-,:[#6:6]=[#6:7]-,:[#6:8]-[#6:9]	[#6:1]-[#6:2]-,:[#6:3]=[#6:4]-,:[#6:5]-[#6:6]-[#6:7]-[#6:8]-[#6:9]	P48623	PF11960;PF00487				FALSE	FALSE	FALSE	Solyc12g100260.1	PF00487,PF11960	0.671265	0.000329427
M830T1198	M834T969	2.02	2.02	1.82077e-14	12871	26137	5891	MNXM9570	MNXM7977	linoleic_acid	linoleic_acid	VM_6886897	CCCCC/C=C\C/C=C/CCCCCCCC(=O)O	CCCCCCCCC=CCCCCCCCC(=O)O	RR00178623	10	[#6:1]-[#6:2]-,:[#6:3]=[#6:4]-,:[#6:5]-,:[#6:6]=[#6:7]-,:[#6:8]-[#6:9]	[#6:1]-[#6:2]-,:[#6:3]=[#6:4]-,:[#6:5]-[#6:6]-[#6:7]-[#6:8]-[#6:9]	Q56VS4	PF11960;PF00487				FALSE	FALSE	FALSE	Solyc12g049030.1	PF00487,PF11960	0.697213	0.000152947
M590T1010	M592T784	2.02	2.02	1.82077e-14	38476	940	22894	MNXM9575	MNXM7978	linoleic_acid	linoleic_acid	VM_6886897	CCCCC/C=C\C/C=C/CCCCCCCC(=O)O	CCCCCCCCC=CCCCCCCCC(=O)O	RR00178623	10	[#6:1]-[#6:2]-,:[#6:3]=[#6:4]-,:[#6:5]-,:[#6:6]=[#6:7]-,:[#6:8]-[#6:9]	[#6:1]-[#6:2]-,:[#6:3]=[#6:4]-,:[#6:5]-[#6:6]-[#6:7]-[#6:8]-[#6:9]	P48623	PF11960;PF00487				FALSE	FALSE	FALSE	Solyc10g009030.2	PF00487,PF08557			0.658214	0.000471531
M590T1010	M592T784	2.02	2.02	1.82077e-14	37030	940	26171	MNXM9575	MNXM7982	linoleic_acid	linoleic_acid	VM_6886897	CCCCC/C=C\C/C=C/CCCCCCCC(=O)O	CCCCCCCCC=CCCCCCCCC(=O)O	RR00178623	10	[#6:1]-[#6:2]-,:[#6:3]=[#6:4]-,:[#6:5]-,:[#6:6]=[#6:7]-,:[#6:8]-[#6:9]	[#6:1]-[#6:2]-,:[#6:3]=[#6:4]-,:[#6:5]-[#6:6]-[#6:7]-[#6:8]-[#6:9]	P48623	PF11960;PF00487				FALSE	FALSE	FALSE	Solyc10g009030.2	PF00487,PF08557			0.658214	0.000471531
M590T1010	M592T784	2.02	2.02	1.82077e-14	6017	22894	22053	MNXM7978	MNXM6595	linoleic_acid	linoleic_acid	VM_6886897	CCCCC/C=C\C/C=C/CCCCCCCC(=O)O	CCCCCCCCC=CCCCCCCCC(=O)O	RR00178623	10	[#6:1]-[#6:2]-,:[#6:3]=[#6:4]-,:[#6:5]-,:[#6:6]=[#6:7]-,:[#6:8]-[#6:9]	[#6:1]-[#6:2]-,:[#6:3]=[#6:4]-,:[#6:5]-[#6:6]-[#6:7]-[#6:8]-[#6:9]	P48623	PF11960;PF00487				FALSE	FALSE	FALSE	Solyc10g009030.2	PF00487,PF08557			0.658214	0.000471531
M590T1010	M592T784	2.02	2.02	1.82077e-14	10733	21312	23401	MNXM9560	MNXM7973	linoleic_acid	linoleic_acid	VM_6886897	CCCCC/C=C\C/C=C/CCCCCCCC(=O)O	CCCCCCCCC=CCCCCCCCC(=O)O	RR00178623	10	[#6:1]-[#6:2]-,:[#6:3]=[#6:4]-,:[#6:5]-,:[#6:6]=[#6:7]-,:[#6:8]-[#6:9]	[#6:1]-[#6:2]-,:[#6:3]=[#6:4]-,:[#6:5]-[#6:6]-[#6:7]-[#6:8]-[#6:9]	P48623	PF11960;PF00487				FALSE	FALSE	FALSE	Solyc10g009030.2	PF00487,PF08557			0.658214	0.000471531
M590T1010	M592T784	2.02	2.02	1.82077e-14	29465	26171	22053	MNXM7982	MNXM6595	linoleic_acid	linoleic_acid	VM_6886897	CCCCC/C=C\C/C=C/CCCCCCCC(=O)O	CCCCCCCCC=CCCCCCCCC(=O)O	RR00178623	10	[#6:1]-[#6:2]-,:[#6:3]=[#6:4]-,:[#6:5]-,:[#6:6]=[#6:7]-,:[#6:8]-[#6:9]	[#6:1]-[#6:2]-,:[#6:3]=[#6:4]-,:[#6:5]-[#6:6]-[#6:7]-[#6:8]-[#6:9]	O95864	PF00173;PF00487				FALSE	FALSE	FALSE	Solyc03g082600.2	PF00173			-0.60511	0.00173157
M330T596	M307T892	2.02	2.02	1.82077e-14	25150	5232	24530	MNXM9573	MNXM9571	linoleic_acid	linoleic_acid	VM_6886897	CCCCC/C=C\C/C=C/CCCCCCCC(=O)O	CCCCCCCCC=CCCCCCCCC(=O)O	RR00186800	10	[#6:1](-[#6:2])-,:[#6:6]=[#6:7]-,:[#6:8]-,:[#6:9]=[#6:10]-,:[#6:11]-[#6:12]	[#6:1](-[#6:2])-[#6:6]-[#6:7]-[#6:8]-,:[#6:9]=[#6:10]-,:[#6:11]-[#6:12]	Q56VS4	PF11960;PF00487				FALSE	FALSE	FALSE	Solyc12g100240.1	PF00487,PF11960	0.553446	0.00502437
M328T773	M307T892	2.02	2.02	1.82077e-14	15955	18736	10737	MNXM9559	MNXM7972	linoleic_acid	linoleic_acid	VM_6886897	CCCCC/C=C\C/C=C/CCCCCCCC(=O)O	CCCCCCCCC=CCCCCCCCC(=O)O	RR00073468	10	[#6:1]-[#6:2]-,:[#6:3]=[#6:4]-,:[#6:5]-,:[#6:6]=[#6:7]-,:[#6:8]-[#6:9]	[#6:1]-[#6:2]-[#6:3]-[#6:4]-[#6:5]-,:[#6:6]=[#6:7]-,:[#6:8]-[#6:9]	Q56VS4	PF11960;PF00487				FALSE	FALSE	FALSE	Solyc12g049030.1	PF00487,PF11960	0.510721	0.0107655
M328T655	M306T892	2.02	2.02	1.82077e-14	16496	11011	12911	MNXM7976	MNXM6594	linoleic_acid	linoleic_acid	VM_6886897	CCCCC/C=C\C/C=C/CCCCCCCC(=O)O	CCCCCCCCC=CCCCCCCCC(=O)O	RR00073468	10	[#6:1]-[#6:2]-,:[#6:3]=[#6:4]-,:[#6:5]-,:[#6:6]=[#6:7]-,:[#6:8]-[#6:9]	[#6:1]-[#6:2]-[#6:3]-[#6:4]-[#6:5]-,:[#6:6]=[#6:7]-,:[#6:8]-[#6:9]	Q56VS4	PF11960;PF00487				FALSE	FALSE	FALSE	Solyc12g100260.1	PF00487,PF11960	0.862842	5.82394e-08
M209T1547	M238T496	15.99	16	0.01	39943	5176	5017	MNXM402	MNXM2457	linoleic_acid	linoleic_acid	VM_3049724	CCCCC/C=C\C/C=C/CCCCCCCC(=O)O	CCCCC/C=C\C/C=C(\O)CCCCCCCC(=O)O	RR00034377	16	[#6:1](-[#6:2]-[#6:3]-[#6:4]-[#6:5]-[#6:6]-[#6:7])-[#6:21]-[#6:22]	[#6:1](-[#6:2]-[#6:3]-[#6:4]-[#6:5]-[#6:6]-[#6:7]-[#8])-[#6:21]-[#6:22].[#8]	F1NNP0	PF00067				FALSE	FALSE	FALSE	Solyc10g007900.2	PF00067			0.644924	0.000667974
M361T817	M376T548	15.99	16	0.01	26193	5176	5017	MNXM402	MNXM2457	linoleic_acid	linoleic_acid	VM_3049724	CCCCC/C=C\C/C=C/CCCCCCCC(=O)O	CCCCC/C=C\C/C=C(\O)CCCCCCCC(=O)O	RR00034377	16	[#6:1](-[#6:2]-[#6:3]-[#6:4]-[#6:5]-[#6:6]-[#6:7])-[#6:21]-[#6:22]	[#6:1](-[#6:2]-[#6:3]-[#6:4]-[#6:5]-[#6:6]-[#6:7]-[#8])-[#6:21]-[#6:22].[#8]	Q02928	PF00067		38950		TRUE	FALSE	FALSE	Solyc01g094080.2	PF00067			0.757846	1.79239e-05
M508T647	M535T1027_1	15.99	16	0.01	6232	5178	27417	MNXM7102	MNXM6761	linoleic_acid	linoleic_acid	VM_3049724	CCCCC/C=C\C/C=C/CCCCCCCC(=O)O	CCCCC/C=C\C/C=C(\O)CCCCCCCC(=O)O	RR00024972	16	[#6:1]-[#6:2]-[#6:3]-[#6:4]-[#6:5]-[#6:6]-[#6:7]-[#6:8]-[#6:9]	[#6:1]-[#6:2]-[#6:3]-[#6:4]-[#6:5]-[#6:6]-[#6:7]-[#6:8]-[#6:9]-[#8].[#8]	O35728	PF00067	K15402		R09454	FALSE	FALSE	FALSE	Solyc10g007930.2	PF00067	0.598115	0.00202124
M508T647	M473T1005	15.99	16	0.01	205	19598	13577	MNXM3297	MNXM29118	linoleic_acid	linoleic_acid	VM_3049724	CCCCC/C=C\C/C=C/CCCCCCCC(=O)O	CCCCC/C=C\C/C=C(\O)CCCCCCCC(=O)O	RR00024972	16	[#6:1]-[#6:2]-[#6:3]-[#6:4]-[#6:5]-[#6:6]-[#6:7]-[#6:8]-[#6:9]	[#6:1]-[#6:2]-[#6:3]-[#6:4]-[#6:5]-[#6:6]-[#6:7]-[#6:8]-[#6:9]-[#8].[#8]	O35728	PF00067				FALSE	FALSE	FALSE	Solyc04g079640.2	PF00067	0.672031	0.000322392
M508T647	M535T1027_1	15.99	16	0.01	37328	518	10947	MNXM108	MNXM2459	linoleic_acid	linoleic_acid	VM_3049724	CCCCC/C=C\C/C=C/CCCCCCCC(=O)O	CCCCC/C=C\C/C=C(\O)CCCCCCCC(=O)O	RR00024972	16	[#6:1]-[#6:2]-[#6:3]-[#6:4]-[#6:5]-[#6:6]-[#6:7]-[#6:8]-[#6:9]	[#6:1]-[#6:2]-[#6:3]-[#6:4]-[#6:5]-[#6:6]-[#6:7]-[#6:8]-[#6:9]-[#8].[#8]	Q9C788	PF00067	K20495	40202	R09451	FALSE	TRUE	TRUE	Solyc12g045020.1	PF00067	0.709837	0.000102283
M508T647	M535T1027_1	15.99	16	0.01	24876	18270	30	MNXM3844	MNXM35974	linoleic_acid	linoleic_acid	VM_3049724	CCCCC/C=C\C/C=C/CCCCCCCC(=O)O	CCCCC/C=C\C/C=C(\O)CCCCCCCC(=O)O	RR00024972	16	[#6:1]-[#6:2]-[#6:3]-[#6:4]-[#6:5]-[#6:6]-[#6:7]-[#6:8]-[#6:9]	[#6:1]-[#6:2]-[#6:3]-[#6:4]-[#6:5]-[#6:6]-[#6:7]-[#6:8]-[#6:9]-[#8].[#8]	Q02928	PF00067		39734		TRUE	FALSE	FALSE	Solyc10g078220.1	PF00067	0.626876	0.00104523
M522T650	M535T1027_1	15.99	16	0.01	39271	26633	24809	MNXM1043	MNXM3785	linoleic_acid	linoleic_acid	VM_3049724	CCCCC/C=C\C/C=C/CCCCCCCC(=O)O	CCCCC/C=C\C/C=C(\O)CCCCCCCC(=O)O	RR00012156	16	[#6:1](-[#6:2]-[#6:3]-[#6:4]-[#6:5]-[#6:6])-[#6:18]-[#6:19]-[#6:20]	[#6:1](-[#6:2]-[#6:3]-[#6:4]-[#6:5]-[#6:6]-[#8])-[#6:18]-[#6:19]-[#6:20].[#8]	Q14T82	PF00067				FALSE	FALSE	FALSE	Solyc10g083690.2	PF00067			0.517129	0.00966112
M209T1547	M238T496	15.99	16	0.01	6918	12188	5526	MNXM97214	MNXM18601	linoleic_acid	linoleic_acid	VM_3049724	CCCCC/C=C\C/C=C/CCCCCCCC(=O)O	CCCCC/C=C\C/C=C(\O)CCCCCCCC(=O)O	RR00014904	2	[#6:1]-[#6:2]	[#6:1]-[#6:2]-[#8]	Q9Y8G7	PF00667;PF00258;PF00175;PF00067				FALSE	FALSE	FALSE	Solyc03g026130.2	PF00067			0.537949	0.00669923
M327T847	M311T590	-15.99	-15.99	8.88178e-15	34170	1303	19984	MNXM2410	MNXM5860	linoleic_acid	linoleic_acid	VM_3664348	CCCCC/C=C\C/C=C/CCCCCCCC(=O)O	CCCCC/C=C\C/C=C/CCCCCCCC=O	RR00065779	16	[#8:1]-[#6:2]-[#6:3]-[#6:4]-[#6:5]-[#6:6]-[#6:7]-[#6:8]-[#6:9]	[#6:5](-[#6:6]-[#6:7]-[#6:8]-[#6:9])-[#6:4]-[#6:3]-[#6:2].[#8:1]=[#8]	Q9I0R2	PF00487		19344		TRUE	FALSE	FALSE	Solyc12g100250.1	PF00487,PF11960	0.555679	0.00481495
M649T927	M536T784	-15.99	-15.99	8.88178e-15	42738	2941	24723	MNXM146915	MNXM36555	linoleic_acid	linoleic_acid	VM_3664348	CCCCC/C=C\C/C=C/CCCCCCCC(=O)O	CCCCC/C=C\C/C=C/CCCCCCCC=O	RR00135646	16	[#6:1]-[#6:2]-[#6:3]-[#6:4]-[#6:5]-[#6:6]-[#6:7]-[#6:8]-[#6:9]-[#8:10]	[#6:1]-[#6:2]-[#6:3]-[#6:4]-[#6:5]-[#6:6]-[#6:7]-[#6:8]-[#6:9].[#7]1:[#6]:[#7]:[#6]2:[#7](-[#6]3-[#6](-[#8]-[#15](=[#8])(-[#8])-[#8])-[#6](-[#8])-[#6](-[#6]-[#8]-[#15](-[#8]-[#15](-[#8]-[#6]-[#6]4-[#8]-[#6](-[#7]5-[#6]=[#6]-[#6]-[#6](-[#6](=[#7])-[#8])=[#6]-5)-[#6](-[#6]-4-[#8])-[#8])(=[#8])-[#8])(=[#8])-[#8])-[#8]-3):[#6]:[#7]:[#6]:2:[#6]:1-[#7].[#8:10]=[#8]	Q8SPK0	PF00067				FALSE	FALSE	FALSE	Solyc07g052070.1	PF00067	0.519067	0.00934622
M649T927	M508T647	-15.99	-15.99	8.88178e-15	10798	16694	4496	MNXM101500	MNXM236	linoleic_acid	linoleic_acid	VM_3664348	CCCCC/C=C\C/C=C/CCCCCCCC(=O)O	CCCCC/C=C\C/C=C/CCCCCCCC=O	RR00135646	16	[#6:1]-[#6:2]-[#6:3]-[#6:4]-[#6:5]-[#6:6]-[#6:7]-[#6:8]-[#6:9]-[#8:10]	[#6:1]-[#6:2]-[#6:3]-[#6:4]-[#6:5]-[#6:6]-[#6:7]-[#6:8]-[#6:9].[#7]1:[#6]:[#7]:[#6]2:[#7](-[#6]3-[#6](-[#8]-[#15](=[#8])(-[#8])-[#8])-[#6](-[#8])-[#6](-[#6]-[#8]-[#15](-[#8]-[#15](-[#8]-[#6]-[#6]4-[#8]-[#6](-[#7]5-[#6]=[#6]-[#6]-[#6](-[#6](=[#7])-[#8])=[#6]-5)-[#6](-[#6]-4-[#8])-[#8])(=[#8])-[#8])(=[#8])-[#8])-[#8]-3):[#6]:[#7]:[#6]:2:[#6]:1-[#7].[#8:10]=[#8]	O80823	PF00067				FALSE	FALSE	FALSE	Solyc04g079640.2	PF00067			0.672031	0.000322392
M649T927	M529T714	-15.99	-15.99	8.88178e-15	7820	14346	16918	MNXM150762	MNXM36535	linoleic_acid	linoleic_acid	VM_3664348	CCCCC/C=C\C/C=C/CCCCCCCC(=O)O	CCCCC/C=C\C/C=C/CCCCCCCC=O	RR00121966	16	[#6:1](-[#6:2]-[#6:3]-[#6:4]-[#6:5]-[#6:6]-[#6:7]-[#8:8])-[#6:22]-[#6:23]	[#6:1](-[#6:2]-[#6:3]-[#6:4]-[#6:5]-[#6:6]-[#6:7])-[#6:22]-[#6:23].[#7]1:[#6]:[#7]:[#6]2:[#7](-[#6]3-[#6](-[#8]-[#15](=[#8])(-[#8])-[#8])-[#6](-[#8])-[#6](-[#6]-[#8]-[#15](-[#8]-[#15](-[#8]-[#6]-[#6]4-[#8]-[#6](-[#7]5-[#6]=[#6]-[#6]-[#6](-[#6](=[#7])-[#8])=[#6]-5)-[#6](-[#6]-4-[#8])-[#8])(=[#8])-[#8])(=[#8])-[#8])-[#8]-3):[#6]:[#7]:[#6]:2:[#6]:1-[#7].[#8:8]=[#8]	A0A178V6M6	PF00067				FALSE	FALSE	FALSE	Solyc09g092640.2	PF00067			0.565786	0.00395633
M535T1027_1	M529T714	-15.99	-15.99	8.88178e-15	6276	1693	3445	MNXM13561	MNXM9351	linoleic_acid	linoleic_acid	VM_3664348	CCCCC/C=C\C/C=C/CCCCCCCC(=O)O	CCCCC/C=C\C/C=C/CCCCCCCC=O	RR00080932	4	[#6:1]-[#6:2]-[#6:3]-[#8:4]	[#6:1]-[#6:2]-[#6:3].[#7]1:[#6]:[#7]:[#6]2:[#7](-[#6]3-[#6](-[#8]-[#15](=[#8])(-[#8])-[#8])-[#6](-[#8])-[#6](-[#6]-[#8]-[#15](-[#8]-[#15](-[#8]-[#6]-[#6]4-[#8]-[#6](-[#7]5-[#6]=[#6]-[#6]-[#6](-[#6](=[#7])-[#8])=[#6]-5)-[#6](-[#6]-4-[#8])-[#8])(=[#8])-[#8])(=[#8])-[#8])-[#8]-3):[#6]:[#7]:[#6]:2:[#6]:1-[#7].[#8:4]=[#8]	Q9FMV7	PF00067				FALSE	FALSE	FALSE	Solyc09g092640.2	PF00067			0.565786	0.00395633
M327T802	M322T631	-15.99	-15.99	8.88178e-15	20389	343	25413	MNXM147750	MNXM6932	linoleic_acid	linoleic_acid	VM_3664348	CCCCC/C=C\C/C=C/CCCCCCCC(=O)O	CCCCC/C=C\C/C=C/CCCCCCCC=O	RR00011129	4	[#8:1]-[#6:2]-[#6:3]-[#6:4]	[#6:2]-[#6:3]-[#6:4].[#8:1]=[#8]	Q59910	PF00067				FALSE	FALSE	FALSE	Solyc07g062500.2	PF00067			0.534163	0.00717264
M327T802	M312T687	-15.99	-15.99	8.88178e-15	10193	5910	24108	MNXM147748	MNXM147747	linoleic_acid	linoleic_acid	VM_3664348	CCCCC/C=C\C/C=C/CCCCCCCC(=O)O	CCCCC/C=C\C/C=C/CCCCCCCC=O	RR00011129	4	[#8:1]-[#6:2]-[#6:3]-[#6:4]	[#6:2]-[#6:3]-[#6:4].[#8:1]=[#8]	I7HHD0	PF00067				FALSE	FALSE	FALSE	Solyc01g008110.2	PF00067			0.569304	0.00368952
M251T775	M243T650	-15.99	-15.99	8.88178e-15	2498	14048	13396	MNXM147245	MNXM33453	linoleic_acid	linoleic_acid	VM_3664348	CCCCC/C=C\C/C=C/CCCCCCCC(=O)O	CCCCC/C=C\C/C=C/CCCCCCCC=O	RR00014444	2	[#6:1]-[#6:2]-[#8:3]	[#6:1]-[#6:2].[#8:3]=[#8]	P9WPP2	PF00067				FALSE	FALSE	FALSE	Solyc01g008110.2	PF00067			0.53158	0.00751128
M251T775	M243T650	-15.99	-15.99	8.88178e-15	24690	6617	24504	MNXM1081	MNXM2012	linoleic_acid	linoleic_acid	VM_3664348	CCCCC/C=C\C/C=C/CCCCCCCC(=O)O	CCCCC/C=C\C/C=C/CCCCCCCC=O	RR00014444	2	[#6:1]-[#6:2]-[#8:3]	[#6:1]-[#6:2].[#8:3]=[#8]	P42220	PF03171;PF14226	K12745	16808	R05229	TRUE	TRUE	TRUE	Solyc02g071380.2	PF03171,PF14226			0.517004	0.00968179
M649T927	M634T1343	-15.99	-15.99	8.88178e-15	40825	5921	20321	MNXM147752	MNXM148466	linoleic_acid	linoleic_acid	VM_3664348	CCCCC/C=C\C/C=C/CCCCCCCC(=O)O	CCCCC/C=C\C/C=C/CCCCCCCC=O	RR00131541	2	[#6:1](-[#8:2])-[#6:4]	[#6:1]-[#6:4].[#7]1:[#6]:[#7]:[#6]2:[#7](-[#6]3-[#6](-[#8]-[#15](=[#8])(-[#8])-[#8])-[#6](-[#8])-[#6](-[#6]-[#8]-[#15](-[#8]-[#15](-[#8]-[#6]-[#6]4-[#8]-[#6](-[#7]5-[#6]=[#6]-[#6]-[#6](-[#6](=[#7])-[#8])=[#6]-5)-[#6](-[#6]-4-[#8])-[#8])(=[#8])-[#8])(=[#8])-[#8])-[#8]-3):[#6]:[#7]:[#6]:2:[#6]:1-[#7].[#8:2]=[#8]	S0EE84	PF00067				FALSE	FALSE	FALSE	Solyc07g052070.1	PF00067	0.519067	0.00934622
M277T882	M273T712	-15.99	-15.99	8.88178e-15	27375	21778	5320	MNXM145	MNXM622	linoleic_acid	linoleic_acid	VM_3664348	CCCCC/C=C\C/C=C/CCCCCCCC(=O)O	CCCCC/C=C\C/C=C/CCCCCCCC=O	RR00015832	2	[#8:1]-[#6:2]-[#6:3]	[#6:2]-[#6:3].[#8:1]	P77735	PF00248				FALSE	FALSE	FALSE	Solyc09g082720.2	PF00248	0.62083	0.00120704
M342T713	M327T847	-15.99	-15.99	8.88178e-15	7237	5142	1119	MNXM13305	MNXM13304	linoleic_acid	linoleic_acid	VM_3664348	CCCCC/C=C\C/C=C/CCCCCCCC(=O)O	CCCCC/C=C\C/C=C/CCCCCCCC=O	RR00082665	2	[#6:1]-[#6:2]-[#8:3]	[#6:1]-[#6:2].[#7]1:[#6]:[#7]:[#6]2:[#7](-[#6]3-[#6](-[#8]-[#15](=[#8])(-[#8])-[#8])-[#6](-[#8])-[#6](-[#6]-[#8]-[#15](-[#8]-[#15](-[#8]-[#6]-[#6]4-[#8]-[#6](-[#7]5-[#6]=[#6]-[#6]-[#6](-[#6](=[#7])-[#8])=[#6]-5)-[#6](-[#6]-4-[#8])-[#8])(=[#8])-[#8])(=[#8])-[#8])-[#8]-3):[#6]:[#7]:[#6]:2:[#6]:1-[#7].[#8:3]=[#8]	Q936S9	PF00067				FALSE	FALSE	FALSE	Solyc12g045020.1	PF00067			0.553425	0.00502642
M606T1513	M592T784	-15.99	-15.99	8.88178e-15	31614	18886	18802	MNXM1744	MNXM398	linoleic_acid	linoleic_acid	VM_3664348	CCCCC/C=C\C/C=C/CCCCCCCC(=O)O	CCCCC/C=C\C/C=C/CCCCCCCC=O	RR00082665	2	[#6:1]-[#6:2]-[#8:3]	[#6:1]-[#6:2].[#7]1:[#6]:[#7]:[#6]2:[#7](-[#6]3-[#6](-[#8]-[#15](=[#8])(-[#8])-[#8])-[#6](-[#8])-[#6](-[#6]-[#8]-[#15](-[#8]-[#15](-[#8]-[#6]-[#6]4-[#8]-[#6](-[#7]5-[#6]=[#6]-[#6]-[#6](-[#6](=[#7])-[#8])=[#6]-5)-[#6](-[#6]-4-[#8])-[#8])(=[#8])-[#8])(=[#8])-[#8])-[#8]-3):[#6]:[#7]:[#6]:2:[#6]:1-[#7].[#8:3]=[#8]	E9RFT0	PF00970;PF00111;PF00175				FALSE	FALSE	FALSE	Solyc10g081440.1	PF00175,PF00970			-0.53396	0.00719868
M649T927	M545T1437	-15.99	-15.99	8.88178e-15	3031	5453	12553	MNXM165039	MNXM50786	linoleic_acid	linoleic_acid	VM_3664348	CCCCC/C=C\C/C=C/CCCCCCCC(=O)O	CCCCC/C=C\C/C=C/CCCCCCCC=O	RR00109022	2	[#8:1]-[#6:2]-[#6:3]	[#6:2]-[#6:3].[#8:1]=[#8]	P9WPN7	PF00067				FALSE	FALSE	FALSE	Solyc10g078280.2	PF00067			-0.503686	0.012096
M649T927	M600T895	-15.99	-15.99	8.88178e-15	8032	11072	21823	MNXM147692	MNXM147445	linoleic_acid	linoleic_acid	VM_3664348	CCCCC/C=C\C/C=C/CCCCCCCC(=O)O	CCCCC/C=C\C/C=C/CCCCCCCC=O	RR00109022	2	[#8:1]-[#6:2]-[#6:3]	[#6:2]-[#6:3].[#8:1]=[#8]	Q6W5Q7	PF00067				FALSE	FALSE	FALSE	Solyc05g011970.2	PF00067			0.548594	0.00550592
M290T905	M273T712	-15.99	-15.99	8.88178e-15	27921	15119	481	MNXM145957	MNXM973	linoleic_acid	linoleic_acid	VM_3664348	CCCCC/C=C\C/C=C/CCCCCCCC(=O)O	CCCCC/C=C\C/C=C/CCCCCCCC=O	RR00077583	2	[#8:1]-[#6:2]-[#6:3]	[#6:2]-[#6:3].[#7]1:[#6]:[#7]:[#6]2:[#7](-[#6]3-[#6](-[#8]-[#15](=[#8])(-[#8])-[#8])-[#6](-[#8])-[#6](-[#6]-[#8]-[#15](-[#8]-[#15](-[#8]-[#6]-[#6]4-[#8]-[#6](-[#7]5-[#6]=[#6]-[#6]-[#6](-[#6](=[#7])-[#8])=[#6]-5)-[#6](-[#6]-4-[#8])-[#8])(=[#8])-[#8])(=[#8])-[#8])-[#8]-3):[#6]:[#7]:[#6]:2:[#6]:1-[#7].[#8:1]=[#8]	I3LAB7	PF00067				FALSE	FALSE	FALSE	Solyc04g071800.2	PF00067	0.516392	0.00978324	0.505757	0.0116909
M290T905	M273T712	-15.99	-15.99	8.88178e-15	36216	11894	481	MNXM145954	MNXM973	linoleic_acid	linoleic_acid	VM_3664348	CCCCC/C=C\C/C=C/CCCCCCCC(=O)O	CCCCC/C=C\C/C=C/CCCCCCCC=O	RR00077583	2	[#8:1]-[#6:2]-[#6:3]	[#6:2]-[#6:3].[#7]1:[#6]:[#7]:[#6]2:[#7](-[#6]3-[#6](-[#8]-[#15](=[#8])(-[#8])-[#8])-[#6](-[#8])-[#6](-[#6]-[#8]-[#15](-[#8]-[#15](-[#8]-[#6]-[#6]4-[#8]-[#6](-[#7]5-[#6]=[#6]-[#6]-[#6](-[#6](=[#7])-[#8])=[#6]-5)-[#6](-[#6]-4-[#8])-[#8])(=[#8])-[#8])(=[#8])-[#8])-[#8]-3):[#6]:[#7]:[#6]:2:[#6]:1-[#7].[#8:1]=[#8]	P9WPL4	PF00067	K16046		R11358	FALSE	FALSE	TRUE	Solyc12g042480.1	PF00067	0.831822	4.71206e-07
M290T905	M273T712	-15.99	-15.99	8.88178e-15	12417	18027	18618	MNXM149006	MNXM148175	linoleic_acid	linoleic_acid	VM_3664348	CCCCC/C=C\C/C=C/CCCCCCCC(=O)O	CCCCC/C=C\C/C=C/CCCCCCCC=O	RR00077583	2	[#8:1]-[#6:2]-[#6:3]	[#6:2]-[#6:3].[#7]1:[#6]:[#7]:[#6]2:[#7](-[#6]3-[#6](-[#8]-[#15](=[#8])(-[#8])-[#8])-[#6](-[#8])-[#6](-[#6]-[#8]-[#15](-[#8]-[#15](-[#8]-[#6]-[#6]4-[#8]-[#6](-[#7]5-[#6]=[#6]-[#6]-[#6](-[#6](=[#7])-[#8])=[#6]-5)-[#6](-[#6]-4-[#8])-[#8])(=[#8])-[#8])(=[#8])-[#8])-[#8]-3):[#6]:[#7]:[#6]:2:[#6]:1-[#7].[#8:1]=[#8]	C9K1X7	PF00067				FALSE	FALSE	FALSE	Solyc10g078220.1	PF00067	0.756464	1.89478e-05
M290T905	M273T712	-15.99	-15.99	8.88178e-15	14897	932	21643	MNXM147892	MNXM4830	linoleic_acid	linoleic_acid	VM_3664348	CCCCC/C=C\C/C=C/CCCCCCCC(=O)O	CCCCC/C=C\C/C=C/CCCCCCCC=O	RR00077583	2	[#8:1]-[#6:2]-[#6:3]	[#6:2]-[#6:3].[#7]1:[#6]:[#7]:[#6]2:[#7](-[#6]3-[#6](-[#8]-[#15](=[#8])(-[#8])-[#8])-[#6](-[#8])-[#6](-[#6]-[#8]-[#15](-[#8]-[#15](-[#8]-[#6]-[#6]4-[#8]-[#6](-[#7]5-[#6]=[#6]-[#6]-[#6](-[#6](=[#7])-[#8])=[#6]-5)-[#6](-[#6]-4-[#8])-[#8])(=[#8])-[#8])(=[#8])-[#8])-[#8]-3):[#6]:[#7]:[#6]:2:[#6]:1-[#7].[#8:1]=[#8]	Q0JF01	PF00067				FALSE	FALSE	FALSE	Solyc03g026130.2	PF00067	0.575092	0.00328367
M290T905	M273T712	-15.99	-15.99	8.88178e-15	13656	8071	5988	MNXM147108	MNXM148248	linoleic_acid	linoleic_acid	VM_3664348	CCCCC/C=C\C/C=C/CCCCCCCC(=O)O	CCCCC/C=C\C/C=C/CCCCCCCC=O	RR00077583	2	[#8:1]-[#6:2]-[#6:3]	[#6:2]-[#6:3].[#7]1:[#6]:[#7]:[#6]2:[#7](-[#6]3-[#6](-[#8]-[#15](=[#8])(-[#8])-[#8])-[#6](-[#8])-[#6](-[#6]-[#8]-[#15](-[#8]-[#15](-[#8]-[#6]-[#6]4-[#8]-[#6](-[#7]5-[#6]=[#6]-[#6]-[#6](-[#6](=[#7])-[#8])=[#6]-5)-[#6](-[#6]-4-[#8])-[#8])(=[#8])-[#8])(=[#8])-[#8])-[#8]-3):[#6]:[#7]:[#6]:2:[#6]:1-[#7].[#8:1]=[#8]	D1MX88	PF00067				FALSE	FALSE	FALSE	Solyc12g045020.1	PF00067	0.911806	5.72768e-10
M649T927	M544T534	-15.99	-15.99	8.88178e-15	2907	22721	8832	MNXM145956	MNXM37756	linoleic_acid	linoleic_acid	VM_3664348	CCCCC/C=C\C/C=C/CCCCCCCC(=O)O	CCCCC/C=C\C/C=C/CCCCCCCC=O	RR00109022	2	[#8:1]-[#6:2]-[#6:3]	[#6:2]-[#6:3].[#8:1]=[#8]	P17178	PF00067		46431		TRUE	FALSE	FALSE	Solyc02g070580.1	PF00067			0.531033	0.00758468
M290T905	M273T712	-15.99	-15.99	8.88178e-15	12795	25564	8269	MNXM162842	MNXM1188	linoleic_acid	linoleic_acid	VM_3664348	CCCCC/C=C\C/C=C/CCCCCCCC(=O)O	CCCCC/C=C\C/C=C/CCCCCCCC=O	RR00077583	2	[#8:1]-[#6:2]-[#6:3]	[#6:2]-[#6:3].[#7]1:[#6]:[#7]:[#6]2:[#7](-[#6]3-[#6](-[#8]-[#15](=[#8])(-[#8])-[#8])-[#6](-[#8])-[#6](-[#6]-[#8]-[#15](-[#8]-[#15](-[#8]-[#6]-[#6]4-[#8]-[#6](-[#7]5-[#6]=[#6]-[#6]-[#6](-[#6](=[#7])-[#8])=[#6]-5)-[#6](-[#6]-4-[#8])-[#8])(=[#8])-[#8])(=[#8])-[#8])-[#8]-3):[#6]:[#7]:[#6]:2:[#6]:1-[#7].[#8:1]=[#8]	Q93ZB2	PF00067	K04122		R06291	FALSE	TRUE	TRUE	Solyc10g078220.1	PF00067	0.756464	1.89478e-05
M290T905	M273T712	-15.99	-15.99	8.88178e-15	36320	17957	16156	MNXM10421	MNXM8204	linoleic_acid	linoleic_acid	VM_3664348	CCCCC/C=C\C/C=C/CCCCCCCC(=O)O	CCCCC/C=C\C/C=C/CCCCCCCC=O	RR00077583	2	[#8:1]-[#6:2]-[#6:3]	[#6:2]-[#6:3].[#7]1:[#6]:[#7]:[#6]2:[#7](-[#6]3-[#6](-[#8]-[#15](=[#8])(-[#8])-[#8])-[#6](-[#8])-[#6](-[#6]-[#8]-[#15](-[#8]-[#15](-[#8]-[#6]-[#6]4-[#8]-[#6](-[#7]5-[#6]=[#6]-[#6]-[#6](-[#6](=[#7])-[#8])=[#6]-5)-[#6](-[#6]-4-[#8])-[#8])(=[#8])-[#8])(=[#8])-[#8])-[#8]-3):[#6]:[#7]:[#6]:2:[#6]:1-[#7].[#8:1]=[#8]	P20813	PF00067	K17709		R09441	FALSE	TRUE	TRUE	Solyc03g026130.2	PF00067	0.575092	0.00328367
M290T905	M273T712	-15.99	-15.99	8.88178e-15	26849	22830	15170	MNXM10742	MNXM3912	linoleic_acid	linoleic_acid	VM_3664348	CCCCC/C=C\C/C=C/CCCCCCCC(=O)O	CCCCC/C=C\C/C=C/CCCCCCCC=O	RR00077583	2	[#8:1]-[#6:2]-[#6:3]	[#6:2]-[#6:3].[#7]1:[#6]:[#7]:[#6]2:[#7](-[#6]3-[#6](-[#8]-[#15](=[#8])(-[#8])-[#8])-[#6](-[#8])-[#6](-[#6]-[#8]-[#15](-[#8]-[#15](-[#8]-[#6]-[#6]4-[#8]-[#6](-[#7]5-[#6]=[#6]-[#6]-[#6](-[#6](=[#7])-[#8])=[#6]-5)-[#6](-[#6]-4-[#8])-[#8])(=[#8])-[#8])(=[#8])-[#8])-[#8]-3):[#6]:[#7]:[#6]:2:[#6]:1-[#7].[#8:1]=[#8]	Q1PS23	PF00067				FALSE	FALSE	FALSE	Solyc12g045020.1	PF00067	0.911806	5.72768e-10
M283T818	M273T712	-15.99	-15.99	8.88178e-15	25130	14038	20006	MNXM14644	MNXM1077	linoleic_acid	linoleic_acid	VM_3664348	CCCCC/C=C\C/C=C/CCCCCCCC(=O)O	CCCCC/C=C\C/C=C/CCCCCCCC=O	RR00109022	2	[#8:1]-[#6:2]-[#6:3]	[#6:2]-[#6:3].[#8:1]=[#8]	H1A988	PF00067				FALSE	FALSE	FALSE	Solyc04g071800.2	PF00067			0.505757	0.0116909
M342T713	M327T802	-15.99	-15.99	8.88178e-15	10074	3316	20606	MNXM10261	MNXM8154	linoleic_acid	linoleic_acid	VM_3664348	CCCCC/C=C\C/C=C/CCCCCCCC(=O)O	CCCCC/C=C\C/C=C/CCCCCCCC=O	RR00109022	2	[#8:1]-[#6:2]-[#6:3]	[#6:2]-[#6:3].[#8:1]=[#8]	Q8VWZ8	PF12076;PF04116				FALSE	FALSE	FALSE	Solyc01g091320.2	PF04116	0.511736	0.0105839
M649T927	M536T784	-15.99	-15.99	8.88178e-15	6689	16680	13369	MNXM2622	MNXM386	linoleic_acid	linoleic_acid	VM_3664348	CCCCC/C=C\C/C=C/CCCCCCCC(=O)O	CCCCC/C=C\C/C=C/CCCCCCCC=O	RR00059421	2	[#6:1](-[#6:2])-[#8:3]	[#6:1]-[#6:2].[#6](=[#8])(-[#6]-[#6]-[#6](=[#8])-[#8])-[#6](-[#8])=[#8].[#8:3]=[#8]	A4H7G5	PF00271;PF00176;PF12851		10319		TRUE	FALSE	FALSE	Solyc12g006320.1	PF00270,PF00271			0.804255	2.18208e-06
M535T1027_1	M514T481	-15.99	-15.99	8.88178e-15	23528	11894	481	MNXM145954	MNXM973	linoleic_acid	linoleic_acid	VM_3664348	CCCCC/C=C\C/C=C/CCCCCCCC(=O)O	CCCCC/C=C\C/C=C/CCCCCCCC=O	RR00138289	2	[#8:1]-[#6:2]-[#6:3]	[#6:2]-[#6:3].[#7]=[#6](-[#8])-[#6]1-[#6]-[#6]=[#6]-[#7](-[#6]=1)-[#6]1-[#8]-[#6](-[#6]-[#8]-[#15](=[#8])(-[#8])-[#8]-[#15](=[#8])(-[#8])-[#8]-[#6]-[#6]2-[#6](-[#6](-[#8])-[#6](-[#8]-2)-[#7]2:[#6]3:[#6](:[#7]:[#6]:2):[#6](:[#7]:[#6]:[#7]:3)-[#7])-[#8])-[#6](-[#8])-[#6]-1-[#8].[#8:1]=[#8]	A4FV92	PF00067				FALSE	FALSE	FALSE	Solyc04g071800.2	PF00067			0.579968	0.00297164
M342T826	M327T802	-15.99	-15.99	8.88178e-15	30829	15119	481	MNXM145957	MNXM973	linoleic_acid	linoleic_acid	VM_3664348	CCCCC/C=C\C/C=C/CCCCCCCC(=O)O	CCCCC/C=C\C/C=C/CCCCCCCC=O	RR00138289	2	[#8:1]-[#6:2]-[#6:3]	[#6:2]-[#6:3].[#7]=[#6](-[#8])-[#6]1-[#6]-[#6]=[#6]-[#7](-[#6]=1)-[#6]1-[#8]-[#6](-[#6]-[#8]-[#15](=[#8])(-[#8])-[#8]-[#15](=[#8])(-[#8])-[#8]-[#6]-[#6]2-[#6](-[#6](-[#8])-[#6](-[#8]-2)-[#7]2:[#6]3:[#6](:[#7]:[#6]:2):[#6](:[#7]:[#6]:[#7]:3)-[#7])-[#8])-[#6](-[#8])-[#6]-1-[#8].[#8:1]=[#8]	F1Q7H1	PF00067				FALSE	FALSE	FALSE	Solyc07g062500.2	PF00067	0.510512	0.0108032
M649T927	M614T1235	-15.99	-15.99	8.88178e-15	35113	18886	18802	MNXM1744	MNXM398	linoleic_acid	linoleic_acid	VM_3664348	CCCCC/C=C\C/C=C/CCCCCCCC(=O)O	CCCCC/C=C\C/C=C/CCCCCCCC=O	RR00146104	2	[#6:1]-[#6:2]-[#8:3]	[#6:1]-[#6:2].[#7]=[#6](-[#8])-[#6]1-[#6]-[#6]=[#6]-[#7](-[#6]=1)-[#6]1-[#8]-[#6](-[#6]-[#8]-[#15](=[#8])(-[#8])-[#8]-[#15](=[#8])(-[#8])-[#8]-[#6]-[#6]2-[#6](-[#6](-[#8])-[#6](-[#8]-2)-[#7]2:[#6]3:[#6](:[#7]:[#6]:2):[#6](:[#7]:[#6]:[#7]:3)-[#7])-[#8])-[#6](-[#8])-[#6]-1-[#8].[#8:3]=[#8]	E9RFT0	PF00970;PF00111;PF00175				FALSE	FALSE	FALSE	Solyc10g081440.1	PF00175,PF00970			-0.509207	0.0110412
M322T761	M338T671	15.99	16	0.01	30484	27085	25729	MNXM78182	MNXM3085	linoleic_acid	linoleic_acid	VM_1266053	CCCCC/C=C\C/C=C/CCCCCCCC(=O)O	CCCCC/C=C\C/C=C/C(O)CCCCCCC(=O)O	RR00089474	16	[#6:1](-[#6:2])-[#6:6]	[#6:1](-[#6:2])(-[#6:6])-[#8].[#8]	A0QTU9	PF00970;PF00111;PF00175	K18225	49995	R10702	FALSE	FALSE	TRUE	Solyc03g005190.2	PF00111			-0.625721	0.00107462
M201T449	M238T496	15.99	16	0.01	5939	5176	18824	MNXM402	MNXM22530	linoleic_acid	linoleic_acid	VM_1266053	CCCCC/C=C\C/C=C/CCCCCCCC(=O)O	CCCCC/C=C\C/C=C/C(O)CCCCCCC(=O)O	RR00139269	14	[#6:1](-[#6:2]-[#6:3]-[#6:4]-[#6:5]-[#6:6]-[#6:7])-[#6:21]-[#6:22]	[#6:1](-[#6:2]-[#6:3]-[#6:4]-[#6:5]-[#6:6](-[#6:7])-[#8])-[#6:21]-[#6:22].[#8]	Q8H0I7	PF00067				FALSE	FALSE	FALSE	Solyc01g094080.2	PF00067	0.570295	0.00361717
M508T647	M473T1005	15.99	16	0.01	29005	8771	10871	MNXM2022	MNXM30116	linoleic_acid	linoleic_acid	VM_1266053	CCCCC/C=C\C/C=C/CCCCCCCC(=O)O	CCCCC/C=C\C/C=C/C(O)CCCCCCC(=O)O	RR00069937	4	[#6:1](-[#6:2]=[#6:3])-[#6:5]-[#6:6]	[#6:1](-[#6:2]=[#6:3])(-[#6:5]-[#6:6])-[#8]	Q00G65	PF00067				FALSE	FALSE	FALSE	Solyc12g045020.1	PF00067	0.709837	0.000102283
M508T647	M535T1027_1	15.99	16	0.01	7192	8771	16893	MNXM2022	MNXM30303	linoleic_acid	linoleic_acid	VM_1266053	CCCCC/C=C\C/C=C/CCCCCCCC(=O)O	CCCCC/C=C\C/C=C/C(O)CCCCCCC(=O)O	RR00069937	4	[#6:1](-[#6:2]=[#6:3])-[#6:5]-[#6:6]	[#6:1](-[#6:2]=[#6:3])(-[#6:5]-[#6:6])-[#8]	Q00G65	PF00067				FALSE	FALSE	FALSE	Solyc12g045020.1	PF00067	0.709837	0.000102283
M508T647	M535T1027_1	15.99	16	0.01	41831	8771	10871	MNXM2022	MNXM30116	linoleic_acid	linoleic_acid	VM_1266053	CCCCC/C=C\C/C=C/CCCCCCCC(=O)O	CCCCC/C=C\C/C=C/C(O)CCCCCCC(=O)O	RR00069937	4	[#6:1](-[#6:2]=[#6:3])-[#6:5]-[#6:6]	[#6:1](-[#6:2]=[#6:3])(-[#6:5]-[#6:6])-[#8]	Q00G65	PF00067	K21069		R11055	FALSE	TRUE	TRUE	Solyc10g083690.2	PF00067			0.517129	0.00966112
M515T804	M535T1027_1	15.99	16	0.01	27775	16407	14237	MNXM5939	MNXM5583	linoleic_acid	linoleic_acid	VM_1266053	CCCCC/C=C\C/C=C/CCCCCCCC(=O)O	CCCCC/C=C\C/C=C/C(O)CCCCCCC(=O)O	RR00125976	2	[#6:1]-[#6:2]-[#6:3]	[#6:1]-[#6:2](-[#6:3])-[#8].[#8]	Q6JTJ0	PF00067		31978		TRUE	FALSE	FALSE	Solyc04g079660.2	PF00067	0.622113	0.001171
M635T910	M651T678	15.99	16	0.01	16393	11179	16589	MNXM1807	MNXM2961	linoleic_acid	linoleic_acid	VM_1266053	CCCCC/C=C\C/C=C/CCCCCCCC(=O)O	CCCCC/C=C\C/C=C/C(O)CCCCCCC(=O)O	RR00067355	2	[#6:1]-[#6:2]	[#6:1]-[#6:2]-[#8].[#8]	Q0JF01	PF00067				FALSE	FALSE	FALSE	Solyc12g045020.1	PF00067			0.635524	0.000846349
M266T805	M263T1547	-2.02	-2.02	1.82077e-14	35247	3553	1462	MNXM11432	MNXM28763	linoleic_acid	linoleic_acid	VM_5213717	CCCCC/C=C\C/C=C/CCCCCCCC(=O)O	CCCCC/C=C\C/C=C/CCCCCC=CC(=O)O	RR00154169	12	[#6:1](=[#8:2])-[#6:3]-[#6:4]-[#6:5]-[#6:6]-[#6:7]-[#6:8]-[#6:9]-[#6:10]	[#1:22].[#6:1](=[#8:2])-,:[#6:3]=[#6:4]-,:[#6:5]-[#6:6]-[#6:7]-[#6:8]-[#6:9]-[#6:10].[#7]1:[#6]:[#7]:[#6]2:[#7](-[#6]3-[#6](-[#8]-[#15](=[#8])(-[#8])-[#8])-[#6](-[#8])-[#6](-[#6]-[#8]-[#15](-[#8]-[#15](-[#8]-[#6]-[#6]4-[#8]-[#6](-[#7]5-[#6]=[#6]-[#6]-[#6](-[#6](=[#7])-[#8])=[#6]-5)-[#6](-[#6]-4-[#8])-[#8])(=[#8])-[#8])(=[#8])-[#8])-[#8]-3):[#6]:[#7]:[#6]:2:[#6]:1-[#7]	Q91YR9	PF16884;PF00107				FALSE	FALSE	FALSE	Solyc09g091700.2	PF16884,PF00107	-0.52132	0.00899093
M185T919	M189T676	-2.02	-2.02	1.82077e-14	34453	20007	11062	MNXM19698	MNXM19697	linoleic_acid	linoleic_acid	VM_5213717	CCCCC/C=C\C/C=C/CCCCCCCC(=O)O	CCCCC/C=C\C/C=C/CCCCCC=CC(=O)O	RR00112100	2	[#6:1](-[#6:2]-[#6:3])-[#6:6]	[#1:5].[#6:1](=[#6:2]-[#6:3])-[#6:6].[#7]1:[#6]:[#7]:[#6]2:[#7](-[#6]3-[#6](-[#8]-[#15](=[#8])(-[#8])-[#8])-[#6](-[#8])-[#6](-[#6]-[#8]-[#15](-[#8]-[#15](-[#8]-[#6]-[#6]4-[#8]-[#6](-[#7]5-[#6]=[#6]-[#6]-[#6](-[#6](=[#7])-[#8])=[#6]-5)-[#6](-[#6]-4-[#8])-[#8])(=[#8])-[#8])(=[#8])-[#8])-[#8]-3):[#6]:[#7]:[#6]:2:[#6]:1-[#7]	P77258	PF00724		35526		TRUE	FALSE	FALSE	Solyc10g086220.1	PF00724			0.661641	0.000429859
M306T892	M331T919	-2.02	-2.02	1.82077e-14	29222	26252	14495	MNXM146122	MNXM7139	linoleic_acid	linoleic_acid	VM_5213717	CCCCC/C=C\C/C=C/CCCCCCCC(=O)O	CCCCC/C=C\C/C=C/CCCCCC=CC(=O)O	RR00156436	2	[#6:1](-[#6:2])-[#6:6]	[#1:5].[#6:1](=[#6:2])-[#6:6].[#7]1:[#6]:[#7]:[#6]2:[#7](-[#6]3-[#6](-[#8]-[#15](=[#8])(-[#8])-[#8])-[#6](-[#8])-[#6](-[#6]-[#8]-[#15](-[#8]-[#15](-[#8]-[#6]-[#6]4-[#8]-[#6](-[#7]5-[#6]=[#6]-[#6]-[#6](-[#6](=[#7])-[#8])=[#6]-5)-[#6](-[#6]-4-[#8])-[#8])(=[#8])-[#8])(=[#8])-[#8])-[#8]-3):[#6]:[#7]:[#6]:2:[#6]:1-[#7]	Q9ZUC1	PF08240				FALSE	FALSE	FALSE	Solyc02g069250.2	PF08240,PF00107			0.577788	0.00310787
M300T668	M263T1547	-2.02	-2.02	1.82077e-14	11193	24235	11688	MNXM2796	MNXM6133	linoleic_acid	linoleic_acid	VM_5213717	CCCCC/C=C\C/C=C/CCCCCCCC(=O)O	CCCCC/C=C\C/C=C/CCCCCC=CC(=O)O	RR00108218	2	[#6:1]-[#6:2]-[#6:3]-[#6:4]	[#1:8].[#1:6].[#6:1]-[#6:2]=[#6:3]-,:[#6:4]	Q9SMJ3	PF01593	K00514		R09656	FALSE	TRUE	TRUE	Solyc02g085250.2	PF01593			0.507935	0.0112772
M266T597	M263T1547	-2.02	-2.02	1.82077e-14	36960	27434	23824	MNXM149031	MNXM149087	linoleic_acid	linoleic_acid	VM_5213717	CCCCC/C=C\C/C=C/CCCCCCCC(=O)O	CCCCC/C=C\C/C=C/CCCCCC=CC(=O)O	RR00060012	2	[#6:1]-[#6:2]-[#6:3]-[#6:4]	[#1:8].[#1:6].[#6:1][#6:2]=[#6:3]-,:[#6:4]	A0A0A1GKA2	PF01593		46971		TRUE	FALSE	FALSE	Solyc02g085250.2	PF01593			0.507935	0.0112772
M508T647	M473T1005	15.99	16	0.01	7832	5176	18419	MNXM402	MNXM28700	linoleic_acid	linoleic_acid	VM_7938003	CCCCC/C=C\C/C=C/CCCCCCCC(=O)O	CCCCC/C=C\C/C=C/CCCC(O)CCCC(=O)O	RR00121696	8	[#6:1](-[#6:2]-[#6:3]-[#6:4]-[#6:5]-[#6:6])-[#6:15]-[#6:16]-[#6:17]	[#6:1](-[#6:2](-[#6:3]-[#6:4]-[#6:5]-[#6:6])-[#8])-[#6:15]-[#6:16]-[#6:17].[#8]	Q7EZR4	PF00067		45087		TRUE	FALSE	FALSE	Solyc10g078220.1	PF00067	0.626876	0.00104523
M241T1547	M258T694	15.99	16	0.01	21498	7441	25391	MNXM3115	MNXM6891	linoleic_acid	linoleic_acid	VM_7938003	CCCCC/C=C\C/C=C/CCCCCCCC(=O)O	CCCCC/C=C\C/C=C/CCCC(O)CCCC(=O)O	RR00005547	4	[#6:1]-[#6:2]-[#6:3]-[#6:4]	[#6:1]-[#6:2]-[#6:3](-[#6:4])-[#8].[#8]	P11712	PF00067	K17719		R08325	FALSE	TRUE	TRUE	Solyc07g006140.2	PF00067			0.605482	0.00171721
M185T919	M238T496	15.99	16	0.01	35214	2824	17409	MNXM8474	MNXM3002	linoleic_acid	linoleic_acid	VM_7938003	CCCCC/C=C\C/C=C/CCCCCCCC(=O)O	CCCCC/C=C\C/C=C/CCCC(O)CCCC(=O)O	RR00026534	4	[#6:1]-[#6:2]-[#6:3]-[#6:4]-[#6:5]	[#6:1]-[#6:2]-[#6:3](-[#6:4]-[#6:5])-[#8].[#8]	Q9I0R2	PF00487	K00496		R06945	FALSE	TRUE	TRUE	Solyc12g100240.1	PF00487,PF11960			0.537326	0.00677535
M508T485	M535T1027_1	15.99	16	0.01	18029	5169	18654	MNXM3938	MNXM3530	linoleic_acid	linoleic_acid	VM_7938003	CCCCC/C=C\C/C=C/CCCCCCCC(=O)O	CCCCC/C=C\C/C=C/CCCC(O)CCCC(=O)O	RR00027146	2	[#6:1]-[#6:2]-[#6:3]	[#6:1]-[#6:2](-[#6:3])-[#8]	Q9SPK6	PF12076;PF04116	K15746		R07568	FALSE	TRUE	TRUE	Solyc03g117800.2	PF12076,PF04116			0.501809	0.0124729
M515T804	M535T1027_1	15.99	16	0.01	16503	14237	5452	MNXM5583	MNXM97387	linoleic_acid	linoleic_acid	VM_7938003	CCCCC/C=C\C/C=C/CCCCCCCC(=O)O	CCCCC/C=C\C/C=C/CCCC(O)CCCC(=O)O	RR00125976	2	[#6:1]-[#6:2]-[#6:3]	[#6:1]-[#6:2](-[#6:3])-[#8].[#8]	Q6JD68	PF00067				FALSE	FALSE	FALSE	Solyc04g079660.2	PF00067	0.622113	0.001171
M201T449	M238T496	15.99	16	0.01	26139	9454	20350	MNXM132	MNXM606	linoleic_acid	linoleic_acid	VM_7938003	CCCCC/C=C\C/C=C/CCCCCCCC(=O)O	CCCCC/C=C\C/C=C/CCCC(O)CCCC(=O)O	RR00119658	2	[#6:1]-[#6:2]	[#1:5].[#6:1]-[#6:2]-[#8]	Q895G2	PF02401;PF00575		24828		TRUE	FALSE	FALSE	Solyc07g018360.2	PF00889,PF00575			-0.538174	0.006672
M635T910	M651T632	15.99	16	0.01	1574	24808	16569	MNXM30753	MNXM30752	linoleic_acid	linoleic_acid	VM_7938003	CCCCC/C=C\C/C=C/CCCCCCCC(=O)O	CCCCC/C=C\C/C=C/CCCC(O)CCCC(=O)O	RR00067355	2	[#6:1]-[#6:2]	[#6:1]-[#6:2]-[#8].[#8]	E9QJ06	PF00067				FALSE	FALSE	FALSE	Solyc12g045020.1	PF00067			0.548144	0.00555255
M508T647	M473T1005	15.99	16	0.01	31197	17879	7070	MNXM8323	MNXM9371	linoleic_acid	linoleic_acid	VM_9600464	CCCCC/C=C\C/C=C/CCCCCCCC(=O)O	CCCCC/C=C\C/C=C/CCCCCC(O)CC(=O)O	RR00152858	8	[#6:1]-[#6:2]-[#6:3]-[#6:4]-[#6:5]-[#6:6]	[#6:1]-[#6:2]-[#6:3]-[#6:4]-[#6:5](-[#6:6])-[#8].[#8]	M2YJD1	PF00067		35574		TRUE	FALSE	FALSE	Solyc03g026130.2	PF00067	0.651874	0.000557906
M185T919	M238T496	15.99	16	0.01	10977	4766	3013	MNXM2822	MNXM5737	linoleic_acid	linoleic_acid	VM_9600464	CCCCC/C=C\C/C=C/CCCCCCCC(=O)O	CCCCC/C=C\C/C=C/CCCCCC(O)CC(=O)O	RR00026534	4	[#6:1]-[#6:2]-[#6:3]-[#6:4]-[#6:5]	[#6:1]-[#6:2]-[#6:3](-[#6:4]-[#6:5])-[#8].[#8]	A3A871	PF00067				FALSE	FALSE	FALSE	Solyc12g042480.1	PF00067			0.501479	0.0125403
M508T647	M473T1005	15.99	16	0.01	32073	7441	25247	MNXM3115	MNXM5527	linoleic_acid	linoleic_acid	VM_9600464	CCCCC/C=C\C/C=C/CCCCCCCC(=O)O	CCCCC/C=C\C/C=C/CCCCCC(O)CC(=O)O	RR00125976	2	[#6:1]-[#6:2]-[#6:3]	[#6:1]-[#6:2](-[#6:3])-[#8].[#8]	P11509	PF00067	K17683		R08327	FALSE	TRUE	TRUE	Solyc09g014900.2	PF00067	0.698315	0.000147785
M238T496	M322T631	75.03	75.03	2.84217e-14	40296	12459	6037	MNXM940	MNXM990	linoleic_acid	linoleic_acid	VM_0001730	CCCCC/C=C\C/C=C/CCCCCCCC(=O)O	CCCCC/C=C\C/C=C/CCCCCCCC(O)(O)C(N)C(=O)O	RR00121462	6	[#6:1]-[#6:2]-[#6:3]-[#6:4]=[#8:5]	[#6:1]-[#6:2]-[#6:3]-[#6:4](-[#8:5])-[#6](-[#6](-[#8])=[#8])-[#7]	B7E588	PF00464				FALSE	FALSE	FALSE	Solyc01g104000.2	PF00464			0.531406	0.0075345
M535T1027_1	M552T1006	15.99	16	0.01	9552	7441	2075	MNXM3115	MNXM6928	linoleic_acid	linoleic_acid	VM_5787998	CCCCC/C=C\C/C=C/CCCCCCCC(=O)O	CCCCC/C=C\C/C=C/CC(O)CCCCCC(=O)O	RR00055667	6	[#6:1]-[#6:2]-[#6:3]-[#6:4]	[#6:1]-[#6:2]-[#6:3]-[#6:4]-[#8].[#8]	P11712	PF00067	K17719		R08326	FALSE	TRUE	TRUE	Solyc11g030730.1	PF00067			0.557154	0.00468066
M209T1547	M238T496	15.99	16	0.01	28962	9347	11843	MNXM2741	MNXM9688	linoleic_acid	linoleic_acid	VM_5787998	CCCCC/C=C\C/C=C/CCCCCCCC(=O)O	CCCCC/C=C\C/C=C/CC(O)CCCCCC(=O)O	RR00014904	2	[#6:1]-[#6:2]	[#6:1]-[#6:2]-[#8]	Q3MID2	PF00067				FALSE	FALSE	FALSE	Solyc04g079640.2	PF00067			0.643093	0.000699924
M508T647	M535T1027_1	15.99	16	0.01	33291	13458	15738	MNXM38924	MNXM45839	linoleic_acid	linoleic_acid	VM_5787998	CCCCC/C=C\C/C=C/CCCCCCCC(=O)O	CCCCC/C=C\C/C=C/CC(O)CCCCCC(=O)O	RR00125976	2	[#6:1]-[#6:2]-[#6:3]	[#6:1]-[#6:2](-[#6:3])-[#8].[#8]	O64989	PF00067	K09587		R07430	FALSE	FALSE	TRUE	Solyc12g045020.1	PF00067	0.709837	0.000102283
M300T668	M314T927	15.01	15.01	8.88178e-15	30835	20067	25997	MNXM353	MNXM6307	linoleic_acid	linoleic_acid	VM_7099075	CCCCC/C=C\C/C=C/CCCCCCCC(=O)O	CCCCC/C=C\C/C=C/CCCCCCCC(=O)ON	RR00113004	6	[#6:1](-[#6:2])-[#6:3]-[#8:4]	[#6:1](-[#6:2])-[#6:3]-[#8:4]-[#7].[#7]1:[#6]:[#7]:[#6]2:[#7](-[#6]3-[#6](-[#8]-[#15](=[#8])(-[#8])-[#8])-[#6](-[#8])-[#6](-[#6]-[#8]-[#15](-[#8]-[#15](-[#8]-[#6]-[#6]4-[#8]-[#6](-[#7]5-[#6]=[#6]-[#6]-[#6](-[#6](=[#7])-[#8])=[#6]-5)-[#6](-[#6]-4-[#8])-[#8])(=[#8])-[#8])(=[#8])-[#8])-[#8]-3):[#6]:[#7]:[#6]:2:[#6]:1-[#7]	Q69SQ1	PF07992				FALSE	FALSE	FALSE	Solyc06g007160.2	PF07992	-0.531766	0.00748637
M328T655	M327T755	-2.02	-2.02	1.82077e-14	15551	14632	14674	MNXM145645	MNXM146700	linoleic_acid	linoleic_acid	VM_4318232	CCCCC/C=C\C/C=C/CCCCCCCC(=O)O	CCCCC/C=C\C/C=C/CCC=CCCCC(=O)O	RR00022301	6	[#6:1]-[#6:2]-[#6:3]-[#6:4]-[#6:5]-[#6:6]-[#6:7]-[#6:8]	[#6:1]-[#6:2]-[#6:3]-,:[#6:4]=[#6:5]-,:[#6:6]-[#6:7]-[#6:8].[#8]	Q9Z122	PF00173;PF00487		46067		TRUE	FALSE	FALSE	Solyc12g100240.1	PF00487,PF11960	0.842641	2.39152e-07
M328T655	M327T755	-2.02	-2.02	1.82077e-14	29162	14632	4054	MNXM145645	MNXM146695	linoleic_acid	linoleic_acid	VM_4318232	CCCCC/C=C\C/C=C/CCCCCCCC(=O)O	CCCCC/C=C\C/C=C/CCC=CCCCC(=O)O	RR00022301	6	[#6:1]-[#6:2]-[#6:3]-[#6:4]-[#6:5]-[#6:6]-[#6:7]-[#6:8]	[#6:1]-[#6:2]-[#6:3]-,:[#6:4]=[#6:5]-,:[#6:6]-[#6:7]-[#6:8].[#8]	Q920R3	PF00173;PF00487		46063		TRUE	FALSE	FALSE	Solyc03g082600.2	PF00173			0.677757	0.000273807
M352T921	M516T523	162.05	162.05	0	4841	22544	2671	MNXM11299	MNXM8515	linoleic_acid	linoleic_acid	VM_9363961	CCCCC/C=C\C/C=C/CCCCCCCC(=O)O	CCCCC/C=C\C/C=C/CCCCCCCC(=O)OC1OC(CO)C(O)C(O)C1O	RR00060078	4	[#8:1]-[#6:2]-[#6:3]	[#8].[#8:1](-[#6:2]-[#6:3])-[#6]1-[#6](-[#8])-[#6](-[#8])-[#6](-[#6](-[#6]-[#8])-[#8]-1)-[#8]	Q9SPK3	PF00232				FALSE	FALSE	FALSE	Solyc01g081160.2	PF00232	-0.58499	0.00267694
M352T921	M514T601	162.05	162.05	0	8367	8163	13727	MNXM115223	MNXM130570	linoleic_acid	linoleic_acid	VM_9363961	CCCCC/C=C\C/C=C/CCCCCCCC(=O)O	CCCCC/C=C\C/C=C/CCCCCCCC(=O)OC1OC(CO)C(O)C(O)C1O	RR00098937	4	[#6:1]-[#6:2]-[#8:3]	[#6:1]-[#6:2]-[#8:3]-[#6]1-[#6](-[#6](-[#6](-[#8])-[#6](-[#8]-1)-[#6]-[#8])-[#8])-[#8].[#8]-[#6]1:[#7]:[#6](=[#8]):[#7](:[#6]:[#6]:1)-[#6]1-[#8]-[#6](-[#6]-[#8]-[#15](=[#8])(-[#8])-[#8]-[#15](=[#8])(-[#8])-[#8])-[#6](-[#8])-[#6]-1-[#8]	M9PMU1	PF00201				FALSE	FALSE	FALSE	Solyc02g091350.2	PF00201			-0.613563	0.00142949
M352T921	M514T803	162.05	162.05	0	3723	10883	23216	MNXM114498	MNXM114662	linoleic_acid	linoleic_acid	VM_9363961	CCCCC/C=C\C/C=C/CCCCCCCC(=O)O	CCCCC/C=C\C/C=C/CCCCCCCC(=O)OC1OC(CO)C(O)C(O)C1O	RR00098937	4	[#6:1]-[#6:2]-[#8:3]	[#6:1]-[#6:2]-[#8:3]-[#6]1-[#6](-[#6](-[#6](-[#8])-[#6](-[#8]-1)-[#6]-[#8])-[#8])-[#8].[#8]-[#6]1:[#7]:[#6](=[#8]):[#7](:[#6]:[#6]:1)-[#6]1-[#8]-[#6](-[#6]-[#8]-[#15](=[#8])(-[#8])-[#8]-[#15](=[#8])(-[#8])-[#8])-[#6](-[#8])-[#6]-1-[#8]	C5NN14	PF00201				FALSE	FALSE	FALSE	Solyc02g070020.1	PF00201			0.586738	0.00258038
M352T921	M514T803	162.05	162.05	0	3306	3273	10883	MNXM11211	MNXM114498	linoleic_acid	linoleic_acid	VM_9363961	CCCCC/C=C\C/C=C/CCCCCCCC(=O)O	CCCCC/C=C\C/C=C/CCCCCCCC(=O)OC1OC(CO)C(O)C(O)C1O	RR00098937	4	[#6:1]-[#6:2]-[#8:3]	[#6:1]-[#6:2]-[#8:3]-[#6]1-[#6](-[#6](-[#6](-[#8])-[#6](-[#8]-1)-[#6]-[#8])-[#8])-[#8].[#8]-[#6]1:[#7]:[#6](=[#8]):[#7](:[#6]:[#6]:1)-[#6]1-[#8]-[#6](-[#6]-[#8]-[#15](=[#8])(-[#8])-[#8]-[#15](=[#8])(-[#8])-[#8])-[#6](-[#8])-[#6]-1-[#8]	C5NN14	PF00201				FALSE	FALSE	FALSE	Solyc02g070020.1	PF00201			0.586738	0.00258038
M322T761	M484T775	162.05	162.05	0	38709	14154	24948	MNXM114426	MNXM114387	linoleic_acid	linoleic_acid	VM_9363961	CCCCC/C=C\C/C=C/CCCCCCCC(=O)O	CCCCC/C=C\C/C=C/CCCCCCCC(=O)OC1OC(CO)C(O)C(O)C1O	RR00066020	4	[#8:1]-[#6:2]-[#6:3]	[#8:1](-[#6:2]-[#6:3])-[#6]1-[#6](-[#6](-[#6](-[#8])-[#6](-[#8]-1)-[#6]-[#8])-[#8])-[#8].[#8]-[#6]1:[#7]:[#6](=[#8]):[#7](:[#6]:[#6]:1)-[#6]1-[#8]-[#6](-[#6]-[#8]-[#15](=[#8])(-[#8])-[#8]-[#15](=[#8])(-[#8])-[#8])-[#6](-[#8])-[#6]-1-[#8]	C5NN14	PF00201				FALSE	FALSE	FALSE	Solyc09g098080.2	PF00201			0.603954	0.00177684
M322T761	M484T668	162.05	162.05	0	20581	21695	18885	MNXM114557	MNXM114726	linoleic_acid	linoleic_acid	VM_9363961	CCCCC/C=C\C/C=C/CCCCCCCC(=O)O	CCCCC/C=C\C/C=C/CCCCCCCC(=O)OC1OC(CO)C(O)C(O)C1O	RR00066020	4	[#8:1]-[#6:2]-[#6:3]	[#8:1](-[#6:2]-[#6:3])-[#6]1-[#6](-[#6](-[#6](-[#8])-[#6](-[#8]-1)-[#6]-[#8])-[#8])-[#8].[#8]-[#6]1:[#7]:[#6](=[#8]):[#7](:[#6]:[#6]:1)-[#6]1-[#8]-[#6](-[#6]-[#8]-[#15](=[#8])(-[#8])-[#8]-[#15](=[#8])(-[#8])-[#8])-[#6](-[#8])-[#6]-1-[#8]	C5NN14	PF00201				FALSE	FALSE	FALSE	Solyc04g008310.1	PF00201			0.558948	0.00452153
M322T761	M484T668	162.05	162.05	0	28841	24948	1070	MNXM114387	MNXM114567	linoleic_acid	linoleic_acid	VM_9363961	CCCCC/C=C\C/C=C/CCCCCCCC(=O)O	CCCCC/C=C\C/C=C/CCCCCCCC(=O)OC1OC(CO)C(O)C(O)C1O	RR00066020	4	[#8:1]-[#6:2]-[#6:3]	[#8:1](-[#6:2]-[#6:3])-[#6]1-[#6](-[#6](-[#6](-[#8])-[#6](-[#8]-1)-[#6]-[#8])-[#8])-[#8].[#8]-[#6]1:[#7]:[#6](=[#8]):[#7](:[#6]:[#6]:1)-[#6]1-[#8]-[#6](-[#6]-[#8]-[#15](=[#8])(-[#8])-[#8]-[#15](=[#8])(-[#8])-[#8])-[#6](-[#8])-[#6]-1-[#8]	C5NN14	PF00201				FALSE	FALSE	FALSE	Solyc12g009920.1	PF00201	-0.523915	0.0085956
M352T921	M514T803	162.05	162.05	0	15025	1028	23807	MNXM1936	MNXM62791	linoleic_acid	linoleic_acid	VM_9363961	CCCCC/C=C\C/C=C/CCCCCCCC(=O)O	CCCCC/C=C\C/C=C/CCCCCCCC(=O)OC1OC(CO)C(O)C(O)C1O	RR00002321	2	[#6:1]-[#8:2]	[#8]-[#6]-[#6]1-[#6](-[#8])-[#6](-[#8])-[#6](-[#8])-[#6](-[#8]-1)-[#8:2]-[#6:1].[#8]-[#6]1:[#7]:[#6](=[#8]):[#7](:[#6]:[#6]:1)-[#6]1-[#8]-[#6](-[#6]-[#8]-[#15](=[#8])(-[#8])-[#8]-[#15](=[#8])(-[#8])-[#8])-[#6](-[#8])-[#6]-1-[#8]	A8CDW8	PF00201				FALSE	FALSE	FALSE	Solyc02g070020.1	PF00201			0.586738	0.00258038
M352T686	M515T804	162.05	162.05	0	22842	4120	20064	MNXM10416	MNXM5578	linoleic_acid	linoleic_acid	VM_9363961	CCCCC/C=C\C/C=C/CCCCCCCC(=O)O	CCCCC/C=C\C/C=C/CCCCCCCC(=O)OC1OC(CO)C(O)C(O)C1O	RR00002321	2	[#6:1]-[#8:2]	[#8]-[#6]-[#6]1-[#6](-[#8])-[#6](-[#8])-[#6](-[#8])-[#6](-[#8]-1)-[#8:2]-[#6:1].[#8]-[#6]1:[#7]:[#6](=[#8]):[#7](:[#6]:[#6]:1)-[#6]1-[#8]-[#6](-[#6]-[#8]-[#15](=[#8])(-[#8])-[#8]-[#15](=[#8])(-[#8])-[#8])-[#6](-[#8])-[#6]-1-[#8]	U3U992	PF00201	K21373	39898	R10834	TRUE	TRUE	TRUE	Solyc09g059170.1	PF00201	0.634362	0.000871009
M352T921	M514T481	162.05	162.05	0	33624	14024	10484	MNXM12586	MNXM38913	linoleic_acid	linoleic_acid	VM_9363961	CCCCC/C=C\C/C=C/CCCCCCCC(=O)O	CCCCC/C=C\C/C=C/CCCCCCCC(=O)OC1OC(CO)C(O)C(O)C1O	RR00002321	2	[#6:1]-[#8:2]	[#8]-[#6]-[#6]1-[#6](-[#8])-[#6](-[#8])-[#6](-[#8])-[#6](-[#8]-1)-[#8:2]-[#6:1].[#8]-[#6]1:[#7]:[#6](=[#8]):[#7](:[#6]:[#6]:1)-[#6]1-[#8]-[#6](-[#6]-[#8]-[#15](=[#8])(-[#8])-[#8]-[#15](=[#8])(-[#8])-[#8])-[#6](-[#8])-[#6]-1-[#8]	Q65CC7	PF13579;PF00534				FALSE	FALSE	FALSE	Solyc02g088000.2	PF00534,PF08323			0.615902	0.00135437
M352T921	M514T481	162.05	162.05	0	26651	11534	17450	MNXM12436	MNXM97658	linoleic_acid	linoleic_acid	VM_9363961	CCCCC/C=C\C/C=C/CCCCCCCC(=O)O	CCCCC/C=C\C/C=C/CCCCCCCC(=O)OC1OC(CO)C(O)C(O)C1O	RR00002321	2	[#6:1]-[#8:2]	[#8]-[#6]-[#6]1-[#6](-[#8])-[#6](-[#8])-[#6](-[#8])-[#6](-[#8]-1)-[#8:2]-[#6:1].[#8]-[#6]1:[#7]:[#6](=[#8]):[#7](:[#6]:[#6]:1)-[#6]1-[#8]-[#6](-[#6]-[#8]-[#15](=[#8])(-[#8])-[#8]-[#15](=[#8])(-[#8])-[#8])-[#6](-[#8])-[#6]-1-[#8]	Q65CC7	PF13579;PF00534	K20573		R11272	FALSE	TRUE	TRUE	Solyc02g088000.2	PF00534,PF08323			0.615902	0.00135437
M352T921	M514T601	162.05	162.05	0	26086	17051	7747	MNXM148170	MNXM148169	linoleic_acid	linoleic_acid	VM_9363961	CCCCC/C=C\C/C=C/CCCCCCCC(=O)O	CCCCC/C=C\C/C=C/CCCCCCCC(=O)OC1OC(CO)C(O)C(O)C1O	RR00137120	2	[#8:1]-[#6:2]	[#8:1](-[#6:2])-[#6]1-[#8]-[#6](-[#6](-[#8])-[#6](-[#8])-[#6]-1-[#8])-[#6]-[#8].[#8]-[#6]1:[#6]:[#6]:[#6](:[#6]:[#6]:1)-[#6](=[#8])-[#8]	U6C7C6	PF00232				FALSE	FALSE	FALSE	Solyc01g081160.2	PF00232	-0.58499	0.00267694
M352T921	M516T523	162.05	162.05	0	42096	17521	2531	MNXM2865	MNXM6446	linoleic_acid	linoleic_acid	VM_9363961	CCCCC/C=C\C/C=C/CCCCCCCC(=O)O	CCCCC/C=C\C/C=C/CCCCCCCC(=O)OC1OC(CO)C(O)C(O)C1O	RR00149643	2	[#8:1]-[#6:2]	[#8].[#8:1](-[#6:2])-[#6]1-[#6](-[#8])-[#6](-[#8])-[#6](-[#6](-[#6]-[#8])-[#8]-1)-[#8]	Q9ZT64	PF00232				FALSE	FALSE	FALSE	Solyc01g081160.2	PF00232	-0.58499	0.00267694
M352T686	M515T804	162.05	162.05	0	37350	13412	16775	MNXM146113	MNXM6965	linoleic_acid	linoleic_acid	VM_9363961	CCCCC/C=C\C/C=C/CCCCCCCC(=O)O	CCCCC/C=C\C/C=C/CCCCCCCC(=O)OC1OC(CO)C(O)C(O)C1O	RR00115348	2	[#8:1]-[#6:2]	[#8]-[#6]-[#6]1-[#6](-[#8])-[#6](-[#8])-[#6](-[#8])-[#6](-[#8]-1)-[#8:1]-[#6:2].[#8]-[#6]1:[#7]:[#6](=[#8]):[#7](:[#6]:[#6]:1)-[#6]1-[#8]-[#6](-[#6]-[#8]-[#15](=[#8])(-[#8])-[#8]-[#15](=[#8])(-[#8])-[#8])-[#6](-[#8])-[#6]-1-[#8]	F8WKW1	PF00201	K21374	39902	R10835	TRUE	TRUE	TRUE	Solyc09g059170.1	PF00201	0.634362	0.000871009
M352T686	M514T481	162.05	162.05	0	25458	13069	1120	MNXM164	MNXM3859	linoleic_acid	linoleic_acid	VM_9363961	CCCCC/C=C\C/C=C/CCCCCCCC(=O)O	CCCCC/C=C\C/C=C/CCCCCCCC(=O)OC1OC(CO)C(O)C(O)C1O	RR00115348	2	[#8:1]-[#6:2]	[#8]-[#6]-[#6]1-[#6](-[#8])-[#6](-[#8])-[#6](-[#8])-[#6](-[#8]-1)-[#8:1]-[#6:2].[#8]-[#6]1:[#7]:[#6](=[#8]):[#7](:[#6]:[#6]:1)-[#6]1-[#8]-[#6](-[#6]-[#8]-[#15](=[#8])(-[#8])-[#8]-[#15](=[#8])(-[#8])-[#8])-[#6](-[#8])-[#6]-1-[#8]	Q9AT54	PF00201				FALSE	FALSE	FALSE	Solyc12g009920.1	PF00201			0.679498	0.000260361
M352T686	M515T804	162.05	162.05	0	3219	13748	14154	MNXM114425	MNXM114426	linoleic_acid	linoleic_acid	VM_9363961	CCCCC/C=C\C/C=C/CCCCCCCC(=O)O	CCCCC/C=C\C/C=C/CCCCCCCC(=O)OC1OC(CO)C(O)C(O)C1O	RR00115348	2	[#8:1]-[#6:2]	[#8]-[#6]-[#6]1-[#6](-[#8])-[#6](-[#8])-[#6](-[#8])-[#6](-[#8]-1)-[#8:1]-[#6:2].[#8]-[#6]1:[#7]:[#6](=[#8]):[#7](:[#6]:[#6]:1)-[#6]1-[#8]-[#6](-[#6]-[#8]-[#15](=[#8])(-[#8])-[#8]-[#15](=[#8])(-[#8])-[#8])-[#6](-[#8])-[#6]-1-[#8]	A9ZMZ1	PF00201				FALSE	FALSE	FALSE	Solyc05g053890.1	PF00201	0.555114	0.00486723
M314T927	M476T693	162.05	162.05	0	17416	1682	6863	MNXM145624	MNXM148965	linoleic_acid	linoleic_acid	VM_9363961	CCCCC/C=C\C/C=C/CCCCCCCC(=O)O	CCCCC/C=C\C/C=C/CCCCCCCC(=O)OC1OC(CO)C(O)C(O)C1O	RR00149758	2	[#6:1]-[#8:2]	[#6:1]-[#8:2]-[#6]1-[#6](-[#6](-[#6](-[#8])-[#6](-[#8]-1)-[#6]-[#8])-[#8])-[#8].[#8]-[#6]1:[#7]:[#6](=[#8]):[#7](:[#6]:[#6]:1)-[#6]1-[#8]-[#6](-[#6]-[#8]-[#15](=[#8])(-[#8])-[#8]-[#15](=[#8])(-[#8])-[#8])-[#6](-[#8])-[#6]-1-[#8]	B5T072	PF13439;PF00534				FALSE	FALSE	FALSE	Solyc02g088000.2	PF00534,PF08323	0.521239	0.00900343
M269T757	M405T713	135.07	135.07	0	18192	19740	15256	MNXM1401	MNXM3412	linoleic_acid	linoleic_acid	VM_1065666	CCCCC/C=C\C/C=C/CCCCCCCC(=O)O	CCCCC/C=C\C/C=C/CCCCCCCC1(O)NCCc2cc(O)c(O)cc21	RR00170512	4	[#6:1](-[#6:2])-[#6:3]=[#8:4]	[#8:4].[#8]-[#6]1:[#6](-[#8]):[#6]:[#6]2:[#6](-[#6]-[#6]-[#7]-[#6:3]-2-[#6:1]-[#6:2]):[#6]:1	Q67A25	PF00407	K13382		R04084	FALSE	FALSE	TRUE	Solyc09g090980.2	PF00407	0.532513	0.00738745
M345T1054	M535T1027_1	206.06	206.06	0	24152	14993	5740	MNXM90	MNXM2431	linoleic_acid	linoleic_acid	VM_4561963	CCCCC/C=C\C/C=C/CCCCCCCC(=O)O	CCCCC/C=C\C/C=C/CCCCCCCC(=O)OC(=O)C=Cc1cc(OC)c(O)c(OC)c1	RR00171085	4	[#8:1]-[#6:2]-[#6:3]	[#8]-[#6]-[#6]1-[#6](-[#8])-[#6](-[#8])-[#6](-[#8])-[#6](-[#8])-[#8]-1.[#8]-[#6]1:[#6](-[#8]-[#6]):[#6]:[#6](-[#6]=[#6]-[#6](=[#8])-[#8:1]-[#6:2]-[#6:3]):[#6]:[#6]:1-[#8]-[#6]	Q8VZU3	PF00450	K09756	12027	R03075	TRUE	TRUE	TRUE	Solyc11g066250.1	PF00450	0.515437	0.00994325
M344T942	M536T784	206.06	206.06	0	36938	18452	4633	MNXM26990	MNXM24738	linoleic_acid	linoleic_acid	VM_4561963	CCCCC/C=C\C/C=C/CCCCCCCC(=O)O	CCCCC/C=C\C/C=C/CCCCCCCC(=O)OC(=O)C=Cc1cc(OC)c(O)c(OC)c1	RR00186926	2	[#6:1]-[#8:2]	[#6:1]-[#8:2]-[#6](-[#6]=[#6]-[#6]1:[#6]:[#6](:[#6](-[#8]):[#6](:[#6]:1)-[#8]-[#6])-[#8]-[#6])=[#8].[#8]-[#6]-[#6]1-[#6](-[#8])-[#6](-[#8])-[#6](-[#8])-[#6](-[#8])-[#8]-1	O64810	PF00450				FALSE	FALSE	FALSE	Solyc06g083040.2	PF00450	0.562947	0.00418331
M329T717	M544T534	206.06	206.06	0	17121	14993	5740	MNXM90	MNXM2431	linoleic_acid	linoleic_acid	VM_4561963	CCCCC/C=C\C/C=C/CCCCCCCC(=O)O	CCCCC/C=C\C/C=C/CCCCCCCC(=O)OC(=O)C=Cc1cc(OC)c(O)c(OC)c1	RR00155792	2	[#8:1]-[#6:2]-[#6:3]	[#8:1].[#8](-[#6](=[#8])-[#6]=[#6]-[#6]1:[#6]:[#6](:[#6](-[#8]):[#6](-[#8]-[#6]):[#6]:1)-[#8]-[#6])-[#6:2]-[#6:3]	Q3ZFI4	PF00657		10019		TRUE	FALSE	FALSE	Solyc07g064720.2	PF00657	0.561661	0.00428963
M376T548	M503T1547	120.02	120.02	1.42109e-14	5517	7747	12686	MNXM148169	MNXM149001	linoleic_acid	linoleic_acid	VM_5769918	CCCCC/C=C\C/C=C/CCCCCCCC(=O)O	CCCCC/C=C\C/C=C/CCCCCCCC(=O)OC(=O)c1ccc(O)cc1	RR00007519	4	[#6:1]-[#6:2]-[#8:3]	[#6:1]-[#6:2]-[#8:3]-[#6](-[#6]1:[#6]:[#6]:[#6](-[#8]):[#6]:[#6]:1)=[#8].[#8]-[#6]-[#6]1-[#6](-[#8])-[#6](-[#8])-[#6](-[#6](-[#8])-[#8]-1)-[#8]	U6C5K7	PF00450				FALSE	FALSE	FALSE	Solyc11g008280.1	PF00450	-0.626761	0.00104813
M376T548	M503T1547	120.02	120.02	1.42109e-14	42752	15347	17051	MNXM81886	MNXM148170	linoleic_acid	linoleic_acid	VM_5769918	CCCCC/C=C\C/C=C/CCCCCCCC(=O)O	CCCCC/C=C\C/C=C/CCCCCCCC(=O)OC(=O)c1ccc(O)cc1	RR00007519	4	[#6:1]-[#6:2]-[#8:3]	[#6:1]-[#6:2]-[#8:3]-[#6](-[#6]1:[#6]:[#6]:[#6](-[#8]):[#6]:[#6]:1)=[#8].[#8]-[#6]-[#6]1-[#6](-[#8])-[#6](-[#8])-[#6](-[#6](-[#8])-[#8]-1)-[#8]	U6C5K7	PF00450				FALSE	FALSE	FALSE	Solyc11g008280.1	PF00450	-0.626761	0.00104813
M241T1547	M258T1128	15.99	16	0.01	43174	27248	23664	MNXM20	MNXM894	linoleic_acid	linoleic_acid	VM_3759240	CCCCC/C=C\C/C=C/CCCCCCCC(=O)O	CCCCC/C=C\C/C=C/CCCCCCC(O)C(=O)O	RR00049838	4	[#6:1]-[#6:2]-[#6:3]-[#6:4](=[#8:5])-[#8:6]	[#6](-[#7])(-[#6](=[#8])-[#8])-[#6]-[#6]-[#6](-[#8])=[#8].[#8]-[#6:3](-[#6:4](=[#8:5])-[#8:6])-[#6:2]-[#6:1]	P00505	PF00155				FALSE	FALSE	FALSE	Solyc04g009350.2	PF00155	0.523622	0.00863945
M508T485	M535T1027_1	15.99	16	0.01	9786	5540	2908	MNXM1326	MNXM983	linoleic_acid	linoleic_acid	VM_3759240	CCCCC/C=C\C/C=C/CCCCCCCC(=O)O	CCCCC/C=C\C/C=C/CCCCCCC(O)C(=O)O	RR00027146	2	[#6:1]-[#6:2]-[#6:3]	[#6:1]-[#6:2](-[#6:3])-[#8]	K4JH70	PF03171	K00475		R03640	FALSE	FALSE	FALSE	Solyc08g006770.2	PF03171,PF14226	0.548713	0.00549374
M470T650	M473T1005	15.99	16	0.01	20252	17579	10691	MNXM147726	MNXM37596	linoleic_acid	linoleic_acid	VM_3759240	CCCCC/C=C\C/C=C/CCCCCCCC(=O)O	CCCCC/C=C\C/C=C/CCCCCCC(O)C(=O)O	RR00027146	2	[#6:1]-[#6:2]-[#6:3]	[#6:1]-[#6:2](-[#6:3])-[#8]	Q4W8A9	PF12076;PF04116				FALSE	FALSE	FALSE	Solyc08g044260.2	PF12076,PF04116	-0.532614	0.00737409
M515T804	M535T1027_1	15.99	16	0.01	25029	9131	2565	MNXM1618	MNXM4948	linoleic_acid	linoleic_acid	VM_3759240	CCCCC/C=C\C/C=C/CCCCCCCC(=O)O	CCCCC/C=C\C/C=C/CCCCCCC(O)C(=O)O	RR00125976	2	[#6:1]-[#6:2]-[#6:3]	[#6:1]-[#6:2](-[#6:3])-[#8].[#8]	Q84KI1	PF00067	K20512	31974	R09867	TRUE	TRUE	TRUE	Solyc04g079660.2	PF00067	0.622113	0.001171
M209T1547	M238T496	15.99	16	0.01	23202	11805	22964	MNXM3671	MNXM5963	linoleic_acid	linoleic_acid	VM_3759240	CCCCC/C=C\C/C=C/CCCCCCCC(=O)O	CCCCC/C=C\C/C=C/CCCCCCC(O)C(=O)O	RR00067355	2	[#6:1]-[#6:2]	[#6:1]-[#6:2]-[#8].[#8]	Q9ZW95	PF00067		47823		TRUE	FALSE	FALSE	Solyc12g045020.1	PF00067			0.523384	0.00867529
M263T1547	M273T1237	2.02	2.02	1.82077e-14	38813	4210	27088	MNXM7980	MNXM9567	linoleic_acid	linoleic_acid	VM_9085499	CCCCC/C=C\C/C=C/CCCCCCCC(=O)O	CCCCCCCC/C=C/CCCCCCCC(=O)O	RR00105945	4	[#6:1]-[#6:2]-,:[#6:3]=[#6:4]-,:[#6:5]-[#6:6]	[#6:1]-[#6:2]-[#6:3]-[#6:4]-[#6:5]-[#6:6]	Q949X0	PF00487				FALSE	FALSE	FALSE	Solyc12g100240.1	PF00487,PF11960			0.720443	7.17664e-05
M263T1547	M298T672	2.02	2.02	1.82077e-14	29924	8085	24214	MNXM6593	MNXM7974	linoleic_acid	linoleic_acid	VM_9085499	CCCCC/C=C\C/C=C/CCCCCCCC(=O)O	CCCCCCCC/C=C/CCCCCCCC(=O)O	RR00105945	4	[#6:1]-[#6:2]-,:[#6:3]=[#6:4]-,:[#6:5]-[#6:6]	[#6:1]-[#6:2]-[#6:3]-[#6:4]-[#6:5]-[#6:6]	Q949X0	PF00487				FALSE	FALSE	FALSE	Solyc10g011820.2	PF00487,PF00173			0.632971	0.000901359
M263T1547	M322T631	2.02	2.02	1.82077e-14	26103	22275	25604	MNXM9576	MNXM9568	linoleic_acid	linoleic_acid	VM_9085499	CCCCC/C=C\C/C=C/CCCCCCCC(=O)O	CCCCCCCC/C=C/CCCCCCCC(=O)O	RR00105945	4	[#6:1]-[#6:2]-,:[#6:3]=[#6:4]-,:[#6:5]-[#6:6]	[#6:1]-[#6:2]-[#6:3]-[#6:4]-[#6:5]-[#6:6]	Q9SZ42	PF10520				FALSE	FALSE	FALSE	Solyc07g064410.1	PF10520			0.667412	0.000366874
M263T1547	M274T1158	2.02	2.02	1.82077e-14	26186	17910	17540	MNXM49574	MNXM49510	linoleic_acid	linoleic_acid	VM_9085499	CCCCC/C=C\C/C=C/CCCCCCCC(=O)O	CCCCCCCC/C=C/CCCCCCCC(=O)O	RR00105945	4	[#6:1]-[#6:2]-,:[#6:3]=[#6:4]-,:[#6:5]-[#6:6]	[#6:1]-[#6:2]-[#6:3]-[#6:4]-[#6:5]-[#6:6]	O62849	PF00487				FALSE	FALSE	FALSE	Solyc12g049030.1	PF00487,PF11960			0.759438	1.68058e-05
M263T1547	M276T882	2.02	2.02	1.82077e-14	8684	2459	16572	MNXM7971	MNXM9557	linoleic_acid	linoleic_acid	VM_9085499	CCCCC/C=C\C/C=C/CCCCCCCC(=O)O	CCCCCCCC/C=C/CCCCCCCC(=O)O	RR00105945	4	[#6:1]-[#6:2]-,:[#6:3]=[#6:4]-,:[#6:5]-[#6:6]	[#6:1]-[#6:2]-[#6:3]-[#6:4]-[#6:5]-[#6:6]	Q949X0	PF00487				FALSE	FALSE	FALSE	Solyc12g100260.1	PF00487,PF11960			0.831524	4.79757e-07
M476T693	M470T650	2.02	2.02	1.82077e-14	38631	21275	7441	MNXM6740	MNXM3115	linoleic_acid	linoleic_acid	VM_9085499	CCCCC/C=C\C/C=C/CCCCCCCC(=O)O	CCCCCCCC/C=C/CCCCCCCC(=O)O	RR00185483	4	[#6:1]=[#6:2]-[#6:3]-[#6:4]	[#6:1]-[#6:2]-[#6:3]-[#6:4]	P11712	PF00067	K17719		R08324	FALSE	TRUE	TRUE	Solyc01g096670.2	PF00067			0.625993	0.00106764
M590T1010	M592T784	2.02	2.02	1.82077e-14	16851	10862	4685	MNXM2345	MNXM821	linoleic_acid	linoleic_acid	VM_9085499	CCCCC/C=C\C/C=C/CCCCCCCC(=O)O	CCCCCCCC/C=C/CCCCCCCC(=O)O	RR00117775	2	[#6:1]-[#6:2]=[#6:3]	[#6:1]-[#6:2]-[#6:3]	Q9ZUC1	PF08240				FALSE	FALSE	FALSE	Solyc02g069250.2	PF08240,PF00107			-0.670665	0.000335036
M473T1005	M470T650	2.02	2.02	1.82077e-14	14973	13294	22645	MNXM147642	MNXM2437	linoleic_acid	linoleic_acid	VM_9085499	CCCCC/C=C\C/C=C/CCCCCCCC(=O)O	CCCCCCCC/C=C/CCCCCCCC(=O)O	RR00191964	2	[#6:1][#6:2]=[#6:3]-,:[#6:4]	[#6:1]-[#6:2]-[#6:3]-[#6:4]	H1A988	PF00067				FALSE	FALSE	FALSE	Solyc01g096670.2	PF00067			0.625993	0.00106764
M263T1547	M266T805	2.02	2.02	1.82077e-14	26804	16871	18435	MNXM147859	MNXM147861	linoleic_acid	linoleic_acid	VM_9085499	CCCCC/C=C\C/C=C/CCCCCCCC(=O)O	CCCCCCCC/C=C/CCCCCCCC(=O)O	RR00191964	2	[#6:1][#6:2]=[#6:3]-,:[#6:4]	[#6:1]-[#6:2]-[#6:3]-[#6:4]	Q9LMI7	PF01756;PF00441;PF02770				FALSE	FALSE	FALSE	Solyc10g008110.2	PF00441,PF02770,PF01756			0.547416	0.00562853
M263T1547	M274T1158	2.02	2.02	1.82077e-14	25860	21418	6948	MNXM147742	MNXM147823	linoleic_acid	linoleic_acid	VM_9085499	CCCCC/C=C\C/C=C/CCCCCCCC(=O)O	CCCCCCCC/C=C/CCCCCCCC(=O)O	RR00191964	2	[#6:1][#6:2]=[#6:3]-,:[#6:4]	[#6:1]-[#6:2]-[#6:3]-[#6:4]	Q9LMI7	PF01756;PF00441;PF02770				FALSE	FALSE	FALSE	Solyc10g008110.2	PF00441,PF02770,PF01756			0.688365	0.000200402
M263T1547	M274T1158	2.02	2.02	1.82077e-14	35399	11827	18186	MNXM147744	MNXM147868	linoleic_acid	linoleic_acid	VM_9085499	CCCCC/C=C\C/C=C/CCCCCCCC(=O)O	CCCCCCCC/C=C/CCCCCCCC(=O)O	RR00191964	2	[#6:1][#6:2]=[#6:3]-,:[#6:4]	[#6:1]-[#6:2]-[#6:3]-[#6:4]	Q9LMI7	PF01756;PF00441;PF02770				FALSE	FALSE	FALSE	Solyc10g008110.2	PF00441,PF02770,PF01756			0.688365	0.000200402
M327T755	M328T655	2.02	2.02	1.82077e-14	4630	20185	22073	MNXM443	MNXM146400	linoleic_acid	linoleic_acid	VM_9085499	CCCCC/C=C\C/C=C/CCCCCCCC(=O)O	CCCCCCCC/C=C/CCCCCCCC(=O)O	RR00191964	2	[#6:1][#6:2]=[#6:3]-,:[#6:4]	[#6:1]-[#6:2]-[#6:3]-[#6:4]	H6LGM6	PF00441;PF02770;PF02771		46959		TRUE	FALSE	FALSE	Solyc10g008110.2	PF00441,PF02770,PF01756			0.647045	0.000632556
M316T672	M307T892	2.02	2.02	1.82077e-14	17683	19531	1968	MNXM100467	MNXM99412	linoleic_acid	linoleic_acid	VM_9085499	CCCCC/C=C\C/C=C/CCCCCCCC(=O)O	CCCCCCCC/C=C/CCCCCCCC(=O)O	RR00103871	2	[#6:1](=[#6:2]-,:[#6:3])-,:[#6:5]	[#6:1](-[#6:2]-[#6:3])-[#6:5]	C9JRZ8	PF00248		50619		TRUE	FALSE	FALSE	Solyc06g053600.2	PF00248	-0.617789	0.0012962
M330T805	M306T892	2.02	2.02	1.82077e-14	42828	11688	24235	MNXM6133	MNXM2796	linoleic_acid	linoleic_acid	VM_9085499	CCCCC/C=C\C/C=C/CCCCCCCC(=O)O	CCCCCCCC/C=C/CCCCCCCC(=O)O	RR00075712	2	[#6:1]-[#6:2]=[#6:3]-,:[#6:4]	[#6:1]-[#6:2]-[#6:3]-[#6:4]	Q38893	PF01593				FALSE	FALSE	FALSE	Solyc01g079090.2	PF01593			-0.554496	0.00492498
M470T650	M443T448	-13.98	-13.98	1.77636e-14	19713	4974	25413	MNXM146069	MNXM6932	linoleic_acid	linoleic_acid	VM_3484806	CCCCC/C=C\C/C=C/CCCCCCCC(=O)O	CCCCC/C=C\C/C=C/CCCCCCCCO	RR00083621	4	[#6:1](-[#6:2]=[#8:3])-[#6:5]	[#6:1](-[#6:2])-[#6:5].[#8:3]=[#8]	Q59910	PF00067	K15992		R06449	FALSE	TRUE	TRUE	Solyc03g111970.2	PF00067	0.549767	0.00538614
M369T1395	M352T921	-13.98	-13.98	1.77636e-14	3975	19190	26998	MNXM577	MNXM828	linoleic_acid	linoleic_acid	VM_3484806	CCCCC/C=C\C/C=C/CCCCCCCC(=O)O	CCCCC/C=C\C/C=C/CCCCCCCCO	RR00107620	2	[#8:1]=[#6:2]-[#6:3]	[#6:3]-[#6:2].[#8:1]	P09788	PF02913;PF01565				FALSE	FALSE	FALSE	Solyc02g069690.1	PF08031,PF01565			0.548116	0.00555541
M470T650	M446T713	-13.98	-13.98	1.77636e-14	35173	19190	26998	MNXM577	MNXM828	linoleic_acid	linoleic_acid	VM_3484806	CCCCC/C=C\C/C=C/CCCCCCCC(=O)O	CCCCC/C=C\C/C=C/CCCCCCCCO	RR00107620	2	[#8:1]=[#6:2]-[#6:3]	[#6:3]-[#6:2].[#8:1]	P09788	PF02913;PF01565		15144		TRUE	FALSE	FALSE	Solyc01g088160.2	PF01565,PF09265			0.644093	0.000682318
M243T818	M229T276	-13.98	-13.98	1.77636e-14	24571	19190	26998	MNXM577	MNXM828	linoleic_acid	linoleic_acid	VM_3484806	CCCCC/C=C\C/C=C/CCCCCCCC(=O)O	CCCCC/C=C\C/C=C/CCCCCCCCO	RR00107620	2	[#8:1]=[#6:2]-[#6:3]	[#6:3]-[#6:2].[#8:1]	P09788	PF02913;PF01565				FALSE	FALSE	FALSE	Solyc02g022850.1	PF08031,PF01565	0.50472	0.0118924
M263T1547	M282T632	2.02	2.02	1.82077e-14	35169	10685	26751	MNXM9561	MNXM73875	linoleic_acid	linoleic_acid	VM_1120159	CCCCC/C=C\C/C=C/CCCCCCCC(=O)O	CCCCC/C=C\CCCCCCCCCCC(=O)O	RR00105945	4	[#6:1]-[#6:2]-,:[#6:3]=[#6:4]-,:[#6:5]-[#6:6]	[#6:1]-[#6:2]-[#6:3]-[#6:4]-[#6:5]-[#6:6]	Q9SZ42	PF10520				FALSE	FALSE	FALSE	Solyc07g064410.1	PF10520			0.51418	0.0101571
M473T1005	M473T1005	2.02	2.02	1.82077e-14	27009	5468	12655	MNXM33449	MNXM33332	linoleic_acid	linoleic_acid	VM_1120159	CCCCC/C=C\C/C=C/CCCCCCCC(=O)O	CCCCC/C=C\CCCCCCCCCCC(=O)O	RR00005101	2	[#6:1][#6:2]=[#6:3]-,:[#6:4]	[#6:1]-[#6:2]-[#6:3]-[#6:4]	Q8BGC4	PF08240;PF00107		50595		TRUE	FALSE	FALSE	Solyc02g069250.2	PF08240,PF00107	0.567726	0.00380724	0.567726	0.00380724
M263T1547	M285T651	2.02	2.02	1.82077e-14	23683	6567	11110	MNXM5398	MNXM5397	linoleic_acid	linoleic_acid	VM_1120159	CCCCC/C=C\C/C=C/CCCCCCCC(=O)O	CCCCC/C=C\CCCCCCCCCCC(=O)O	RR00191964	2	[#6:1][#6:2]=[#6:3]-,:[#6:4]	[#6:1]-[#6:2]-[#6:3]-[#6:4]	P17059	PF01593	K09845		R07517	FALSE	FALSE	TRUE	Solyc02g085250.2	PF01593	0.507935	0.0112772
M263T1547	M290T905	2.02	2.02	1.82077e-14	9747	7277	19367	MNXM5789	MNXM5919	linoleic_acid	linoleic_acid	VM_1120159	CCCCC/C=C\C/C=C/CCCCCCCC(=O)O	CCCCC/C=C\CCCCCCCCCCC(=O)O	RR00191964	2	[#6:1][#6:2]=[#6:3]-,:[#6:4]	[#6:1]-[#6:2]-[#6:3]-[#6:4]	P17059	PF01593	K09845		R07523	FALSE	FALSE	TRUE	Solyc02g085250.2	PF01593	0.507935	0.0112772
M473T1005	M470T650	2.02	2.02	1.82077e-14	3008	8394	21649	MNXM4292	MNXM8718	linoleic_acid	linoleic_acid	VM_1120159	CCCCC/C=C\C/C=C/CCCCCCCC(=O)O	CCCCC/C=C\CCCCCCCCCCC(=O)O	RR00177184	2	[#6:1][#6:2]=[#6:3]-,:[#6:4]	[#6:1]-[#6:2]-[#6:3]-[#6:4]	Q9RA05	PF00106				FALSE	FALSE	FALSE	Solyc06g054330.2	PF00106			0.5194	0.00929308
M473T1005	M470T650	2.02	2.02	1.82077e-14	26368	13981	22584	MNXM1109	MNXM5738	linoleic_acid	linoleic_acid	VM_1120159	CCCCC/C=C\C/C=C/CCCCCCCC(=O)O	CCCCC/C=C\CCCCCCCCCCC(=O)O	RR00191964	2	[#6:1][#6:2]=[#6:3]-,:[#6:4]	[#6:1]-[#6:2]-[#6:3]-[#6:4]	Q9ZV28	PF00067		33470		TRUE	FALSE	FALSE	Solyc01g096670.2	PF00067			0.625993	0.00106764
M263T1547	M251T775	2.02	2.02	1.82077e-14	19439	22983	21422	MNXM147743	MNXM147849	linoleic_acid	linoleic_acid	VM_1120159	CCCCC/C=C\C/C=C/CCCCCCCC(=O)O	CCCCC/C=C\CCCCCCCCCCC(=O)O	RR00191964	2	[#6:1][#6:2]=[#6:3]-,:[#6:4]	[#6:1]-[#6:2]-[#6:3]-[#6:4]	Q9LMI7	PF01756;PF00441;PF02770				FALSE	FALSE	FALSE	Solyc10g008110.2	PF00441,PF02770,PF01756			0.583998	0.00273311
M263T1547	M294T912	2.02	2.02	1.82077e-14	236	395	11991	MNXM147374	MNXM147840	linoleic_acid	linoleic_acid	VM_1120159	CCCCC/C=C\C/C=C/CCCCCCCC(=O)O	CCCCC/C=C\CCCCCCCCCCC(=O)O	RR00191964	2	[#6:1][#6:2]=[#6:3]-,:[#6:4]	[#6:1]-[#6:2]-[#6:3]-[#6:4]	Q9LMI7	PF01756;PF00441;PF02770				FALSE	FALSE	FALSE	Solyc10g008110.2	PF00441,PF02770,PF01756			0.581604	0.00287281
M330T805	M306T892	2.02	2.02	1.82077e-14	5884	24310	4174	MNXM147440	MNXM149030	linoleic_acid	linoleic_acid	VM_1120159	CCCCC/C=C\C/C=C/CCCCCCCC(=O)O	CCCCC/C=C\CCCCCCCCCCC(=O)O	RR00075712	2	[#6:1]-[#6:2]=[#6:3]-,:[#6:4]	[#6:1]-[#6:2]-[#6:3]-[#6:4]	A0A0A1GKA2	PF01593		46975		TRUE	FALSE	FALSE	Solyc01g079090.2	PF01593			-0.554496	0.00492498
M330T805	M307T892	2.02	2.02	1.82077e-14	28062	26660	11688	MNXM2957	MNXM6133	linoleic_acid	linoleic_acid	VM_1120159	CCCCC/C=C\C/C=C/CCCCCCCC(=O)O	CCCCC/C=C\CCCCCCCCCCC(=O)O	RR00075712	2	[#6:1]-[#6:2]=[#6:3]-,:[#6:4]	[#6:1]-[#6:2]-[#6:3]-[#6:4]	Q38893	PF01593				FALSE	FALSE	FALSE	Solyc01g079090.2	PF01593			-0.560183	0.00441473
M241T1547	M243T818	1.03	1.03	2.73115e-14	17626	12767	1161	MNXM4183	MNXM3848	linoleic_acid	linoleic_acid	VM_1590743	CCCCC/C=C\C/C=C/CCCCCCCC(=O)O	CCCCC/C=C\C/C=C/CCCCCCCC(N)O	RR00158531	4	[#6:1]-[#6:2]-[#6:3]=[#8:4]	[#6:1]-[#6:2]-[#6:3]-[#7].[#8:4]	Q556K4	PF01593	K00274		R04890	FALSE	FALSE	TRUE	Solyc02g085250.2	PF01593	0.51822	0.00948277
M508T485	M535T1027_1	15.99	16	0.01	17310	8516	961	MNXM164370	MNXM167880	linoleic_acid	linoleic_acid	VM_3527541	CCCCC/C=C\C/C=C/CCCCCCCC(=O)O	CCC(O)CC/C=C\C/C=C/CCCCCCCC(=O)O	RR00027146	2	[#6:1]-[#6:2]-[#6:3]	[#6:1]-[#6:2](-[#6:3])-[#8]	O24417	PF03171;PF14226				FALSE	FALSE	FALSE	Solyc07g043420.2	PF03171,PF14226	0.51584	0.00987544
M462T775	M473T1005	15.99	16	0.01	25108	9572	14875	MNXM1480	MNXM6800	linoleic_acid	linoleic_acid	VM_3527541	CCCCC/C=C\C/C=C/CCCCCCCC(=O)O	CCC(O)CC/C=C\C/C=C/CCCCCCCC(=O)O	RR00192571	2	[#6:1]-[#6:2]-[#6:3]	[#1:5].[#6:1]-[#6:2](-[#6:3])-[#8]	O24679	PF07992;PF14759				FALSE	FALSE	FALSE	Solyc06g007160.2	PF07992	-0.542248	0.00619364
M209T1547	M238T496	15.99	16	0.01	1162	18802	18886	MNXM398	MNXM1744	linoleic_acid	linoleic_acid	VM_3527541	CCCCC/C=C\C/C=C/CCCCCCCC(=O)O	CCC(O)CC/C=C\C/C=C/CCCCCCCC(=O)O	RR00014904	2	[#6:1]-[#6:2]	[#6:1]-[#6:2]-[#8]	Q9Y8G7	PF00667;PF00258;PF00175;PF00067				FALSE	FALSE	FALSE	Solyc11g030730.1	PF00067			0.551094	0.00525317
M515T804	M535T1027_1	15.99	16	0.01	1526	24862	5452	MNXM97388	MNXM97387	linoleic_acid	linoleic_acid	VM_3527541	CCCCC/C=C\C/C=C/CCCCCCCC(=O)O	CCC(O)CC/C=C\C/C=C/CCCCCCCC(=O)O	RR00125976	2	[#6:1]-[#6:2]-[#6:3]	[#6:1]-[#6:2](-[#6:3])-[#8].[#8]	Q6JTJ0	PF00067				FALSE	FALSE	FALSE	Solyc04g079660.2	PF00067	0.622113	0.001171
M361T817	M376T548	15.99	16	0.01	39471	14219	6302	MNXM9995	MNXM8104	linoleic_acid	linoleic_acid	VM_3527541	CCCCC/C=C\C/C=C/CCCCCCCC(=O)O	CCC(O)CC/C=C\C/C=C/CCCCCCCC(=O)O	RR00067355	2	[#6:1]-[#6:2]	[#6:1]-[#6:2]-[#8].[#8]	P21394	PF00970;PF00111;PF00175				FALSE	FALSE	FALSE	Solyc04g076380.2	PF00667,PF00175,PF00258	0.648991	0.000601492
M514T481	M535T1027_1	15.99	16	0.01	17613	13307	24060	MNXM10227	MNXM8153	linoleic_acid	linoleic_acid	VM_3527541	CCCCC/C=C\C/C=C/CCCCCCCC(=O)O	CCC(O)CC/C=C\C/C=C/CCCCCCCC(=O)O	RR00021367	2	[#6:1]-[#6:2]	[#6:1](-[#6:2])-[#8].[#8]	O52644	PF00970;PF00111;PF00175				FALSE	FALSE	FALSE	Solyc10g075160.1	PF00111	0.565791	0.00395593
M209T1397	M238T496	15.99	16	0.01	21535	9572	14875	MNXM1480	MNXM6800	linoleic_acid	linoleic_acid	VM_1751084	CCCCC/C=C\C/C=C/CCCCCCCC(=O)O	CCCCC/C=C\C/C=C/CCC(O)CCCCC(=O)O	RR00192571	2	[#6:1]-[#6:2]-[#6:3]	[#1:5].[#6:1]-[#6:2](-[#6:3])-[#8]	O24679	PF07992;PF14759				FALSE	FALSE	FALSE	Solyc09g065900.2	PF02852,PF07992			-0.569896	0.00364611
M635T910	M651T678	15.99	16	0.01	3770	6614	16656	MNXM2134	MNXM3375	linoleic_acid	linoleic_acid	VM_1751084	CCCCC/C=C\C/C=C/CCCCCCCC(=O)O	CCCCC/C=C\C/C=C/CCC(O)CCCCC(=O)O	RR00067355	2	[#6:1]-[#6:2]	[#6:1]-[#6:2]-[#8].[#8]	Q9ZW95	PF00067		47815		TRUE	FALSE	FALSE	Solyc12g045020.1	PF00067			0.635524	0.000846349
M444T1514	M462T635	15.99	16	0.01	35090	23650	23126	MNXM2845	MNXM3721	linoleic_acid	linoleic_acid	VM_1751084	CCCCC/C=C\C/C=C/CCCCCCCC(=O)O	CCCCC/C=C\C/C=C/CCC(O)CCCCC(=O)O	RR00021367	2	[#6:1]-[#6:2]	[#6:1](-[#6:2])-[#8].[#8]	Q9ZW95	PF00067		47819		TRUE	FALSE	FALSE	Solyc04g079640.2	PF00067			0.517035	0.00967666
M635T910	M651T678	15.99	16	0.01	6864	18741	26322	MNXM30751	MNXM30750	linoleic_acid	linoleic_acid	VM_8136162	CCCCC/C=C\C/C=C/CCCCCCCC(=O)O	CC(O)CCC/C=C\C/C=C/CCCCCCCC(=O)O	RR00014904	2	[#6:1]-[#6:2]	[#6:1]-[#6:2]-[#8]	E9QG08	PF00067				FALSE	FALSE	FALSE	Solyc12g042480.1	PF00067			0.596792	0.00208044
M635T910	M651T678	15.99	16	0.01	1314	18654	25936	MNXM3530	MNXM4475	linoleic_acid	linoleic_acid	VM_8136162	CCCCC/C=C\C/C=C/CCCCCCCC(=O)O	CC(O)CCC/C=C\C/C=C/CCCCCCCC(=O)O	RR00158898	2	[#6:1](-[#6:2])-[#6:3]	[#6:1](-[#6:2])(-[#6:3])-[#8]	Q9LTG0	PF12076;PF04116	K15746		R07572	FALSE	FALSE	TRUE	Solyc12g100270.1	PF12076,PF04116			0.655043	0.000513166
M635T910	M651T678	15.99	16	0.01	22826	24339	21725	MNXM2330	MNXM2785	linoleic_acid	linoleic_acid	VM_8136162	CCCCC/C=C\C/C=C/CCCCCCCC(=O)O	CC(O)CCC/C=C\C/C=C/CCCCCCCC(=O)O	RR00067355	2	[#6:1]-[#6:2]	[#6:1]-[#6:2]-[#8].[#8]	B9UJ98	PF00067				FALSE	FALSE	FALSE	Solyc12g045020.1	PF00067			0.635524	0.000846349
M209T1547	M238T496	15.99	16	0.01	27560	7538	7903	MNXM3685	MNXM3500	linoleic_acid	linoleic_acid	VM_8136162	CCCCC/C=C\C/C=C/CCCCCCCC(=O)O	CC(O)CCC/C=C\C/C=C/CCCCCCCC(=O)O	RR00067355	2	[#6:1]-[#6:2]	[#6:1]-[#6:2]-[#8].[#8]	P21394	PF00970;PF00111;PF00175	K15758		R05288	FALSE	FALSE	FALSE	Solyc03g005190.2	PF00111			-0.511211	0.0106775
M209T1547	M238T496	15.99	16	0.01	16487	24339	21725	MNXM2330	MNXM2785	linoleic_acid	linoleic_acid	VM_8136162	CCCCC/C=C\C/C=C/CCCCCCCC(=O)O	CC(O)CCC/C=C\C/C=C/CCCCCCCC(=O)O	RR00067355	2	[#6:1]-[#6:2]	[#6:1]-[#6:2]-[#8].[#8]	B9UJ98	PF00067				FALSE	FALSE	FALSE	Solyc03g026130.2	PF00067			0.537949	0.00669923
M514T481	M473T1005	15.99	16	0.01	33021	26252	8911	MNXM146122	MNXM56859	linoleic_acid	linoleic_acid	VM_8136162	CCCCC/C=C\C/C=C/CCCCCCCC(=O)O	CC(O)CCC/C=C\C/C=C/CCCCCCCC(=O)O	RR00021367	2	[#6:1]-[#6:2]	[#6:1](-[#6:2])-[#8].[#8]	E9RFT0	PF00970;PF00111;PF00175				FALSE	FALSE	FALSE	Solyc10g075160.1	PF00111	0.565791	0.00395593
M209T1547	M238T496	15.99	16	0.01	7816	20009	12270	MNXM62693	MNXM62692	linoleic_acid	linoleic_acid	VM_4648515	CCCCC/C=C\C/C=C/CCCCCCCC(=O)O	CCCCC/C(O)=C\C/C=C/CCCCCCCC(=O)O	RR00014904	2	[#6:1]-[#6:2]	[#6:1]-[#6:2]-[#8]	Q83WF5	PF00067				FALSE	FALSE	FALSE	Solyc10g007900.2	PF00067			0.644924	0.000667974
M209T1547	M238T496	15.99	16	0.01	38080	967	1550	MNXM1719	MNXM9838	linoleic_acid	linoleic_acid	VM_6314480	CCCCC/C=C\C/C=C/CCCCCCCC(=O)O	CCCCC/C=C(/O)C/C=C/CCCCCCCC(=O)O	RR00014904	2	[#6:1]-[#6:2]	[#6:1]-[#6:2]-[#8]	Q45692	PF00970;PF00111;PF00175	K14581		R05427	FALSE	FALSE	TRUE	Solyc08g083360.2	PF00111			-0.501984	0.0124375
M514T481	M473T1005	15.99	16	0.01	21260	53	22020	MNXM889	MNXM562	linoleic_acid	linoleic_acid	VM_6314480	CCCCC/C=C\C/C=C/CCCCCCCC(=O)O	CCCCC/C=C(/O)C/C=C/CCCCCCCC(=O)O	RR00021367	2	[#6:1]-[#6:2]	[#6:1](-[#6:2])-[#8].[#8]	P21394	PF00970;PF00111;PF00175				FALSE	FALSE	FALSE	Solyc10g075160.1	PF00111	0.565791	0.00395593
M651T678	M651T632	17.97	17.97	2.84217e-14	22711	1454	19869	MNXM2318	MNXM3133	linoleic_acid	linoleic_acid	VM_1042227	CCCCC/C=C\C/C=C/CCCCCCCC(=O)O	CCCCC/C=C\C/C=C/CCCCCCCC(=O)Cl	RR00196063	2	[#8:1]-[#6:2]-[#6:3]	[#6:3]-[#6:2]-[#17].[#8:1]	Q98C03	PF00561	K01563	25188	R05284	FALSE	FALSE	TRUE	Solyc08g083190.2	PF00561			0.503788	0.0120758
M529T714	M536T784	17.97	17.97	2.84217e-14	18566	11580	9584	MNXM5676	MNXM9511	linoleic_acid	linoleic_acid	VM_1042227	CCCCC/C=C\C/C=C/CCCCCCCC(=O)O	CCCCC/C=C\C/C=C/CCCCCCCC(=O)Cl	RR00026429	2	[#6:1]-[#6:2]-[#8:3]	[#6:1]-[#6:2]-[#17].[#8:3]	A1KLS7	PF00561	K01563		R05368	FALSE	FALSE	TRUE	Solyc07g032170.2	PF00561			0.535752	0.00697069
M508T647	M473T1005	15.99	16	0.01	25239	1804	23430	MNXM1295	MNXM3100	linoleic_acid	linoleic_acid	VM_3283580	CCCCC/C=C\C/C=C/CCCCCCCC(=O)O	CCCCC/C=C\C/C=C/CCCCC(O)CCC(=O)O	RR00125976	2	[#6:1]-[#6:2]-[#6:3]	[#6:1]-[#6:2](-[#6:3])-[#8].[#8]	Q8W4T9	PF00067	K12922	18952	R06308	TRUE	TRUE	TRUE	Solyc04g071800.2	PF00067	0.624858	0.00109702
M352T921	M514T481	162.05	162.05	0	41854	17251	12865	MNXM18781	MNXM18782	linoleic_acid	linoleic_acid	VM_5576415	CCCCC/C=C\C/C=C/CCCCCCCC(=O)O	CCCCC/C=C\C/C=C/CCCC(CCCC(=O)O)C1OC(CO)C(O)C(O)C1O	RR00029654	2	[#6:1]-[#6:2]-[#6:3]	[#6:1]-[#6:2](-[#6:3])-[#6]1-[#6](-[#8])-[#6](-[#8])-[#6](-[#6](-[#6]-[#8])-[#8]-1)-[#8].[#8]	Q8KHE4	PF00201				FALSE	FALSE	FALSE	Solyc04g016220.2	PF00201			0.703821	0.000124216
M342T826	M360T818	18.01	18.01	1.06581e-14	24357	24686	4327	MNXM1239	MNXM1608	linoleic_acid	linoleic_acid	VM_5466293	CCCCC/C=C\C/C=C/CCCCCCCC(=O)O	CCCCCCC(O)C/C=C/CCCCCCCC(=O)O	RR00164261	2	[#6:1][#6:2]=[#6:3]-,:[#6:4]	[#6:1]-[#6:2](-[#6:3]-[#6:4])-[#8]	P81291	PF00330		23695		TRUE	FALSE	FALSE	Solyc12g005860.1	PF00330,PF00694			0.504165	0.0120014
M301T764	M283T818	18.01	18.01	1.06581e-14	33192	113	2912	MNXM163953	MNXM164006	linoleic_acid	linoleic_acid	VM_5466293	CCCCC/C=C\C/C=C/CCCCCCCC(=O)O	CCCCCCC(O)C/C=C/CCCCCCCC(=O)O	RR00136923	2	[#6:1][#6:2]=[#6:3]-,:[#6:4]	[#6:1]-[#6:2]-[#6:3](-[#6:4])-[#8]	Q8BMS1	PF00725;PF02737;PF00378				FALSE	FALSE	FALSE	Solyc06g053670.1	PF00378	0.503221	0.0121885
M322T631	M329T717	18.01	18.01	1.06581e-14	9658	9246	7587	MNXM164159	MNXM35969	linoleic_acid	linoleic_acid	VM_5466293	CCCCC/C=C\C/C=C/CCCCCCCC(=O)O	CCCCCCC(O)C/C=C/CCCCCCCC(=O)O	RR00136923	2	[#6:1][#6:2]=[#6:3]-,:[#6:4]	[#6:1]-[#6:2]-[#6:3](-[#6:4])-[#8]	Q8BMS1	PF00725;PF02737;PF00378				FALSE	FALSE	FALSE	Solyc12g007170.1	PF00725,PF02737,PF00378			0.552686	0.00509739
M273T1237	M338T671	95.01	95.01	1.42109e-14	19333	26792	6316	MNXM69	MNXM55490	linoleic_acid	linoleic_acid	VM_3173706	CCCCC/C=C\C/C=C/CCCCCCCC(=O)O	CCCCC/C=C\C/C=C/CCCCCCCC(O)NCP(=O)(O)O	RR00063955	2	[#6:1]-[#6:2]=[#8:3]	[#6](-[#15](-[#8])(=[#8])-[#8])-[#7]-[#6:2]-[#6:1].[#8:3]=[#8]	Q88Q83	PF01266				FALSE	FALSE	FALSE	Solyc09g055910.2	PF01266			-0.525846	0.00831091
M269T757	M338T671	95.01	95.01	1.42109e-14	12741	26792	6316	MNXM69	MNXM55490	linoleic_acid	linoleic_acid	VM_3173706	CCCCC/C=C\C/C=C/CCCCCCCC(=O)O	CCCCC/C=C\C/C=C/CCCCCCCC(O)NCP(=O)(O)O	RR00053128	2	[#6:1]-[#6:2]=[#8:3]	[#6](-[#15](-[#8])(=[#8])-[#8])-[#7]-[#6:2]-[#6:1].[#8:3]	D2KI28	PF01266				FALSE	FALSE	FALSE	Solyc09g055910.2	PF01266			-0.525846	0.00831091
M277T882	M445T713	176.03	176.03	2.84217e-14	23071	19662	23026	MNXM162571	MNXM162328	linoleic_acid	linoleic_acid	VM_4312751	CCCCC/C=C\C/C=C/CCCCCCCC(=O)O	CCCCC/C=C\C/C=C/CCCCCCCC(=O)OC1OC(C(=O)O)C(O)C(O)C1O	RR00189274	2	[#6:1]-[#8:2]	[#6]1(=[#8]):[#7](-[#6]2-[#6](-[#8])-[#6](-[#8])-[#6](-[#6]-[#8]-[#15](-[#8]-[#15](-[#8])(=[#8])-[#8])(=[#8])-[#8])-[#8]-2):[#6]:[#6]:[#6](-[#8]):[#7]:1.[#8]-[#6](=[#8])-[#6]1-[#8]-[#6](-[#6](-[#8])-[#6](-[#8])-[#6]-1-[#8])-[#8:2]-[#6:1]	A0A0G2K618	PF01501				FALSE	FALSE	FALSE	Solyc02g087350.1	PF01501	0.706211	0.000115055
M241T1547	M283T818	42.01	42.01	7.10543e-15	33315	10980	9592	MNXM3866	MNXM4371	linoleic_acid	linoleic_acid	VM_6313972	CCCCC/C=C\C/C=C/CCCCCCCC(=O)O	CCCCC/C=C\C/C=C/CCCCCCCC(=O)OC(C)=O	RR00134988	2	[#8:1]-[#6:2]	[#8].[#8:1](-[#6:2])-[#6](-[#6])=[#8]	P10768	PF00756		12211		TRUE	FALSE	FALSE	Solyc04g016360.2	PF00756	0.53384	0.00721426
M229T276	M514T601	286.23	286.23	0	13268	20375	14064	MNXM89612	MNXM32719	linoleic_acid	linoleic_acid	VM_5839620	CCCCC/C=C\C/C=C/CCCCCCCC(=O)O	CCCCCC=CCC=CCC=CCC=CCCCC(=O)OC(=O)CCCCCCC/C=C/C/C=C\CCCCC	RR00169672	2	[#6:1](-[#8:2])-[#6:4]	[#6](-,:[#6]-,:[#6]=[#6]-,:[#6]-,:[#6]=[#6]-,:[#6]-[#6]-[#6]-[#6]-[#6])=[#6]-,:[#6]-,:[#6]=[#6]-,:[#6]-[#6]-[#6]-[#6](-[#8]-[#6:1]-[#6:4])=[#8].[#8:2]	Q1LZ86	PF00561		44731		TRUE	FALSE	FALSE	Solyc03g083010.2	PF00561	-0.524499	0.00850859
M189T676	M251T775	29.97	29.97	2.84217e-14	3983	21643	13796	MNXM4830	MNXM21947	linoleic_acid	linoleic_acid	VM_5723507	CCCCC/C=C\C/C=C/CCCCCCCC(=O)O	O=C(O)CCCC/C=C\C/C=C/CCCCCCCC(=O)O	RR00149958	2	[#6:1]-[#6:2]	[#6:1]-[#6:2](-[#8])=[#8].[#8].[#8]	Q7X7X4	PF00067	K16085		R09921	FALSE	FALSE	TRUE	Solyc04g011690.2	PF00067	0.664271	0.000400088
M604T1246	M651T632	43.99	43.99	7.10543e-15	29048	6319	11629	MNXM14357	MNXM36740	linoleic_acid	linoleic_acid	VM_6172345	CCCCC/C=C\C/C=C/CCCCCCCC(=O)O	CCC(CC/C=C\C/C=C/CCCCCCCC(=O)O)C(=O)O	RR00066140	2	[#6:1]-[#6:2]	[#6:1](-[#6:2])-[#6](-[#8])=[#8]	E0YCS2	PF12697				FALSE	FALSE	FALSE	Solyc02g065280.2	PF12697	-0.544433	0.0059492
M604T1246	M650T927	43.99	43.99	7.10543e-15	510	18711	687	MNXM35407	MNXM117602	linoleic_acid	linoleic_acid	VM_3914931	CCCCC/C=C\C/C=C/CCCCCCCC(=O)O	CCCCC/C=C\C/C=C/CCCCCCC(C(=O)O)C(=O)O	RR00066140	2	[#6:1]-[#6:2]	[#6:1](-[#6:2])-[#6](-[#8])=[#8]	E0YCS2	PF12697				FALSE	FALSE	FALSE	Solyc03g123390.2	PF12697			0.538221	0.00666623
M185T919	M189T676	-2.02	-2.02	1.82077e-14	22409	20007	11062	MNXM19698	MNXM19697	linoleic_acid	linoleic_acid	VM_8022748	CCCCC/C=C\C/C=C/CCCCCCCC(=O)O	CC=CCC/C=C\C/C=C/CCCCCCCC(=O)O	RR00122782	2	[#6:1](-[#6:2]-[#6:3])-[#6:6]	[#1:5].[#6:1](=[#6:2]-[#6:3])-[#6:6].[#7]=[#6](-[#8])-[#6]1-[#6]-[#6]=[#6]-[#7](-[#6]=1)-[#6]1-[#8]-[#6](-[#6]-[#8]-[#15](=[#8])(-[#8])-[#8]-[#15](=[#8])(-[#8])-[#8]-[#6]-[#6]2-[#6](-[#6](-[#8])-[#6](-[#8]-2)-[#7]2:[#6]3:[#6](:[#7]:[#6]:2):[#6](:[#7]:[#6]:[#7]:3)-[#7])-[#8])-[#6](-[#8])-[#6]-1-[#8]	P77258	PF00724				FALSE	FALSE	FALSE	Solyc10g086220.1	PF00724			0.661641	0.000429859
M473T1005	M470T650	-2.02	-2.02	1.82077e-14	17148	15853	19577	MNXM146022	MNXM145986	linoleic_acid	linoleic_acid	VM_8022748	CCCCC/C=C\C/C=C/CCCCCCCC(=O)O	CC=CCC/C=C\C/C=C/CCCCCCCC(=O)O	RR00163934	2	[#6:1]-[#6:2]-[#6:3]-[#6:4]	[#1:6].[#6:1][#6:2]=[#6:3]-,:[#6:4].[#7]1:[#6]:[#7]:[#6]2:[#7](-[#6]3-[#6](-[#8]-[#15](=[#8])(-[#8])-[#8])-[#6](-[#8])-[#6](-[#6]-[#8]-[#15](-[#8]-[#15](-[#8]-[#6]-[#6]4-[#8]-[#6](-[#7]5-[#6]=[#6]-[#6]-[#6](-[#6](=[#7])-[#8])=[#6]-5)-[#6](-[#6]-4-[#8])-[#8])(=[#8])-[#8])(=[#8])-[#8])-[#8]-3):[#6]:[#7]:[#6]:2:[#6]:1-[#7]	Q9N5Y2	PF02544;PF00240				FALSE	FALSE	FALSE	Solyc10g005560.2	PF00240			0.5187	0.00940526
M329T717	M345T1054	15.99	16	0.01	26608	26357	15558	MNXM23	MNXM392	linoleic_acid	linoleic_acid	VM_0379858	CCCCC/C=C\C/C=C/CCCCCCCC(=O)O	CCCCC/C=C\C/C(O)=C/CCCCCCCC(=O)O	RR00140912	2	[#6:1]-[#6:2]	[#8]-[#6:1]-[#6:2].[#8]-[#6](=[#8])-[#6](-[#6])-[#7]	Q56YA5	PF00266		22855	R00585	TRUE	FALSE	FALSE	Solyc05g055000.2	PF00266	-0.584985	0.00267724
M514T481	M473T1005	15.99	16	0.01	23815	532	12327	MNXM3300	MNXM3486	linoleic_acid	linoleic_acid	VM_0379858	CCCCC/C=C\C/C=C/CCCCCCCC(=O)O	CCCCC/C=C\C/C(O)=C/CCCCCCCC(=O)O	RR00021367	2	[#6:1]-[#6:2]	[#6:1](-[#6:2])-[#8].[#8]	P21394	PF00970;PF00111;PF00175	K15758		R05443	FALSE	FALSE	FALSE	Solyc10g075160.1	PF00111	0.565791	0.00395593
M522T650	M535T1027_1	15.99	16	0.01	29913	9454	20350	MNXM132	MNXM606	linoleic_acid	linoleic_acid	VM_0379858	CCCCC/C=C\C/C=C/CCCCCCCC(=O)O	CCCCC/C=C\C/C(O)=C/CCCCCCCC(=O)O	RR00130956	2	[#6:1]-[#6:2]	[#6:1]-[#6:2]-[#8].[#7]1:[#6]:[#7]:[#6]2:[#7](-[#6]3-[#6](-[#8]-[#15](=[#8])(-[#8])-[#8])-[#6](-[#8])-[#6](-[#6]-[#8]-[#15](-[#8]-[#15](-[#8]-[#6]-[#6]4-[#8]-[#6](-[#7]5-[#6]=[#6]-[#6]-[#6](-[#6](=[#7])-[#8])=[#6]-5)-[#6](-[#6]-4-[#8])-[#8])(=[#8])-[#8])(=[#8])-[#8])-[#8]-3):[#6]:[#7]:[#6]:2:[#6]:1-[#7]	Q97I09	PF02401;PF00575				FALSE	FALSE	FALSE	Solyc07g018360.2	PF00889,PF00575	-0.545965	0.00578263
M276T882	M285T651	18.01	18.01	1.06581e-14	785	22304	8680	MNXM145722	MNXM145725	linoleic_acid	linoleic_acid	VM_8047256	CCCCC/C=C\C/C=C/CCCCCCCC(=O)O	CCCCC/C=C\C/C=C/CCCCCCCC(O)(O)O	RR00025659	2	[#6:1]-[#6:2]=[#8:3]	[#6:1]-[#6:2](-[#8:3])-[#8]	E4QP00	PF05199;PF00732				FALSE	FALSE	FALSE	Solyc09g090350.2	PF00732,PF05199	0.633173	0.000896894
M331T919	M329T717	-0.98	-0.98	1.82077e-14	5285	10104	14272	MNXM244	MNXM162288	linoleic_acid	linoleic_acid	VM_6967439	CCCCC/C=C\C/C=C/CCCCCCCC(=O)O	CCCCC/C=C\C/C=C/CCCCCCC=C(N)O	RR00090401	2	[#6:1]-[#6:2]-[#6:3]=[#8:4]	[#6:1][#6:2]=[#6:3]-,:[#7].[#8:4]	A4VQH7	PF12146		34950		TRUE	FALSE	FALSE	Solyc08g066440.2	PF12146	0.575245	0.00327343
M515T804	M535T1027_1	15.99	16	0.01	14264	16407	24862	MNXM5939	MNXM97388	linoleic_acid	linoleic_acid	VM_9653268	CCCCC/C=C\C/C=C/CCCCCCCC(=O)O	CCCCC(O)/C=C\C/C=C/CCCCCCCC(=O)O	RR00125976	2	[#6:1]-[#6:2]-[#6:3]	[#6:1]-[#6:2](-[#6:3])-[#8].[#8]	Q6JD68	PF00067				FALSE	FALSE	FALSE	Solyc04g079660.2	PF00067	0.622113	0.001171
M209T1547	M238T496	15.99	16	0.01	11242	9454	20350	MNXM132	MNXM606	linoleic_acid	linoleic_acid	VM_9653268	CCCCC/C=C\C/C=C/CCCCCCCC(=O)O	CCCCC(O)/C=C\C/C=C/CCCCCCCC(=O)O	RR00059833	2	[#6:1]-[#6:2]	[#6:1]-[#6:2]-[#8].[#7]=[#6](-[#8])-[#6]1-[#6]-[#6]=[#6]-[#7](-[#6]=1)-[#6]1-[#8]-[#6](-[#6]-[#8]-[#15](=[#8])(-[#8])-[#8]-[#15](=[#8])(-[#8])-[#8]-[#6]-[#6]2-[#6](-[#6](-[#8])-[#6](-[#8]-2)-[#7]2:[#6]3:[#6](:[#7]:[#6]:2):[#6](:[#7]:[#6]:[#7]:3)-[#7])-[#8])-[#6](-[#8])-[#6]-1-[#8]	Q895G2	PF02401;PF00575				FALSE	FALSE	FALSE	Solyc07g018360.2	PF00889,PF00575			-0.538174	0.006672
M492T803	M473T1005	15.99	16	0.01	27644	1835	5682	MNXM3796	MNXM33191	linoleic_acid	linoleic_acid	VM_7564367	CCCCC/C=C\C/C=C/CCCCCCCC(=O)O	CCCC(O)C/C=C\C/C=C/CCCCCCCC(=O)O	RR00125976	2	[#6:1]-[#6:2]-[#6:3]	[#6:1]-[#6:2](-[#6:3])-[#8].[#8]	D3ZCW0	PF00067				FALSE	FALSE	FALSE	Solyc04g079660.2	PF00067	0.612189	0.00147529
M201T449	M238T496	15.99	16	0.01	14650	9454	20350	MNXM132	MNXM606	linoleic_acid	linoleic_acid	VM_8873118	CCCCC/C=C\C/C=C/CCCCCCCC(=O)O	O=C(O)CCCCCCC/C=C/C/C=C\CCCCCO	RR00119658	2	[#6:1]-[#6:2]	[#1:5].[#6:1]-[#6:2]-[#8]	Q8RI52	PF02401;PF00575	K03527		R08210	FALSE	FALSE	TRUE	Solyc07g018360.2	PF00889,PF00575			-0.538174	0.006672
M473T1005	M604T1246	146.06	146.06	0	32582	995	18212	MNXM6134	MNXM17815	linoleic_acid	linoleic_acid	VM_3301514	CCCCC/C=C\C/C=C/CCCCCCCC(=O)O	CCCCC/C=C\C/C=C/CCCCCCCC(=O)OC1OC(C)C(O)C(O)C1O	RR00144737	2	[#6:1]-[#8:2]	[#6]-[#6]1-[#6](-[#8])-[#6](-[#8])-[#6](-[#8])-[#6](-[#8]-1)-[#8:2]-[#6:1].[#8]-[#6]1:[#7]:[#6](=[#8]):[#7](:[#6]:[#6]:1)-[#6]1-[#8]-[#6](-[#6]-[#8]-[#15](=[#8])(-[#8])-[#8]-[#15](=[#8])(-[#8])-[#8])-[#6](-[#8])-[#6]-1-[#8]	Q8GVE3	PF00201				FALSE	FALSE	FALSE	Solyc05g053820.2	PF00201			0.673092	0.000312864
M209T1397	M368T718	146.06	146.06	0	37798	2685	23691	MNXM165056	MNXM165033	linoleic_acid	linoleic_acid	VM_3301514	CCCCC/C=C\C/C=C/CCCCCCCC(=O)O	CCCCC/C=C\C/C=C/CCCCCCCC(=O)OC1OC(C)C(O)C(O)C1O	RR00154485	2	[#6:1]-[#8:2]	[#8]-[#6]1:[#7]:[#6](=[#8]):[#7](:[#6]:[#6]:1-[#6])-[#6]1-[#8]-[#6](-[#6]-[#8]-[#15](=[#8])(-[#8])-[#8]-[#15](=[#8])(-[#8])-[#8])-[#6](-[#8])-[#6]-1.[#8]1-[#6](-[#6])-[#6](-[#8])-[#6](-[#8])-[#6](-[#8])-[#6]-1-[#8:2]-[#6:1]	P9WFR1	PF00201				FALSE	FALSE	FALSE	Solyc04g008310.1	PF00201			0.590731	0.00237084
M306T892	M331T919	-2.02	-2.02	1.82077e-14	39219	8541	563	MNXM10562	MNXM15489	linoleic_acid	linoleic_acid	VM_1430040	CCCCC/C=C\C/C=C/CCCCCCCC(=O)O	CCC=CC/C=C\C/C=C/CCCCCCCC(=O)O	RR00095673	2	[#6:1](-[#6:2]-[#6:3])-[#6:6]	[#6:1](=[#6:2]-[#6:3])-[#6:6].[#8]-[#8]	Q0PCD7	PF08031;PF01565	K15949	37794	R09335	TRUE	TRUE	TRUE	Solyc02g069690.1	PF08031,PF01565			0.552293	0.00513549
M300T668	M263T1547	-2.02	-2.02	1.82077e-14	14960	11688	26660	MNXM6133	MNXM2957	linoleic_acid	linoleic_acid	VM_1430040	CCCCC/C=C\C/C=C/CCCCCCCC(=O)O	CCC=CC/C=C\C/C=C/CCCCCCCC(=O)O	RR00108218	2	[#6:1]-[#6:2]-[#6:3]-[#6:4]	[#1:8].[#1:6].[#6:1]-[#6:2]=[#6:3]-,:[#6:4]	Q31N27	PF01593	K00514		R09658	FALSE	FALSE	TRUE	Solyc02g085250.2	PF01593			0.507935	0.0112772
M473T1005	M470T650	-2.02	-2.02	1.82077e-14	10586	13750	15679	MNXM18357	MNXM22122	linoleic_acid	linoleic_acid	VM_1957836	CCCCC/C=C\C/C=C/CCCCCCCC(=O)O	CCCC=C/C=C\C/C=C/CCCCCCCC(=O)O	RR00173282	2	[#6:1]-[#6:2]-[#6:3]-[#6:4]	[#1:6].[#6:1][#6:2]=[#6:3]-,:[#6:4].[#7]1:[#6]:[#7]:[#6]2:[#7](-[#6]3-[#6](-[#8]-[#15](=[#8])(-[#8])-[#8])-[#6](-[#8])-[#6](-[#6]-[#8]-[#15](-[#8]-[#15](-[#8]-[#6]-[#6]4-[#8]-[#6](-[#7]5-[#6]=[#6]-[#6]-[#6](-[#6](=[#7])-[#8])=[#6]-5)-[#6](-[#6]-4-[#8])-[#8])(=[#8])-[#8])(=[#8])-[#8])-[#8]-3):[#6]:[#7]:[#6]:2:[#6]:1-[#7]	Q9ZUC1	PF08240				FALSE	FALSE	FALSE	Solyc02g069250.2	PF08240,PF00107	0.567726	0.00380724
M233T448	M263T1547	-2.02	-2.02	1.82077e-14	17440	26161	23224	MNXM1338	MNXM3123	linoleic_acid	linoleic_acid	VM_1957836	CCCCC/C=C\C/C=C/CCCCCCCC(=O)O	CCCC=C/C=C\C/C=C/CCCCCCCC(=O)O	RR00060012	2	[#6:1]-[#6:2]-[#6:3]-[#6:4]	[#1:8].[#1:6].[#6:1][#6:2]=[#6:3]-,:[#6:4]	Q9JPB5	PF01593		30922		TRUE	FALSE	FALSE	Solyc02g085250.2	PF01593			0.507935	0.0112772
M473T1005	M470T650	-2.02	-2.02	1.82077e-14	39453	26109	20027	MNXM148324	MNXM148519	linoleic_acid	linoleic_acid	VM_7789142	CCCCC/C=C\C/C=C/CCCCCCCC(=O)O	CCCCC/C=C\C/C=C/CCCCC=CCC(=O)O	RR00163934	2	[#6:1]-[#6:2]-[#6:3]-[#6:4]	[#1:6].[#6:1][#6:2]=[#6:3]-,:[#6:4].[#7]1:[#6]:[#7]:[#6]2:[#7](-[#6]3-[#6](-[#8]-[#15](=[#8])(-[#8])-[#8])-[#6](-[#8])-[#6](-[#6]-[#8]-[#15](-[#8]-[#15](-[#8]-[#6]-[#6]4-[#8]-[#6](-[#7]5-[#6]=[#6]-[#6]-[#6](-[#6](=[#7])-[#8])=[#6]-5)-[#6](-[#6]-4-[#8])-[#8])(=[#8])-[#8])(=[#8])-[#8])-[#8]-3):[#6]:[#7]:[#6]:2:[#6]:1-[#7]	Q9N5Y2	PF02544;PF00240				FALSE	FALSE	FALSE	Solyc10g005560.2	PF00240			0.5187	0.00940526
M834T969	M830T1198	-2.02	-2.02	1.82077e-14	23524	8309	4078	MNXM101881	MNXM13937	linoleic_acid	linoleic_acid	VM_1501298	CCCCC/C=C\C/C=C/CCCCCCCC(=O)O	CCCCC/C=C\C/C=C/CCCC=CCCC(=O)O	RR00147135	2	[#6:1]-[#6:2]-[#6:3]	[#1:7].[#6:1]-[#6:2]=[#6:3].[#7]1:[#6]:[#7]:[#6]2:[#7](-[#6]3-[#6](-[#8]-[#15](=[#8])(-[#8])-[#8])-[#6](-[#8])-[#6](-[#6]-[#8]-[#15](-[#8]-[#15](-[#8]-[#6]-[#6]4-[#8]-[#6](-[#7]5-[#6]=[#6]-[#6]-[#6](-[#6](=[#7])-[#8])=[#6]-5)-[#6](-[#6]-4-[#8])-[#8])(=[#8])-[#8])(=[#8])-[#8])-[#8]-3):[#6]:[#7]:[#6]:2:[#6]:1-[#7]	Q9ZUC1	PF08240				FALSE	FALSE	FALSE	Solyc02g069250.2	PF08240,PF00107	-0.718676	7.62139e-05
M243T650	M315T694	72.06	72.06	0	27971	21168	21084	MNXM10151	MNXM9468	linoleic_acid	linoleic_acid	VM_8879626	CCCCC/C=C\C/C=C/CCCCCCCC(=O)O	C=CC(C)(O)C(CC/C=C\CCCCC)CCCCCCCC(=O)O	RR00158876	2	[#6:1]=[#6:2]-,:[#6:3]	[#6:1](-[#6:2]-[#6:3])-[#6](-[#8])(-[#6])-[#6]=[#6]	A0A1D6F9Y9	PF00067	K22640		R10562	FALSE	TRUE	TRUE	Solyc04g011690.2	PF00067	0.612012	0.00148128
M322T761	M478T602	144.08	144.08	2.84217e-14	14241	6661	19469	MNXM5629	MNXM7097	linoleic_acid	linoleic_acid	VM_0743284	CCCCC/C=C\C/C=C/CCCCCCCC(=O)O	CCCCC/C=C\C/C=C/CCCCCCCC(=O)OC1CC(OC)C(O)C(C)O1	RR00185390	2	[#8:1]-[#6:2]	[#8:1](-[#6:2])-[#6]1-[#8]-[#6](-[#6])-[#6](-[#8])-[#6](-[#8]-[#6])-[#6]-1.[#8]-[#6]1:[#7]:[#6](=[#8]):[#7](:[#6]:[#6]:1-[#6])-[#6]1-[#8]-[#6](-[#6]-[#8]-[#15](=[#8])(-[#8])-[#8]-[#15](=[#8])(-[#8])-[#8])-[#6](-[#8])-[#6]-1	Q9SMG6	PF00201	K14375		R06492	FALSE	FALSE	FALSE	Solyc01g107780.2	PF00201			0.692405	0.000177344
M322T761	M478T602	144.08	144.08	2.84217e-14	28057	13222	24023	MNXM7086	MNXM7087	linoleic_acid	linoleic_acid	VM_0743284	CCCCC/C=C\C/C=C/CCCCCCCC(=O)O	CCCCC/C=C\C/C=C/CCCCCCCC(=O)OC1CC(OC)C(O)C(C)O1	RR00185390	2	[#8:1]-[#6:2]	[#8:1](-[#6:2])-[#6]1-[#8]-[#6](-[#6])-[#6](-[#8])-[#6](-[#8]-[#6])-[#6]-1.[#8]-[#6]1:[#7]:[#6](=[#8]):[#7](:[#6]:[#6]:1-[#6])-[#6]1-[#8]-[#6](-[#6]-[#8]-[#15](=[#8])(-[#8])-[#8]-[#15](=[#8])(-[#8])-[#8])-[#6](-[#8])-[#6]-1	Q9ZQ94	PF00201	K14375		R06490	FALSE	FALSE	FALSE	Solyc02g091350.2	PF00201			-0.648308	0.000612245
M322T761	M478T602	144.08	144.08	2.84217e-14	9052	11503	17182	MNXM7092	MNXM7093	linoleic_acid	linoleic_acid	VM_0743284	CCCCC/C=C\C/C=C/CCCCCCCC(=O)O	CCCCC/C=C\C/C=C/CCCCCCCC(=O)OC1CC(OC)C(O)C(C)O1	RR00185390	2	[#8:1]-[#6:2]	[#8:1](-[#6:2])-[#6]1-[#8]-[#6](-[#6])-[#6](-[#8])-[#6](-[#8]-[#6])-[#6]-1.[#8]-[#6]1:[#7]:[#6](=[#8]):[#7](:[#6]:[#6]:1-[#6])-[#6]1-[#8]-[#6](-[#6]-[#8]-[#15](=[#8])(-[#8])-[#8]-[#15](=[#8])(-[#8])-[#8])-[#6](-[#8])-[#6]-1	Q9SMG6	PF00201	K14375		R06494	FALSE	FALSE	FALSE	Solyc04g008310.1	PF00201			0.581411	0.0028843
M322T761	M479T561	144.08	144.08	2.84217e-14	3391	3418	10360	MNXM5627	MNXM7095	linoleic_acid	linoleic_acid	VM_0743284	CCCCC/C=C\C/C=C/CCCCCCCC(=O)O	CCCCC/C=C\C/C=C/CCCCCCCC(=O)OC1CC(OC)C(O)C(C)O1	RR00185390	2	[#8:1]-[#6:2]	[#8:1](-[#6:2])-[#6]1-[#8]-[#6](-[#6])-[#6](-[#8])-[#6](-[#8]-[#6])-[#6]-1.[#8]-[#6]1:[#7]:[#6](=[#8]):[#7](:[#6]:[#6]:1-[#6])-[#6]1-[#8]-[#6](-[#6]-[#8]-[#15](=[#8])(-[#8])-[#8]-[#15](=[#8])(-[#8])-[#8])-[#6](-[#8])-[#6]-1	Q194P5	PF06722;PF00201	K14375		R06496	FALSE	FALSE	FALSE	Solyc11g010780.1	PF00201			-0.520096	0.00918262
M322T761	M478T602	144.08	144.08	2.84217e-14	17342	16759	24390	MNXM5628	MNXM7096	linoleic_acid	linoleic_acid	VM_0743284	CCCCC/C=C\C/C=C/CCCCCCCC(=O)O	CCCCC/C=C\C/C=C/CCCCCCCC(=O)OC1CC(OC)C(O)C(C)O1	RR00185390	2	[#8:1]-[#6:2]	[#8:1](-[#6:2])-[#6]1-[#8]-[#6](-[#6])-[#6](-[#8])-[#6](-[#8]-[#6])-[#6]-1.[#8]-[#6]1:[#7]:[#6](=[#8]):[#7](:[#6]:[#6]:1-[#6])-[#6]1-[#8]-[#6](-[#6]-[#8]-[#15](=[#8])(-[#8])-[#8]-[#15](=[#8])(-[#8])-[#8])-[#6](-[#8])-[#6]-1	Q9FIA0	PF00201	K14375		R06484	FALSE	FALSE	FALSE	Solyc09g098080.2	PF00201			0.66903	0.000350722
M322T761	M478T602	144.08	144.08	2.84217e-14	24563	22703	10767	MNXM7090	MNXM7091	linoleic_acid	linoleic_acid	VM_0743284	CCCCC/C=C\C/C=C/CCCCCCCC(=O)O	CCCCC/C=C\C/C=C/CCCCCCCC(=O)OC1CC(OC)C(O)C(C)O1	RR00185390	2	[#8:1]-[#6:2]	[#8:1](-[#6:2])-[#6]1-[#8]-[#6](-[#6])-[#6](-[#8])-[#6](-[#8]-[#6])-[#6]-1.[#8]-[#6]1:[#7]:[#6](=[#8]):[#7](:[#6]:[#6]:1-[#6])-[#6]1-[#8]-[#6](-[#6]-[#8]-[#15](=[#8])(-[#8])-[#8]-[#15](=[#8])(-[#8])-[#8])-[#6](-[#8])-[#6]-1	Q9FIA0	PF00201	K14375		R06486	FALSE	FALSE	FALSE	Solyc04g008310.1	PF00201			0.581411	0.0028843
M322T761	M479T561	144.08	144.08	2.84217e-14	35353	9470	6446	MNXM5626	MNXM7094	linoleic_acid	linoleic_acid	VM_0743284	CCCCC/C=C\C/C=C/CCCCCCCC(=O)O	CCCCC/C=C\C/C=C/CCCCCCCC(=O)OC1CC(OC)C(O)C(C)O1	RR00185390	2	[#8:1]-[#6:2]	[#8:1](-[#6:2])-[#6]1-[#8]-[#6](-[#6])-[#6](-[#8])-[#6](-[#8]-[#6])-[#6]-1.[#8]-[#6]1:[#7]:[#6](=[#8]):[#7](:[#6]:[#6]:1-[#6])-[#6]1-[#8]-[#6](-[#6]-[#8]-[#15](=[#8])(-[#8])-[#8]-[#15](=[#8])(-[#8])-[#8])-[#6](-[#8])-[#6]-1	Q9FIA0	PF00201	K14375		R06488	FALSE	FALSE	FALSE	Solyc05g053820.2	PF00201			0.506145	0.0116163
M328T929	M479T561	144.08	144.08	2.84217e-14	26315	9065	4821	MNXM7088	MNXM7089	linoleic_acid	linoleic_acid	VM_0743284	CCCCC/C=C\C/C=C/CCCCCCCC(=O)O	CCCCC/C=C\C/C=C/CCCCCCCC(=O)OC1CC(OC)C(O)C(C)O1	RR00185390	2	[#8:1]-[#6:2]	[#8:1](-[#6:2])-[#6]1-[#8]-[#6](-[#6])-[#6](-[#8])-[#6](-[#8]-[#6])-[#6]-1.[#8]-[#6]1:[#7]:[#6](=[#8]):[#7](:[#6]:[#6]:1-[#6])-[#6]1-[#8]-[#6](-[#6]-[#8]-[#15](=[#8])(-[#8])-[#8]-[#15](=[#8])(-[#8])-[#8])-[#6](-[#8])-[#6]-1	Q7XJ49	PF00201	K14375		R06498	FALSE	FALSE	FALSE	Solyc10g079350.1	PF00201	0.545342	0.00584987
M446T648	M468T649	13.98	13.98	1.77636e-14	29846	17367	6556	MNXM1483	MNXM3401	linoleic_acid	linoleic_acid	VM_9335742	CCCCC/C=C\C/C=C/CCCCCCCC(=O)O	CCCCC/C=C\C/C=C/CC(=O)CCCCCC(=O)O	RR00020781	2	[#6:1]-[#6:2]	[#6:1]-[#6:2]=[#8].[#8]	Q59723	PF00067		32638		TRUE	FALSE	FALSE	Solyc07g006140.2	PF00067	0.558151	0.00459164	0.653861	0.000529475
M238T496	M366T942	130.06	130.06	0	20340	13937	22596	MNXM10129	MNXM92604	linoleic_acid	linoleic_acid	VM_5823485	CCCCC/C=C\C/C=C/CCCCCCCC(=O)O	CCCCC/C=C\C/C=C/CCCCCCCC(=O)OC1CC(O)C(O)C(C)O1	RR00179453	2	[#6:1]-[#8:2]	[#6:1]-[#8:2]-[#6]1-[#8]-[#6](-[#6])-[#6](-[#8])-[#6](-[#8])-[#6]-1.[#8]-[#6]1:[#7]:[#6](=[#8]):[#7](:[#6]:[#6]:1-[#6])-[#6]1-[#8]-[#6](-[#6]-[#8]-[#15](=[#8])(-[#8])-[#8]-[#15](=[#8])(-[#8])-[#8])-[#6](-[#8])-[#6]-1	Q194P6	PF06722;PF00201	K15965		R09352	FALSE	TRUE	TRUE	Solyc02g091350.2	PF00201	-0.609967	0.001552
M274T1158	M273T712	-2.02	-2.02	1.82077e-14	7410	20798	15322	MNXM146245	MNXM146458	linoleic_acid	linoleic_acid	VM_1345674	CCCCC/C=C\C/C=C/CCCCCCCC(=O)O	CCCCC/C=C\C=CC=CCCCCCCC(=O)O	RR00003861	2	[#6:1]-[#6:2]-,:[#6:3]=[#6:4]-,:[#6:5]-[#6:6]	[#6:1][#6:2]=[#6:3]-[#6:4]=[#6:5]-,:[#6:6].[#8]	Q75PL7	PF00487		46447		TRUE	FALSE	FALSE	Solyc12g100260.1	PF00487,PF11960	0.884134	1.00948e-08
M307T892	M322T761	18.01	18.01	1.06581e-14	34333	21755	18313	MNXM97365	MNXM97393	linoleic_acid	linoleic_acid	VM_3995667	CCCCC/C=C\C/C=C/CCCCCCCC(=O)O	CCCCC/C=C\CCC(O)CCCCCCCC(=O)O	RR00136923	2	[#6:1][#6:2]=[#6:3]-,:[#6:4]	[#6:1]-[#6:2]-[#6:3](-[#6:4])-[#8]	Q6GNB5	PF04387				FALSE	FALSE	FALSE	Solyc04g014370.2	PF04387	0.590396	0.00238782
M307T892	M284T892	18.01	18.01	1.06581e-14	36107	16755	6607	MNXM145824	MNXM145829	linoleic_acid	linoleic_acid	VM_6314150	CCCCC/C=C\C/C=C/CCCCCCCC(=O)O	CCCCC/C=C\CC(O)CCCCCCCCC(=O)O	RR00136923	2	[#6:1][#6:2]=[#6:3]-,:[#6:4]	[#6:1]-[#6:2]-[#6:3](-[#6:4])-[#8]	Q6GNB5	PF04387				FALSE	FALSE	FALSE	Solyc04g014370.2	PF04387	0.590396	0.00238782	0.549633	0.00539968
M301T764	M282T632	18.01	18.01	1.06581e-14	31954	14092	898	MNXM163954	MNXM164007	linoleic_acid	linoleic_acid	VM_6314150	CCCCC/C=C\C/C=C/CCCCCCCC(=O)O	CCCCC/C=C\CC(O)CCCCCCCCC(=O)O	RR00136923	2	[#6:1][#6:2]=[#6:3]-,:[#6:4]	[#6:1]-[#6:2]-[#6:3](-[#6:4])-[#8]	Q8BMS1	PF00725;PF02737;PF00378				FALSE	FALSE	FALSE	Solyc06g053670.1	PF00378	0.503221	0.0121885
M307T892	M284T651	18.01	18.01	1.06581e-14	13152	8231	82	MNXM145987	MNXM146011	linoleic_acid	linoleic_acid	VM_6314150	CCCCC/C=C\C/C=C/CCCCCCCC(=O)O	CCCCC/C=C\CC(O)CCCCCCCCC(=O)O	RR00136923	2	[#6:1][#6:2]=[#6:3]-,:[#6:4]	[#6:1]-[#6:2]-[#6:3](-[#6:4])-[#8]	Q6GNB5	PF04387				FALSE	FALSE	FALSE	Solyc04g014370.2	PF04387	0.590396	0.00238782
M301T764	M284T892	18.01	18.01	1.06581e-14	4489	11006	8729	MNXM145823	MNXM145828	linoleic_acid	linoleic_acid	VM_6314150	CCCCC/C=C\C/C=C/CCCCCCCC(=O)O	CCCCC/C=C\CC(O)CCCCCCCCC(=O)O	RR00136923	2	[#6:1][#6:2]=[#6:3]-,:[#6:4]	[#6:1]-[#6:2]-[#6:3](-[#6:4])-[#8]	Q6GNB5	PF04387				FALSE	FALSE	FALSE	Solyc04g014370.2	PF04387			0.549633	0.00539968
M301T764	M284T892	18.01	18.01	1.06581e-14	30402	3298	16798	MNXM146680	MNXM164008	linoleic_acid	linoleic_acid	VM_6314150	CCCCC/C=C\C/C=C/CCCCCCCC(=O)O	CCCCC/C=C\CC(O)CCCCCCCCC(=O)O	RR00136923	2	[#6:1][#6:2]=[#6:3]-,:[#6:4]	[#6:1]-[#6:2]-[#6:3](-[#6:4])-[#8]	Q6GNB5	PF04387				FALSE	FALSE	FALSE	Solyc04g014370.2	PF04387			0.549633	0.00539968
M243T712	M243T818	2.02	2.01	0.01	12149	4685	26892	MNXM821	MNXM6396	dehydrocrepenynic_acid	dehydrocrepenynic_acid	VM_8562600	CCCC=CC#CCC=CCCCCCCCC(=O)O	CCCC=CC#CCC=CCCCCCCCC(O)O	RR00138139	16	[#6:1](=[#8:2])-[#6:3]-[#6:4]	[#6:1](-[#8:2])-[#6:3]-[#6:4]	F6Q9D4	PF08240;PF00107				FALSE	FALSE	FALSE	Solyc02g069250.2	PF08240,PF00107	0.560814	0.004361
M258T1128	M263T1547	2.02	2.01	0.01	6297	4685	26892	MNXM821	MNXM6396	dehydrocrepenynic_acid	dehydrocrepenynic_acid	VM_8562600	CCCC=CC#CCC=CCCCCCCCC(=O)O	CCCC=CC#CCC=CCCCCCCCC(O)O	RR00138144	16	[#6:1](=[#8:2])-[#6:3]-[#6:4]	[#6:1](-[#8:2])-[#6:3]-[#6:4]	P80175	PF08240;PF00107				FALSE	FALSE	FALSE	Solyc02g069250.2	PF08240,PF00107	0.54775	0.0055936
M242T1547	M243T712	2.02	2.01	0.01	21468	13045	16243	MNXM1017	MNXM3230	dehydrocrepenynic_acid	dehydrocrepenynic_acid	VM_8562600	CCCC=CC#CCC=CCCCCCCCC(=O)O	CCCC=CC#CCC=CCCCCCCCC(O)O	RR00054854	16	[#6:1](=[#8:2])-[#6:3]-[#6:4]-[#6:5]	[#6:1](-[#8:2])-[#6:3]-[#6:4]-[#6:5]	P07246	PF08240;PF00107				FALSE	FALSE	FALSE	Solyc02g069250.2	PF08240,PF00107			0.560814	0.004361
M242T1547	M243T712	2.02	2.01	0.01	2757	13045	16243	MNXM1017	MNXM3230	dehydrocrepenynic_acid	dehydrocrepenynic_acid	VM_8562600	CCCC=CC#CCC=CCCCCCCCC(=O)O	CCCC=CC#CCC=CCCCCCCCC(O)O	RR00054854	16	[#6:1](=[#8:2])-[#6:3]-[#6:4]-[#6:5]	[#6:1](-[#8:2])-[#6:3]-[#6:4]-[#6:5]	P07246	PF08240;PF00107				FALSE	FALSE	FALSE	Solyc02g069250.2	PF08240,PF00107			0.560814	0.004361
M242T1547	M243T712	2.02	2.01	0.01	42573	13045	16243	MNXM1017	MNXM3230	dehydrocrepenynic_acid	dehydrocrepenynic_acid	VM_8562600	CCCC=CC#CCC=CCCCCCCCC(=O)O	CCCC=CC#CCC=CCCCCCCCC(O)O	RR00054854	16	[#6:1](=[#8:2])-[#6:3]-[#6:4]-[#6:5]	[#6:1](-[#8:2])-[#6:3]-[#6:4]-[#6:5]	P27250	PF08240;PF00107				FALSE	FALSE	FALSE	Solyc02g069250.2	PF08240,PF00107			0.560814	0.004361
M242T1547	M243T712	2.02	2.01	0.01	29268	13045	16243	MNXM1017	MNXM3230	dehydrocrepenynic_acid	dehydrocrepenynic_acid	VM_8562600	CCCC=CC#CCC=CCCCCCCCC(=O)O	CCCC=CC#CCC=CCCCCCCCC(O)O	RR00054854	16	[#6:1](=[#8:2])-[#6:3]-[#6:4]-[#6:5]	[#6:1](-[#8:2])-[#6:3]-[#6:4]-[#6:5]	P27250	PF08240;PF00107				FALSE	FALSE	FALSE	Solyc02g069250.2	PF08240,PF00107			0.560814	0.004361
M258T1128	M263T1547	2.02	2.01	0.01	815	15034	1303	MNXM2705	MNXM2410	dehydrocrepenynic_acid	dehydrocrepenynic_acid	VM_8562600	CCCC=CC#CCC=CCCCCCCCC(=O)O	CCCC=CC#CCC=CCCCCCCCC(O)O	RR00164310	16	[#6:1](-[#6:2]-[#6:3]-[#6:4]-[#6:5])-[#6:15]-[#6:16]-[#6:17]=[#8:18]	[#6:1](-[#6:2]-[#6:3]-[#6:4]-[#6:5])-[#6:15]-[#6:16]-[#6:17]-[#8:18]	P46415	PF08240;PF00107				FALSE	FALSE	FALSE	Solyc12g014050.1	PF08240,PF13602	-0.573288	0.00340585
M508T647	M503T1547	2.02	2.01	0.01	12081	15034	1303	MNXM2705	MNXM2410	dehydrocrepenynic_acid	dehydrocrepenynic_acid	VM_8562600	CCCC=CC#CCC=CCCCCCCCC(=O)O	CCCC=CC#CCC=CCCCCCCCC(O)O	RR00164310	16	[#6:1](-[#6:2]-[#6:3]-[#6:4]-[#6:5])-[#6:15]-[#6:16]-[#6:17]=[#8:18]	[#6:1](-[#6:2]-[#6:3]-[#6:4]-[#6:5])-[#6:15]-[#6:16]-[#6:17]-[#8:18]	P46415	PF08240;PF00107		24623		TRUE	FALSE	FALSE	Solyc12g014050.1	PF08240,PF13602	-0.628485	0.00100545
M258T797	M263T1547	2.02	2.01	0.01	22184	25992	16299	MNXM145654	MNXM23846	dehydrocrepenynic_acid	dehydrocrepenynic_acid	VM_8562600	CCCC=CC#CCC=CCCCCCCCC(=O)O	CCCC=CC#CCC=CCCCCCCCC(O)O	RR00087542	16	[#6:1]-[#6:2]-[#6:3]-[#6:4]-[#6:5]-[#6:6]-[#6:7]-[#6:8]-[#6:9]=[#8:10]	[#6:1]-[#6:2]-[#6:3]-[#6:4]-[#6:5]-[#6:6]-[#6:7]-[#6:8]-[#6:9]-[#8:10]	Q9S746	PF05199;PF00732				FALSE	FALSE	FALSE	Solyc09g090350.2	PF00732,PF05199	0.660418	0.000444359
M258T797	M263T1547	2.02	2.01	0.01	25566	25992	16299	MNXM145654	MNXM23846	dehydrocrepenynic_acid	dehydrocrepenynic_acid	VM_8562600	CCCC=CC#CCC=CCCCCCCCC(=O)O	CCCC=CC#CCC=CCCCCCCCC(O)O	RR00087542	16	[#6:1]-[#6:2]-[#6:3]-[#6:4]-[#6:5]-[#6:6]-[#6:7]-[#6:8]-[#6:9]=[#8:10]	[#6:1]-[#6:2]-[#6:3]-[#6:4]-[#6:5]-[#6:6]-[#6:7]-[#6:8]-[#6:9]-[#8:10]	Q9S746	PF05199;PF00732				FALSE	FALSE	FALSE	Solyc09g090350.2	PF00732,PF05199	0.660418	0.000444359
M508T647	M503T1547	2.02	2.01	0.01	26494	22707	10947	MNXM6648	MNXM2459	dehydrocrepenynic_acid	dehydrocrepenynic_acid	VM_8562600	CCCC=CC#CCC=CCCCCCCCC(=O)O	CCCC=CC#CCC=CCCCCCCCC(O)O	RR00160687	16	[#6:1]-[#6:2]-[#6:3]-[#6:4]-[#6:5]-[#6:6]-[#6:7]-[#6:8]-[#6:9]=[#8:10]	[#6:1]-[#6:2]-[#6:3]-[#6:4]-[#6:5]-[#6:6]-[#6:7]-[#6:8]-[#6:9]-[#8:10]	Q9S746	PF05199;PF00732				FALSE	FALSE	FALSE	Solyc09g090350.2	PF00732,PF05199	0.558754	0.00453852
M508T647	M503T1547	2.02	2.01	0.01	21203	15522	27417	MNXM6762	MNXM6761	dehydrocrepenynic_acid	dehydrocrepenynic_acid	VM_8562600	CCCC=CC#CCC=CCCCCCCCC(=O)O	CCCC=CC#CCC=CCCCCCCCC(O)O	RR00160687	16	[#6:1]-[#6:2]-[#6:3]-[#6:4]-[#6:5]-[#6:6]-[#6:7]-[#6:8]-[#6:9]=[#8:10]	[#6:1]-[#6:2]-[#6:3]-[#6:4]-[#6:5]-[#6:6]-[#6:7]-[#6:8]-[#6:9]-[#8:10]	Q9S746	PF05199;PF00732				FALSE	FALSE	FALSE	Solyc09g090350.2	PF00732,PF05199	0.558754	0.00453852
M508T647	M503T1547	2.02	2.01	0.01	22577	22707	10947	MNXM6648	MNXM2459	dehydrocrepenynic_acid	dehydrocrepenynic_acid	VM_8562600	CCCC=CC#CCC=CCCCCCCCC(=O)O	CCCC=CC#CCC=CCCCCCCCC(O)O	RR00160687	16	[#6:1]-[#6:2]-[#6:3]-[#6:4]-[#6:5]-[#6:6]-[#6:7]-[#6:8]-[#6:9]=[#8:10]	[#6:1]-[#6:2]-[#6:3]-[#6:4]-[#6:5]-[#6:6]-[#6:7]-[#6:8]-[#6:9]-[#8:10]	Q9S746	PF05199;PF00732				FALSE	FALSE	FALSE	Solyc09g090350.2	PF00732,PF05199	0.558754	0.00453852
M508T647	M503T1547	2.02	2.01	0.01	9366	22707	10947	MNXM6648	MNXM2459	dehydrocrepenynic_acid	dehydrocrepenynic_acid	VM_8562600	CCCC=CC#CCC=CCCCCCCCC(=O)O	CCCC=CC#CCC=CCCCCCCCC(O)O	RR00087542	16	[#6:1]-[#6:2]-[#6:3]-[#6:4]-[#6:5]-[#6:6]-[#6:7]-[#6:8]-[#6:9]=[#8:10]	[#6:1]-[#6:2]-[#6:3]-[#6:4]-[#6:5]-[#6:6]-[#6:7]-[#6:8]-[#6:9]-[#8:10]	Q9S746	PF05199;PF00732	K15403		R09448	FALSE	FALSE	TRUE	Solyc09g090350.2	PF00732,PF05199	0.558754	0.00453852
M258T797	M263T1547	2.02	2.01	0.01	3553	15522	27417	MNXM6762	MNXM6761	dehydrocrepenynic_acid	dehydrocrepenynic_acid	VM_8562600	CCCC=CC#CCC=CCCCCCCCC(=O)O	CCCC=CC#CCC=CCCCCCCCC(O)O	RR00087542	16	[#6:1]-[#6:2]-[#6:3]-[#6:4]-[#6:5]-[#6:6]-[#6:7]-[#6:8]-[#6:9]=[#8:10]	[#6:1]-[#6:2]-[#6:3]-[#6:4]-[#6:5]-[#6:6]-[#6:7]-[#6:8]-[#6:9]-[#8:10]	Q9S746	PF05199;PF00732	K15403		R09456	FALSE	FALSE	TRUE	Solyc09g090350.2	PF00732,PF05199	0.660418	0.000444359
M258T797	M263T1547	2.02	2.01	0.01	2709	23407	9973	MNXM992	MNXM37636	dehydrocrepenynic_acid	dehydrocrepenynic_acid	VM_8562600	CCCC=CC#CCC=CCCCCCCCC(=O)O	CCCC=CC#CCC=CCCCCCCCC(O)O	RR00113561	6	[#6:1](=[#8:2])-[#6:3]-[#6:4]-[#6:5]	[#6:1](-[#8:2])-[#6:3]-[#6:4]-[#6:5]	B8BFL5	PF00248				FALSE	FALSE	FALSE	Solyc09g082720.2	PF00248	0.603196	0.00180705
M258T797	M263T1547	2.02	2.01	0.01	19062	23407	9973	MNXM992	MNXM37636	dehydrocrepenynic_acid	dehydrocrepenynic_acid	VM_8562600	CCCC=CC#CCC=CCCCCCCCC(=O)O	CCCC=CC#CCC=CCCCCCCCC(O)O	RR00113561	6	[#6:1](=[#8:2])-[#6:3]-[#6:4]-[#6:5]	[#6:1](-[#8:2])-[#6:3]-[#6:4]-[#6:5]	P07943	PF00248				FALSE	FALSE	FALSE	Solyc09g082720.2	PF00248	0.603196	0.00180705
M243T712	M243T712	2.02	2.01	0.01	13395	10759	25608	MNXM1057	MNXM8173	dehydrocrepenynic_acid	dehydrocrepenynic_acid	VM_8562600	CCCC=CC#CCC=CCCCCCCCC(=O)O	CCCC=CC#CCC=CCCCCCCCC(O)O	RR00136320	4	[#6:1](-[#6:2]=[#8:3])-[#6:5]	[#6:1](-[#6:2]-[#8:3])-[#6:5]	Q07264	PF08240;PF00107				FALSE	FALSE	FALSE	Solyc02g069250.2	PF08240,PF00107	0.560814	0.004361	0.560814	0.004361
M243T712	M242T1547	2.02	2.01	0.01	24528	10759	25608	MNXM1057	MNXM8173	dehydrocrepenynic_acid	dehydrocrepenynic_acid	VM_8562600	CCCC=CC#CCC=CCCCCCCCC(=O)O	CCCC=CC#CCC=CCCCCCCCC(O)O	RR00136320	4	[#6:1](-[#6:2]=[#8:3])-[#6:5]	[#6:1](-[#6:2]-[#8:3])-[#6:5]	Q07264	PF08240;PF00107				FALSE	FALSE	FALSE	Solyc02g069250.2	PF08240,PF00107	0.560814	0.004361
M243T712	M243T650	2.02	2.01	0.01	16508	7257	2930	MNXM479	MNXM4964	dehydrocrepenynic_acid	dehydrocrepenynic_acid	VM_8562600	CCCC=CC#CCC=CCCCCCCCC(=O)O	CCCC=CC#CCC=CCCCCCCCC(O)O	RR00038440	4	[#6:1](-[#6:2])-[#6:3]=[#8:4]	[#6:1](-[#6:2])-[#6:3]-[#8:4]	Q07264	PF08240;PF00107	K00055		R04304	FALSE	FALSE	FALSE	Solyc02g069250.2	PF08240,PF00107	0.560814	0.004361
M243T712	M242T1547	2.02	2.01	0.01	42552	7257	2930	MNXM479	MNXM4964	dehydrocrepenynic_acid	dehydrocrepenynic_acid	VM_8562600	CCCC=CC#CCC=CCCCCCCCC(=O)O	CCCC=CC#CCC=CCCCCCCCC(O)O	RR00038440	4	[#6:1](-[#6:2])-[#6:3]=[#8:4]	[#6:1](-[#6:2])-[#6:3]-[#8:4]	Q07264	PF08240;PF00107				FALSE	FALSE	FALSE	Solyc02g069250.2	PF08240,PF00107	0.560814	0.004361
M243T712	M242T1547	2.02	2.01	0.01	4911	22927	24734	MNXM473	MNXM2476	dehydrocrepenynic_acid	dehydrocrepenynic_acid	VM_8562600	CCCC=CC#CCC=CCCCCCCCC(=O)O	CCCC=CC#CCC=CCCCCCCCC(O)O	RR00147877	4	[#6:1](-[#6:2])-[#6:3]=[#8:4]	[#6:1](-[#6:2])-[#6:3]-[#8:4]	Q07264	PF08240;PF00107	K00055		R02611	FALSE	FALSE	FALSE	Solyc02g069250.2	PF08240,PF00107	0.560814	0.004361
M243T712	M242T1547	2.02	2.01	0.01	11439	22927	24734	MNXM473	MNXM2476	dehydrocrepenynic_acid	dehydrocrepenynic_acid	VM_8562600	CCCC=CC#CCC=CCCCCCCCC(=O)O	CCCC=CC#CCC=CCCCCCCCC(O)O	RR00147877	4	[#6:1](-[#6:2])-[#6:3]=[#8:4]	[#6:1](-[#6:2])-[#6:3]-[#8:4]	Q07264	PF08240;PF00107				FALSE	FALSE	FALSE	Solyc02g069250.2	PF08240,PF00107	0.560814	0.004361
M508T485	M503T1547	2.02	2.01	0.01	13245	25947	20067	MNXM361	MNXM353	dehydrocrepenynic_acid	dehydrocrepenynic_acid	VM_8562600	CCCC=CC#CCC=CCCCCCCCC(=O)O	CCCC=CC#CCC=CCCCCCCCC(O)O	RR00038440	4	[#6:1](-[#6:2])-[#6:3]=[#8:4]	[#6:1](-[#6:2])-[#6:3]-[#8:4]	P56429	PF01842;PF00742;PF03447		15760	R01773	TRUE	FALSE	FALSE	Solyc09g008350.2	PF01842	0.664123	0.000401717
M508T485	M503T1547	2.02	2.01	0.01	40167	25947	20067	MNXM361	MNXM353	dehydrocrepenynic_acid	dehydrocrepenynic_acid	VM_8562600	CCCC=CC#CCC=CCCCCCCCC(=O)O	CCCC=CC#CCC=CCCCCCCCC(O)O	RR00038440	4	[#6:1](-[#6:2])-[#6:3]=[#8:4]	[#6:1](-[#6:2])-[#6:3]-[#8:4]	P37142	PF00696;PF01842;PF13840;PF00742;PF03447		15764	R01775	TRUE	FALSE	FALSE	Solyc03g043950.2	PF00583,PF00696	0.566102	0.00393172
M242T1547	M243T650	2.02	2.01	0.01	18204	10104	6929	MNXM244	MNXM872	dehydrocrepenynic_acid	dehydrocrepenynic_acid	VM_8562600	CCCC=CC#CCC=CCCCCCCCC(=O)O	CCCC=CC#CCC=CCCCCCCCC(O)O	RR00147532	4	[#6:1]-[#6:2]-[#6:3]=[#8:4]	[#6:1]-[#6:2]-[#6:3]-[#8:4]	Q9P7B4	PF00106	K16066	26441	R09289	FALSE	FALSE	TRUE	Solyc01g094210.2	PF00106			0.54617	0.00576065
M243T650	M243T650	2.02	2.01	0.01	38786	10104	6929	MNXM244	MNXM872	dehydrocrepenynic_acid	dehydrocrepenynic_acid	VM_8562600	CCCC=CC#CCC=CCCCCCCCC(=O)O	CCCC=CC#CCC=CCCCCCCCC(O)O	RR00147532	4	[#6:1]-[#6:2]-[#6:3]=[#8:4]	[#6:1]-[#6:2]-[#6:3]-[#8:4]	Q9SUC0	PF14833;PF03446	K23146		R01608	FALSE	FALSE	TRUE	Solyc05g010260.2	PF00393,PF03446	0.570632	0.00359282	0.570632	0.00359282
M258T1128	M263T1547	2.02	2.01	0.01	39221	21010	22020	MNXM371	MNXM562	dehydrocrepenynic_acid	dehydrocrepenynic_acid	VM_8562600	CCCC=CC#CCC=CCCCCCCCC(=O)O	CCCC=CC#CCC=CCCCCCCCC(O)O	RR00116429	2	[#8:1]=[#6:2]-[#6:3]	[#8:1]-[#6:2]-[#6:3]	Q96XE0	PF08240;PF00107				FALSE	FALSE	FALSE	Solyc12g014050.1	PF08240,PF13602	-0.573288	0.00340585
M258T1128	M263T1547	2.02	2.01	0.01	3401	26178	17847	MNXM4972	MNXM4910	dehydrocrepenynic_acid	dehydrocrepenynic_acid	VM_8562600	CCCC=CC#CCC=CCCCCCCCC(=O)O	CCCC=CC#CCC=CCCCCCCCC(O)O	RR00128937	2	[#8:1]=[#6:2]-[#6:3]	[#8:1]-[#6:2]-[#6:3]	Q9SK87	PF08240;PF00107	K00121		R06927	FALSE	FALSE	TRUE	Solyc06g072160.2	PF08240,PF00107			0.505985	0.0116472
M258T1128	M263T1547	2.02	2.01	0.01	31700	9926	24060	MNXM8151	MNXM8153	dehydrocrepenynic_acid	dehydrocrepenynic_acid	VM_8562600	CCCC=CC#CCC=CCCCCCCCC(=O)O	CCCC=CC#CCC=CCCCCCCCC(O)O	RR00128937	2	[#8:1]=[#6:2]-[#6:3]	[#8:1]-[#6:2]-[#6:3]	P27250	PF08240;PF00107				FALSE	FALSE	FALSE	Solyc06g072160.2	PF08240,PF00107			0.505985	0.0116472
M258T1128	M263T1547	2.02	2.01	0.01	24051	16890	20678	MNXM858	MNXM880	dehydrocrepenynic_acid	dehydrocrepenynic_acid	VM_8562600	CCCC=CC#CCC=CCCCCCCCC(=O)O	CCCC=CC#CCC=CCCCCCCCC(O)O	RR00116429	2	[#8:1]=[#6:2]-[#6:3]	[#8:1]-[#6:2]-[#6:3]	Q9SJ10	PF08240;PF00107	K00083	22447	R02593	FALSE	FALSE	TRUE	Solyc06g072160.2	PF08240,PF00107			0.505985	0.0116472
M258T1128	M263T1547	2.02	2.01	0.01	38054	9926	24060	MNXM8151	MNXM8153	dehydrocrepenynic_acid	dehydrocrepenynic_acid	VM_8562600	CCCC=CC#CCC=CCCCCCCCC(=O)O	CCCC=CC#CCC=CCCCCCCCC(O)O	RR00116429	2	[#8:1]=[#6:2]-[#6:3]	[#8:1]-[#6:2]-[#6:3]	P27250	PF08240;PF00107				FALSE	FALSE	FALSE	Solyc06g072160.2	PF08240,PF00107			0.505985	0.0116472
M258T1128	M263T1547	2.02	2.01	0.01	37759	9926	24060	MNXM8151	MNXM8153	dehydrocrepenynic_acid	dehydrocrepenynic_acid	VM_8562600	CCCC=CC#CCC=CCCCCCCCC(=O)O	CCCC=CC#CCC=CCCCCCCCC(O)O	RR00116429	2	[#8:1]=[#6:2]-[#6:3]	[#8:1]-[#6:2]-[#6:3]	P27250	PF08240;PF00107				FALSE	FALSE	FALSE	Solyc06g072160.2	PF08240,PF00107			0.505985	0.0116472
M258T1128	M263T1547	2.02	2.01	0.01	1399	16410	21328	MNXM6361	MNXM5475	dehydrocrepenynic_acid	dehydrocrepenynic_acid	VM_8562600	CCCC=CC#CCC=CCCCCCCCC(=O)O	CCCC=CC#CCC=CCCCCCCCC(O)O	RR00128937	2	[#8:1]=[#6:2]-[#6:3]	[#8:1]-[#6:2]-[#6:3]	Q07264	PF08240;PF00107	K00055		R05348	FALSE	FALSE	FALSE	Solyc06g072160.2	PF08240,PF00107			0.505985	0.0116472
M258T1128	M263T1547	2.02	2.01	0.01	34368	21010	22020	MNXM371	MNXM562	dehydrocrepenynic_acid	dehydrocrepenynic_acid	VM_8562600	CCCC=CC#CCC=CCCCCCCCC(=O)O	CCCC=CC#CCC=CCCCCCCCC(O)O	RR00128937	2	[#8:1]=[#6:2]-[#6:3]	[#8:1]-[#6:2]-[#6:3]	P39849	PF08240;PF00107				FALSE	FALSE	FALSE	Solyc06g072160.2	PF08240,PF00107			0.505985	0.0116472
M258T1128	M263T1547	2.02	2.01	0.01	16477	20174	16167	MNXM909	MNXM90191	dehydrocrepenynic_acid	dehydrocrepenynic_acid	VM_8562600	CCCC=CC#CCC=CCCCCCCCC(=O)O	CCCC=CC#CCC=CCCCCCCCC(O)O	RR00128937	2	[#8:1]=[#6:2]-[#6:3]	[#8:1]-[#6:2]-[#6:3]	P27250	PF08240;PF00107				FALSE	FALSE	FALSE	Solyc06g072160.2	PF08240,PF00107			0.505985	0.0116472
M258T1128	M263T1547	2.02	2.01	0.01	25343	21010	22020	MNXM371	MNXM562	dehydrocrepenynic_acid	dehydrocrepenynic_acid	VM_8562600	CCCC=CC#CCC=CCCCCCCCC(=O)O	CCCC=CC#CCC=CCCCCCCCC(O)O	RR00128937	2	[#8:1]=[#6:2]-[#6:3]	[#8:1]-[#6:2]-[#6:3]	P39849	PF08240;PF00107	K00055		R01763	FALSE	FALSE	FALSE	Solyc06g072160.2	PF08240,PF00107			0.505985	0.0116472
M258T797	M263T1547	2.02	2.01	0.01	30426	9877	12420	MNXM10320	MNXM9777	dehydrocrepenynic_acid	dehydrocrepenynic_acid	VM_8562600	CCCC=CC#CCC=CCCCCCCCC(=O)O	CCCC=CC#CCC=CCCCCCCCC(O)O	RR00116429	2	[#8:1]=[#6:2]-[#6:3]	[#8:1]-[#6:2]-[#6:3]	E4QP00	PF05199;PF00732				FALSE	FALSE	FALSE	Solyc09g090350.2	PF00732,PF05199	0.660418	0.000444359
M258T797	M263T1547	2.02	2.01	0.01	11923	9877	12420	MNXM10320	MNXM9777	dehydrocrepenynic_acid	dehydrocrepenynic_acid	VM_8562600	CCCC=CC#CCC=CCCCCCCCC(=O)O	CCCC=CC#CCC=CCCCCCCCC(O)O	RR00128937	2	[#8:1]=[#6:2]-[#6:3]	[#8:1]-[#6:2]-[#6:3]	E4QP00	PF05199;PF00732				FALSE	FALSE	FALSE	Solyc09g090350.2	PF00732,PF05199	0.660418	0.000444359
M830T1198	M834T969	2.02	2.01	0.01	28139	14820	20587	MNXM4534	MNXM2944	dehydrocrepenynic_acid	dehydrocrepenynic_acid	VM_8562600	CCCC=CC#CCC=CCCCCCCCC(=O)O	CCCC=CC#CCC=CCCCCCCCC(O)O	RR00148631	2	[#6:1](=[#8:2])-[#6:3]	[#6:1](-[#8:2])-[#6:3]	P30359	PF08240;PF00107	K00083		R07437	FALSE	FALSE	TRUE	Solyc02g069250.2	PF08240,PF00107			-0.718676	7.62139e-05
M830T1198	M834T969	2.02	2.01	0.01	8136	8287	17521	MNXM2283	MNXM2865	dehydrocrepenynic_acid	dehydrocrepenynic_acid	VM_8562600	CCCC=CC#CCC=CCCCCCCCC(=O)O	CCCC=CC#CCC=CCCCCCCCC(O)O	RR00148631	2	[#6:1](=[#8:2])-[#6:3]	[#6:1](-[#8:2])-[#6:3]	O24562	PF08240;PF00107	K00083		R03918	FALSE	FALSE	TRUE	Solyc06g072160.2	PF08240,PF00107			-0.513997	0.0101887
M830T1198	M834T969	2.02	2.01	0.01	7095	24693	11580	MNXM6216	MNXM5676	dehydrocrepenynic_acid	dehydrocrepenynic_acid	VM_8562600	CCCC=CC#CCC=CCCCCCCCC(=O)O	CCCC=CC#CCC=CCCCCCCCC(O)O	RR00076698	2	[#6:1](=[#8:2])-[#6:3]	[#6:1](-[#8:2])-[#6:3]	F1S0C1	PF08240;PF00107	K00121		R05234	FALSE	FALSE	TRUE	Solyc06g072160.2	PF08240,PF00107			-0.513997	0.0101887
M830T1198	M834T969	2.02	2.01	0.01	25133	7928	6302	MNXM8103	MNXM8104	dehydrocrepenynic_acid	dehydrocrepenynic_acid	VM_8562600	CCCC=CC#CCC=CCCCCCCCC(=O)O	CCCC=CC#CCC=CCCCCCCCC(O)O	RR00076698	2	[#6:1](=[#8:2])-[#6:3]	[#6:1](-[#8:2])-[#6:3]	P39849	PF08240;PF00107				FALSE	FALSE	FALSE	Solyc11g030720.1	PF16884,PF00107			-0.538622	0.00661794
M830T1198	M834T969	2.02	2.01	0.01	30676	20564	12112	MNXM14442	MNXM2712	dehydrocrepenynic_acid	dehydrocrepenynic_acid	VM_8562600	CCCC=CC#CCC=CCCCCCCCC(=O)O	CCCC=CC#CCC=CCCCCCCCC(O)O	RR00076698	2	[#6:1](=[#8:2])-[#6:3]	[#6:1](-[#8:2])-[#6:3]	Q07264	PF08240;PF00107				FALSE	FALSE	FALSE	Solyc11g030720.1	PF16884,PF00107			-0.538622	0.00661794
M830T1198	M834T969	2.02	2.01	0.01	33254	7928	6302	MNXM8103	MNXM8104	dehydrocrepenynic_acid	dehydrocrepenynic_acid	VM_8562600	CCCC=CC#CCC=CCCCCCCCC(=O)O	CCCC=CC#CCC=CCCCCCCCC(O)O	RR00076698	2	[#6:1](=[#8:2])-[#6:3]	[#6:1](-[#8:2])-[#6:3]	P39849	PF08240;PF00107				FALSE	FALSE	FALSE	Solyc11g030720.1	PF16884,PF00107			-0.538622	0.00661794
M243T650	M243T712	2.02	2.01	0.01	43183	12576	3848	MNXM5189	MNXM5188	dehydrocrepenynic_acid	dehydrocrepenynic_acid	VM_8562600	CCCC=CC#CCC=CCCCCCCCC(=O)O	CCCC=CC#CCC=CCCCCCCCC(O)O	RR00076698	2	[#6:1](=[#8:2])-[#6:3]	[#6:1](-[#8:2])-[#6:3]	Q07264	PF08240;PF00107				FALSE	FALSE	FALSE	Solyc02g069250.2	PF08240,PF00107			0.560814	0.004361
M243T650	M243T712	2.02	2.01	0.01	2419	12576	3848	MNXM5189	MNXM5188	dehydrocrepenynic_acid	dehydrocrepenynic_acid	VM_8562600	CCCC=CC#CCC=CCCCCCCCC(=O)O	CCCC=CC#CCC=CCCCCCCCC(O)O	RR00076698	2	[#6:1](=[#8:2])-[#6:3]	[#6:1](-[#8:2])-[#6:3]	Q07264	PF08240;PF00107				FALSE	FALSE	FALSE	Solyc02g069250.2	PF08240,PF00107			0.560814	0.004361
M243T650	M243T712	2.02	2.01	0.01	19214	2999	21226	MNXM2604	MNXM5476	dehydrocrepenynic_acid	dehydrocrepenynic_acid	VM_8562600	CCCC=CC#CCC=CCCCCCCCC(=O)O	CCCC=CC#CCC=CCCCCCCCC(O)O	RR00076698	2	[#6:1](=[#8:2])-[#6:3]	[#6:1](-[#8:2])-[#6:3]	Q07264	PF08240;PF00107				FALSE	FALSE	FALSE	Solyc02g069250.2	PF08240,PF00107			0.560814	0.004361
M243T650	M243T712	2.02	2.01	0.01	31722	2999	21226	MNXM2604	MNXM5476	dehydrocrepenynic_acid	dehydrocrepenynic_acid	VM_8562600	CCCC=CC#CCC=CCCCCCCCC(=O)O	CCCC=CC#CCC=CCCCCCCCC(O)O	RR00076698	2	[#6:1](=[#8:2])-[#6:3]	[#6:1](-[#8:2])-[#6:3]	Q07264	PF08240;PF00107				FALSE	FALSE	FALSE	Solyc02g069250.2	PF08240,PF00107			0.560814	0.004361
M243T650	M243T712	2.02	2.01	0.01	40118	21374	7903	MNXM4077	MNXM3500	dehydrocrepenynic_acid	dehydrocrepenynic_acid	VM_8562600	CCCC=CC#CCC=CCCCCCCCC(=O)O	CCCC=CC#CCC=CCCCCCCCC(O)O	RR00076698	2	[#6:1](=[#8:2])-[#6:3]	[#6:1](-[#8:2])-[#6:3]	P39849	PF08240;PF00107				FALSE	FALSE	FALSE	Solyc02g069250.2	PF08240,PF00107			0.560814	0.004361
M243T650	M243T712	2.02	2.01	0.01	18908	21374	7903	MNXM4077	MNXM3500	dehydrocrepenynic_acid	dehydrocrepenynic_acid	VM_8562600	CCCC=CC#CCC=CCCCCCCCC(=O)O	CCCC=CC#CCC=CCCCCCCCC(O)O	RR00076698	2	[#6:1](=[#8:2])-[#6:3]	[#6:1](-[#8:2])-[#6:3]	P39849	PF08240;PF00107	K00055		R05282	FALSE	FALSE	FALSE	Solyc02g069250.2	PF08240,PF00107			0.560814	0.004361
M830T1198	M834T969	2.02	2.01	0.01	41136	24195	20375	MNXM435	MNXM89612	dehydrocrepenynic_acid	dehydrocrepenynic_acid	VM_8562600	CCCC=CC#CCC=CCCCCCCCC(=O)O	CCCC=CC#CCC=CCCCCCCCC(O)O	RR00148631	2	[#6:1](=[#8:2])-[#6:3]	[#6:1](-[#8:2])-[#6:3]	P80276	PF00248	K00011		R01036	FALSE	FALSE	TRUE	Solyc09g082720.2	PF00248	0.529515	0.00779147
M830T1198	M834T969	2.02	2.01	0.01	2465	24195	20375	MNXM435	MNXM89612	dehydrocrepenynic_acid	dehydrocrepenynic_acid	VM_8562600	CCCC=CC#CCC=CCCCCCCCC(=O)O	CCCC=CC#CCC=CCCCCCCCC(O)O	RR00148631	2	[#6:1](=[#8:2])-[#6:3]	[#6:1](-[#8:2])-[#6:3]	Q0GYU5	PF00248		23595	R01041	TRUE	FALSE	FALSE	Solyc09g082720.2	PF00248	0.529515	0.00779147
M830T1198	M834T969	2.02	2.01	0.01	18530	26138	20375	MNXM7478	MNXM89612	dehydrocrepenynic_acid	dehydrocrepenynic_acid	VM_8562600	CCCC=CC#CCC=CCCCCCCCC(=O)O	CCCC=CC#CCC=CCCCCCCCC(O)O	RR00148631	2	[#6:1](=[#8:2])-[#6:3]	[#6:1](-[#8:2])-[#6:3]	Q0GYU5	PF00248		38114		TRUE	FALSE	FALSE	Solyc09g082720.2	PF00248	0.529515	0.00779147
M830T1198	M834T969	2.02	2.01	0.01	20892	4711	20375	MNXM8672	MNXM89612	dehydrocrepenynic_acid	dehydrocrepenynic_acid	VM_8562600	CCCC=CC#CCC=CCCCCCCCC(=O)O	CCCC=CC#CCC=CCCCCCCCC(O)O	RR00148631	2	[#6:1](=[#8:2])-[#6:3]	[#6:1](-[#8:2])-[#6:3]	Q0GYU5	PF00248				FALSE	FALSE	FALSE	Solyc09g082720.2	PF00248	0.529515	0.00779147
M830T1198	M834T969	2.02	2.01	0.01	8917	4711	20375	MNXM8672	MNXM89612	dehydrocrepenynic_acid	dehydrocrepenynic_acid	VM_8562600	CCCC=CC#CCC=CCCCCCCCC(=O)O	CCCC=CC#CCC=CCCCCCCCC(O)O	RR00148631	2	[#6:1](=[#8:2])-[#6:3]	[#6:1](-[#8:2])-[#6:3]	Q0GYU5	PF00248				FALSE	FALSE	FALSE	Solyc09g082720.2	PF00248	0.529515	0.00779147
M508T485	M503T1547	2.02	2.01	0.01	5682	26792	16868	MNXM69	MNXM222	dehydrocrepenynic_acid	dehydrocrepenynic_acid	VM_8562600	CCCC=CC#CCC=CCCCCCCCC(=O)O	CCCC=CC#CCC=CCCCCCCCC(O)O	RR00004463	2	[#6:1]-[#6:2]=[#8:3]	[#6:1]-[#6:2]-[#8:3]	Q1CD80	PF00389;PF02826	K00090	10995	R00465	TRUE	FALSE	TRUE	Solyc02g086880.2	PF00389,PF02826	0.502587	0.0123155
M508T485	M503T1547	2.02	2.01	0.01	40634	26792	16868	MNXM69	MNXM222	dehydrocrepenynic_acid	dehydrocrepenynic_acid	VM_8562600	CCCC=CC#CCC=CCCCCCCCC(=O)O	CCCC=CC#CCC=CCCCCCCCC(O)O	RR00004463	2	[#6:1]-[#6:2]=[#8:3]	[#6:1]-[#6:2]-[#8:3]	O58320	PF00389;PF02826	K00015	18232	R00717	TRUE	FALSE	TRUE	Solyc02g086880.2	PF00389,PF02826	0.502587	0.0123155
M243T650	M242T1547	2.02	2.01	0.01	39915	13046	25564	MNXM162841	MNXM162842	dehydrocrepenynic_acid	dehydrocrepenynic_acid	VM_8562600	CCCC=CC#CCC=CCCCCCCCC(=O)O	CCCC=CC#CCC=CCCCCCCCC(O)O	RR00161249	2	[#6:1]-[#6:2]=[#8:3]	[#6:1]-[#6:2]-[#8:3]	O94142	PF00067	K21292		R06292	FALSE	TRUE	TRUE	Solyc07g006140.2	PF00067	0.603942	0.0017773
M243T818	M243T650	2.02	2.01	0.01	18184	11051	22721	MNXM145955	MNXM145956	dehydrocrepenynic_acid	dehydrocrepenynic_acid	VM_8562600	CCCC=CC#CCC=CCCCCCCCC(=O)O	CCCC=CC#CCC=CCCCCCCCC(O)O	RR00161249	2	[#6:1]-[#6:2]=[#8:3]	[#6:1]-[#6:2]-[#8:3]	Q9DBG1	PF00067		46435		TRUE	FALSE	FALSE	Solyc01g008110.2	PF00067			0.53158	0.00751128
M243T818	M243T650	2.02	2.01	0.01	5992	8742	800	MNXM3999	MNXM3993	dehydrocrepenynic_acid	dehydrocrepenynic_acid	VM_8562600	CCCC=CC#CCC=CCCCCCCCC(=O)O	CCCC=CC#CCC=CCCCCCCCC(O)O	RR00161249	2	[#6:1]-[#6:2]=[#8:3]	[#6:1]-[#6:2]-[#8:3]	O23762	PF03171;PF14226				FALSE	FALSE	FALSE	Solyc02g071380.2	PF03171,PF14226			0.517004	0.00968179
M243T818	M243T650	2.02	2.01	0.01	2861	13226	6373	MNXM149315	MNXM36946	dehydrocrepenynic_acid	dehydrocrepenynic_acid	VM_8562600	CCCC=CC#CCC=CCCCCCCCC(=O)O	CCCC=CC#CCC=CCCCCCCCC(O)O	RR00161249	2	[#6:1]-[#6:2]=[#8:3]	[#6:1]-[#6:2]-[#8:3]	Q02318	PF00067		47379		TRUE	FALSE	FALSE	Solyc07g052070.1	PF00067			0.513603	0.0102566
M243T818	M243T650	2.02	2.01	0.01	37095	310	7975	MNXM3239	MNXM5682	dehydrocrepenynic_acid	dehydrocrepenynic_acid	VM_8562600	CCCC=CC#CCC=CCCCCCCCC(=O)O	CCCC=CC#CCC=CCCCCCCCC(O)O	RR00161249	2	[#6:1]-[#6:2]=[#8:3]	[#6:1]-[#6:2]-[#8:3]	Q9LCV7	PF00106				FALSE	FALSE	FALSE	Solyc02g093640.2	PF00106			0.580434	0.0029432
M243T818	M243T712	2.02	2.01	0.01	23028	21428	12327	MNXM4040	MNXM3486	dehydrocrepenynic_acid	dehydrocrepenynic_acid	VM_8562600	CCCC=CC#CCC=CCCCCCCCC(=O)O	CCCC=CC#CCC=CCCCCCCCC(O)O	RR00161249	2	[#6:1]-[#6:2]=[#8:3]	[#6:1]-[#6:2]-[#8:3]	P39849	PF08240;PF00107				FALSE	FALSE	FALSE	Solyc02g069250.2	PF08240,PF00107			0.560814	0.004361
M243T650	M243T818	2.02	2.01	0.01	16809	17096	11894	MNXM145953	MNXM145954	dehydrocrepenynic_acid	dehydrocrepenynic_acid	VM_8562600	CCCC=CC#CCC=CCCCCCCCC(=O)O	CCCC=CC#CCC=CCCCCCCCC(O)O	RR00161249	2	[#6:1]-[#6:2]=[#8:3]	[#6:1]-[#6:2]-[#8:3]	P9WPL4	PF00067	K16046		R11359	FALSE	FALSE	TRUE	Solyc07g052070.1	PF00067	0.513603	0.0102566
M243T650	M243T650	2.02	2.01	0.01	35387	8742	800	MNXM3999	MNXM3993	dehydrocrepenynic_acid	dehydrocrepenynic_acid	VM_8562600	CCCC=CC#CCC=CCCCCCCCC(=O)O	CCCC=CC#CCC=CCCCCCCCC(O)O	RR00161249	2	[#6:1]-[#6:2]=[#8:3]	[#6:1]-[#6:2]-[#8:3]	O74293	PF00067	K12918		R06325	FALSE	TRUE	TRUE	Solyc09g092670.2	PF00067	0.518165	0.00949174	0.518165	0.00949174
M243T818	M243T712	2.02	2.01	0.01	39559	25341	10624	MNXM3835	MNXM6074	dehydrocrepenynic_acid	dehydrocrepenynic_acid	VM_8562600	CCCC=CC#CCC=CCCCCCCCC(=O)O	CCCC=CC#CCC=CCCCCCCCC(O)O	RR00004463	2	[#6:1]-[#6:2]=[#8:3]	[#6:1]-[#6:2]-[#8:3]	Q1RFI7	PF08240;PF00107	K00121		R08306	FALSE	FALSE	TRUE	Solyc02g069250.2	PF08240,PF00107			0.560814	0.004361
M243T818	M243T712	2.02	2.01	0.01	37535	12221	21725	MNXM2483	MNXM2785	dehydrocrepenynic_acid	dehydrocrepenynic_acid	VM_8562600	CCCC=CC#CCC=CCCCCCCCC(=O)O	CCCC=CC#CCC=CCCCCCCCC(O)O	RR00004463	2	[#6:1]-[#6:2]=[#8:3]	[#6:1]-[#6:2]-[#8:3]	P39849	PF08240;PF00107				FALSE	FALSE	FALSE	Solyc02g069250.2	PF08240,PF00107			0.560814	0.004361
M243T818	M243T712	2.02	2.01	0.01	22693	2658	934	MNXM1633	MNXM2931	dehydrocrepenynic_acid	dehydrocrepenynic_acid	VM_8562600	CCCC=CC#CCC=CCCCCCCCC(=O)O	CCCC=CC#CCC=CCCCCCCCC(O)O	RR00004463	2	[#6:1]-[#6:2]=[#8:3]	[#6:1]-[#6:2]-[#8:3]	Q2R8Z5	PF08240;PF00107	K18857		R04880	FALSE	FALSE	TRUE	Solyc02g069250.2	PF08240,PF00107			0.560814	0.004361
M243T818	M243T712	2.02	2.01	0.01	13931	21428	12327	MNXM4040	MNXM3486	dehydrocrepenynic_acid	dehydrocrepenynic_acid	VM_8562600	CCCC=CC#CCC=CCCCCCCCC(=O)O	CCCC=CC#CCC=CCCCCCCCC(O)O	RR00161249	2	[#6:1]-[#6:2]=[#8:3]	[#6:1]-[#6:2]-[#8:3]	P39849	PF08240;PF00107	K00055		R05347	FALSE	FALSE	FALSE	Solyc02g069250.2	PF08240,PF00107			0.560814	0.004361
M243T818	M243T712	2.02	2.01	0.01	7770	12221	21725	MNXM2483	MNXM2785	dehydrocrepenynic_acid	dehydrocrepenynic_acid	VM_8562600	CCCC=CC#CCC=CCCCCCCCC(=O)O	CCCC=CC#CCC=CCCCCCCCC(O)O	RR00004463	2	[#6:1]-[#6:2]=[#8:3]	[#6:1]-[#6:2]-[#8:3]	P39849	PF08240;PF00107				FALSE	FALSE	FALSE	Solyc02g069250.2	PF08240,PF00107			0.560814	0.004361
M243T818	M243T650	2.02	2.01	0.01	23206	17016	7408	MNXM754	MNXM4130	dehydrocrepenynic_acid	dehydrocrepenynic_acid	VM_8562600	CCCC=CC#CCC=CCCCCCCCC(=O)O	CCCC=CC#CCC=CCCCCCCCC(O)O	RR00004463	2	[#6:1]-[#6:2]=[#8:3]	[#6:1]-[#6:2]-[#8:3]	P56216	PF02913;PF01565				FALSE	FALSE	FALSE	Solyc01g088160.2	PF01565,PF09265	0.748266	2.61509e-05
M243T818	M243T818	2.02	2.01	0.01	6481	26480	12854	MNXM3086	MNXM5284	dehydrocrepenynic_acid	dehydrocrepenynic_acid	VM_8562600	CCCC=CC#CCC=CCCCCCCCC(=O)O	CCCC=CC#CCC=CCCCCCCCC(O)O	RR00161249	2	[#6:1]-[#6:2]=[#8:3]	[#6:1]-[#6:2]-[#8:3]	D7UQ40	PF01565		31682		TRUE	FALSE	FALSE	Solyc01g088160.2	PF01565,PF09265	0.748266	2.61509e-05	0.748266	2.61509e-05
M243T818	M243T650	2.02	2.01	0.01	6716	17016	7408	MNXM754	MNXM4130	dehydrocrepenynic_acid	dehydrocrepenynic_acid	VM_8562600	CCCC=CC#CCC=CCCCCCCCC(=O)O	CCCC=CC#CCC=CCCCCCCCC(O)O	RR00161249	2	[#6:1]-[#6:2]=[#8:3]	[#6:1]-[#6:2]-[#8:3]	P56216	PF02913;PF01565		10039		TRUE	FALSE	FALSE	Solyc02g022850.1	PF08031,PF01565	0.50472	0.0118924
M243T818	M243T650	2.02	2.01	0.01	38956	26452	3316	MNXM10254	MNXM10261	dehydrocrepenynic_acid	dehydrocrepenynic_acid	VM_8562600	CCCC=CC#CCC=CCCCCCCCC(=O)O	CCCC=CC#CCC=CCCCCCCCC(O)O	RR00161249	2	[#6:1]-[#6:2]=[#8:3]	[#6:1]-[#6:2]-[#8:3]	Q8VWZ8	PF12076;PF04116				FALSE	FALSE	FALSE	Solyc06g005750.2	PF04116			0.508042	0.0112571
M243T818	M243T650	2.02	2.01	0.01	75	9258	8571	MNXM10257	MNXM10264	dehydrocrepenynic_acid	dehydrocrepenynic_acid	VM_8562600	CCCC=CC#CCC=CCCCCCCCC(=O)O	CCCC=CC#CCC=CCCCCCCCC(O)O	RR00161249	2	[#6:1]-[#6:2]=[#8:3]	[#6:1]-[#6:2]-[#8:3]	Q8VWZ8	PF12076;PF04116				FALSE	FALSE	FALSE	Solyc06g005750.2	PF04116			0.508042	0.0112571
M243T818	M243T650	2.02	2.01	0.01	34005	16239	4670	MNXM10256	MNXM10263	dehydrocrepenynic_acid	dehydrocrepenynic_acid	VM_8562600	CCCC=CC#CCC=CCCCCCCCC(=O)O	CCCC=CC#CCC=CCCCCCCCC(O)O	RR00161249	2	[#6:1]-[#6:2]=[#8:3]	[#6:1]-[#6:2]-[#8:3]	Q8VWZ8	PF12076;PF04116				FALSE	FALSE	FALSE	Solyc06g005750.2	PF04116			0.508042	0.0112571
M243T818	M243T650	2.02	2.01	0.01	26122	21712	932	MNXM147891	MNXM147892	dehydrocrepenynic_acid	dehydrocrepenynic_acid	VM_8562600	CCCC=CC#CCC=CCCCCCCCC(=O)O	CCCC=CC#CCC=CCCCCCCCC(O)O	RR00161249	2	[#6:1]-[#6:2]=[#8:3]	[#6:1]-[#6:2]-[#8:3]	Q0JF01	PF00067				FALSE	FALSE	FALSE	Solyc01g096670.2	PF00067			0.583207	0.00277862
M243T818	M243T712	2.02	2.01	0.01	2057	15879	5139	MNXM54039	MNXM54041	dehydrocrepenynic_acid	dehydrocrepenynic_acid	VM_8562600	CCCC=CC#CCC=CCCCCCCCC(=O)O	CCCC=CC#CCC=CCCCCCCCC(O)O	RR00161249	2	[#6:1]-[#6:2]=[#8:3]	[#6:1]-[#6:2]-[#8:3]	Q46UZ9	PF08240;PF00107				FALSE	FALSE	FALSE	Solyc02g069250.2	PF08240,PF00107			0.560814	0.004361
M243T818	M243T712	2.02	2.01	0.01	36364	17779	6163	MNXM6043	MNXM6494	dehydrocrepenynic_acid	dehydrocrepenynic_acid	VM_8562600	CCCC=CC#CCC=CCCCCCCCC(=O)O	CCCC=CC#CCC=CCCCCCCCC(O)O	RR00161249	2	[#6:1]-[#6:2]=[#8:3]	[#6:1]-[#6:2]-[#8:3]	Q9SK87	PF08240;PF00107	K00121		R06917	FALSE	FALSE	TRUE	Solyc02g069250.2	PF08240,PF00107			0.560814	0.004361
M243T818	M243T650	2.02	2.01	0.01	8970	12309	14436	MNXM163948	MNXM163947	dehydrocrepenynic_acid	dehydrocrepenynic_acid	VM_8562600	CCCC=CC#CCC=CCCCCCCCC(=O)O	CCCC=CC#CCC=CCCCCCCCC(O)O	RR00161249	2	[#6:1]-[#6:2]=[#8:3]	[#6:1]-[#6:2]-[#8:3]	P9WPL5	PF00067				FALSE	FALSE	FALSE	Solyc07g052070.1	PF00067			0.513603	0.0102566
M243T818	M243T712	2.02	2.01	0.01	15748	12220	11665	MNXM2936	MNXM8732	dehydrocrepenynic_acid	dehydrocrepenynic_acid	VM_8562600	CCCC=CC#CCC=CCCCCCCCC(=O)O	CCCC=CC#CCC=CCCCCCCCC(O)O	RR00161249	2	[#6:1]-[#6:2]=[#8:3]	[#6:1]-[#6:2]-[#8:3]	Q07264	PF08240;PF00107				FALSE	FALSE	FALSE	Solyc02g069250.2	PF08240,PF00107			0.560814	0.004361
M243T818	M243T650	2.02	2.01	0.01	29938	17096	11894	MNXM145953	MNXM145954	dehydrocrepenynic_acid	dehydrocrepenynic_acid	VM_8562600	CCCC=CC#CCC=CCCCCCCCC(=O)O	CCCC=CC#CCC=CCCCCCCCC(O)O	RR00161249	2	[#6:1]-[#6:2]=[#8:3]	[#6:1]-[#6:2]-[#8:3]	P9WPL5	PF00067				FALSE	FALSE	FALSE	Solyc09g092670.2	PF00067			0.518165	0.00949174
M258T797	M263T1547	2.02	2.01	0.01	437	339	17282	MNXM10350	MNXM10351	dehydrocrepenynic_acid	dehydrocrepenynic_acid	VM_8562600	CCCC=CC#CCC=CCCCCCCCC(=O)O	CCCC=CC#CCC=CCCCCCCCC(O)O	RR00161249	2	[#6:1]-[#6:2]=[#8:3]	[#6:1]-[#6:2]-[#8:3]	Q53U15	PF05199;PF00732	K20565	34050	R08902	TRUE	TRUE	TRUE	Solyc09g090350.2	PF00732,PF05199	0.660418	0.000444359
M258T797	M263T1547	2.02	2.01	0.01	39570	12652	27183	MNXM97416	MNXM97415	dehydrocrepenynic_acid	dehydrocrepenynic_acid	VM_8562600	CCCC=CC#CCC=CCCCCCCCC(=O)O	CCCC=CC#CCC=CCCCCCCCC(O)O	RR00161249	2	[#6:1]-[#6:2]=[#8:3]	[#6:1]-[#6:2]-[#8:3]	Q2MF66	PF05199;PF00732	K20584		R11284	FALSE	TRUE	TRUE	Solyc09g090350.2	PF00732,PF05199	0.660418	0.000444359
M258T797	M263T1547	2.02	2.01	0.01	3996	12073	14024	MNXM10352	MNXM12586	dehydrocrepenynic_acid	dehydrocrepenynic_acid	VM_8562600	CCCC=CC#CCC=CCCCCCCCC(=O)O	CCCC=CC#CCC=CCCCCCCCC(O)O	RR00161249	2	[#6:1]-[#6:2]=[#8:3]	[#6:1]-[#6:2]-[#8:3]	Q53U15	PF05199;PF00732	K20565	34038	R08896	TRUE	TRUE	TRUE	Solyc09g090350.2	PF00732,PF05199	0.660418	0.000444359
M258T797	M263T1547	2.02	2.01	0.01	11899	25099	8738	MNXM162512	MNXM162510	dehydrocrepenynic_acid	dehydrocrepenynic_acid	VM_8562600	CCCC=CC#CCC=CCCCCCCCC(=O)O	CCCC=CC#CCC=CCCCCCCCC(O)O	RR00161249	2	[#6:1]-[#6:2]=[#8:3]	[#6:1]-[#6:2]-[#8:3]	G2INY4	PF05199;PF00732				FALSE	FALSE	FALSE	Solyc09g090350.2	PF00732,PF05199	0.660418	0.000444359
M258T797	M263T1547	2.02	2.01	0.01	16952	22632	7992	MNXM311	MNXM419	dehydrocrepenynic_acid	dehydrocrepenynic_acid	VM_8562600	CCCC=CC#CCC=CCCCCCCCC(=O)O	CCCC=CC#CCC=CCCCCCCCC(O)O	RR00161249	2	[#6:1]-[#6:2]=[#8:3]	[#6:1]-[#6:2]-[#8:3]	Q9AJD6	PF05199;PF00732		15036	R01711	TRUE	FALSE	FALSE	Solyc09g090350.2	PF00732,PF05199	0.660418	0.000444359
M258T797	M263T1547	2.02	2.01	0.01	18123	22632	7992	MNXM311	MNXM419	dehydrocrepenynic_acid	dehydrocrepenynic_acid	VM_8562600	CCCC=CC#CCC=CCCCCCCCC(=O)O	CCCC=CC#CCC=CCCCCCCCC(O)O	RR00004463	2	[#6:1]-[#6:2]=[#8:3]	[#6:1]-[#6:2]-[#8:3]	O94315	PF00248	K05275	16132	R01708	FALSE	FALSE	TRUE	Solyc09g082720.2	PF00248	0.603196	0.00180705
M258T797	M263T1547	2.02	2.01	0.01	40470	17635	14993	MNXM457	MNXM90	dehydrocrepenynic_acid	dehydrocrepenynic_acid	VM_8562600	CCCC=CC#CCC=CCCCCCCCC(=O)O	CCCC=CC#CCC=CCCCCCCCC(O)O	RR00076698	2	[#6:1](=[#8:2])-[#6:3]	[#6:1](-[#8:2])-[#6:3]	Q0TKW1	PF05199;PF00732		17436		TRUE	FALSE	FALSE	Solyc09g090350.2	PF00732,PF05199	0.660418	0.000444359
M258T797	M263T1547	2.02	2.01	0.01	37553	17635	14993	MNXM457	MNXM90	dehydrocrepenynic_acid	dehydrocrepenynic_acid	VM_8562600	CCCC=CC#CCC=CCCCCCCCC(=O)O	CCCC=CC#CCC=CCCCCCCCC(O)O	RR00076698	2	[#6:1](=[#8:2])-[#6:3]	[#6:1](-[#8:2])-[#6:3]	Q8G1Z8	PF05199;PF00732				FALSE	FALSE	FALSE	Solyc09g090350.2	PF00732,PF05199	0.660418	0.000444359
M258T797	M263T1547	2.02	2.01	0.01	14190	17635	14993	MNXM457	MNXM90	dehydrocrepenynic_acid	dehydrocrepenynic_acid	VM_8562600	CCCC=CC#CCC=CCCCCCCCC(=O)O	CCCC=CC#CCC=CCCCCCCCC(O)O	RR00076698	2	[#6:1](=[#8:2])-[#6:3]	[#6:1](-[#8:2])-[#6:3]	Q66D54	PF05199;PF00732				FALSE	FALSE	FALSE	Solyc09g090350.2	PF00732,PF05199	0.660418	0.000444359
M258T797	M263T1547	2.02	2.01	0.01	8372	17635	14993	MNXM457	MNXM90	dehydrocrepenynic_acid	dehydrocrepenynic_acid	VM_8562600	CCCC=CC#CCC=CCCCCCCCC(=O)O	CCCC=CC#CCC=CCCCCCCCC(O)O	RR00076698	2	[#6:1](=[#8:2])-[#6:3]	[#6:1](-[#8:2])-[#6:3]	Q7X2H8	PF05199;PF00732	K17755		R01022	FALSE	TRUE	TRUE	Solyc09g090350.2	PF00732,PF05199	0.660418	0.000444359
M258T1128	M263T1547	2.02	2.01	0.01	11851	17635	14993	MNXM457	MNXM90	dehydrocrepenynic_acid	dehydrocrepenynic_acid	VM_8562600	CCCC=CC#CCC=CCCCCCCCC(=O)O	CCCC=CC#CCC=CCCCCCCCC(O)O	RR00076698	2	[#6:1](=[#8:2])-[#6:3]	[#6:1](-[#8:2])-[#6:3]	Q88CW6	PF05199;PF00732				FALSE	FALSE	FALSE	Solyc09g090350.2	PF00732,PF05199	0.610263	0.00154158
M514T601	M473T1005	15.99	15.99	8.88178e-15	25273	10212	3731	MNXM44940	MNXM32194	dehydrocrepenynic_acid	dehydrocrepenynic_acid	VM_6839207	CCCC=CC#CCC=CCCCCCCCC(=O)O	CCCC=CC#CCC1OC1CCCCCCCC(=O)O	RR00078967	16	[#6:1](-[#6:2])-[#6:6]=[#6:7]	[#6:1](-[#6:2])-[#6:6]1-[#6:7]-[#8]-1	A0A1B0GWL1	PF00067				FALSE	FALSE	FALSE	Solyc04g071800.2	PF00067	0.716475	8.20888e-05
M536T784	M552T1006	15.99	15.99	8.88178e-15	6232	5178	27417	MNXM7102	MNXM6761	dehydrocrepenynic_acid	dehydrocrepenynic_acid	VM_2128043	CCCC=CC#CCC=CCCCCCCCC(=O)O	CCCC=CC#CCC=C(O)CCCCCCCC(=O)O	RR00024972	16	[#6:1]-[#6:2]-[#6:3]-[#6:4]-[#6:5]-[#6:6]-[#6:7]-[#6:8]-[#6:9]	[#6:1]-[#6:2]-[#6:3]-[#6:4]-[#6:5]-[#6:6]-[#6:7]-[#6:8]-[#6:9]-[#8].[#8]	Q8SPK1	PF00067	K15402		R09454	FALSE	FALSE	FALSE	Solyc12g045020.1	PF00067			0.630351	0.000960973
M536T784	M552T1006	15.99	15.99	8.88178e-15	205	19598	13577	MNXM3297	MNXM29118	dehydrocrepenynic_acid	dehydrocrepenynic_acid	VM_2128043	CCCC=CC#CCC=CCCCCCCCC(=O)O	CCCC=CC#CCC=C(O)CCCCCCCC(=O)O	RR00024972	16	[#6:1]-[#6:2]-[#6:3]-[#6:4]-[#6:5]-[#6:6]-[#6:7]-[#6:8]-[#6:9]	[#6:1]-[#6:2]-[#6:3]-[#6:4]-[#6:5]-[#6:6]-[#6:7]-[#6:8]-[#6:9]-[#8].[#8]	O80823	PF00067				FALSE	FALSE	FALSE	Solyc05g011970.2	PF00067			0.601637	0.00187063
M535T1027_1	M552T1006	15.99	15.99	8.88178e-15	37328	518	10947	MNXM108	MNXM2459	dehydrocrepenynic_acid	dehydrocrepenynic_acid	VM_2128043	CCCC=CC#CCC=CCCCCCCCC(=O)O	CCCC=CC#CCC=C(O)CCCCCCCC(=O)O	RR00024972	16	[#6:1]-[#6:2]-[#6:3]-[#6:4]-[#6:5]-[#6:6]-[#6:7]-[#6:8]-[#6:9]	[#6:1]-[#6:2]-[#6:3]-[#6:4]-[#6:5]-[#6:6]-[#6:7]-[#6:8]-[#6:9]-[#8].[#8]	Q9C788	PF00067	K20495	40202	R09451	FALSE	TRUE	TRUE	Solyc04g079640.2	PF00067			0.589923	0.00241204
M535T1027_1	M552T1006	15.99	15.99	8.88178e-15	24876	18270	30	MNXM3844	MNXM35974	dehydrocrepenynic_acid	dehydrocrepenynic_acid	VM_2128043	CCCC=CC#CCC=CCCCCCCCC(=O)O	CCCC=CC#CCC=C(O)CCCCCCCC(=O)O	RR00024972	16	[#6:1]-[#6:2]-[#6:3]-[#6:4]-[#6:5]-[#6:6]-[#6:7]-[#6:8]-[#6:9]	[#6:1]-[#6:2]-[#6:3]-[#6:4]-[#6:5]-[#6:6]-[#6:7]-[#6:8]-[#6:9]-[#8].[#8]	Q02928	PF00067		39734		TRUE	FALSE	FALSE	Solyc10g083690.2	PF00067	0.517129	0.00966112
M536T784	M552T1006	15.99	15.99	8.88178e-15	39271	26633	24809	MNXM1043	MNXM3785	dehydrocrepenynic_acid	dehydrocrepenynic_acid	VM_2128043	CCCC=CC#CCC=CCCCCCCCC(=O)O	CCCC=CC#CCC=C(O)CCCCCCCC(=O)O	RR00012156	16	[#6:1](-[#6:2]-[#6:3]-[#6:4]-[#6:5]-[#6:6])-[#6:18]-[#6:19]-[#6:20]	[#6:1](-[#6:2]-[#6:3]-[#6:4]-[#6:5]-[#6:6]-[#8])-[#6:18]-[#6:19]-[#6:20].[#8]	Q14T82	PF00067				FALSE	FALSE	FALSE	Solyc12g045020.1	PF00067			0.630351	0.000960973
M508T647	M473T1005	15.99	15.99	8.88178e-15	39943	5176	5017	MNXM402	MNXM2457	dehydrocrepenynic_acid	dehydrocrepenynic_acid	VM_2128043	CCCC=CC#CCC=CCCCCCCCC(=O)O	CCCC=CC#CCC=C(O)CCCCCCCC(=O)O	RR00034377	16	[#6:1](-[#6:2]-[#6:3]-[#6:4]-[#6:5]-[#6:6]-[#6:7])-[#6:21]-[#6:22]	[#6:1](-[#6:2]-[#6:3]-[#6:4]-[#6:5]-[#6:6]-[#6:7]-[#8])-[#6:21]-[#6:22].[#8]	A0A178WDX2	PF00067				FALSE	FALSE	FALSE	Solyc04g071800.2	PF00067	0.624858	0.00109702
M536T784	M535T1027_1	15.99	15.99	8.88178e-15	26193	5176	5017	MNXM402	MNXM2457	dehydrocrepenynic_acid	dehydrocrepenynic_acid	VM_2128043	CCCC=CC#CCC=CCCCCCCCC(=O)O	CCCC=CC#CCC=C(O)CCCCCCCC(=O)O	RR00034377	16	[#6:1](-[#6:2]-[#6:3]-[#6:4]-[#6:5]-[#6:6]-[#6:7])-[#6:21]-[#6:22]	[#6:1](-[#6:2]-[#6:3]-[#6:4]-[#6:5]-[#6:6]-[#6:7]-[#8])-[#6:21]-[#6:22].[#8]	Q9HBI6	PF00067		38950		TRUE	FALSE	FALSE	Solyc10g083690.2	PF00067			0.517129	0.00966112
M258T797	M243T818	-15.99	-16	0.01	7820	14346	16918	MNXM150762	MNXM36535	dehydrocrepenynic_acid	dehydrocrepenynic_acid	VM_0437502	CCCC=CC#CCC=CCCCCCCCC(=O)O	CCCC=CC#CCC=CCCCCCCCC=O	RR00121966	16	[#6:1](-[#6:2]-[#6:3]-[#6:4]-[#6:5]-[#6:6]-[#6:7]-[#8:8])-[#6:22]-[#6:23]	[#6:1](-[#6:2]-[#6:3]-[#6:4]-[#6:5]-[#6:6]-[#6:7])-[#6:22]-[#6:23].[#7]1:[#6]:[#7]:[#6]2:[#7](-[#6]3-[#6](-[#8]-[#15](=[#8])(-[#8])-[#8])-[#6](-[#8])-[#6](-[#6]-[#8]-[#15](-[#8]-[#15](-[#8]-[#6]-[#6]4-[#8]-[#6](-[#7]5-[#6]=[#6]-[#6]-[#6](-[#6](=[#7])-[#8])=[#6]-5)-[#6](-[#6]-4-[#8])-[#8])(=[#8])-[#8])(=[#8])-[#8])-[#8]-3):[#6]:[#7]:[#6]:2:[#6]:1-[#7].[#8:8]=[#8]	F1MCD3	PF00067				FALSE	FALSE	FALSE	Solyc09g014900.2	PF00067	0.588033	0.00251077
M258T797	M243T650	-15.99	-16	0.01	10798	16694	4496	MNXM101500	MNXM236	dehydrocrepenynic_acid	dehydrocrepenynic_acid	VM_0437502	CCCC=CC#CCC=CCCCCCCCC(=O)O	CCCC=CC#CCC=CCCCCCCCC=O	RR00135646	16	[#6:1]-[#6:2]-[#6:3]-[#6:4]-[#6:5]-[#6:6]-[#6:7]-[#6:8]-[#6:9]-[#8:10]	[#6:1]-[#6:2]-[#6:3]-[#6:4]-[#6:5]-[#6:6]-[#6:7]-[#6:8]-[#6:9].[#7]1:[#6]:[#7]:[#6]2:[#7](-[#6]3-[#6](-[#8]-[#15](=[#8])(-[#8])-[#8])-[#6](-[#8])-[#6](-[#6]-[#8]-[#15](-[#8]-[#15](-[#8]-[#6]-[#6]4-[#8]-[#6](-[#7]5-[#6]=[#6]-[#6]-[#6](-[#6](=[#7])-[#8])=[#6]-5)-[#6](-[#6]-4-[#8])-[#8])(=[#8])-[#8])(=[#8])-[#8])-[#8]-3):[#6]:[#7]:[#6]:2:[#6]:1-[#7].[#8:10]=[#8]	P20817	PF00067				FALSE	FALSE	FALSE	Solyc07g052070.1	PF00067			0.513603	0.0102566
M258T797	M243T650	-15.99	-16	0.01	42738	2941	24723	MNXM146915	MNXM36555	dehydrocrepenynic_acid	dehydrocrepenynic_acid	VM_0437502	CCCC=CC#CCC=CCCCCCCCC(=O)O	CCCC=CC#CCC=CCCCCCCCC=O	RR00135646	16	[#6:1]-[#6:2]-[#6:3]-[#6:4]-[#6:5]-[#6:6]-[#6:7]-[#6:8]-[#6:9]-[#8:10]	[#6:1]-[#6:2]-[#6:3]-[#6:4]-[#6:5]-[#6:6]-[#6:7]-[#6:8]-[#6:9].[#7]1:[#6]:[#7]:[#6]2:[#7](-[#6]3-[#6](-[#8]-[#15](=[#8])(-[#8])-[#8])-[#6](-[#8])-[#6](-[#6]-[#8]-[#15](-[#8]-[#15](-[#8]-[#6]-[#6]4-[#8]-[#6](-[#7]5-[#6]=[#6]-[#6]-[#6](-[#6](=[#7])-[#8])=[#6]-5)-[#6](-[#6]-4-[#8])-[#8])(=[#8])-[#8])(=[#8])-[#8])-[#8]-3):[#6]:[#7]:[#6]:2:[#6]:1-[#7].[#8:10]=[#8]	P20817	PF00067				FALSE	FALSE	FALSE	Solyc01g008110.2	PF00067			0.53158	0.00751128
M258T1128	M243T712	-15.99	-16	0.01	34170	1303	19984	MNXM2410	MNXM5860	dehydrocrepenynic_acid	dehydrocrepenynic_acid	VM_0437502	CCCC=CC#CCC=CCCCCCCCC(=O)O	CCCC=CC#CCC=CCCCCCCCC=O	RR00065779	16	[#8:1]-[#6:2]-[#6:3]-[#6:4]-[#6:5]-[#6:6]-[#6:7]-[#6:8]-[#6:9]	[#6:5](-[#6:6]-[#6:7]-[#6:8]-[#6:9])-[#6:4]-[#6:3]-[#6:2].[#8:1]=[#8]	Q0VKZ3	PF00487		19344		TRUE	FALSE	FALSE	Solyc12g049030.1	PF00487,PF11960	0.750988	2.353e-05
M535T1027_1	M508T485	-15.99	-16	0.01	6276	1693	3445	MNXM13561	MNXM9351	dehydrocrepenynic_acid	dehydrocrepenynic_acid	VM_0437502	CCCC=CC#CCC=CCCCCCCCC(=O)O	CCCC=CC#CCC=CCCCCCCCC=O	RR00080932	4	[#6:1]-[#6:2]-[#6:3]-[#8:4]	[#6:1]-[#6:2]-[#6:3].[#7]1:[#6]:[#7]:[#6]2:[#7](-[#6]3-[#6](-[#8]-[#15](=[#8])(-[#8])-[#8])-[#6](-[#8])-[#6](-[#6]-[#8]-[#15](-[#8]-[#15](-[#8]-[#6]-[#6]4-[#8]-[#6](-[#7]5-[#6]=[#6]-[#6]-[#6](-[#6](=[#7])-[#8])=[#6]-5)-[#6](-[#6]-4-[#8])-[#8])(=[#8])-[#8])(=[#8])-[#8])-[#8]-3):[#6]:[#7]:[#6]:2:[#6]:1-[#7].[#8:4]=[#8]	Q9FMV7	PF00067				FALSE	FALSE	FALSE	Solyc03g026130.2	PF00067			0.669005	0.000350968
M243T650	M229T276	-15.99	-16	0.01	20389	343	25413	MNXM147750	MNXM6932	dehydrocrepenynic_acid	dehydrocrepenynic_acid	VM_0437502	CCCC=CC#CCC=CCCCCCCCC(=O)O	CCCC=CC#CCC=CCCCCCCCC=O	RR00011129	4	[#8:1]-[#6:2]-[#6:3]-[#6:4]	[#6:2]-[#6:3]-[#6:4].[#8:1]=[#8]	Q59910	PF00067				FALSE	FALSE	FALSE	Solyc03g111970.2	PF00067	0.552054	0.00515881
M243T650	M229T276	-15.99	-16	0.01	10193	5910	24108	MNXM147748	MNXM147747	dehydrocrepenynic_acid	dehydrocrepenynic_acid	VM_0437502	CCCC=CC#CCC=CCCCCCCCC(=O)O	CCCC=CC#CCC=CCCCCCCCC=O	RR00011129	4	[#8:1]-[#6:2]-[#6:3]-[#6:4]	[#6:2]-[#6:3]-[#6:4].[#8:1]=[#8]	I7HHD0	PF00067				FALSE	FALSE	FALSE	Solyc01g008110.2	PF00067	0.53158	0.00751128
M258T797	M243T712	-15.99	-16	0.01	31614	18886	18802	MNXM1744	MNXM398	dehydrocrepenynic_acid	dehydrocrepenynic_acid	VM_0437502	CCCC=CC#CCC=CCCCCCCCC(=O)O	CCCC=CC#CCC=CCCCCCCCC=O	RR00082665	2	[#6:1]-[#6:2]-[#8:3]	[#6:1]-[#6:2].[#7]1:[#6]:[#7]:[#6]2:[#7](-[#6]3-[#6](-[#8]-[#15](=[#8])(-[#8])-[#8])-[#6](-[#8])-[#6](-[#6]-[#8]-[#15](-[#8]-[#15](-[#8]-[#6]-[#6]4-[#8]-[#6](-[#7]5-[#6]=[#6]-[#6]-[#6](-[#6](=[#7])-[#8])=[#6]-5)-[#6](-[#6]-4-[#8])-[#8])(=[#8])-[#8])(=[#8])-[#8])-[#8]-3):[#6]:[#7]:[#6]:2:[#6]:1-[#7].[#8:3]=[#8]	E9RFT0	PF00970;PF00111;PF00175				FALSE	FALSE	FALSE	Solyc08g083360.2	PF00111	-0.513129	0.0103389
M258T797	M243T650	-15.99	-16	0.01	7237	5142	1119	MNXM13305	MNXM13304	dehydrocrepenynic_acid	dehydrocrepenynic_acid	VM_0437502	CCCC=CC#CCC=CCCCCCCCC(=O)O	CCCC=CC#CCC=CCCCCCCCC=O	RR00082665	2	[#6:1]-[#6:2]-[#8:3]	[#6:1]-[#6:2].[#7]1:[#6]:[#7]:[#6]2:[#7](-[#6]3-[#6](-[#8]-[#15](=[#8])(-[#8])-[#8])-[#6](-[#8])-[#6](-[#6]-[#8]-[#15](-[#8]-[#15](-[#8]-[#6]-[#6]4-[#8]-[#6](-[#7]5-[#6]=[#6]-[#6]-[#6](-[#6](=[#7])-[#8])=[#6]-5)-[#6](-[#6]-4-[#8])-[#8])(=[#8])-[#8])(=[#8])-[#8])-[#8]-3):[#6]:[#7]:[#6]:2:[#6]:1-[#7].[#8:3]=[#8]	Q936S9	PF00067				FALSE	FALSE	FALSE	Solyc09g014900.2	PF00067	0.588033	0.00251077
M258T797	M243T818	-15.99	-16	0.01	24690	6617	24504	MNXM1081	MNXM2012	dehydrocrepenynic_acid	dehydrocrepenynic_acid	VM_0437502	CCCC=CC#CCC=CCCCCCCCC(=O)O	CCCC=CC#CCC=CCCCCCCCC=O	RR00014444	2	[#6:1]-[#6:2]-[#8:3]	[#6:1]-[#6:2].[#8:3]=[#8]	P42220	PF03171;PF14226	K12745	16808	R05229	TRUE	TRUE	TRUE	Solyc04g009860.2	PF03171,PF14226	0.593211	0.0022481
M258T1128	M243T712	-15.99	-16	0.01	2498	14048	13396	MNXM147245	MNXM33453	dehydrocrepenynic_acid	dehydrocrepenynic_acid	VM_0437502	CCCC=CC#CCC=CCCCCCCCC(=O)O	CCCC=CC#CCC=CCCCCCCCC=O	RR00014444	2	[#6:1]-[#6:2]-[#8:3]	[#6:1]-[#6:2].[#8:3]=[#8]	P9WPP2	PF00067				FALSE	FALSE	FALSE	Solyc09g014900.2	PF00067	0.733509	4.53585e-05
M535T1027_1	M530T485	-15.99	-16	0.01	40825	5921	20321	MNXM147752	MNXM148466	dehydrocrepenynic_acid	dehydrocrepenynic_acid	VM_0437502	CCCC=CC#CCC=CCCCCCCCC(=O)O	CCCC=CC#CCC=CCCCCCCCC=O	RR00131541	2	[#6:1](-[#8:2])-[#6:4]	[#6:1]-[#6:4].[#7]1:[#6]:[#7]:[#6]2:[#7](-[#6]3-[#6](-[#8]-[#15](=[#8])(-[#8])-[#8])-[#6](-[#8])-[#6](-[#6]-[#8]-[#15](-[#8]-[#15](-[#8]-[#6]-[#6]4-[#8]-[#6](-[#7]5-[#6]=[#6]-[#6]-[#6](-[#6](=[#7])-[#8])=[#6]-5)-[#6](-[#6]-4-[#8])-[#8])(=[#8])-[#8])(=[#8])-[#8])-[#8]-3):[#6]:[#7]:[#6]:2:[#6]:1-[#7].[#8:2]=[#8]	S0EE84	PF00067				FALSE	FALSE	FALSE	Solyc10g083690.2	PF00067	0.517129	0.00966112
M535T1027_1	M514T601	-15.99	-16	0.01	27375	21778	5320	MNXM145	MNXM622	dehydrocrepenynic_acid	dehydrocrepenynic_acid	VM_0437502	CCCC=CC#CCC=CCCCCCCCC(=O)O	CCCC=CC#CCC=CCCCCCCCC=O	RR00015832	2	[#8:1]-[#6:2]-[#6:3]	[#6:2]-[#6:3].[#8:1]	P77735	PF00248				FALSE	FALSE	FALSE	Solyc09g082720.2	PF00248			0.584719	0.00269222
M470T650	M443T448	-15.99	-16	0.01	23528	11894	481	MNXM145954	MNXM973	dehydrocrepenynic_acid	dehydrocrepenynic_acid	VM_0437502	CCCC=CC#CCC=CCCCCCCCC(=O)O	CCCC=CC#CCC=CCCCCCCCC=O	RR00138289	2	[#8:1]-[#6:2]-[#6:3]	[#6:2]-[#6:3].[#7]=[#6](-[#8])-[#6]1-[#6]-[#6]=[#6]-[#7](-[#6]=1)-[#6]1-[#8]-[#6](-[#6]-[#8]-[#15](=[#8])(-[#8])-[#8]-[#15](=[#8])(-[#8])-[#8]-[#6]-[#6]2-[#6](-[#6](-[#8])-[#6](-[#8]-2)-[#7]2:[#6]3:[#6](:[#7]:[#6]:2):[#6](:[#7]:[#6]:[#7]:3)-[#7])-[#8])-[#6](-[#8])-[#6]-1-[#8].[#8:1]=[#8]	F6YIQ1	PF00067				FALSE	FALSE	FALSE	Solyc07g006140.2	PF00067	0.636763	0.000820723
M470T650	M444T1514	-15.99	-16	0.01	30829	15119	481	MNXM145957	MNXM973	dehydrocrepenynic_acid	dehydrocrepenynic_acid	VM_0437502	CCCC=CC#CCC=CCCCCCCCC(=O)O	CCCC=CC#CCC=CCCCCCCCC=O	RR00138289	2	[#8:1]-[#6:2]-[#6:3]	[#6:2]-[#6:3].[#7]=[#6](-[#8])-[#6]1-[#6]-[#6]=[#6]-[#7](-[#6]=1)-[#6]1-[#8]-[#6](-[#6]-[#8]-[#15](=[#8])(-[#8])-[#8]-[#15](=[#8])(-[#8])-[#8]-[#6]-[#6]2-[#6](-[#6](-[#8])-[#6](-[#8]-2)-[#7]2:[#6]3:[#6](:[#7]:[#6]:2):[#6](:[#7]:[#6]:[#7]:3)-[#7])-[#8])-[#6](-[#8])-[#6]-1-[#8].[#8:1]=[#8]	F6YIQ1	PF00067				FALSE	FALSE	FALSE	Solyc04g071800.2	PF00067			0.524681	0.00848176
M535T1027_1	M508T647	-15.99	-16	0.01	27921	15119	481	MNXM145957	MNXM973	dehydrocrepenynic_acid	dehydrocrepenynic_acid	VM_0437502	CCCC=CC#CCC=CCCCCCCCC(=O)O	CCCC=CC#CCC=CCCCCCCCC=O	RR00077583	2	[#8:1]-[#6:2]-[#6:3]	[#6:2]-[#6:3].[#7]1:[#6]:[#7]:[#6]2:[#7](-[#6]3-[#6](-[#8]-[#15](=[#8])(-[#8])-[#8])-[#6](-[#8])-[#6](-[#6]-[#8]-[#15](-[#8]-[#15](-[#8]-[#6]-[#6]4-[#8]-[#6](-[#7]5-[#6]=[#6]-[#6]-[#6](-[#6](=[#7])-[#8])=[#6]-5)-[#6](-[#6]-4-[#8])-[#8])(=[#8])-[#8])(=[#8])-[#8])-[#8]-3):[#6]:[#7]:[#6]:2:[#6]:1-[#7].[#8:1]=[#8]	F1PKT8	PF00067				FALSE	FALSE	FALSE	Solyc10g083690.2	PF00067	0.517129	0.00966112
M535T1027_1	M516T523	-15.99	-16	0.01	36216	11894	481	MNXM145954	MNXM973	dehydrocrepenynic_acid	dehydrocrepenynic_acid	VM_0437502	CCCC=CC#CCC=CCCCCCCCC(=O)O	CCCC=CC#CCC=CCCCCCCCC=O	RR00077583	2	[#8:1]-[#6:2]-[#6:3]	[#6:2]-[#6:3].[#7]1:[#6]:[#7]:[#6]2:[#7](-[#6]3-[#6](-[#8]-[#15](=[#8])(-[#8])-[#8])-[#6](-[#8])-[#6](-[#6]-[#8]-[#15](-[#8]-[#15](-[#8]-[#6]-[#6]4-[#8]-[#6](-[#7]5-[#6]=[#6]-[#6]-[#6](-[#6](=[#7])-[#8])=[#6]-5)-[#6](-[#6]-4-[#8])-[#8])(=[#8])-[#8])(=[#8])-[#8])-[#8]-3):[#6]:[#7]:[#6]:2:[#6]:1-[#7].[#8:1]=[#8]	A0R4Q6	PF00067	K16046		R11358	FALSE	FALSE	TRUE	Solyc10g083690.2	PF00067	0.517129	0.00966112
M535T1027_1	M514T481	-15.99	-16	0.01	12417	18027	18618	MNXM149006	MNXM148175	dehydrocrepenynic_acid	dehydrocrepenynic_acid	VM_0437502	CCCC=CC#CCC=CCCCCCCCC(=O)O	CCCC=CC#CCC=CCCCCCCCC=O	RR00077583	2	[#8:1]-[#6:2]-[#6:3]	[#6:2]-[#6:3].[#7]1:[#6]:[#7]:[#6]2:[#7](-[#6]3-[#6](-[#8]-[#15](=[#8])(-[#8])-[#8])-[#6](-[#8])-[#6](-[#6]-[#8]-[#15](-[#8]-[#15](-[#8]-[#6]-[#6]4-[#8]-[#6](-[#7]5-[#6]=[#6]-[#6]-[#6](-[#6](=[#7])-[#8])=[#6]-5)-[#6](-[#6]-4-[#8])-[#8])(=[#8])-[#8])(=[#8])-[#8])-[#8]-3):[#6]:[#7]:[#6]:2:[#6]:1-[#7].[#8:1]=[#8]	C9K1X7	PF00067				FALSE	FALSE	FALSE	Solyc10g083690.2	PF00067	0.517129	0.00966112
M535T1027_1	M514T481	-15.99	-16	0.01	14897	932	21643	MNXM147892	MNXM4830	dehydrocrepenynic_acid	dehydrocrepenynic_acid	VM_0437502	CCCC=CC#CCC=CCCCCCCCC(=O)O	CCCC=CC#CCC=CCCCCCCCC=O	RR00077583	2	[#8:1]-[#6:2]-[#6:3]	[#6:2]-[#6:3].[#7]1:[#6]:[#7]:[#6]2:[#7](-[#6]3-[#6](-[#8]-[#15](=[#8])(-[#8])-[#8])-[#6](-[#8])-[#6](-[#6]-[#8]-[#15](-[#8]-[#15](-[#8]-[#6]-[#6]4-[#8]-[#6](-[#7]5-[#6]=[#6]-[#6]-[#6](-[#6](=[#7])-[#8])=[#6]-5)-[#6](-[#6]-4-[#8])-[#8])(=[#8])-[#8])(=[#8])-[#8])-[#8]-3):[#6]:[#7]:[#6]:2:[#6]:1-[#7].[#8:1]=[#8]	Q0JF01	PF00067				FALSE	FALSE	FALSE	Solyc10g083690.2	PF00067	0.517129	0.00966112
M535T1027_1	M529T714	-15.99	-16	0.01	13656	8071	5988	MNXM147108	MNXM148248	dehydrocrepenynic_acid	dehydrocrepenynic_acid	VM_0437502	CCCC=CC#CCC=CCCCCCCCC(=O)O	CCCC=CC#CCC=CCCCCCCCC=O	RR00077583	2	[#8:1]-[#6:2]-[#6:3]	[#6:2]-[#6:3].[#7]1:[#6]:[#7]:[#6]2:[#7](-[#6]3-[#6](-[#8]-[#15](=[#8])(-[#8])-[#8])-[#6](-[#8])-[#6](-[#6]-[#8]-[#15](-[#8]-[#15](-[#8]-[#6]-[#6]4-[#8]-[#6](-[#7]5-[#6]=[#6]-[#6]-[#6](-[#6](=[#7])-[#8])=[#6]-5)-[#6](-[#6]-4-[#8])-[#8])(=[#8])-[#8])(=[#8])-[#8])-[#8]-3):[#6]:[#7]:[#6]:2:[#6]:1-[#7].[#8:1]=[#8]	D1MX88	PF00067				FALSE	FALSE	FALSE	Solyc10g083690.2	PF00067	0.517129	0.00966112
M535T1027_1	M515T804	-15.99	-16	0.01	36320	17957	16156	MNXM10421	MNXM8204	dehydrocrepenynic_acid	dehydrocrepenynic_acid	VM_0437502	CCCC=CC#CCC=CCCCCCCCC(=O)O	CCCC=CC#CCC=CCCCCCCCC=O	RR00077583	2	[#8:1]-[#6:2]-[#6:3]	[#6:2]-[#6:3].[#7]1:[#6]:[#7]:[#6]2:[#7](-[#6]3-[#6](-[#8]-[#15](=[#8])(-[#8])-[#8])-[#6](-[#8])-[#6](-[#6]-[#8]-[#15](-[#8]-[#15](-[#8]-[#6]-[#6]4-[#8]-[#6](-[#7]5-[#6]=[#6]-[#6]-[#6](-[#6](=[#7])-[#8])=[#6]-5)-[#6](-[#6]-4-[#8])-[#8])(=[#8])-[#8])(=[#8])-[#8])-[#8]-3):[#6]:[#7]:[#6]:2:[#6]:1-[#7].[#8:1]=[#8]	P20813	PF00067	K17709		R09441	FALSE	TRUE	TRUE	Solyc10g083690.2	PF00067	0.517129	0.00966112
M535T1027_1	M515T804	-15.99	-16	0.01	26849	22830	15170	MNXM10742	MNXM3912	dehydrocrepenynic_acid	dehydrocrepenynic_acid	VM_0437502	CCCC=CC#CCC=CCCCCCCCC(=O)O	CCCC=CC#CCC=CCCCCCCCC=O	RR00077583	2	[#8:1]-[#6:2]-[#6:3]	[#6:2]-[#6:3].[#7]1:[#6]:[#7]:[#6]2:[#7](-[#6]3-[#6](-[#8]-[#15](=[#8])(-[#8])-[#8])-[#6](-[#8])-[#6](-[#6]-[#8]-[#15](-[#8]-[#15](-[#8]-[#6]-[#6]4-[#8]-[#6](-[#7]5-[#6]=[#6]-[#6]-[#6](-[#6](=[#7])-[#8])=[#6]-5)-[#6](-[#6]-4-[#8])-[#8])(=[#8])-[#8])(=[#8])-[#8])-[#8]-3):[#6]:[#7]:[#6]:2:[#6]:1-[#7].[#8:1]=[#8]	Q1PS23	PF00067				FALSE	FALSE	FALSE	Solyc10g083690.2	PF00067	0.517129	0.00966112
M535T1027_1	M529T714	-15.99	-16	0.01	12795	25564	8269	MNXM162842	MNXM1188	dehydrocrepenynic_acid	dehydrocrepenynic_acid	VM_0437502	CCCC=CC#CCC=CCCCCCCCC(=O)O	CCCC=CC#CCC=CCCCCCCCC=O	RR00077583	2	[#8:1]-[#6:2]-[#6:3]	[#6:2]-[#6:3].[#7]1:[#6]:[#7]:[#6]2:[#7](-[#6]3-[#6](-[#8]-[#15](=[#8])(-[#8])-[#8])-[#6](-[#8])-[#6](-[#6]-[#8]-[#15](-[#8]-[#15](-[#8]-[#6]-[#6]4-[#8]-[#6](-[#7]5-[#6]=[#6]-[#6]-[#6](-[#6](=[#7])-[#8])=[#6]-5)-[#6](-[#6]-4-[#8])-[#8])(=[#8])-[#8])(=[#8])-[#8])-[#8]-3):[#6]:[#7]:[#6]:2:[#6]:1-[#7].[#8:1]=[#8]	Q5Z5S6	PF00067	K04122		R06291	FALSE	FALSE	TRUE	Solyc10g083690.2	PF00067	0.517129	0.00966112
M535T1027_1	M529T714	-15.99	-16	0.01	35113	18886	18802	MNXM1744	MNXM398	dehydrocrepenynic_acid	dehydrocrepenynic_acid	VM_0437502	CCCC=CC#CCC=CCCCCCCCC(=O)O	CCCC=CC#CCC=CCCCCCCCC=O	RR00146104	2	[#6:1]-[#6:2]-[#8:3]	[#6:1]-[#6:2].[#7]=[#6](-[#8])-[#6]1-[#6]-[#6]=[#6]-[#7](-[#6]=1)-[#6]1-[#8]-[#6](-[#6]-[#8]-[#15](=[#8])(-[#8])-[#8]-[#15](=[#8])(-[#8])-[#8]-[#6]-[#6]2-[#6](-[#6](-[#8])-[#6](-[#8]-2)-[#7]2:[#6]3:[#6](:[#7]:[#6]:2):[#6](:[#7]:[#6]:[#7]:3)-[#7])-[#8])-[#6](-[#8])-[#6]-1-[#8].[#8:3]=[#8]	E9RFT0	PF00970;PF00111;PF00175				FALSE	FALSE	FALSE	Solyc07g019460.2	PF00667,PF00175,PF00258			0.551184	0.00524433
M535T1027_1	M515T804	-15.99	-16	0.01	6689	16680	13369	MNXM2622	MNXM386	dehydrocrepenynic_acid	dehydrocrepenynic_acid	VM_0437502	CCCC=CC#CCC=CCCCCCCCC(=O)O	CCCC=CC#CCC=CCCCCCCCC=O	RR00059421	2	[#6:1](-[#6:2])-[#8:3]	[#6:1]-[#6:2].[#6](=[#8])(-[#6]-[#6]-[#6](=[#8])-[#8])-[#6](-[#8])=[#8].[#8:3]=[#8]	Q4DCH3	PF00271;PF00176;PF12851		10319		TRUE	FALSE	FALSE	Solyc12g035130.1	PF00270,PF00397,PF00271	0.640392	0.00074945
M258T797	M243T712	-15.99	-16	0.01	25130	14038	20006	MNXM14644	MNXM1077	dehydrocrepenynic_acid	dehydrocrepenynic_acid	VM_0437502	CCCC=CC#CCC=CCCCCCCCC(=O)O	CCCC=CC#CCC=CCCCCCCCC=O	RR00109022	2	[#8:1]-[#6:2]-[#6:3]	[#6:2]-[#6:3].[#8:1]=[#8]	H1A988	PF00067				FALSE	FALSE	FALSE	Solyc09g014900.2	PF00067	0.588033	0.00251077
M258T1128	M243T818	-15.99	-16	0.01	3031	5453	12553	MNXM165039	MNXM50786	dehydrocrepenynic_acid	dehydrocrepenynic_acid	VM_0437502	CCCC=CC#CCC=CCCCCCCCC(=O)O	CCCC=CC#CCC=CCCCCCCCC=O	RR00109022	2	[#8:1]-[#6:2]-[#6:3]	[#6:2]-[#6:3].[#8:1]=[#8]	P9WPN7	PF00067				FALSE	FALSE	FALSE	Solyc12g042480.1	PF00067	0.805311	2.06683e-06
M258T1128	M243T818	-15.99	-16	0.01	8032	11072	21823	MNXM147692	MNXM147445	dehydrocrepenynic_acid	dehydrocrepenynic_acid	VM_0437502	CCCC=CC#CCC=CCCCCCCCC(=O)O	CCCC=CC#CCC=CCCCCCCCC=O	RR00109022	2	[#8:1]-[#6:2]-[#6:3]	[#6:2]-[#6:3].[#8:1]=[#8]	Q6W5Q7	PF00067				FALSE	FALSE	FALSE	Solyc09g014900.2	PF00067	0.733509	4.53585e-05
M258T1128	M243T650	-15.99	-16	0.01	10074	3316	20606	MNXM10261	MNXM8154	dehydrocrepenynic_acid	dehydrocrepenynic_acid	VM_0437502	CCCC=CC#CCC=CCCCCCCCC(=O)O	CCCC=CC#CCC=CCCCCCCCC=O	RR00109022	2	[#8:1]-[#6:2]-[#6:3]	[#6:2]-[#6:3].[#8:1]=[#8]	Q8VWZ8	PF12076;PF04116				FALSE	FALSE	FALSE	Solyc06g005750.2	PF04116			0.508042	0.0112571
M258T1128	M243T650	-15.99	-16	0.01	2907	22721	8832	MNXM145956	MNXM37756	dehydrocrepenynic_acid	dehydrocrepenynic_acid	VM_0437502	CCCC=CC#CCC=CCCCCCCCC(=O)O	CCCC=CC#CCC=CCCCCCCCC=O	RR00109022	2	[#8:1]-[#6:2]-[#6:3]	[#6:2]-[#6:3].[#8:1]=[#8]	P17178	PF00067		46431		TRUE	FALSE	FALSE	Solyc12g045020.1	PF00067	0.883721	1.04764e-08
M529T714	M535T1027_1	15.99	15.99	8.88178e-15	30484	27085	25729	MNXM78182	MNXM3085	dehydrocrepenynic_acid	dehydrocrepenynic_acid	VM_6431170	CCCC=CC#CCC=CCCCCCCCC(=O)O	CCCC=CC#CCC=CCCCC(O)CCCC(=O)O	RR00089474	16	[#6:1](-[#6:2])-[#6:6]	[#6:1](-[#6:2])(-[#6:6])-[#8].[#8]	A0QTU9	PF00970;PF00111;PF00175	K18225	49995	R10702	FALSE	FALSE	TRUE	Solyc03g005190.2	PF00111	-0.507085	0.0114372
M508T485	M473T1005	15.99	15.99	8.88178e-15	7832	5176	18419	MNXM402	MNXM28700	dehydrocrepenynic_acid	dehydrocrepenynic_acid	VM_6431170	CCCC=CC#CCC=CCCCCCCCC(=O)O	CCCC=CC#CCC=CCCCC(O)CCCC(=O)O	RR00121696	8	[#6:1](-[#6:2]-[#6:3]-[#6:4]-[#6:5]-[#6:6])-[#6:15]-[#6:16]-[#6:17]	[#6:1](-[#6:2](-[#6:3]-[#6:4]-[#6:5]-[#6:6])-[#8])-[#6:15]-[#6:16]-[#6:17].[#8]	Q7EZR4	PF00067		45087		TRUE	FALSE	FALSE	Solyc03g026130.2	PF00067	0.669005	0.000350968
M515T804	M535T1027_1	15.99	15.99	8.88178e-15	9552	7441	2075	MNXM3115	MNXM6928	dehydrocrepenynic_acid	dehydrocrepenynic_acid	VM_6431170	CCCC=CC#CCC=CCCCCCCCC(=O)O	CCCC=CC#CCC=CCCCC(O)CCCC(=O)O	RR00055667	6	[#6:1]-[#6:2]-[#6:3]-[#6:4]	[#6:1]-[#6:2]-[#6:3]-[#6:4]-[#8].[#8]	P11712	PF00067	K17719		R08326	FALSE	TRUE	TRUE	Solyc10g083690.2	PF00067			0.517129	0.00966112
M515T804	M535T1027_1	15.99	15.99	8.88178e-15	25029	9131	2565	MNXM1618	MNXM4948	dehydrocrepenynic_acid	dehydrocrepenynic_acid	VM_6431170	CCCC=CC#CCC=CCCCCCCCC(=O)O	CCCC=CC#CCC=CCCCC(O)CCCC(=O)O	RR00125976	2	[#6:1]-[#6:2]-[#6:3]	[#6:1]-[#6:2](-[#6:3])-[#8].[#8]	Q84KI1	PF00067	K20512	31974	R09867	TRUE	TRUE	TRUE	Solyc04g079660.2	PF00067	0.622113	0.001171
M241T1547	M258T797	15.99	15.99	8.88178e-15	11242	9454	20350	MNXM132	MNXM606	dehydrocrepenynic_acid	dehydrocrepenynic_acid	VM_6431170	CCCC=CC#CCC=CCCCCCCCC(=O)O	CCCC=CC#CCC=CCCCC(O)CCCC(=O)O	RR00059833	2	[#6:1]-[#6:2]	[#6:1]-[#6:2]-[#8].[#7]=[#6](-[#8])-[#6]1-[#6]-[#6]=[#6]-[#7](-[#6]=1)-[#6]1-[#8]-[#6](-[#6]-[#8]-[#15](=[#8])(-[#8])-[#8]-[#15](=[#8])(-[#8])-[#8]-[#6]-[#6]2-[#6](-[#6](-[#8])-[#6](-[#8]-2)-[#7]2:[#6]3:[#6](:[#7]:[#6]:2):[#6](:[#7]:[#6]:[#7]:3)-[#7])-[#8])-[#6](-[#8])-[#6]-1-[#8]	Q97I09	PF02401;PF00575				FALSE	FALSE	FALSE	Solyc07g018360.2	PF00889,PF00575			-0.590944	0.00236008
M508T647	M473T1005	15.99	15.99	8.88178e-15	5939	5176	18824	MNXM402	MNXM22530	dehydrocrepenynic_acid	dehydrocrepenynic_acid	VM_0655255	CCCC=CC#CCC=CCCCCCCCC(=O)O	CCCC=CC#CCC=CC(O)CCCCCCC(=O)O	RR00139269	14	[#6:1](-[#6:2]-[#6:3]-[#6:4]-[#6:5]-[#6:6]-[#6:7])-[#6:21]-[#6:22]	[#6:1](-[#6:2]-[#6:3]-[#6:4]-[#6:5]-[#6:6](-[#6:7])-[#8])-[#6:21]-[#6:22].[#8]	Q8H0I7	PF00067				FALSE	FALSE	FALSE	Solyc10g007930.2	PF00067	0.598115	0.00202124
M201T449	M238T496	15.99	15.99	8.88178e-15	29005	8771	10871	MNXM2022	MNXM30116	dehydrocrepenynic_acid	dehydrocrepenynic_acid	VM_0655255	CCCC=CC#CCC=CCCCCCCCC(=O)O	CCCC=CC#CCC=CC(O)CCCCCCC(=O)O	RR00069937	4	[#6:1](-[#6:2]=[#6:3])-[#6:5]-[#6:6]	[#6:1](-[#6:2]=[#6:3])(-[#6:5]-[#6:6])-[#8]	Q00G65	PF00067				FALSE	FALSE	FALSE	Solyc12g042480.1	PF00067			0.501479	0.0125403
M514T481	M535T1027_1	15.99	15.99	8.88178e-15	41831	8771	10871	MNXM2022	MNXM30116	dehydrocrepenynic_acid	dehydrocrepenynic_acid	VM_0655255	CCCC=CC#CCC=CCCCCCCCC(=O)O	CCCC=CC#CCC=CC(O)CCCCCCC(=O)O	RR00069937	4	[#6:1](-[#6:2]=[#6:3])-[#6:5]-[#6:6]	[#6:1](-[#6:2]=[#6:3])(-[#6:5]-[#6:6])-[#8]	Q00G65	PF00067	K21069		R11055	FALSE	TRUE	TRUE	Solyc04g071800.2	PF00067	0.579968	0.00297164
M514T481	M473T1005	15.99	15.99	8.88178e-15	9786	5540	2908	MNXM1326	MNXM983	dehydrocrepenynic_acid	dehydrocrepenynic_acid	VM_0655255	CCCC=CC#CCC=CCCCCCCCC(=O)O	CCCC=CC#CCC=CC(O)CCCCCCC(=O)O	RR00027146	2	[#6:1]-[#6:2]-[#6:3]	[#6:1]-[#6:2](-[#6:3])-[#8]	Q40062	PF03171;PF14226	K00475		R03640	FALSE	FALSE	FALSE	Solyc07g043420.2	PF03171,PF14226	0.700071	0.000139877
M529T714	M535T1027_1	15.99	15.99	8.88178e-15	27644	1835	5682	MNXM3796	MNXM33191	dehydrocrepenynic_acid	dehydrocrepenynic_acid	VM_0655255	CCCC=CC#CCC=CCCCCCCCC(=O)O	CCCC=CC#CCC=CC(O)CCCCCCC(=O)O	RR00125976	2	[#6:1]-[#6:2]-[#6:3]	[#6:1]-[#6:2](-[#6:3])-[#8].[#8]	Q92104	PF00067				FALSE	FALSE	FALSE	Solyc10g083690.2	PF00067			0.517129	0.00966112
M515T804	M535T1027_1	15.99	15.99	8.88178e-15	25239	1804	23430	MNXM1295	MNXM3100	dehydrocrepenynic_acid	dehydrocrepenynic_acid	VM_0655255	CCCC=CC#CCC=CCCCCCCCC(=O)O	CCCC=CC#CCC=CC(O)CCCCCCC(=O)O	RR00125976	2	[#6:1]-[#6:2]-[#6:3]	[#6:1]-[#6:2](-[#6:3])-[#8].[#8]	Q8W4T9	PF00067	K12922	18952	R06308	TRUE	TRUE	TRUE	Solyc04g079660.2	PF00067	0.622113	0.001171
M243T712	M238T496	-2.02	-2.02	1.82077e-14	35247	3553	1462	MNXM11432	MNXM28763	dehydrocrepenynic_acid	dehydrocrepenynic_acid	VM_7965739	CCCC=CC#CCC=CCCCCCCCC(=O)O	CCCC=CC#CCC=CCCCCCC=CC(=O)O	RR00154169	12	[#6:1](=[#8:2])-[#6:3]-[#6:4]-[#6:5]-[#6:6]-[#6:7]-[#6:8]-[#6:9]-[#6:10]	[#1:22].[#6:1](=[#8:2])-,:[#6:3]=[#6:4]-,:[#6:5]-[#6:6]-[#6:7]-[#6:8]-[#6:9]-[#6:10].[#7]1:[#6]:[#7]:[#6]2:[#7](-[#6]3-[#6](-[#8]-[#15](=[#8])(-[#8])-[#8])-[#6](-[#8])-[#6](-[#6]-[#8]-[#15](-[#8]-[#15](-[#8]-[#6]-[#6]4-[#8]-[#6](-[#7]5-[#6]=[#6]-[#6]-[#6](-[#6](=[#7])-[#8])=[#6]-5)-[#6](-[#6]-4-[#8])-[#8])(=[#8])-[#8])(=[#8])-[#8])-[#8]-3):[#6]:[#7]:[#6]:2:[#6]:1-[#7]	Q91YR9	PF16884;PF00107				FALSE	FALSE	FALSE	Solyc02g069250.2	PF08240,PF00107	0.560814	0.004361
M201T449	M263T1547	-2.02	-2.02	1.82077e-14	23524	8309	4078	MNXM101881	MNXM13937	dehydrocrepenynic_acid	dehydrocrepenynic_acid	VM_7965739	CCCC=CC#CCC=CCCCCCCCC(=O)O	CCCC=CC#CCC=CCCCCCC=CC(=O)O	RR00147135	2	[#6:1]-[#6:2]-[#6:3]	[#1:7].[#6:1]-[#6:2]=[#6:3].[#7]1:[#6]:[#7]:[#6]2:[#7](-[#6]3-[#6](-[#8]-[#15](=[#8])(-[#8])-[#8])-[#6](-[#8])-[#6](-[#6]-[#8]-[#15](-[#8]-[#15](-[#8]-[#6]-[#6]4-[#8]-[#6](-[#7]5-[#6]=[#6]-[#6]-[#6](-[#6](=[#7])-[#8])=[#6]-5)-[#6](-[#6]-4-[#8])-[#8])(=[#8])-[#8])(=[#8])-[#8])-[#8]-3):[#6]:[#7]:[#6]:2:[#6]:1-[#7]	Q9ZUC1	PF08240				FALSE	FALSE	FALSE	Solyc06g072160.2	PF08240,PF00107			0.505985	0.0116472
M516T523	M535T1027_1	15.99	15.99	8.88178e-15	31197	17879	7070	MNXM8323	MNXM9371	dehydrocrepenynic_acid	dehydrocrepenynic_acid	VM_3773520	CCCC=CC#CCC=CCCCCCCCC(=O)O	CCCC=CC#CCC=CCCCCCCC(O)C(=O)O	RR00152858	8	[#6:1]-[#6:2]-[#6:3]-[#6:4]-[#6:5]-[#6:6]	[#6:1]-[#6:2]-[#6:3]-[#6:4]-[#6:5](-[#6:6])-[#8].[#8]	Q12732	PF00067		35574		TRUE	FALSE	FALSE	Solyc10g083690.2	PF00067			0.517129	0.00966112
M529T714	M535T1027_1	15.99	15.99	8.88178e-15	43174	27248	23664	MNXM20	MNXM894	dehydrocrepenynic_acid	dehydrocrepenynic_acid	VM_3773520	CCCC=CC#CCC=CCCCCCCCC(=O)O	CCCC=CC#CCC=CCCCCCCC(O)C(=O)O	RR00049838	4	[#6:1]-[#6:2]-[#6:3]-[#6:4](=[#8:5])-[#8:6]	[#6](-[#7])(-[#6](=[#8])-[#8])-[#6]-[#6]-[#6](-[#8])=[#8].[#8]-[#6:3](-[#6:4](=[#8:5])-[#8:6])-[#6:2]-[#6:1]	P00505	PF00155				FALSE	FALSE	FALSE	Solyc08g008100.2	PF00155	0.557585	0.00464204
M508T647	M535T1027_1	15.99	15.99	8.88178e-15	14650	9454	20350	MNXM132	MNXM606	dehydrocrepenynic_acid	dehydrocrepenynic_acid	VM_3773520	CCCC=CC#CCC=CCCCCCCCC(=O)O	CCCC=CC#CCC=CCCCCCCC(O)C(=O)O	RR00119658	2	[#6:1]-[#6:2]	[#1:5].[#6:1]-[#6:2]-[#8]	Q8RI52	PF02401;PF00575	K03527		R08210	FALSE	FALSE	TRUE	Solyc07g018360.2	PF00889,PF00575	-0.533416	0.00726919
M536T784	M535T1027_1	15.99	15.99	8.88178e-15	1574	24808	16569	MNXM30753	MNXM30752	dehydrocrepenynic_acid	dehydrocrepenynic_acid	VM_3773520	CCCC=CC#CCC=CCCCCCCCC(=O)O	CCCC=CC#CCC=CCCCCCCC(O)C(=O)O	RR00067355	2	[#6:1]-[#6:2]	[#6:1]-[#6:2]-[#8].[#8]	E9QG08	PF00067				FALSE	FALSE	FALSE	Solyc11g030730.1	PF00067	-0.550375	0.0053249
M536T784	M552T1006	15.99	15.99	8.88178e-15	39471	14219	6302	MNXM9995	MNXM8104	dehydrocrepenynic_acid	dehydrocrepenynic_acid	VM_3773520	CCCC=CC#CCC=CCCCCCCCC(=O)O	CCCC=CC#CCC=CCCCCCCC(O)C(=O)O	RR00067355	2	[#6:1]-[#6:2]	[#6:1]-[#6:2]-[#8].[#8]	P21394	PF00970;PF00111;PF00175				FALSE	FALSE	FALSE	Solyc10g081440.1	PF00175,PF00970	-0.509137	0.0110541
M536T784	M552T1006	15.99	15.99	8.88178e-15	22826	24339	21725	MNXM2330	MNXM2785	dehydrocrepenynic_acid	dehydrocrepenynic_acid	VM_3773520	CCCC=CC#CCC=CCCCCCCCC(=O)O	CCCC=CC#CCC=CCCCCCCC(O)C(=O)O	RR00067355	2	[#6:1]-[#6:2]	[#6:1]-[#6:2]-[#8].[#8]	B9UJ98	PF00067				FALSE	FALSE	FALSE	Solyc11g030730.1	PF00067	-0.550375	0.0053249	0.557154	0.00468066
M536T784	M552T1006	15.99	15.99	8.88178e-15	16487	24339	21725	MNXM2330	MNXM2785	dehydrocrepenynic_acid	dehydrocrepenynic_acid	VM_3773520	CCCC=CC#CCC=CCCCCCCCC(=O)O	CCCC=CC#CCC=CCCCCCCC(O)C(=O)O	RR00067355	2	[#6:1]-[#6:2]	[#6:1]-[#6:2]-[#8].[#8]	B9UJ98	PF00067				FALSE	FALSE	FALSE	Solyc12g045020.1	PF00067			0.630351	0.000960973
M536T784	M552T1006	15.99	15.99	8.88178e-15	16393	11179	16589	MNXM1807	MNXM2961	dehydrocrepenynic_acid	dehydrocrepenynic_acid	VM_3773520	CCCC=CC#CCC=CCCCCCCCC(=O)O	CCCC=CC#CCC=CCCCCCCC(O)C(=O)O	RR00067355	2	[#6:1]-[#6:2]	[#6:1]-[#6:2]-[#8].[#8]	Q0JF01	PF00067				FALSE	FALSE	FALSE	Solyc11g030730.1	PF00067	-0.550375	0.0053249	0.557154	0.00468066
M241T1547	M258T797	15.99	15.99	8.88178e-15	23815	532	12327	MNXM3300	MNXM3486	dehydrocrepenynic_acid	dehydrocrepenynic_acid	VM_3773520	CCCC=CC#CCC=CCCCCCCCC(=O)O	CCCC=CC#CCC=CCCCCCCC(O)C(=O)O	RR00021367	2	[#6:1]-[#6:2]	[#6:1](-[#6:2])-[#8].[#8]	P21394	PF00970;PF00111;PF00175	K15758		R05443	FALSE	FALSE	FALSE	Solyc08g083360.2	PF00111			-0.513129	0.0103389
M238T496	M263T1547	-2.02	-2.02	1.82077e-14	29162	14632	4054	MNXM145645	MNXM146695	dehydrocrepenynic_acid	dehydrocrepenynic_acid	VM_2753220	CCCC=CC#CCC=CCCCCCCCC(=O)O	CCCC=CC#CCC=CCCCC=CCCC(=O)O	RR00022301	6	[#6:1]-[#6:2]-[#6:3]-[#6:4]-[#6:5]-[#6:6]-[#6:7]-[#6:8]	[#6:1]-[#6:2]-[#6:3]-,:[#6:4]=[#6:5]-,:[#6:6]-[#6:7]-[#6:8].[#8]	O60427	PF00173;PF00487		46063		TRUE	FALSE	FALSE	Solyc12g100240.1	PF00487,PF11960	0.537326	0.00677535
M243T712	M242T1547	-2.02	-2.02	1.82077e-14	39219	8541	563	MNXM10562	MNXM15489	dehydrocrepenynic_acid	dehydrocrepenynic_acid	VM_2753220	CCCC=CC#CCC=CCCCCCCCC(=O)O	CCCC=CC#CCC=CCCCC=CCCC(=O)O	RR00095673	2	[#6:1](-[#6:2]-[#6:3])-[#6:6]	[#6:1](=[#6:2]-[#6:3])-[#6:6].[#8]-[#8]	Q0PCD7	PF08031;PF01565	K15949	37794	R09335	TRUE	TRUE	TRUE	Solyc01g088160.2	PF01565,PF09265	0.66263	0.000418444
M242T1547	M238T496	-2.02	-2.02	1.82077e-14	15551	14632	14674	MNXM145645	MNXM146700	dehydrocrepenynic_acid	dehydrocrepenynic_acid	VM_0627737	CCCC=CC#CCC=CCCCCCCCC(=O)O	CCCC=CC#CCC=CCCC=CCCCC(=O)O	RR00022301	6	[#6:1]-[#6:2]-[#6:3]-[#6:4]-[#6:5]-[#6:6]-[#6:7]-[#6:8]	[#6:1]-[#6:2]-[#6:3]-,:[#6:4]=[#6:5]-,:[#6:6]-[#6:7]-[#6:8].[#8]	O95864	PF00173;PF00487		46067		TRUE	FALSE	FALSE	Solyc12g100260.1	PF00487,PF11960			0.575696	0.00324352
M238T496	M322T631	75.03	75.03	2.84217e-14	40296	12459	6037	MNXM940	MNXM990	dehydrocrepenynic_acid	dehydrocrepenynic_acid	VM_2807078	CCCC=CC#CCC=CCCCCCCCC(=O)O	CCCC=CC#CCC=CCCCCCCCC(O)(O)C(N)C(=O)O	RR00121462	6	[#6:1]-[#6:2]-[#6:3]-[#6:4]=[#8:5]	[#6:1]-[#6:2]-[#6:3]-[#6:4](-[#8:5])-[#6](-[#6](-[#8])=[#8])-[#7]	A0A0P0W2R2	PF00464				FALSE	FALSE	FALSE	Solyc01g104000.2	PF00464			0.531406	0.0075345
M241T1547	M243T650	1.03	1.03	2.95319e-14	17626	12767	1161	MNXM4183	MNXM3848	dehydrocrepenynic_acid	dehydrocrepenynic_acid	VM_2563210	CCCC=CC#CCC=CCCCCCCCC(=O)O	CCCC=CC#CCC=CCCCCCCCC(N)O	RR00158531	4	[#6:1]-[#6:2]-[#6:3]=[#8:4]	[#6:1]-[#6:2]-[#6:3]-[#7].[#8:4]	Q6Q2J0	PF01593	K00274		R04890	FALSE	FALSE	TRUE	Solyc02g085250.2	PF01593	0.51822	0.00948277
M529T714	M652T890	120.02	120.02	4.26326e-14	42752	15347	17051	MNXM81886	MNXM148170	dehydrocrepenynic_acid	dehydrocrepenynic_acid	VM_6114723	CCCC=CC#CCC=CCCCCCCCC(=O)O	CCCC=CC#CCC=CCCCCCCCC(=O)OC(=O)c1ccc(O)cc1	RR00007519	4	[#6:1]-[#6:2]-[#8:3]	[#6:1]-[#6:2]-[#8:3]-[#6](-[#6]1:[#6]:[#6]:[#6](-[#8]):[#6]:[#6]:1)=[#8].[#8]-[#6]-[#6]1-[#6](-[#8])-[#6](-[#8])-[#6](-[#6](-[#8])-[#8]-1)-[#8]	U6C5K7	PF00450				FALSE	FALSE	FALSE	Solyc11g066250.1	PF00450			-0.529833	0.00774782
M529T714	M652T890	120.02	120.02	4.26326e-14	5517	7747	12686	MNXM148169	MNXM149001	dehydrocrepenynic_acid	dehydrocrepenynic_acid	VM_6114723	CCCC=CC#CCC=CCCCCCCCC(=O)O	CCCC=CC#CCC=CCCCCCCCC(=O)OC(=O)c1ccc(O)cc1	RR00007519	4	[#6:1]-[#6:2]-[#8:3]	[#6:1]-[#6:2]-[#8:3]-[#6](-[#6]1:[#6]:[#6]:[#6](-[#8]):[#6]:[#6]:1)=[#8].[#8]-[#6]-[#6]1-[#6](-[#8])-[#6](-[#8])-[#6](-[#6](-[#8])-[#8]-1)-[#8]	U6C5K7	PF00450				FALSE	FALSE	FALSE	Solyc11g066250.1	PF00450			-0.529833	0.00774782
M258T797	M462T775	206.06	206.06	0	24152	14993	5740	MNXM90	MNXM2431	dehydrocrepenynic_acid	dehydrocrepenynic_acid	VM_5168903	CCCC=CC#CCC=CCCCCCCCC(=O)O	CCCC=CC#CCC=CCCCCCCCC(=O)OC(=O)C=Cc1cc(OC)c(O)c(OC)c1	RR00171085	4	[#8:1]-[#6:2]-[#6:3]	[#8]-[#6]-[#6]1-[#6](-[#8])-[#6](-[#8])-[#6](-[#8])-[#6](-[#8])-[#8]-1.[#8]-[#6]1:[#6](-[#8]-[#6]):[#6]:[#6](-[#6]=[#6]-[#6](=[#8])-[#8:1]-[#6:2]-[#6:3]):[#6]:[#6]:1-[#8]-[#6]	Q8VZU3	PF00450	K09756	12027	R03075	TRUE	TRUE	TRUE	Solyc05g050770.2	PF00450	-0.506264	0.0115936
M258T797	M462T635	206.06	206.06	0	36938	18452	4633	MNXM26990	MNXM24738	dehydrocrepenynic_acid	dehydrocrepenynic_acid	VM_5168903	CCCC=CC#CCC=CCCCCCCCC(=O)O	CCCC=CC#CCC=CCCCCCCCC(=O)OC(=O)C=Cc1cc(OC)c(O)c(OC)c1	RR00186926	2	[#6:1]-[#8:2]	[#6:1]-[#8:2]-[#6](-[#6]=[#6]-[#6]1:[#6]:[#6](:[#6](-[#8]):[#6](:[#6]:1)-[#8]-[#6])-[#8]-[#6])=[#8].[#8]-[#6]-[#6]1-[#6](-[#8])-[#6](-[#8])-[#6](-[#8])-[#6](-[#8])-[#8]-1	O64810	PF00450				FALSE	FALSE	FALSE	Solyc05g050770.2	PF00450	-0.506264	0.0115936
M830T1198	M834T969	2.02	2.01	0.01	40765	20677	27334	MNXM13869	MNXM13868	dehydrocrepenynic_acid	dehydrocrepenynic_acid	VM_2032485	CCCC=CC#CCC=CCCCCCCCC(=O)O	CCCC=CC#CCCCCCCCCCCC(=O)O	RR00101935	4	[#6:1](-,:[#6:2]-[#6:3])=[#6:6]-,:[#6:7]-[#6:8]	[#6:1](-[#6:2]-[#6:3])-[#6:6]-[#6:7]-[#6:8]	P46310	PF11960;PF00487				FALSE	FALSE	FALSE	Solyc12g100260.1	PF00487,PF11960	0.671265	0.000329427
M258T1128	M263T1547	2.02	2.01	0.01	33949	14159	23981	MNXM10466	MNXM10467	dehydrocrepenynic_acid	dehydrocrepenynic_acid	VM_2032485	CCCC=CC#CCC=CCCCCCCCC(=O)O	CCCC=CC#CCCCCCCCCCCC(=O)O	RR00105443	4	[#6:1]-[#6:2]-[#6:3]=[#6:4]	[#6:1]-[#6:2]-[#6:3]-[#6:4]	Q594P3	PF11960;PF00487				FALSE	FALSE	FALSE	Solyc12g049030.1	PF00487,PF11960	0.750988	2.353e-05
M258T797	M263T1547	2.02	2.01	0.01	23551	14159	23981	MNXM10466	MNXM10467	dehydrocrepenynic_acid	dehydrocrepenynic_acid	VM_2032485	CCCC=CC#CCC=CCCCCCCCC(=O)O	CCCC=CC#CCCCCCCCCCCC(=O)O	RR00105443	4	[#6:1]-[#6:2]-[#6:3]=[#6:4]	[#6:1]-[#6:2]-[#6:3]-[#6:4]	Q594P3	PF11960;PF00487		37602		TRUE	FALSE	FALSE	Solyc12g100240.1	PF00487,PF11960	0.568429	0.00375443
M258T797	M263T1547	2.02	2.01	0.01	39771	14159	23981	MNXM10466	MNXM10467	dehydrocrepenynic_acid	dehydrocrepenynic_acid	VM_2032485	CCCC=CC#CCC=CCCCCCCCC(=O)O	CCCC=CC#CCCCCCCCCCCC(=O)O	RR00105443	4	[#6:1]-[#6:2]-[#6:3]=[#6:4]	[#6:1]-[#6:2]-[#6:3]-[#6:4]	Q594P3	PF11960;PF00487				FALSE	FALSE	FALSE	Solyc12g100260.1	PF00487,PF11960	0.606085	0.00169417
M830T1198	M834T969	2.02	2.01	0.01	21071	17311	9067	MNXM9565	MNXM9563	dehydrocrepenynic_acid	dehydrocrepenynic_acid	VM_2032485	CCCC=CC#CCC=CCCCCCCCC(=O)O	CCCC=CC#CCCCCCCCCCCC(=O)O	RR00179045	4	[#6:1](-[#6:2])-,:[#6:3]=[#6:4]-,:[#6:5]-[#6:6]	[#6:1](-[#6:2])-[#6:3]-[#6:4]-[#6:5]-[#6:6]	Q56VS4	PF11960;PF00487				FALSE	FALSE	FALSE	Solyc12g100260.1	PF00487,PF11960	0.671265	0.000329427
M830T1198	M834T969	2.02	2.01	0.01	25150	5232	24530	MNXM9573	MNXM9571	dehydrocrepenynic_acid	dehydrocrepenynic_acid	VM_2032485	CCCC=CC#CCC=CCCCCCCCC(=O)O	CCCC=CC#CCCCCCCCCCCC(=O)O	RR00179045	4	[#6:1](-[#6:2])-,:[#6:3]=[#6:4]-,:[#6:5]-[#6:6]	[#6:1](-[#6:2])-[#6:3]-[#6:4]-[#6:5]-[#6:6]	Q56VS4	PF11960;PF00487				FALSE	FALSE	FALSE	Solyc12g100260.1	PF00487,PF11960	0.671265	0.000329427
M508T647	M503T1547	2.02	2.01	0.01	38631	21275	7441	MNXM6740	MNXM3115	dehydrocrepenynic_acid	dehydrocrepenynic_acid	VM_2032485	CCCC=CC#CCC=CCCCCCCCC(=O)O	CCCC=CC#CCCCCCCCCCCC(=O)O	RR00185483	4	[#6:1]=[#6:2]-[#6:3]-[#6:4]	[#6:1]-[#6:2]-[#6:3]-[#6:4]	P11509	PF00067	K17683		R08324	FALSE	TRUE	TRUE	Solyc11g030730.1	PF00067	0.599578	0.00195747
M830T1198	M834T969	2.02	2.01	0.01	29465	26171	22053	MNXM7982	MNXM6595	dehydrocrepenynic_acid	dehydrocrepenynic_acid	VM_2032485	CCCC=CC#CCC=CCCCCCCCC(=O)O	CCCC=CC#CCCCCCCCCCCC(=O)O	RR00105945	4	[#6:1]-[#6:2]-,:[#6:3]=[#6:4]-,:[#6:5]-[#6:6]	[#6:1]-[#6:2]-[#6:3]-[#6:4]-[#6:5]-[#6:6]	Q9Z122	PF00173;PF00487				FALSE	FALSE	FALSE	Solyc08g029160.1	PF00173			0.520005	0.00919694
M830T1198	M834T969	2.02	2.01	0.01	38476	940	22894	MNXM9575	MNXM7978	dehydrocrepenynic_acid	dehydrocrepenynic_acid	VM_2032485	CCCC=CC#CCC=CCCCCCCCC(=O)O	CCCC=CC#CCCCCCCCCCCC(=O)O	RR00105945	4	[#6:1]-[#6:2]-,:[#6:3]=[#6:4]-,:[#6:5]-[#6:6]	[#6:1]-[#6:2]-[#6:3]-[#6:4]-[#6:5]-[#6:6]	Q9Z122	PF00173;PF00487				FALSE	FALSE	FALSE	Solyc08g029160.1	PF00173			0.520005	0.00919694
M241T1547	M243T818	2.02	2.01	0.01	26186	17910	17540	MNXM49574	MNXM49510	dehydrocrepenynic_acid	dehydrocrepenynic_acid	VM_2032485	CCCC=CC#CCC=CCCCCCCCC(=O)O	CCCC=CC#CCCCCCCCCCCC(=O)O	RR00105945	4	[#6:1]-[#6:2]-,:[#6:3]=[#6:4]-,:[#6:5]-[#6:6]	[#6:1]-[#6:2]-[#6:3]-[#6:4]-[#6:5]-[#6:6]	Q12618	PF00173;PF00487				FALSE	FALSE	FALSE	Solyc03g082600.2	PF00173			0.581482	0.00288007
M830T1198	M834T969	2.02	2.01	0.01	12871	26137	5891	MNXM9570	MNXM7977	dehydrocrepenynic_acid	dehydrocrepenynic_acid	VM_2032485	CCCC=CC#CCC=CCCCCCCCC(=O)O	CCCC=CC#CCCCCCCCCCCC(=O)O	RR00105945	4	[#6:1]-[#6:2]-,:[#6:3]=[#6:4]-,:[#6:5]-[#6:6]	[#6:1]-[#6:2]-[#6:3]-[#6:4]-[#6:5]-[#6:6]	O95864	PF00173;PF00487				FALSE	FALSE	FALSE	Solyc08g029160.1	PF00173			0.520005	0.00919694
M241T1547	M243T818	2.02	2.01	0.01	13723	6633	12911	MNXM7981	MNXM6594	dehydrocrepenynic_acid	dehydrocrepenynic_acid	VM_2032485	CCCC=CC#CCC=CCCCCCCCC(=O)O	CCCC=CC#CCCCCCCCCCCC(=O)O	RR00105945	4	[#6:1]-[#6:2]-,:[#6:3]=[#6:4]-,:[#6:5]-[#6:6]	[#6:1]-[#6:2]-[#6:3]-[#6:4]-[#6:5]-[#6:6]	O95864	PF00173;PF00487				FALSE	FALSE	FALSE	Solyc03g082600.2	PF00173			0.581482	0.00288007
M241T1547	M243T818	2.02	2.01	0.01	41552	5232	17311	MNXM9573	MNXM9565	dehydrocrepenynic_acid	dehydrocrepenynic_acid	VM_2032485	CCCC=CC#CCC=CCCCCCCCC(=O)O	CCCC=CC#CCCCCCCCCCCC(=O)O	RR00105945	4	[#6:1]-[#6:2]-,:[#6:3]=[#6:4]-,:[#6:5]-[#6:6]	[#6:1]-[#6:2]-[#6:3]-[#6:4]-[#6:5]-[#6:6]	O95864	PF00173;PF00487				FALSE	FALSE	FALSE	Solyc03g082600.2	PF00173			0.581482	0.00288007
M241T1547	M243T818	2.02	2.01	0.01	12880	24530	9067	MNXM9571	MNXM9563	dehydrocrepenynic_acid	dehydrocrepenynic_acid	VM_2032485	CCCC=CC#CCC=CCCCCCCCC(=O)O	CCCC=CC#CCCCCCCCCCCC(=O)O	RR00105945	4	[#6:1]-[#6:2]-,:[#6:3]=[#6:4]-,:[#6:5]-[#6:6]	[#6:1]-[#6:2]-[#6:3]-[#6:4]-[#6:5]-[#6:6]	O95864	PF00173;PF00487				FALSE	FALSE	FALSE	Solyc03g082600.2	PF00173			0.581482	0.00288007
M241T1547	M243T818	2.02	2.01	0.01	39023	4210	8085	MNXM7980	MNXM6593	dehydrocrepenynic_acid	dehydrocrepenynic_acid	VM_2032485	CCCC=CC#CCC=CCCCCCCCC(=O)O	CCCC=CC#CCCCCCCCCCCC(=O)O	RR00105945	4	[#6:1]-[#6:2]-,:[#6:3]=[#6:4]-,:[#6:5]-[#6:6]	[#6:1]-[#6:2]-[#6:3]-[#6:4]-[#6:5]-[#6:6]	O95864	PF00173;PF00487				FALSE	FALSE	FALSE	Solyc03g082600.2	PF00173			0.581482	0.00288007
M241T1547	M243T818	2.02	2.01	0.01	27252	27088	24214	MNXM9567	MNXM7974	dehydrocrepenynic_acid	dehydrocrepenynic_acid	VM_2032485	CCCC=CC#CCC=CCCCCCCCC(=O)O	CCCC=CC#CCCCCCCCCCCC(=O)O	RR00105945	4	[#6:1]-[#6:2]-,:[#6:3]=[#6:4]-,:[#6:5]-[#6:6]	[#6:1]-[#6:2]-[#6:3]-[#6:4]-[#6:5]-[#6:6]	O95864	PF00173;PF00487				FALSE	FALSE	FALSE	Solyc03g082600.2	PF00173			0.581482	0.00288007
M241T1547	M243T818	2.02	2.01	0.01	9248	22275	21977	MNXM9576	MNXM7979	dehydrocrepenynic_acid	dehydrocrepenynic_acid	VM_2032485	CCCC=CC#CCC=CCCCCCCCC(=O)O	CCCC=CC#CCCCCCCCCCCC(=O)O	RR00105945	4	[#6:1]-[#6:2]-,:[#6:3]=[#6:4]-,:[#6:5]-[#6:6]	[#6:1]-[#6:2]-[#6:3]-[#6:4]-[#6:5]-[#6:6]	O95864	PF00173;PF00487				FALSE	FALSE	FALSE	Solyc03g082600.2	PF00173			0.581482	0.00288007
M830T1198	M834T969	2.02	2.01	0.01	11261	24214	16572	MNXM7974	MNXM9557	dehydrocrepenynic_acid	dehydrocrepenynic_acid	VM_2032485	CCCC=CC#CCC=CCCCCCCCC(=O)O	CCCC=CC#CCCCCCCCCCCC(=O)O	RR00105945	4	[#6:1]-[#6:2]-,:[#6:3]=[#6:4]-,:[#6:5]-[#6:6]	[#6:1]-[#6:2]-[#6:3]-[#6:4]-[#6:5]-[#6:6]	P46312	PF00487				FALSE	FALSE	FALSE	Solyc12g100260.1	PF00487,PF11960	0.671265	0.000329427
M830T1198	M834T969	2.02	2.01	0.01	19057	8085	2459	MNXM6593	MNXM7971	dehydrocrepenynic_acid	dehydrocrepenynic_acid	VM_2032485	CCCC=CC#CCC=CCCCCCCCC(=O)O	CCCC=CC#CCCCCCCCCCCC(=O)O	RR00105945	4	[#6:1]-[#6:2]-,:[#6:3]=[#6:4]-,:[#6:5]-[#6:6]	[#6:1]-[#6:2]-[#6:3]-[#6:4]-[#6:5]-[#6:6]	Q54794	PF00487				FALSE	FALSE	FALSE	Solyc12g049030.1	PF00487,PF11960	0.697213	0.000152947
M830T1198	M834T969	2.02	2.01	0.01	8684	2459	16572	MNXM7971	MNXM9557	dehydrocrepenynic_acid	dehydrocrepenynic_acid	VM_2032485	CCCC=CC#CCC=CCCCCCCCC(=O)O	CCCC=CC#CCCCCCCCCCCC(=O)O	RR00105945	4	[#6:1]-[#6:2]-,:[#6:3]=[#6:4]-,:[#6:5]-[#6:6]	[#6:1]-[#6:2]-[#6:3]-[#6:4]-[#6:5]-[#6:6]	Q949X0	PF00487				FALSE	FALSE	FALSE	Solyc12g049030.1	PF00487,PF11960	0.697213	0.000152947
M830T1198	M834T969	2.02	2.01	0.01	3228	12911	10737	MNXM6594	MNXM7972	dehydrocrepenynic_acid	dehydrocrepenynic_acid	VM_2032485	CCCC=CC#CCC=CCCCCCCCC(=O)O	CCCC=CC#CCCCCCCCCCCC(=O)O	RR00105945	4	[#6:1]-[#6:2]-,:[#6:3]=[#6:4]-,:[#6:5]-[#6:6]	[#6:1]-[#6:2]-[#6:3]-[#6:4]-[#6:5]-[#6:6]	P46313	PF11960;PF00487				FALSE	FALSE	FALSE	Solyc12g100240.1	PF00487,PF11960	0.6558	0.000502944
M830T1198	M834T969	2.02	2.01	0.01	11629	21977	10685	MNXM7979	MNXM9561	dehydrocrepenynic_acid	dehydrocrepenynic_acid	VM_2032485	CCCC=CC#CCC=CCCCCCCCC(=O)O	CCCC=CC#CCCCCCCCCCCC(=O)O	RR00105945	4	[#6:1]-[#6:2]-,:[#6:3]=[#6:4]-,:[#6:5]-[#6:6]	[#6:1]-[#6:2]-[#6:3]-[#6:4]-[#6:5]-[#6:6]	P20388	PF00487				FALSE	FALSE	FALSE	Solyc12g100240.1	PF00487,PF11960	0.6558	0.000502944
M830T1198	M834T969	2.02	2.01	0.01	39239	22894	21312	MNXM7978	MNXM9560	dehydrocrepenynic_acid	dehydrocrepenynic_acid	VM_2032485	CCCC=CC#CCC=CCCCCCCCC(=O)O	CCCC=CC#CCCCCCCCCCCC(=O)O	RR00105945	4	[#6:1]-[#6:2]-,:[#6:3]=[#6:4]-,:[#6:5]-[#6:6]	[#6:1]-[#6:2]-[#6:3]-[#6:4]-[#6:5]-[#6:6]	Q54794	PF00487				FALSE	FALSE	FALSE	Solyc12g100240.1	PF00487,PF11960	0.6558	0.000502944
M830T1198	M834T969	2.02	2.01	0.01	39562	22053	23401	MNXM6595	MNXM7973	dehydrocrepenynic_acid	dehydrocrepenynic_acid	VM_2032485	CCCC=CC#CCC=CCCCCCCCC(=O)O	CCCC=CC#CCCCCCCCCCCC(=O)O	RR00105945	4	[#6:1]-[#6:2]-,:[#6:3]=[#6:4]-,:[#6:5]-[#6:6]	[#6:1]-[#6:2]-[#6:3]-[#6:4]-[#6:5]-[#6:6]	P46313	PF11960;PF00487				FALSE	FALSE	FALSE	Solyc12g100260.1	PF00487,PF11960	0.671265	0.000329427
M830T1198	M834T969	2.02	2.01	0.01	15594	24392	9232	MNXM9562	MNXM13871	dehydrocrepenynic_acid	dehydrocrepenynic_acid	VM_2032485	CCCC=CC#CCC=CCCCCCCCC(=O)O	CCCC=CC#CCCCCCCCCCCC(=O)O	RR00105945	4	[#6:1]-[#6:2]-,:[#6:3]=[#6:4]-,:[#6:5]-[#6:6]	[#6:1]-[#6:2]-[#6:3]-[#6:4]-[#6:5]-[#6:6]	P20388	PF00487				FALSE	FALSE	FALSE	Solyc12g100240.1	PF00487,PF11960	0.6558	0.000502944
M830T1198	M834T969	2.02	2.01	0.01	10733	21312	23401	MNXM9560	MNXM7973	dehydrocrepenynic_acid	dehydrocrepenynic_acid	VM_2032485	CCCC=CC#CCC=CCCCCCCCC(=O)O	CCCC=CC#CCCCCCCCCCCC(=O)O	RR00105945	4	[#6:1]-[#6:2]-,:[#6:3]=[#6:4]-,:[#6:5]-[#6:6]	[#6:1]-[#6:2]-[#6:3]-[#6:4]-[#6:5]-[#6:6]	P48623	PF11960;PF00487				FALSE	FALSE	FALSE	Solyc12g100260.1	PF00487,PF11960	0.671265	0.000329427
M830T1198	M834T969	2.02	2.01	0.01	6131	22053	5891	MNXM6595	MNXM7977	dehydrocrepenynic_acid	dehydrocrepenynic_acid	VM_2032485	CCCC=CC#CCC=CCCCCCCCC(=O)O	CCCC=CC#CCCCCCCCCCCC(=O)O	RR00105945	4	[#6:1]-[#6:2]-,:[#6:3]=[#6:4]-,:[#6:5]-[#6:6]	[#6:1]-[#6:2]-[#6:3]-[#6:4]-[#6:5]-[#6:6]	Q9Y8H5	PF00487				FALSE	FALSE	FALSE	Solyc12g049030.1	PF00487,PF11960	0.697213	0.000152947
M830T1198	M834T969	2.02	2.01	0.01	6017	22894	22053	MNXM7978	MNXM6595	dehydrocrepenynic_acid	dehydrocrepenynic_acid	VM_2032485	CCCC=CC#CCC=CCCCCCCCC(=O)O	CCCC=CC#CCCCCCCCCCCC(=O)O	RR00105945	4	[#6:1]-[#6:2]-,:[#6:3]=[#6:4]-,:[#6:5]-[#6:6]	[#6:1]-[#6:2]-[#6:3]-[#6:4]-[#6:5]-[#6:6]	P48623	PF11960;PF00487				FALSE	FALSE	FALSE	Solyc12g049030.1	PF00487,PF11960	0.697213	0.000152947
M830T1198	M834T969	2.02	2.01	0.01	40919	26171	26137	MNXM7982	MNXM9570	dehydrocrepenynic_acid	dehydrocrepenynic_acid	VM_2032485	CCCC=CC#CCC=CCCCCCCCC(=O)O	CCCC=CC#CCCCCCCCCCCC(=O)O	RR00105945	4	[#6:1]-[#6:2]-,:[#6:3]=[#6:4]-,:[#6:5]-[#6:6]	[#6:1]-[#6:2]-[#6:3]-[#6:4]-[#6:5]-[#6:6]	Q9Y8H5	PF00487				FALSE	FALSE	FALSE	Solyc12g049030.1	PF00487,PF11960	0.697213	0.000152947
M830T1198	M834T969	2.02	2.01	0.01	37030	940	26171	MNXM9575	MNXM7982	dehydrocrepenynic_acid	dehydrocrepenynic_acid	VM_2032485	CCCC=CC#CCC=CCCCCCCCC(=O)O	CCCC=CC#CCCCCCCCCCCC(=O)O	RR00105945	4	[#6:1]-[#6:2]-,:[#6:3]=[#6:4]-,:[#6:5]-[#6:6]	[#6:1]-[#6:2]-[#6:3]-[#6:4]-[#6:5]-[#6:6]	P48623	PF11960;PF00487				FALSE	FALSE	FALSE	Solyc12g049030.1	PF00487,PF11960	0.697213	0.000152947
M830T1198	M834T969	2.02	2.01	0.01	9331	10737	2459	MNXM7972	MNXM7971	dehydrocrepenynic_acid	dehydrocrepenynic_acid	VM_2032485	CCCC=CC#CCC=CCCCCCCCC(=O)O	CCCC=CC#CCCCCCCCCCCC(=O)O	RR00105945	4	[#6:1]-[#6:2]-,:[#6:3]=[#6:4]-,:[#6:5]-[#6:6]	[#6:1]-[#6:2]-[#6:3]-[#6:4]-[#6:5]-[#6:6]	P46312	PF00487				FALSE	FALSE	FALSE	Solyc12g100250.1	PF00487,PF11960	0.703897	0.000123914
M830T1198	M834T969	2.02	2.01	0.01	29924	8085	24214	MNXM6593	MNXM7974	dehydrocrepenynic_acid	dehydrocrepenynic_acid	VM_2032485	CCCC=CC#CCC=CCCCCCCCC(=O)O	CCCC=CC#CCCCCCCCCCCC(=O)O	RR00105945	4	[#6:1]-[#6:2]-,:[#6:3]=[#6:4]-,:[#6:5]-[#6:6]	[#6:1]-[#6:2]-[#6:3]-[#6:4]-[#6:5]-[#6:6]	Q949X0	PF00487				FALSE	FALSE	FALSE	Solyc12g049030.1	PF00487,PF11960	0.697213	0.000152947
M830T1198	M834T969	2.02	2.01	0.01	15955	18736	10737	MNXM9559	MNXM7972	dehydrocrepenynic_acid	dehydrocrepenynic_acid	VM_2032485	CCCC=CC#CCC=CCCCCCCCC(=O)O	CCCC=CC#CCCCCCCCCCCC(=O)O	RR00105945	4	[#6:1]-[#6:2]-,:[#6:3]=[#6:4]-,:[#6:5]-[#6:6]	[#6:1]-[#6:2]-[#6:3]-[#6:4]-[#6:5]-[#6:6]	Q56VS4	PF11960;PF00487				FALSE	FALSE	FALSE	Solyc12g100260.1	PF00487,PF11960	0.671265	0.000329427
M830T1198	M834T969	2.02	2.01	0.01	38685	11011	18736	MNXM7976	MNXM9559	dehydrocrepenynic_acid	dehydrocrepenynic_acid	VM_2032485	CCCC=CC#CCC=CCCCCCCCC(=O)O	CCCC=CC#CCCCCCCCCCCC(=O)O	RR00105945	4	[#6:1]-[#6:2]-,:[#6:3]=[#6:4]-,:[#6:5]-[#6:6]	[#6:1]-[#6:2]-[#6:3]-[#6:4]-[#6:5]-[#6:6]	P46312	PF00487				FALSE	FALSE	FALSE	Solyc12g100260.1	PF00487,PF11960	0.671265	0.000329427
M830T1198	M834T969	2.02	2.01	0.01	38813	4210	27088	MNXM7980	MNXM9567	dehydrocrepenynic_acid	dehydrocrepenynic_acid	VM_2032485	CCCC=CC#CCC=CCCCCCCCC(=O)O	CCCC=CC#CCCCCCCCCCCC(=O)O	RR00105945	4	[#6:1]-[#6:2]-,:[#6:3]=[#6:4]-,:[#6:5]-[#6:6]	[#6:1]-[#6:2]-[#6:3]-[#6:4]-[#6:5]-[#6:6]	Q949X0	PF00487				FALSE	FALSE	FALSE	Solyc12g049030.1	PF00487,PF11960	0.697213	0.000152947
M830T1198	M834T969	2.02	2.01	0.01	41505	6633	4210	MNXM7981	MNXM7980	dehydrocrepenynic_acid	dehydrocrepenynic_acid	VM_2032485	CCCC=CC#CCC=CCCCCCCCC(=O)O	CCCC=CC#CCCCCCCCCCCC(=O)O	RR00105945	4	[#6:1]-[#6:2]-,:[#6:3]=[#6:4]-,:[#6:5]-[#6:6]	[#6:1]-[#6:2]-[#6:3]-[#6:4]-[#6:5]-[#6:6]	P46312	PF00487				FALSE	FALSE	FALSE	Solyc12g100250.1	PF00487,PF11960	0.703897	0.000123914
M830T1198	M834T969	2.02	2.01	0.01	16496	11011	12911	MNXM7976	MNXM6594	dehydrocrepenynic_acid	dehydrocrepenynic_acid	VM_2032485	CCCC=CC#CCC=CCCCCCCCC(=O)O	CCCC=CC#CCCCCCCCCCCC(=O)O	RR00105945	4	[#6:1]-[#6:2]-,:[#6:3]=[#6:4]-,:[#6:5]-[#6:6]	[#6:1]-[#6:2]-[#6:3]-[#6:4]-[#6:5]-[#6:6]	Q56VS4	PF11960;PF00487				FALSE	FALSE	FALSE	Solyc12g100260.1	PF00487,PF11960	0.671265	0.000329427
M830T1198	M834T969	2.02	2.01	0.01	15323	12911	8085	MNXM6594	MNXM6593	dehydrocrepenynic_acid	dehydrocrepenynic_acid	VM_2032485	CCCC=CC#CCC=CCCCCCCCC(=O)O	CCCC=CC#CCCCCCCCCCCC(=O)O	RR00105945	4	[#6:1]-[#6:2]-,:[#6:3]=[#6:4]-,:[#6:5]-[#6:6]	[#6:1]-[#6:2]-[#6:3]-[#6:4]-[#6:5]-[#6:6]	P46312	PF00487				FALSE	FALSE	FALSE	Solyc12g049030.1	PF00487,PF11960	0.697213	0.000152947
M830T1198	M834T969	2.02	2.01	0.01	17683	19531	1968	MNXM100467	MNXM99412	dehydrocrepenynic_acid	dehydrocrepenynic_acid	VM_2032485	CCCC=CC#CCC=CCCCCCCCC(=O)O	CCCC=CC#CCCCCCCCCCCC(=O)O	RR00103871	2	[#6:1](=[#6:2]-,:[#6:3])-,:[#6:5]	[#6:1](-[#6:2]-[#6:3])-[#6:5]	C9JRZ8	PF00248		50619		TRUE	FALSE	FALSE	Solyc09g082720.2	PF00248	0.529515	0.00779147
M243T712	M243T650	2.02	2.01	0.01	26368	13981	22584	MNXM1109	MNXM5738	dehydrocrepenynic_acid	dehydrocrepenynic_acid	VM_2032485	CCCC=CC#CCC=CCCCCCCCC(=O)O	CCCC=CC#CCCCCCCCCCCC(=O)O	RR00191964	2	[#6:1][#6:2]=[#6:3]-,:[#6:4]	[#6:1]-[#6:2]-[#6:3]-[#6:4]	Q1T7C2	PF00067		33470		TRUE	FALSE	FALSE	Solyc09g092670.2	PF00067			0.518165	0.00949174
M508T647	M503T1547	2.02	2.01	0.01	236	395	11991	MNXM147374	MNXM147840	dehydrocrepenynic_acid	dehydrocrepenynic_acid	VM_2032485	CCCC=CC#CCC=CCCCCCCCC(=O)O	CCCC=CC#CCCCCCCCCCCC(=O)O	RR00191964	2	[#6:1][#6:2]=[#6:3]-,:[#6:4]	[#6:1]-[#6:2]-[#6:3]-[#6:4]	Q9LMI7	PF01756;PF00441;PF02770				FALSE	FALSE	FALSE	Solyc10g008110.2	PF00441,PF02770,PF01756	0.60337	0.00180011
M508T647	M503T1547	2.02	2.01	0.01	35399	11827	18186	MNXM147744	MNXM147868	dehydrocrepenynic_acid	dehydrocrepenynic_acid	VM_2032485	CCCC=CC#CCC=CCCCCCCCC(=O)O	CCCC=CC#CCCCCCCCCCCC(=O)O	RR00191964	2	[#6:1][#6:2]=[#6:3]-,:[#6:4]	[#6:1]-[#6:2]-[#6:3]-[#6:4]	Q9LMI7	PF01756;PF00441;PF02770				FALSE	FALSE	FALSE	Solyc10g008110.2	PF00441,PF02770,PF01756	0.60337	0.00180011
M508T647	M503T1547	2.02	2.01	0.01	25860	21418	6948	MNXM147742	MNXM147823	dehydrocrepenynic_acid	dehydrocrepenynic_acid	VM_2032485	CCCC=CC#CCC=CCCCCCCCC(=O)O	CCCC=CC#CCCCCCCCCCCC(=O)O	RR00191964	2	[#6:1][#6:2]=[#6:3]-,:[#6:4]	[#6:1]-[#6:2]-[#6:3]-[#6:4]	Q9LMI7	PF01756;PF00441;PF02770				FALSE	FALSE	FALSE	Solyc10g008110.2	PF00441,PF02770,PF01756	0.60337	0.00180011
M508T647	M503T1547	2.02	2.01	0.01	26804	16871	18435	MNXM147859	MNXM147861	dehydrocrepenynic_acid	dehydrocrepenynic_acid	VM_2032485	CCCC=CC#CCC=CCCCCCCCC(=O)O	CCCC=CC#CCCCCCCCCCCC(=O)O	RR00191964	2	[#6:1][#6:2]=[#6:3]-,:[#6:4]	[#6:1]-[#6:2]-[#6:3]-[#6:4]	Q9LMI7	PF01756;PF00441;PF02770				FALSE	FALSE	FALSE	Solyc10g008110.2	PF00441,PF02770,PF01756	0.60337	0.00180011
M508T647	M503T1547	2.02	2.01	0.01	9747	7277	19367	MNXM5789	MNXM5919	dehydrocrepenynic_acid	dehydrocrepenynic_acid	VM_2032485	CCCC=CC#CCC=CCCCCCCCC(=O)O	CCCC=CC#CCCCCCCCCCCC(=O)O	RR00191964	2	[#6:1][#6:2]=[#6:3]-,:[#6:4]	[#6:1]-[#6:2]-[#6:3]-[#6:4]	P17059	PF01593	K09845		R07523	FALSE	FALSE	TRUE	Solyc02g081390.2	PF01593	0.530448	0.00766383
M243T712	M243T650	2.02	2.01	0.01	3008	8394	21649	MNXM4292	MNXM8718	dehydrocrepenynic_acid	dehydrocrepenynic_acid	VM_2032485	CCCC=CC#CCC=CCCCCCCCC(=O)O	CCCC=CC#CCCCCCCCCCCC(=O)O	RR00177184	2	[#6:1][#6:2]=[#6:3]-,:[#6:4]	[#6:1]-[#6:2]-[#6:3]-[#6:4]	Q9RA05	PF00106				FALSE	FALSE	FALSE	Solyc02g093640.2	PF00106			0.580434	0.0029432
M830T1198	M834T969	2.02	2.01	0.01	4630	20185	22073	MNXM443	MNXM146400	dehydrocrepenynic_acid	dehydrocrepenynic_acid	VM_2032485	CCCC=CC#CCC=CCCCCCCCC(=O)O	CCCC=CC#CCCCCCCCCCCC(=O)O	RR00191964	2	[#6:1][#6:2]=[#6:3]-,:[#6:4]	[#6:1]-[#6:2]-[#6:3]-[#6:4]	H6LGM7	PF01012		46959		TRUE	FALSE	FALSE	Solyc09g089880.2	PF01012			0.515184	0.00998594
M243T712	M242T1547	2.02	2.01	0.01	42828	11688	24235	MNXM6133	MNXM2796	dehydrocrepenynic_acid	dehydrocrepenynic_acid	VM_2032485	CCCC=CC#CCC=CCCCCCCCC(=O)O	CCCC=CC#CCCCCCCCCCCC(=O)O	RR00075712	2	[#6:1]-[#6:2]=[#6:3]-,:[#6:4]	[#6:1]-[#6:2]-[#6:3]-[#6:4]	Q38893	PF01593				FALSE	FALSE	FALSE	Solyc02g085250.2	PF01593			0.517658	0.00957437
M514T481	M473T1005	15.99	15.99	8.88178e-15	7192	8771	16893	MNXM2022	MNXM30303	dehydrocrepenynic_acid	dehydrocrepenynic_acid	VM_3189717	CCCC=CC#CCC=CCCCCCCCC(=O)O	CCC(O)C=CC#CCC=CCCCCCCCC(=O)O	RR00069937	4	[#6:1](-[#6:2]=[#6:3])-[#6:5]-[#6:6]	[#6:1](-[#6:2]=[#6:3])(-[#6:5]-[#6:6])-[#8]	Q00G65	PF00067				FALSE	FALSE	FALSE	Solyc07g062520.2	PF00067	0.507693	0.0113225
M508T647	M489T713	-13.98	-13.98	3.90799e-14	19713	4974	25413	MNXM146069	MNXM6932	dehydrocrepenynic_acid	dehydrocrepenynic_acid	VM_3154258	CCCC=CC#CCC=CCCCCCCCC(=O)O	CCCC=CC#CCC=CCCCCCCCCO	RR00083621	4	[#6:1](-[#6:2]=[#8:3])-[#6:5]	[#6:1](-[#6:2])-[#6:5].[#8:3]=[#8]	Q59910	PF00067	K15992		R06449	FALSE	TRUE	TRUE	Solyc10g007900.2	PF00067	0.613162	0.00144274
M536T784	M522T650	-13.98	-13.98	3.90799e-14	24571	19190	26998	MNXM577	MNXM828	dehydrocrepenynic_acid	dehydrocrepenynic_acid	VM_3154258	CCCC=CC#CCC=CCCCCCCCC(=O)O	CCCC=CC#CCC=CCCCCCCCCO	RR00107620	2	[#8:1]=[#6:2]-[#6:3]	[#6:3]-[#6:2].[#8:1]	P09788	PF02913;PF01565				FALSE	FALSE	FALSE	Solyc02g069690.1	PF08031,PF01565	-0.522545	0.00880244
M536T784	M529T714	-13.98	-13.98	3.90799e-14	3975	19190	26998	MNXM577	MNXM828	dehydrocrepenynic_acid	dehydrocrepenynic_acid	VM_3154258	CCCC=CC#CCC=CCCCCCCCC(=O)O	CCCC=CC#CCC=CCCCCCCCCO	RR00107620	2	[#8:1]=[#6:2]-[#6:3]	[#6:3]-[#6:2].[#8:1]	P09788	PF02913;PF01565				FALSE	FALSE	FALSE	Solyc02g069690.1	PF08031,PF01565	-0.522545	0.00880244
M536T784	M529T714	-13.98	-13.98	3.90799e-14	35173	19190	26998	MNXM577	MNXM828	dehydrocrepenynic_acid	dehydrocrepenynic_acid	VM_3154258	CCCC=CC#CCC=CCCCCCCCC(=O)O	CCCC=CC#CCC=CCCCCCCCCO	RR00107620	2	[#8:1]=[#6:2]-[#6:3]	[#6:3]-[#6:2].[#8:1]	P09788	PF02913;PF01565		15144		TRUE	FALSE	FALSE	Solyc02g069690.1	PF08031,PF01565	-0.522545	0.00880244
M241T1547	M258T694	15.99	15.99	8.88178e-15	21498	7441	25391	MNXM3115	MNXM6891	dehydrocrepenynic_acid	dehydrocrepenynic_acid	VM_5941641	CCCC=CC#CCC=CCCCCCCCC(=O)O	CC(O)CC=CC#CCC=CCCCCCCCC(=O)O	RR00005547	4	[#6:1]-[#6:2]-[#6:3]-[#6:4]	[#6:1]-[#6:2]-[#6:3](-[#6:4])-[#8].[#8]	P20813	PF00067	K17709		R08325	FALSE	TRUE	TRUE	Solyc07g006140.2	PF00067			0.605482	0.00171721
M514T481	M535T1027_1	15.99	15.99	8.88178e-15	6864	18741	26322	MNXM30751	MNXM30750	dehydrocrepenynic_acid	dehydrocrepenynic_acid	VM_5941641	CCCC=CC#CCC=CCCCCCCCC(=O)O	CC(O)CC=CC#CCC=CCCCCCCCC(=O)O	RR00014904	2	[#6:1]-[#6:2]	[#6:1]-[#6:2]-[#8]	Q9DBG1	PF00067				FALSE	FALSE	FALSE	Solyc07g062520.2	PF00067	0.507693	0.0113225
M529T714	M535T1027_1	15.99	15.99	8.88178e-15	16503	14237	5452	MNXM5583	MNXM97387	dehydrocrepenynic_acid	dehydrocrepenynic_acid	VM_5941641	CCCC=CC#CCC=CCCCCCCCC(=O)O	CC(O)CC=CC#CCC=CCCCCCCCC(=O)O	RR00125976	2	[#6:1]-[#6:2]-[#6:3]	[#6:1]-[#6:2](-[#6:3])-[#8].[#8]	Q6JD68	PF00067				FALSE	FALSE	FALSE	Solyc10g083690.2	PF00067			0.517129	0.00966112
M529T714	M535T1027_1	15.99	15.99	8.88178e-15	1526	24862	5452	MNXM97388	MNXM97387	dehydrocrepenynic_acid	dehydrocrepenynic_acid	VM_5941641	CCCC=CC#CCC=CCCCCCCCC(=O)O	CC(O)CC=CC#CCC=CCCCCCCCC(=O)O	RR00125976	2	[#6:1]-[#6:2]-[#6:3]	[#6:1]-[#6:2](-[#6:3])-[#8].[#8]	Q6JTJ0	PF00067				FALSE	FALSE	FALSE	Solyc10g083690.2	PF00067			0.517129	0.00966112
M529T714	M535T1027_1	15.99	15.99	8.88178e-15	21535	9572	14875	MNXM1480	MNXM6800	dehydrocrepenynic_acid	dehydrocrepenynic_acid	VM_5941641	CCCC=CC#CCC=CCCCCCCCC(=O)O	CC(O)CC=CC#CCC=CCCCCCCCC(=O)O	RR00192571	2	[#6:1]-[#6:2]-[#6:3]	[#1:5].[#6:1]-[#6:2](-[#6:3])-[#8]	O24679	PF07992;PF14759				FALSE	FALSE	FALSE	Solyc01g100360.2	PF02852,PF07992	-0.540411	0.00640567
M514T481	M473T1005	15.99	15.99	8.88178e-15	10977	4766	3013	MNXM2822	MNXM5737	dehydrocrepenynic_acid	dehydrocrepenynic_acid	VM_1485303	CCCC=CC#CCC=CCCCCCCCC(=O)O	CCCC=CC#CCC=CCC(O)CCCCCC(=O)O	RR00026534	4	[#6:1]-[#6:2]-[#6:3]-[#6:4]-[#6:5]	[#6:1]-[#6:2]-[#6:3](-[#6:4]-[#6:5])-[#8].[#8]	A3A871	PF00067				FALSE	FALSE	FALSE	Solyc01g008110.2	PF00067	0.611404	0.00150201
M536T784	M535T1027_1	15.99	15.99	8.88178e-15	27560	7538	7903	MNXM3685	MNXM3500	dehydrocrepenynic_acid	dehydrocrepenynic_acid	VM_1485303	CCCC=CC#CCC=CCCCCCCCC(=O)O	CCCC=CC#CCC=CCC(O)CCCCCC(=O)O	RR00067355	2	[#6:1]-[#6:2]	[#6:1]-[#6:2]-[#8].[#8]	P21394	PF00970;PF00111;PF00175	K15758		R05288	FALSE	FALSE	FALSE	Solyc04g076380.2	PF00667,PF00175,PF00258	0.515857	0.0098726
M508T485	M473T1005	15.99	15.99	8.88178e-15	35090	23650	23126	MNXM2845	MNXM3721	dehydrocrepenynic_acid	dehydrocrepenynic_acid	VM_1485303	CCCC=CC#CCC=CCCCCCCCC(=O)O	CCCC=CC#CCC=CCC(O)CCCCCC(=O)O	RR00021367	2	[#6:1]-[#6:2]	[#6:1](-[#6:2])-[#8].[#8]	Q9FF18	PF00067		47819		TRUE	FALSE	FALSE	Solyc04g079640.2	PF00067	0.566765	0.00388048
M201T449	M238T496	15.99	15.99	8.88178e-15	35214	2824	17409	MNXM8474	MNXM3002	dehydrocrepenynic_acid	dehydrocrepenynic_acid	VM_4505485	CCCC=CC#CCC=CCCCCCCCC(=O)O	CCCC=CC#CCC=CCCCCCC(O)CC(=O)O	RR00026534	4	[#6:1]-[#6:2]-[#6:3]-[#6:4]-[#6:5]	[#6:1]-[#6:2]-[#6:3](-[#6:4]-[#6:5])-[#8].[#8]	O31250	PF00487	K00496		R06945	FALSE	TRUE	TRUE	Solyc12g100260.1	PF00487,PF11960			0.575696	0.00324352
M536T784	M535T1027_1	15.99	15.99	8.88178e-15	3770	6614	16656	MNXM2134	MNXM3375	dehydrocrepenynic_acid	dehydrocrepenynic_acid	VM_4505485	CCCC=CC#CCC=CCCCCCCCC(=O)O	CCCC=CC#CCC=CCCCCCC(O)CC(=O)O	RR00067355	2	[#6:1]-[#6:2]	[#6:1]-[#6:2]-[#8].[#8]	Q9ZW95	PF00067		47815		TRUE	FALSE	FALSE	Solyc11g030730.1	PF00067	-0.550375	0.0053249
M241T1547	M258T797	15.99	15.99	8.88178e-15	20252	17579	10691	MNXM147726	MNXM37596	dehydrocrepenynic_acid	dehydrocrepenynic_acid	VM_4505485	CCCC=CC#CCC=CCCCCCCCC(=O)O	CCCC=CC#CCC=CCCCCCC(O)CC(=O)O	RR00027146	2	[#6:1]-[#6:2]-[#6:3]	[#6:1]-[#6:2](-[#6:3])-[#8]	Q4W8A9	PF12076;PF04116				FALSE	FALSE	FALSE	Solyc12g100270.1	PF12076,PF04116			0.552461	0.00511915
M529T714	M535T1027_1	15.99	15.99	8.88178e-15	25108	9572	14875	MNXM1480	MNXM6800	dehydrocrepenynic_acid	dehydrocrepenynic_acid	VM_4505485	CCCC=CC#CCC=CCCCCCCCC(=O)O	CCCC=CC#CCC=CCCCCCC(O)CC(=O)O	RR00192571	2	[#6:1]-[#6:2]-[#6:3]	[#1:5].[#6:1]-[#6:2](-[#6:3])-[#8]	O24679	PF07992;PF14759				FALSE	FALSE	FALSE	Solyc01g100360.2	PF02852,PF07992	-0.540411	0.00640567
M241T1547	M258T797	15.99	15.99	8.88178e-15	21260	53	22020	MNXM889	MNXM562	dehydrocrepenynic_acid	dehydrocrepenynic_acid	VM_4505485	CCCC=CC#CCC=CCCCCCCCC(=O)O	CCCC=CC#CCC=CCCCCCC(O)CC(=O)O	RR00021367	2	[#6:1]-[#6:2]	[#6:1](-[#6:2])-[#8].[#8]	P21394	PF00970;PF00111;PF00175				FALSE	FALSE	FALSE	Solyc08g083360.2	PF00111			-0.513129	0.0103389
M508T647	M473T1005	15.99	15.99	8.88178e-15	29913	9454	20350	MNXM132	MNXM606	dehydrocrepenynic_acid	dehydrocrepenynic_acid	VM_4505485	CCCC=CC#CCC=CCCCCCCCC(=O)O	CCCC=CC#CCC=CCCCCCC(O)CC(=O)O	RR00130956	2	[#6:1]-[#6:2]	[#6:1]-[#6:2]-[#8].[#7]1:[#6]:[#7]:[#6]2:[#7](-[#6]3-[#6](-[#8]-[#15](=[#8])(-[#8])-[#8])-[#6](-[#8])-[#6](-[#6]-[#8]-[#15](-[#8]-[#15](-[#8]-[#6]-[#6]4-[#8]-[#6](-[#7]5-[#6]=[#6]-[#6]-[#6](-[#6](=[#7])-[#8])=[#6]-5)-[#6](-[#6]-4-[#8])-[#8])(=[#8])-[#8])(=[#8])-[#8])-[#8]-3):[#6]:[#7]:[#6]:2:[#6]:1-[#7]	Q97I09	PF02401;PF00575				FALSE	FALSE	FALSE	Solyc07g018360.2	PF00889,PF00575	-0.533416	0.00726919
M514T481	M473T1005	15.99	15.99	8.88178e-15	1162	18802	18886	MNXM398	MNXM1744	dehydrocrepenynic_acid	dehydrocrepenynic_acid	VM_4957243	CCCC=CC#CCC=CCCCCCCCC(=O)O	CCCC=CC#CCC(O)=CCCCCCCCC(=O)O	RR00014904	2	[#6:1]-[#6:2]	[#6:1]-[#6:2]-[#8]	Q9Y8G7	PF00667;PF00258;PF00175;PF00067				FALSE	FALSE	FALSE	Solyc04g071800.2	PF00067	0.579968	0.00297164
M241T1547	M258T1128	15.99	15.99	8.88178e-15	26608	26357	15558	MNXM23	MNXM392	dehydrocrepenynic_acid	dehydrocrepenynic_acid	VM_4957243	CCCC=CC#CCC=CCCCCCCCC(=O)O	CCCC=CC#CCC(O)=CCCCCCCCC(=O)O	RR00140912	2	[#6:1]-[#6:2]	[#8]-[#6:1]-[#6:2].[#8]-[#6](=[#8])-[#6](-[#6])-[#7]	Q9X1C0	PF00266	K13290	22855	R00585	TRUE	TRUE	TRUE	Solyc12g099930.1	PF00266			-0.52685	0.00816601
M514T481	M535T1027_1	15.99	15.99	8.88178e-15	7816	20009	12270	MNXM62693	MNXM62692	dehydrocrepenynic_acid	dehydrocrepenynic_acid	VM_1658593	CCCC=CC#CCC=CCCCCCCCC(=O)O	CCCC(O)=CC#CCC=CCCCCCCCC(=O)O	RR00014904	2	[#6:1]-[#6:2]	[#6:1]-[#6:2]-[#8]	Q83WF5	PF00067				FALSE	FALSE	FALSE	Solyc07g062520.2	PF00067	0.507693	0.0113225
M241T1547	M258T797	15.99	15.99	8.88178e-15	33021	26252	8911	MNXM146122	MNXM56859	dehydrocrepenynic_acid	dehydrocrepenynic_acid	VM_1658593	CCCC=CC#CCC=CCCCCCCCC(=O)O	CCCC(O)=CC#CCC=CCCCCCCCC(=O)O	RR00021367	2	[#6:1]-[#6:2]	[#6:1](-[#6:2])-[#8].[#8]	E9RFT0	PF00970;PF00111;PF00175				FALSE	FALSE	FALSE	Solyc08g083360.2	PF00111			-0.513129	0.0103389
M514T481	M473T1005	15.99	15.99	8.88178e-15	6918	12188	5526	MNXM97214	MNXM18601	dehydrocrepenynic_acid	dehydrocrepenynic_acid	VM_5866974	CCCC=CC#CCC=CCCCCCCCC(=O)O	CCCC=CC#CCC=CCCC(O)CCCCC(=O)O	RR00014904	2	[#6:1]-[#6:2]	[#6:1]-[#6:2]-[#8]	Q9Y8G7	PF00667;PF00258;PF00175;PF00067				FALSE	FALSE	FALSE	Solyc04g011690.2	PF00067	0.668411	0.000356834
M514T481	M535T1027_1	15.99	15.99	8.88178e-15	28962	9347	11843	MNXM2741	MNXM9688	dehydrocrepenynic_acid	dehydrocrepenynic_acid	VM_5866974	CCCC=CC#CCC=CCCCCCCCC(=O)O	CCCC=CC#CCC=CCCC(O)CCCCC(=O)O	RR00014904	2	[#6:1]-[#6:2]	[#6:1]-[#6:2]-[#8]	P9WPP2	PF00067				FALSE	FALSE	FALSE	Solyc07g062520.2	PF00067	0.507693	0.0113225
M515T804	M535T1027_1	15.99	15.99	8.88178e-15	32073	7441	25247	MNXM3115	MNXM5527	dehydrocrepenynic_acid	dehydrocrepenynic_acid	VM_5866974	CCCC=CC#CCC=CCCCCCCCC(=O)O	CCCC=CC#CCC=CCCC(O)CCCCC(=O)O	RR00125976	2	[#6:1]-[#6:2]-[#6:3]	[#6:1]-[#6:2](-[#6:3])-[#8].[#8]	P11509	PF00067	K17683		R08327	FALSE	TRUE	TRUE	Solyc04g079660.2	PF00067	0.622113	0.001171
M241T1547	M258T1128	15.99	15.99	8.88178e-15	17310	8516	961	MNXM164370	MNXM167880	dehydrocrepenynic_acid	dehydrocrepenynic_acid	VM_5866974	CCCC=CC#CCC=CCCCCCCCC(=O)O	CCCC=CC#CCC=CCCC(O)CCCCC(=O)O	RR00027146	2	[#6:1]-[#6:2]-[#6:3]	[#6:1]-[#6:2](-[#6:3])-[#8]	O24417	PF03171;PF14226				FALSE	FALSE	FALSE	Solyc08g006770.2	PF03171,PF14226			0.528229	0.00797035
M241T1547	M258T797	15.99	15.99	8.88178e-15	18029	5169	18654	MNXM3938	MNXM3530	dehydrocrepenynic_acid	dehydrocrepenynic_acid	VM_5866974	CCCC=CC#CCC=CCCCCCCCC(=O)O	CCCC=CC#CCC=CCCC(O)CCCCC(=O)O	RR00027146	2	[#6:1]-[#6:2]-[#6:3]	[#6:1]-[#6:2](-[#6:3])-[#8]	Q9SPK6	PF12076;PF04116	K15746		R07568	FALSE	TRUE	TRUE	Solyc12g100270.1	PF12076,PF04116			0.552461	0.00511915
M514T481	M473T1005	15.99	15.99	8.88178e-15	38080	967	1550	MNXM1719	MNXM9838	dehydrocrepenynic_acid	dehydrocrepenynic_acid	VM_1092303	CCCC=CC#CCC=CCCCCCCCC(=O)O	CCCC=CC#CCC=CCCCCC(O)CCC(=O)O	RR00014904	2	[#6:1]-[#6:2]	[#6:1]-[#6:2]-[#8]	Q52126	PF00970;PF00111;PF00175	K14581		R05427	FALSE	TRUE	TRUE	Solyc10g075160.1	PF00111	0.565791	0.00395593
M514T481	M473T1005	15.99	15.99	8.88178e-15	1314	18654	25936	MNXM3530	MNXM4475	dehydrocrepenynic_acid	dehydrocrepenynic_acid	VM_1092303	CCCC=CC#CCC=CCCCCCCCC(=O)O	CCCC=CC#CCC=CCCCCC(O)CCC(=O)O	RR00158898	2	[#6:1](-[#6:2])-[#6:3]	[#6:1](-[#6:2])(-[#6:3])-[#8]	B3SGL0	PF12076;PF04116	K15746		R07572	FALSE	FALSE	TRUE	Solyc02g086180.2	PF04116	0.667008	0.000371014
M515T804	M535T1027_1	15.99	15.99	8.88178e-15	33291	13458	15738	MNXM38924	MNXM45839	dehydrocrepenynic_acid	dehydrocrepenynic_acid	VM_1092303	CCCC=CC#CCC=CCCCCCCCC(=O)O	CCCC=CC#CCC=CCCCCC(O)CCC(=O)O	RR00125976	2	[#6:1]-[#6:2]-[#6:3]	[#6:1]-[#6:2](-[#6:3])-[#8].[#8]	Q5CCK3	PF00067	K09587		R07430	FALSE	FALSE	TRUE	Solyc04g079660.2	PF00067	0.622113	0.001171
M508T647	M535T1027_1	15.99	15.99	8.88178e-15	5075	21327	25924	MNXM5653	MNXM7147	dehydrocrepenynic_acid	dehydrocrepenynic_acid	VM_7024976	CCCC=CC#CCC=CCCCCCCCC(=O)O	CCCC1OC1C#CCC=CCCCCCCCC(=O)O	RR00024291	2	[#6:1](-,:[#6:2])=[#6:3]-,:[#6:4]	[#6:1]1(-[#6:2])-[#6:3](-[#6:4])-[#8]-1	P33268	PF00067	K17689		R08312	FALSE	FALSE	TRUE	Solyc12g042480.1	PF00067	0.696665	0.00015557
M201T449	M238T496	15.99	15.99	8.88178e-15	26139	9454	20350	MNXM132	MNXM606	dehydrocrepenynic_acid	dehydrocrepenynic_acid	VM_6775296	CCCC=CC#CCC=CCCCCCCCC(=O)O	CCCC=CC#CC(O)C=CCCCCCCCC(=O)O	RR00119658	2	[#6:1]-[#6:2]	[#1:5].[#6:1]-[#6:2]-[#8]	Q8RI52	PF02401;PF00575		24828		TRUE	FALSE	FALSE	Solyc07g018360.2	PF00889,PF00575			-0.538174	0.006672
M529T714	M535T1027_1	15.99	15.99	8.88178e-15	14264	16407	24862	MNXM5939	MNXM97388	dehydrocrepenynic_acid	dehydrocrepenynic_acid	VM_6775296	CCCC=CC#CCC=CCCCCCCCC(=O)O	CCCC=CC#CC(O)C=CCCCCCCCC(=O)O	RR00125976	2	[#6:1]-[#6:2]-[#6:3]	[#6:1]-[#6:2](-[#6:3])-[#8].[#8]	Q6JD68	PF00067				FALSE	FALSE	FALSE	Solyc10g083690.2	PF00067			0.517129	0.00966112
M515T804	M473T1005	15.99	15.99	8.88178e-15	27775	16407	14237	MNXM5939	MNXM5583	dehydrocrepenynic_acid	dehydrocrepenynic_acid	VM_6775296	CCCC=CC#CCC=CCCCCCCCC(=O)O	CCCC=CC#CC(O)C=CCCCCCCCC(=O)O	RR00125976	2	[#6:1]-[#6:2]-[#6:3]	[#6:1]-[#6:2](-[#6:3])-[#8].[#8]	Q6JTJ0	PF00067		31978		TRUE	FALSE	FALSE	Solyc04g079660.2	PF00067	0.622113	0.001171
M508T647	M604T1246	146.06	146.06	0	32582	995	18212	MNXM6134	MNXM17815	dehydrocrepenynic_acid	dehydrocrepenynic_acid	VM_5771443	CCCC=CC#CCC=CCCCCCCCC(=O)O	CCCC=CC#CCC=CCCCCCCCC(=O)OC1OC(C)C(O)C(O)C1O	RR00144737	2	[#6:1]-[#8:2]	[#6]-[#6]1-[#6](-[#8])-[#6](-[#8])-[#6](-[#8])-[#6](-[#8]-1)-[#8:2]-[#6:1].[#8]-[#6]1:[#7]:[#6](=[#8]):[#7](:[#6]:[#6]:1)-[#6]1-[#8]-[#6](-[#6]-[#8]-[#15](=[#8])(-[#8])-[#8]-[#15](=[#8])(-[#8])-[#8])-[#6](-[#8])-[#6]-1-[#8]	Q8GVE3	PF00201				FALSE	FALSE	FALSE	Solyc01g107780.2	PF00201	0.658438	0.000468715
M508T485	M603T1271	146.06	146.06	0	37798	2685	23691	MNXM165056	MNXM165033	dehydrocrepenynic_acid	dehydrocrepenynic_acid	VM_5771443	CCCC=CC#CCC=CCCCCCCCC(=O)O	CCCC=CC#CCC=CCCCCCCCC(=O)OC1OC(C)C(O)C(O)C1O	RR00154485	2	[#6:1]-[#8:2]	[#8]-[#6]1:[#7]:[#6](=[#8]):[#7](:[#6]:[#6]:1-[#6])-[#6]1-[#8]-[#6](-[#6]-[#8]-[#15](=[#8])(-[#8])-[#8]-[#15](=[#8])(-[#8])-[#8])-[#6](-[#8])-[#6]-1.[#8]1-[#6](-[#6])-[#6](-[#8])-[#6](-[#8])-[#6](-[#8])-[#6]-1-[#8:2]-[#6:1]	P9WFR1	PF00201				FALSE	FALSE	FALSE	Solyc02g091350.2	PF00201	-0.61712	0.00131657
M470T650	M473T1005	13.98	13.98	1.77636e-14	29846	17367	6556	MNXM1483	MNXM3401	dehydrocrepenynic_acid	dehydrocrepenynic_acid	VM_0570996	CCCC=CC#CCC=CCCCCCCCC(=O)O	CCCC=CC#CCC=CCCCCCCC(=O)C(=O)O	RR00020781	2	[#6:1]-[#6:2]	[#6:1]-[#6:2]=[#8].[#8]	Q59723	PF00067		32638		TRUE	FALSE	FALSE	Solyc07g006140.2	PF00067	0.636763	0.000820723
M536T784	M552T1006	15.99	15.99	8.88178e-15	23202	11805	22964	MNXM3671	MNXM5963	dehydrocrepenynic_acid	dehydrocrepenynic_acid	VM_2400654	CCCC=CC#CCC=CCCCCCCCC(=O)O	CCCC=C(O)C#CCC=CCCCCCCCC(=O)O	RR00067355	2	[#6:1]-[#6:2]	[#6:1]-[#6:2]-[#8].[#8]	Q9FF18	PF00067		47823		TRUE	FALSE	FALSE	Solyc11g030730.1	PF00067	-0.550375	0.0053249	0.557154	0.00468066
M243T712	M238T496	-2.02	-2.02	1.82077e-14	29222	26252	14495	MNXM146122	MNXM7139	dehydrocrepenynic_acid	dehydrocrepenynic_acid	VM_1487719	CCCC=CC#CCC=CCCCCCCCC(=O)O	CCCC=CC#CCC=C=CCCCCCCC(=O)O	RR00156436	2	[#6:1](-[#6:2])-[#6:6]	[#1:5].[#6:1](=[#6:2])-[#6:6].[#7]1:[#6]:[#7]:[#6]2:[#7](-[#6]3-[#6](-[#8]-[#15](=[#8])(-[#8])-[#8])-[#6](-[#8])-[#6](-[#6]-[#8]-[#15](-[#8]-[#15](-[#8]-[#6]-[#6]4-[#8]-[#6](-[#7]5-[#6]=[#6]-[#6]-[#6](-[#6](=[#7])-[#8])=[#6]-5)-[#6](-[#6]-4-[#8])-[#8])(=[#8])-[#8])(=[#8])-[#8])-[#8]-3):[#6]:[#7]:[#6]:2:[#6]:1-[#7]	Q9ZUC1	PF08240				FALSE	FALSE	FALSE	Solyc02g069250.2	PF08240,PF00107	0.560814	0.004361
M242T1547	M243T712	2.02	2.01	0.01	16851	10862	4685	MNXM2345	MNXM821	dehydrocrepenynic_acid	dehydrocrepenynic_acid	crepenynic_acid	CCCC=CC#CCC=CCCCCCCCC(=O)O	CCCCCC#CCC=CCCCCCCCC(=O)O	RR00117775	2	[#6:1]-[#6:2]=[#6:3]	[#6:1]-[#6:2]-[#6:3]	Q9ZUC1	PF08240				FALSE	FALSE	FALSE	Solyc02g069250.2	PF08240,PF00107			0.560814	0.004361
M508T647	M503T1547	2.02	2.01	0.01	23683	6567	11110	MNXM5398	MNXM5397	dehydrocrepenynic_acid	dehydrocrepenynic_acid	crepenynic_acid	CCCC=CC#CCC=CCCCCCCCC(=O)O	CCCCCC#CCC=CCCCCCCCC(=O)O	RR00191964	2	[#6:1][#6:2]=[#6:3]-,:[#6:4]	[#6:1]-[#6:2]-[#6:3]-[#6:4]	P17059	PF01593	K09845		R07517	FALSE	FALSE	TRUE	Solyc02g081390.2	PF01593	0.530448	0.00766383
M508T647	M503T1547	2.02	2.01	0.01	19439	22983	21422	MNXM147743	MNXM147849	dehydrocrepenynic_acid	dehydrocrepenynic_acid	crepenynic_acid	CCCC=CC#CCC=CCCCCCCCC(=O)O	CCCCCC#CCC=CCCCCCCCC(=O)O	RR00191964	2	[#6:1][#6:2]=[#6:3]-,:[#6:4]	[#6:1]-[#6:2]-[#6:3]-[#6:4]	Q9LMI7	PF01756;PF00441;PF02770				FALSE	FALSE	FALSE	Solyc10g008110.2	PF00441,PF02770,PF01756	0.60337	0.00180011
M508T647	M503T1547	2.02	2.01	0.01	14973	13294	22645	MNXM147642	MNXM2437	dehydrocrepenynic_acid	dehydrocrepenynic_acid	crepenynic_acid	CCCC=CC#CCC=CCCCCCCCC(=O)O	CCCCCC#CCC=CCCCCCCCC(=O)O	RR00191964	2	[#6:1][#6:2]=[#6:3]-,:[#6:4]	[#6:1]-[#6:2]-[#6:3]-[#6:4]	Q5V8A7	PF03621;PF00067				FALSE	FALSE	FALSE	Solyc04g079640.2	PF00067	0.672031	0.000322392
M243T712	M243T712	2.02	2.01	0.01	27009	5468	12655	MNXM33449	MNXM33332	dehydrocrepenynic_acid	dehydrocrepenynic_acid	crepenynic_acid	CCCC=CC#CCC=CCCCCCCCC(=O)O	CCCCCC#CCC=CCCCCCCCC(=O)O	RR00005101	2	[#6:1][#6:2]=[#6:3]-,:[#6:4]	[#6:1]-[#6:2]-[#6:3]-[#6:4]	Q8N4Q0	PF08240;PF00107		50595		TRUE	FALSE	FALSE	Solyc02g069250.2	PF08240,PF00107	0.560814	0.004361	0.560814	0.004361
M243T712	M242T1547	2.02	2.01	0.01	28062	26660	11688	MNXM2957	MNXM6133	dehydrocrepenynic_acid	dehydrocrepenynic_acid	crepenynic_acid	CCCC=CC#CCC=CCCCCCCCC(=O)O	CCCCCC#CCC=CCCCCCCCC(=O)O	RR00075712	2	[#6:1]-[#6:2]=[#6:3]-,:[#6:4]	[#6:1]-[#6:2]-[#6:3]-[#6:4]	Q38893	PF01593				FALSE	FALSE	FALSE	Solyc02g085250.2	PF01593			0.517658	0.00957437
M243T712	M242T1547	2.02	2.01	0.01	5884	24310	4174	MNXM147440	MNXM149030	dehydrocrepenynic_acid	dehydrocrepenynic_acid	crepenynic_acid	CCCC=CC#CCC=CCCCCCCCC(=O)O	CCCCCC#CCC=CCCCCCCCC(=O)O	RR00075712	2	[#6:1]-[#6:2]=[#6:3]-,:[#6:4]	[#6:1]-[#6:2]-[#6:3]-[#6:4]	A0A0A1GKA2	PF01593		46975		TRUE	FALSE	FALSE	Solyc02g085250.2	PF01593			0.517658	0.00957437
M201T449	M251T775	29.97	29.97	2.84217e-14	3983	21643	13796	MNXM4830	MNXM21947	dehydrocrepenynic_acid	dehydrocrepenynic_acid	VM_8391951	CCCC=CC#CCC=CCCCCCCCC(=O)O	O=C(O)CCC=CC#CCC=CCCCCCCCC(=O)O	RR00149958	2	[#6:1]-[#6:2]	[#6:1]-[#6:2](-[#8])=[#8].[#8].[#8]	Q7X7X4	PF00067	K16085		R09921	FALSE	FALSE	TRUE	Solyc12g045020.1	PF00067			0.593313	0.00224317
M276T882	M446T648	176.03	176.03	2.84217e-14	23071	19662	23026	MNXM162571	MNXM162328	dehydrocrepenynic_acid	dehydrocrepenynic_acid	VM_0870401	CCCC=CC#CCC=CCCCCCCCC(=O)O	CCCC=CC#CCC=CCCCCCCCC(=O)OC1OC(C(=O)O)C(O)C(O)C1O	RR00189274	2	[#6:1]-[#8:2]	[#6]1(=[#8]):[#7](-[#6]2-[#6](-[#8])-[#6](-[#8])-[#6](-[#6]-[#8]-[#15](-[#8]-[#15](-[#8])(=[#8])-[#8])(=[#8])-[#8])-[#8]-2):[#6]:[#6]:[#6](-[#8]):[#7]:1.[#8]-[#6](=[#8])-[#6]1-[#8]-[#6](-[#6](-[#8])-[#6](-[#8])-[#6]-1-[#8])-[#8:2]-[#6:1]	F6U7P4	PF01501				FALSE	FALSE	FALSE	Solyc02g087350.1	PF01501	0.663405	0.000409691
M238T496	M366T1055	130.06	130.06	0	20340	13937	22596	MNXM10129	MNXM92604	dehydrocrepenynic_acid	dehydrocrepenynic_acid	VM_9103709	CCCC=CC#CCC=CCCCCCCCC(=O)O	CCCC=CC#CCC=CCCCCCCCC(=O)OC1CC(O)C(O)C(C)O1	RR00179453	2	[#6:1]-[#8:2]	[#6:1]-[#8:2]-[#6]1-[#8]-[#6](-[#6])-[#6](-[#8])-[#6](-[#8])-[#6]-1.[#8]-[#6]1:[#7]:[#6](=[#8]):[#7](:[#6]:[#6]:1-[#6])-[#6]1-[#8]-[#6](-[#6]-[#8]-[#15](=[#8])(-[#8])-[#8]-[#15](=[#8])(-[#8])-[#8])-[#6](-[#8])-[#6]-1	Q194P6	PF06722;PF00201	K15965		R09352	FALSE	TRUE	TRUE	Solyc10g079350.1	PF00201			0.526322	0.00824199
M241T1547	M283T818	42.01	42.01	4.9738e-14	33315	10980	9592	MNXM3866	MNXM4371	dehydrocrepenynic_acid	dehydrocrepenynic_acid	VM_4653413	CCCC=CC#CCC=CCCCCCCCC(=O)O	CCCC=CC#CCC=CCCCCCCCC(=O)OC(C)=O	RR00134988	2	[#8:1]-[#6:2]	[#8].[#8:1](-[#6:2])-[#6](-[#6])=[#8]	P10768	PF00756		12211		TRUE	FALSE	FALSE	Solyc04g016360.2	PF00756	0.53384	0.00721426
M536T784	M536T784	17.97	17.97	2.84217e-14	18566	11580	9584	MNXM5676	MNXM9511	dehydrocrepenynic_acid	dehydrocrepenynic_acid	VM_6803456	CCCC=CC#CCC=CCCCCCCCC(=O)O	CCCC=CC#CCC=CCCCCCCCC(=O)Cl	RR00026429	2	[#6:1]-[#6:2]-[#8:3]	[#6:1]-[#6:2]-[#17].[#8:3]	Q9A919	PF00561	K01563		R05368	FALSE	FALSE	TRUE	Solyc07g032170.2	PF00561	0.535752	0.00697069	0.535752	0.00697069
M535T1027_1	M536T784	17.97	17.97	2.84217e-14	22711	1454	19869	MNXM2318	MNXM3133	dehydrocrepenynic_acid	dehydrocrepenynic_acid	VM_6803456	CCCC=CC#CCC=CCCCCCCCC(=O)O	CCCC=CC#CCC=CCCCCCCCC(=O)Cl	RR00196063	2	[#8:1]-[#6:2]-[#6:3]	[#6:3]-[#6:2]-[#17].[#8:1]	Q9A919	PF00561	K01563	25188	R05284	FALSE	FALSE	TRUE	Solyc03g083010.2	PF00561			-0.552204	0.0051441
M241T1547	M258T797	15.99	15.99	8.88178e-15	17613	13307	24060	MNXM10227	MNXM8153	dehydrocrepenynic_acid	dehydrocrepenynic_acid	VM_3835169	CCCC=CC#CCC=CCCCCCCCC(=O)O	O=C(O)CCCCCCCC=CCC#CC=CCCCO	RR00021367	2	[#6:1]-[#6:2]	[#6:1](-[#6:2])-[#8].[#8]	O52644	PF00970;PF00111;PF00175				FALSE	FALSE	FALSE	Solyc08g083360.2	PF00111			-0.513129	0.0103389
M233T448	M376T548	144.08	144.08	2.84217e-14	26315	9065	4821	MNXM7088	MNXM7089	dehydrocrepenynic_acid	dehydrocrepenynic_acid	VM_7351642	CCCC=CC#CCC=CCCCCCCCC(=O)O	CCCC=CC#CCC=CCCCCCCCC(=O)OC1CC(OC)C(O)C(C)O1	RR00185390	2	[#8:1]-[#6:2]	[#8:1](-[#6:2])-[#6]1-[#8]-[#6](-[#6])-[#6](-[#8])-[#6](-[#8]-[#6])-[#6]-1.[#8]-[#6]1:[#7]:[#6](=[#8]):[#7](:[#6]:[#6]:1-[#6])-[#6]1-[#8]-[#6](-[#6]-[#8]-[#15](=[#8])(-[#8])-[#8]-[#15](=[#8])(-[#8])-[#8])-[#6](-[#8])-[#6]-1	Q194P6	PF06722;PF00201	K14375		R06498	FALSE	FALSE	FALSE	Solyc05g053820.2	PF00201	0.615834	0.00135649
M233T448	M376T548	144.08	144.08	2.84217e-14	3391	3418	10360	MNXM5627	MNXM7095	dehydrocrepenynic_acid	dehydrocrepenynic_acid	VM_7351642	CCCC=CC#CCC=CCCCCCCCC(=O)O	CCCC=CC#CCC=CCCCCCCCC(=O)OC1CC(OC)C(O)C(C)O1	RR00185390	2	[#8:1]-[#6:2]	[#8:1](-[#6:2])-[#6]1-[#8]-[#6](-[#6])-[#6](-[#8])-[#6](-[#8]-[#6])-[#6]-1.[#8]-[#6]1:[#7]:[#6](=[#8]):[#7](:[#6]:[#6]:1-[#6])-[#6]1-[#8]-[#6](-[#6]-[#8]-[#15](=[#8])(-[#8])-[#8]-[#15](=[#8])(-[#8])-[#8])-[#6](-[#8])-[#6]-1	Q83WF1	PF03033;PF00201	K14375		R06496	FALSE	FALSE	FALSE	Solyc11g010780.1	PF00201	-0.510921	0.0107296
M233T448	M376T548	144.08	144.08	2.84217e-14	17342	16759	24390	MNXM5628	MNXM7096	dehydrocrepenynic_acid	dehydrocrepenynic_acid	VM_7351642	CCCC=CC#CCC=CCCCCCCCC(=O)O	CCCC=CC#CCC=CCCCCCCCC(=O)OC1CC(OC)C(O)C(C)O1	RR00185390	2	[#8:1]-[#6:2]	[#8:1](-[#6:2])-[#6]1-[#8]-[#6](-[#6])-[#6](-[#8])-[#6](-[#8]-[#6])-[#6]-1.[#8]-[#6]1:[#7]:[#6](=[#8]):[#7](:[#6]:[#6]:1-[#6])-[#6]1-[#8]-[#6](-[#6]-[#8]-[#15](=[#8])(-[#8])-[#8]-[#15](=[#8])(-[#8])-[#8])-[#6](-[#8])-[#6]-1	Q83WF1	PF03033;PF00201	K14375		R06484	FALSE	FALSE	FALSE	Solyc03g114180.2	PF00201			0.612062	0.00147957
M233T448	M376T548	144.08	144.08	2.84217e-14	14241	6661	19469	MNXM5629	MNXM7097	dehydrocrepenynic_acid	dehydrocrepenynic_acid	VM_7351642	CCCC=CC#CCC=CCCCCCCCC(=O)O	CCCC=CC#CCC=CCCCCCCCC(=O)OC1CC(OC)C(O)C(C)O1	RR00185390	2	[#8:1]-[#6:2]	[#8:1](-[#6:2])-[#6]1-[#8]-[#6](-[#6])-[#6](-[#8])-[#6](-[#8]-[#6])-[#6]-1.[#8]-[#6]1:[#7]:[#6](=[#8]):[#7](:[#6]:[#6]:1-[#6])-[#6]1-[#8]-[#6](-[#6]-[#8]-[#15](=[#8])(-[#8])-[#8]-[#15](=[#8])(-[#8])-[#8])-[#6](-[#8])-[#6]-1	Q9ZQ94	PF00201	K14375		R06492	FALSE	FALSE	FALSE	Solyc11g010780.1	PF00201	-0.510921	0.0107296
M233T448	M376T548	144.08	144.08	2.84217e-14	9052	11503	17182	MNXM7092	MNXM7093	dehydrocrepenynic_acid	dehydrocrepenynic_acid	VM_7351642	CCCC=CC#CCC=CCCCCCCCC(=O)O	CCCC=CC#CCC=CCCCCCCCC(=O)OC1CC(OC)C(O)C(C)O1	RR00185390	2	[#8:1]-[#6:2]	[#8:1](-[#6:2])-[#6]1-[#8]-[#6](-[#6])-[#6](-[#8])-[#6](-[#8]-[#6])-[#6]-1.[#8]-[#6]1:[#7]:[#6](=[#8]):[#7](:[#6]:[#6]:1-[#6])-[#6]1-[#8]-[#6](-[#6]-[#8]-[#15](=[#8])(-[#8])-[#8]-[#15](=[#8])(-[#8])-[#8])-[#6](-[#8])-[#6]-1	Q9SMG6	PF00201	K14375		R06494	FALSE	FALSE	FALSE	Solyc05g053820.2	PF00201	0.615834	0.00135649
M233T448	M376T548	144.08	144.08	2.84217e-14	24563	22703	10767	MNXM7090	MNXM7091	dehydrocrepenynic_acid	dehydrocrepenynic_acid	VM_7351642	CCCC=CC#CCC=CCCCCCCCC(=O)O	CCCC=CC#CCC=CCCCCCCCC(=O)OC1CC(OC)C(O)C(C)O1	RR00185390	2	[#8:1]-[#6:2]	[#8:1](-[#6:2])-[#6]1-[#8]-[#6](-[#6])-[#6](-[#8])-[#6](-[#8]-[#6])-[#6]-1.[#8]-[#6]1:[#7]:[#6](=[#8]):[#7](:[#6]:[#6]:1-[#6])-[#6]1-[#8]-[#6](-[#6]-[#8]-[#15](=[#8])(-[#8])-[#8]-[#15](=[#8])(-[#8])-[#8])-[#6](-[#8])-[#6]-1	Q194P5	PF06722;PF00201	K14375		R06486	FALSE	FALSE	FALSE	Solyc03g114180.2	PF00201			0.612062	0.00147957
M233T448	M376T548	144.08	144.08	2.84217e-14	35353	9470	6446	MNXM5626	MNXM7094	dehydrocrepenynic_acid	dehydrocrepenynic_acid	VM_7351642	CCCC=CC#CCC=CCCCCCCCC(=O)O	CCCC=CC#CCC=CCCCCCCCC(=O)OC1CC(OC)C(O)C(C)O1	RR00185390	2	[#8:1]-[#6:2]	[#8:1](-[#6:2])-[#6]1-[#8]-[#6](-[#6])-[#6](-[#8])-[#6](-[#8]-[#6])-[#6]-1.[#8]-[#6]1:[#7]:[#6](=[#8]):[#7](:[#6]:[#6]:1-[#6])-[#6]1-[#8]-[#6](-[#6]-[#8]-[#15](=[#8])(-[#8])-[#8]-[#15](=[#8])(-[#8])-[#8])-[#6](-[#8])-[#6]-1	Q194P5	PF06722;PF00201	K14375		R06488	FALSE	FALSE	FALSE	Solyc03g114180.2	PF00201			0.612062	0.00147957
M233T448	M376T548	144.08	144.08	2.84217e-14	28057	13222	24023	MNXM7086	MNXM7087	dehydrocrepenynic_acid	dehydrocrepenynic_acid	VM_7351642	CCCC=CC#CCC=CCCCCCCCC(=O)O	CCCC=CC#CCC=CCCCCCCCC(=O)OC1CC(OC)C(O)C(C)O1	RR00185390	2	[#8:1]-[#6:2]	[#8:1](-[#6:2])-[#6]1-[#8]-[#6](-[#6])-[#6](-[#8])-[#6](-[#8]-[#6])-[#6]-1.[#8]-[#6]1:[#7]:[#6](=[#8]):[#7](:[#6]:[#6]:1-[#6])-[#6]1-[#8]-[#6](-[#6]-[#8]-[#15](=[#8])(-[#8])-[#8]-[#15](=[#8])(-[#8])-[#8])-[#6](-[#8])-[#6]-1	Q194P5	PF06722;PF00201	K14375		R06490	FALSE	FALSE	FALSE	Solyc03g114180.2	PF00201			0.612062	0.00147957
M241T1547	M243T712	-0.98	-0.99	0.01	5285	10104	14272	MNXM244	MNXM162288	dehydrocrepenynic_acid	dehydrocrepenynic_acid	VM_2360240	CCCC=CC#CCC=CCCCCCCCC(=O)O	CCCC=CC#CCC=CCCCCCCC=C(N)O	RR00090401	2	[#6:1]-[#6:2]-[#6:3]=[#8:4]	[#6:1][#6:2]=[#6:3]-,:[#7].[#8:4]	A7ZKB4	PF12697		34950		TRUE	FALSE	FALSE	Solyc04g005200.2	PF12697	0.564256	0.00407728
M276T882	M322T631	95.01	95.01	4.26326e-14	12741	26792	6316	MNXM69	MNXM55490	dehydrocrepenynic_acid	dehydrocrepenynic_acid	VM_7132775	CCCC=CC#CCC=CCCCCCCCC(=O)O	CCCC=CC#CCC=CCCCCCCCC(O)NCP(=O)(O)O	RR00053128	2	[#6:1]-[#6:2]=[#8:3]	[#6](-[#15](-[#8])(=[#8])-[#8])-[#7]-[#6:2]-[#6:1].[#8:3]	D2KI28	PF01266				FALSE	FALSE	FALSE	Solyc09g055910.2	PF01266			-0.545719	0.00580912
M276T882	M322T631	95.01	95.01	4.26326e-14	19333	26792	6316	MNXM69	MNXM55490	dehydrocrepenynic_acid	dehydrocrepenynic_acid	VM_7132775	CCCC=CC#CCC=CCCCCCCCC(=O)O	CCCC=CC#CCC=CCCCCCCCC(O)NCP(=O)(O)O	RR00063955	2	[#6:1]-[#6:2]=[#8:3]	[#6](-[#15](-[#8])(=[#8])-[#8])-[#7]-[#6:2]-[#6:1].[#8:3]=[#8]	Q88Q83	PF01266				FALSE	FALSE	FALSE	Solyc09g055910.2	PF01266			-0.545719	0.00580912
M258T1128	M283T818	18.01	18.01	4.61853e-14	785	22304	8680	MNXM145722	MNXM145725	dehydrocrepenynic_acid	dehydrocrepenynic_acid	VM_4631476	CCCC=CC#CCC=CCCCCCCCC(=O)O	CCCC=CC#CCC=CCCCCCCCC(O)(O)O	RR00025659	2	[#6:1]-[#6:2]=[#8:3]	[#6:1]-[#6:2](-[#8:3])-[#8]	E4QP00	PF05199;PF00732				FALSE	FALSE	FALSE	Solyc09g090350.2	PF00732,PF05199	0.610263	0.00154158
M276T882	M263T1547	-2.02	-2.02	1.82077e-14	39453	26109	20027	MNXM148324	MNXM148519	dehydrocrepenynic_acid	dehydrocrepenynic_acid	VM_1043333	CCCC=CC#CCC=CCCCCCCCC(=O)O	CC=CC=CC#CCC=CCCCCCCCC(=O)O	RR00163934	2	[#6:1]-[#6:2]-[#6:3]-[#6:4]	[#1:6].[#6:1][#6:2]=[#6:3]-,:[#6:4].[#7]1:[#6]:[#7]:[#6]2:[#7](-[#6]3-[#6](-[#8]-[#15](=[#8])(-[#8])-[#8])-[#6](-[#8])-[#6](-[#6]-[#8]-[#15](-[#8]-[#15](-[#8]-[#6]-[#6]4-[#8]-[#6](-[#7]5-[#6]=[#6]-[#6]-[#6](-[#6](=[#7])-[#8])=[#6]-5)-[#6](-[#6]-4-[#8])-[#8])(=[#8])-[#8])(=[#8])-[#8])-[#8]-3):[#6]:[#7]:[#6]:2:[#6]:1-[#7]	Q9N5Y2	PF02544;PF00240				FALSE	FALSE	FALSE	Solyc04g007120.2	PF00627,PF09280,PF00240	0.695177	0.000162892
M276T882	M269T673	-2.02	-2.02	1.82077e-14	17148	15853	19577	MNXM146022	MNXM145986	dehydrocrepenynic_acid	dehydrocrepenynic_acid	VM_1043333	CCCC=CC#CCC=CCCCCCCCC(=O)O	CC=CC=CC#CCC=CCCCCCCCC(=O)O	RR00163934	2	[#6:1]-[#6:2]-[#6:3]-[#6:4]	[#1:6].[#6:1][#6:2]=[#6:3]-,:[#6:4].[#7]1:[#6]:[#7]:[#6]2:[#7](-[#6]3-[#6](-[#8]-[#15](=[#8])(-[#8])-[#8])-[#6](-[#8])-[#6](-[#6]-[#8]-[#15](-[#8]-[#15](-[#8]-[#6]-[#6]4-[#8]-[#6](-[#7]5-[#6]=[#6]-[#6]-[#6](-[#6](=[#7])-[#8])=[#6]-5)-[#6](-[#6]-4-[#8])-[#8])(=[#8])-[#8])(=[#8])-[#8])-[#8]-3):[#6]:[#7]:[#6]:2:[#6]:1-[#7]	Q9N5Y2	PF02544;PF00240				FALSE	FALSE	FALSE	Solyc04g007120.2	PF00627,PF09280,PF00240	0.695177	0.000162892
M276T882	M263T1547	-2.02	-2.02	1.82077e-14	10586	13750	15679	MNXM18357	MNXM22122	dehydrocrepenynic_acid	dehydrocrepenynic_acid	VM_1043333	CCCC=CC#CCC=CCCCCCCCC(=O)O	CC=CC=CC#CCC=CCCCCCCCC(=O)O	RR00173282	2	[#6:1]-[#6:2]-[#6:3]-[#6:4]	[#1:6].[#6:1][#6:2]=[#6:3]-,:[#6:4].[#7]1:[#6]:[#7]:[#6]2:[#7](-[#6]3-[#6](-[#8]-[#15](=[#8])(-[#8])-[#8])-[#6](-[#8])-[#6](-[#6]-[#8]-[#15](-[#8]-[#15](-[#8]-[#6]-[#6]4-[#8]-[#6](-[#7]5-[#6]=[#6]-[#6]-[#6](-[#6](=[#7])-[#8])=[#6]-5)-[#6](-[#6]-4-[#8])-[#8])(=[#8])-[#8])(=[#8])-[#8])-[#8]-3):[#6]:[#7]:[#6]:2:[#6]:1-[#7]	Q9ZUC1	PF08240				FALSE	FALSE	FALSE	Solyc02g069250.2	PF08240,PF00107	0.519399	0.00929317
M276T882	M263T1547	-2.02	-2.02	1.82077e-14	14960	11688	26660	MNXM6133	MNXM2957	dehydrocrepenynic_acid	dehydrocrepenynic_acid	VM_1043333	CCCC=CC#CCC=CCCCCCCCC(=O)O	CC=CC=CC#CCC=CCCCCCCCC(=O)O	RR00108218	2	[#6:1]-[#6:2]-[#6:3]-[#6:4]	[#1:8].[#1:6].[#6:1]-[#6:2]=[#6:3]-,:[#6:4]	Q9SE20	PF01593	K00514		R09658	FALSE	FALSE	TRUE	Solyc02g085250.2	PF01593			0.507935	0.0112772
M276T882	M263T1547	-2.02	-2.02	1.82077e-14	11193	24235	11688	MNXM2796	MNXM6133	dehydrocrepenynic_acid	dehydrocrepenynic_acid	VM_1255834	CCCC=CC#CCC=CCCCCCCCC(=O)O	CCCC=CC#CCC=CCC=CCCCCC(=O)O	RR00108218	2	[#6:1]-[#6:2]-[#6:3]-[#6:4]	[#1:8].[#1:6].[#6:1]-[#6:2]=[#6:3]-,:[#6:4]	Q9R6X4	PF01593	K00514		R09656	FALSE	FALSE	TRUE	Solyc02g085250.2	PF01593			0.507935	0.0112772
M201T449	M263T1547	-2.02	-2.02	1.82077e-14	36960	27434	23824	MNXM149031	MNXM149087	dehydrocrepenynic_acid	dehydrocrepenynic_acid	VM_1255834	CCCC=CC#CCC=CCCCCCCCC(=O)O	CCCC=CC#CCC=CCC=CCCCCC(=O)O	RR00060012	2	[#6:1]-[#6:2]-[#6:3]-[#6:4]	[#1:8].[#1:6].[#6:1][#6:2]=[#6:3]-,:[#6:4]	A0A0A1GKA2	PF01593		46971		TRUE	FALSE	FALSE	Solyc02g085250.2	PF01593			0.507935	0.0112772
M258T797	M284T651	18.01	18.01	4.61853e-14	36107	16755	6607	MNXM145824	MNXM145829	dehydrocrepenynic_acid	dehydrocrepenynic_acid	VM_9314341	CCCC=CC#CCC=CCCCCCCCC(=O)O	CCCC=CC#CCC(O)CCCCCCCCC(=O)O	RR00136923	2	[#6:1][#6:2]=[#6:3]-,:[#6:4]	[#6:1]-[#6:2]-[#6:3](-[#6:4])-[#8]	Q8BMS1	PF00725;PF02737;PF00378				FALSE	FALSE	FALSE	Solyc05g005180.2	PF00378	-0.582703	0.00280794
M243T712	M251T775	18.01	18.01	4.61853e-14	33192	113	2912	MNXM163953	MNXM164006	dehydrocrepenynic_acid	dehydrocrepenynic_acid	VM_9314341	CCCC=CC#CCC=CCCCCCCCC(=O)O	CCCC=CC#CCC(O)CCCCCCCCC(=O)O	RR00136923	2	[#6:1][#6:2]=[#6:3]-,:[#6:4]	[#6:1]-[#6:2]-[#6:3](-[#6:4])-[#8]	Q8BMS1	PF00725;PF02737;PF00378				FALSE	FALSE	FALSE	Solyc06g053670.1	PF00378			0.522841	0.00875745
M258T1128	M284T892	18.01	18.01	4.61853e-14	4489	11006	8729	MNXM145823	MNXM145828	dehydrocrepenynic_acid	dehydrocrepenynic_acid	VM_9314341	CCCC=CC#CCC=CCCCCCCCC(=O)O	CCCC=CC#CCC(O)CCCCCCCCC(=O)O	RR00136923	2	[#6:1][#6:2]=[#6:3]-,:[#6:4]	[#6:1]-[#6:2]-[#6:3](-[#6:4])-[#8]	Q6GNB5	PF04387				FALSE	FALSE	FALSE	Solyc04g014370.2	PF04387			0.549633	0.00539968
M258T1128	M284T892	18.01	18.01	4.61853e-14	13152	8231	82	MNXM145987	MNXM146011	dehydrocrepenynic_acid	dehydrocrepenynic_acid	VM_9314341	CCCC=CC#CCC=CCCCCCCCC(=O)O	CCCC=CC#CCC(O)CCCCCCCCC(=O)O	RR00136923	2	[#6:1][#6:2]=[#6:3]-,:[#6:4]	[#6:1]-[#6:2]-[#6:3](-[#6:4])-[#8]	Q6GNB5	PF04387				FALSE	FALSE	FALSE	Solyc04g014370.2	PF04387			0.549633	0.00539968
M258T1128	M284T892	18.01	18.01	4.61853e-14	34333	21755	18313	MNXM97365	MNXM97393	dehydrocrepenynic_acid	dehydrocrepenynic_acid	VM_9314341	CCCC=CC#CCC=CCCCCCCCC(=O)O	CCCC=CC#CCC(O)CCCCCCCCC(=O)O	RR00136923	2	[#6:1][#6:2]=[#6:3]-,:[#6:4]	[#6:1]-[#6:2]-[#6:3](-[#6:4])-[#8]	Q6GNB5	PF04387				FALSE	FALSE	FALSE	Solyc04g014370.2	PF04387			0.549633	0.00539968
M258T797	M283T818	18.01	18.01	4.61853e-14	30402	3298	16798	MNXM146680	MNXM164008	dehydrocrepenynic_acid	dehydrocrepenynic_acid	VM_8331968	CCCC=CC#CCC=CCCCCCCCC(=O)O	CCCC=CC#CCCC(O)CCCCCCCC(=O)O	RR00136923	2	[#6:1][#6:2]=[#6:3]-,:[#6:4]	[#6:1]-[#6:2]-[#6:3](-[#6:4])-[#8]	Q8BMS1	PF00725;PF02737;PF00378				FALSE	FALSE	FALSE	Solyc05g005180.2	PF00378	-0.582703	0.00280794
M258T797	M282T632	18.01	18.01	4.61853e-14	9658	9246	7587	MNXM164159	MNXM35969	dehydrocrepenynic_acid	dehydrocrepenynic_acid	VM_8331968	CCCC=CC#CCC=CCCCCCCCC(=O)O	CCCC=CC#CCCC(O)CCCCCCCC(=O)O	RR00136923	2	[#6:1][#6:2]=[#6:3]-,:[#6:4]	[#6:1]-[#6:2]-[#6:3](-[#6:4])-[#8]	Q8BMS1	PF00725;PF02737;PF00378				FALSE	FALSE	FALSE	Solyc12g099440.1	PF00725,PF02737,PF00378	0.586641	0.00258569
M258T797	M284T651	18.01	18.01	4.61853e-14	31954	14092	898	MNXM163954	MNXM164007	dehydrocrepenynic_acid	dehydrocrepenynic_acid	VM_3764284	CCCC=CC#CCC=CCCCCCCCC(=O)O	CCCC(O)CC#CCC=CCCCCCCCC(=O)O	RR00136923	2	[#6:1][#6:2]=[#6:3]-,:[#6:4]	[#6:1]-[#6:2]-[#6:3](-[#6:4])-[#8]	Q8BMS1	PF00725;PF02737;PF00378				FALSE	FALSE	FALSE	Solyc12g099440.1	PF00725,PF02737,PF00378	0.586641	0.00258569
M508T647	M503T1547	72.06	72.06	0	27971	21168	21084	MNXM10151	MNXM9468	dehydrocrepenynic_acid	dehydrocrepenynic_acid	VM_8701548	CCCC=CC#CCC=CCCCCCCCC(=O)O	C=CC(C)(O)C(CC#CCC=CCCCCCCCC(=O)O)CCC	RR00158876	2	[#6:1]=[#6:2]-,:[#6:3]	[#6:1](-[#6:2]-[#6:3])-[#6](-[#8])(-[#6])-[#6]=[#6]	Q9LSF8	PF00067	K17961		R10562	FALSE	TRUE	TRUE	Solyc05g011970.2	PF00067	0.684271	0.000226393
M233T607	M263T1547	-2.02	-2.02	1.82077e-14	17440	26161	23224	MNXM1338	MNXM3123	dehydrocrepenynic_acid	dehydrocrepenynic_acid	VM_2543384	CCCC=CC#CCC=CCCCCCCCC(=O)O	CCCC=CC#CCC=CCCCCC=CCC(=O)O	RR00060012	2	[#6:1]-[#6:2]-[#6:3]-[#6:4]	[#1:8].[#1:6].[#6:1][#6:2]=[#6:3]-,:[#6:4]	Q01671	PF01593		30922		TRUE	FALSE	FALSE	Solyc02g085250.2	PF01593			0.507935	0.0112772
M243T650	M238T496	-2.02	-2.02	1.82077e-14	7410	20798	15322	MNXM146245	MNXM146458	dehydrocrepenynic_acid	dehydrocrepenynic_acid	VM_4175820	CCCC=CC#CCC=CCCCCCCCC(=O)O	CCCC=CC#CC=CC=CCCCCCCC(=O)O	RR00003861	2	[#6:1]-[#6:2]-,:[#6:3]=[#6:4]-,:[#6:5]-[#6:6]	[#6:1][#6:2]=[#6:3]-[#6:4]=[#6:5]-,:[#6:6].[#8]	Q75PL7	PF00487		46447		TRUE	FALSE	FALSE	Solyc12g100240.1	PF00487,PF11960			0.537326	0.00677535
M243T650	M243T650	2.02	2.02	1.82077e-14	12149	4685	26892	MNXM821	MNXM6396	octadecene_diynoic_acid	octadecene_diynoic_acid	VM_2472238	CCCC#CC#CCC=CCCCCCCCC(=O)O	CCCC#CC#CCC=CCCCCCCCC(O)O	RR00138139	16	[#6:1](=[#8:2])-[#6:3]-[#6:4]	[#6:1](-[#8:2])-[#6:3]-[#6:4]	N4WW42	PF00106				FALSE	FALSE	FALSE	Solyc02g093640.2	PF00106	0.580434	0.0029432	0.580434	0.0029432
M243T818	M243T712	2.02	2.02	1.82077e-14	6297	4685	26892	MNXM821	MNXM6396	octadecene_diynoic_acid	octadecene_diynoic_acid	VM_2472238	CCCC#CC#CCC=CCCCCCCCC(=O)O	CCCC#CC#CCC=CCCCCCCCC(O)O	RR00138144	16	[#6:1](=[#8:2])-[#6:3]-[#6:4]	[#6:1](-[#8:2])-[#6:3]-[#6:4]	Q07264	PF08240;PF00107				FALSE	FALSE	FALSE	Solyc02g069250.2	PF08240,PF00107			0.560814	0.004361
M508T647	M503T1547	2.02	2.02	1.82077e-14	22184	25992	16299	MNXM145654	MNXM23846	octadecene_diynoic_acid	octadecene_diynoic_acid	VM_2472238	CCCC#CC#CCC=CCCCCCCCC(=O)O	CCCC#CC#CCC=CCCCCCCCC(O)O	RR00087542	16	[#6:1]-[#6:2]-[#6:3]-[#6:4]-[#6:5]-[#6:6]-[#6:7]-[#6:8]-[#6:9]=[#8:10]	[#6:1]-[#6:2]-[#6:3]-[#6:4]-[#6:5]-[#6:6]-[#6:7]-[#6:8]-[#6:9]-[#8:10]	Q9S746	PF05199;PF00732				FALSE	FALSE	FALSE	Solyc09g090350.2	PF00732,PF05199	0.558754	0.00453852
M508T647	M503T1547	2.02	2.02	1.82077e-14	26494	22707	10947	MNXM6648	MNXM2459	octadecene_diynoic_acid	octadecene_diynoic_acid	VM_2472238	CCCC#CC#CCC=CCCCCCCCC(=O)O	CCCC#CC#CCC=CCCCCCCCC(O)O	RR00160687	16	[#6:1]-[#6:2]-[#6:3]-[#6:4]-[#6:5]-[#6:6]-[#6:7]-[#6:8]-[#6:9]=[#8:10]	[#6:1]-[#6:2]-[#6:3]-[#6:4]-[#6:5]-[#6:6]-[#6:7]-[#6:8]-[#6:9]-[#8:10]	Q9S746	PF05199;PF00732				FALSE	FALSE	FALSE	Solyc09g090350.2	PF00732,PF05199	0.558754	0.00453852
M508T647	M503T1547	2.02	2.02	1.82077e-14	21203	15522	27417	MNXM6762	MNXM6761	octadecene_diynoic_acid	octadecene_diynoic_acid	VM_2472238	CCCC#CC#CCC=CCCCCCCCC(=O)O	CCCC#CC#CCC=CCCCCCCCC(O)O	RR00160687	16	[#6:1]-[#6:2]-[#6:3]-[#6:4]-[#6:5]-[#6:6]-[#6:7]-[#6:8]-[#6:9]=[#8:10]	[#6:1]-[#6:2]-[#6:3]-[#6:4]-[#6:5]-[#6:6]-[#6:7]-[#6:8]-[#6:9]-[#8:10]	Q9S746	PF05199;PF00732				FALSE	FALSE	FALSE	Solyc09g090350.2	PF00732,PF05199	0.558754	0.00453852
M508T647	M503T1547	2.02	2.02	1.82077e-14	22577	22707	10947	MNXM6648	MNXM2459	octadecene_diynoic_acid	octadecene_diynoic_acid	VM_2472238	CCCC#CC#CCC=CCCCCCCCC(=O)O	CCCC#CC#CCC=CCCCCCCCC(O)O	RR00160687	16	[#6:1]-[#6:2]-[#6:3]-[#6:4]-[#6:5]-[#6:6]-[#6:7]-[#6:8]-[#6:9]=[#8:10]	[#6:1]-[#6:2]-[#6:3]-[#6:4]-[#6:5]-[#6:6]-[#6:7]-[#6:8]-[#6:9]-[#8:10]	Q9S746	PF05199;PF00732				FALSE	FALSE	FALSE	Solyc09g090350.2	PF00732,PF05199	0.558754	0.00453852
M508T647	M503T1547	2.02	2.02	1.82077e-14	9366	22707	10947	MNXM6648	MNXM2459	octadecene_diynoic_acid	octadecene_diynoic_acid	VM_2472238	CCCC#CC#CCC=CCCCCCCCC(=O)O	CCCC#CC#CCC=CCCCCCCCC(O)O	RR00087542	16	[#6:1]-[#6:2]-[#6:3]-[#6:4]-[#6:5]-[#6:6]-[#6:7]-[#6:8]-[#6:9]=[#8:10]	[#6:1]-[#6:2]-[#6:3]-[#6:4]-[#6:5]-[#6:6]-[#6:7]-[#6:8]-[#6:9]-[#8:10]	Q9S746	PF05199;PF00732	K15403		R09448	FALSE	FALSE	TRUE	Solyc09g090350.2	PF00732,PF05199	0.558754	0.00453852
M508T647	M503T1547	2.02	2.02	1.82077e-14	3553	15522	27417	MNXM6762	MNXM6761	octadecene_diynoic_acid	octadecene_diynoic_acid	VM_2472238	CCCC#CC#CCC=CCCCCCCCC(=O)O	CCCC#CC#CCC=CCCCCCCCC(O)O	RR00087542	16	[#6:1]-[#6:2]-[#6:3]-[#6:4]-[#6:5]-[#6:6]-[#6:7]-[#6:8]-[#6:9]=[#8:10]	[#6:1]-[#6:2]-[#6:3]-[#6:4]-[#6:5]-[#6:6]-[#6:7]-[#6:8]-[#6:9]-[#8:10]	Q9S746	PF05199;PF00732	K15403		R09456	FALSE	FALSE	TRUE	Solyc09g090350.2	PF00732,PF05199	0.558754	0.00453852
M508T647	M503T1547	2.02	2.02	1.82077e-14	25566	25992	16299	MNXM145654	MNXM23846	octadecene_diynoic_acid	octadecene_diynoic_acid	VM_2472238	CCCC#CC#CCC=CCCCCCCCC(=O)O	CCCC#CC#CCC=CCCCCCCCC(O)O	RR00087542	16	[#6:1]-[#6:2]-[#6:3]-[#6:4]-[#6:5]-[#6:6]-[#6:7]-[#6:8]-[#6:9]=[#8:10]	[#6:1]-[#6:2]-[#6:3]-[#6:4]-[#6:5]-[#6:6]-[#6:7]-[#6:8]-[#6:9]-[#8:10]	Q9S746	PF05199;PF00732				FALSE	FALSE	FALSE	Solyc09g090350.2	PF00732,PF05199	0.558754	0.00453852
M243T650	M243T712	2.02	2.02	1.82077e-14	42573	13045	16243	MNXM1017	MNXM3230	octadecene_diynoic_acid	octadecene_diynoic_acid	VM_2472238	CCCC#CC#CCC=CCCCCCCCC(=O)O	CCCC#CC#CCC=CCCCCCCCC(O)O	RR00054854	16	[#6:1](=[#8:2])-[#6:3]-[#6:4]-[#6:5]	[#6:1](-[#8:2])-[#6:3]-[#6:4]-[#6:5]	P07246	PF08240;PF00107				FALSE	FALSE	FALSE	Solyc02g069250.2	PF08240,PF00107			0.560814	0.004361
M243T650	M243T712	2.02	2.02	1.82077e-14	29268	13045	16243	MNXM1017	MNXM3230	octadecene_diynoic_acid	octadecene_diynoic_acid	VM_2472238	CCCC#CC#CCC=CCCCCCCCC(=O)O	CCCC#CC#CCC=CCCCCCCCC(O)O	RR00054854	16	[#6:1](=[#8:2])-[#6:3]-[#6:4]-[#6:5]	[#6:1](-[#8:2])-[#6:3]-[#6:4]-[#6:5]	P07246	PF08240;PF00107				FALSE	FALSE	FALSE	Solyc02g069250.2	PF08240,PF00107			0.560814	0.004361
M243T650	M243T712	2.02	2.02	1.82077e-14	21468	13045	16243	MNXM1017	MNXM3230	octadecene_diynoic_acid	octadecene_diynoic_acid	VM_2472238	CCCC#CC#CCC=CCCCCCCCC(=O)O	CCCC#CC#CCC=CCCCCCCCC(O)O	RR00054854	16	[#6:1](=[#8:2])-[#6:3]-[#6:4]-[#6:5]	[#6:1](-[#8:2])-[#6:3]-[#6:4]-[#6:5]	P07246	PF08240;PF00107				FALSE	FALSE	FALSE	Solyc02g069250.2	PF08240,PF00107			0.560814	0.004361
M243T650	M243T712	2.02	2.02	1.82077e-14	2757	13045	16243	MNXM1017	MNXM3230	octadecene_diynoic_acid	octadecene_diynoic_acid	VM_2472238	CCCC#CC#CCC=CCCCCCCCC(=O)O	CCCC#CC#CCC=CCCCCCCCC(O)O	RR00054854	16	[#6:1](=[#8:2])-[#6:3]-[#6:4]-[#6:5]	[#6:1](-[#8:2])-[#6:3]-[#6:4]-[#6:5]	P07246	PF08240;PF00107				FALSE	FALSE	FALSE	Solyc02g069250.2	PF08240,PF00107			0.560814	0.004361
M242T1547	M243T712	2.02	2.02	1.82077e-14	815	15034	1303	MNXM2705	MNXM2410	octadecene_diynoic_acid	octadecene_diynoic_acid	VM_2472238	CCCC#CC#CCC=CCCCCCCCC(=O)O	CCCC#CC#CCC=CCCCCCCCC(O)O	RR00164310	16	[#6:1](-[#6:2]-[#6:3]-[#6:4]-[#6:5])-[#6:15]-[#6:16]-[#6:17]=[#8:18]	[#6:1](-[#6:2]-[#6:3]-[#6:4]-[#6:5])-[#6:15]-[#6:16]-[#6:17]-[#8:18]	P07246	PF08240;PF00107				FALSE	FALSE	FALSE	Solyc02g069250.2	PF08240,PF00107			0.560814	0.004361
M242T1547	M243T712	2.02	2.02	1.82077e-14	12081	15034	1303	MNXM2705	MNXM2410	octadecene_diynoic_acid	octadecene_diynoic_acid	VM_2472238	CCCC#CC#CCC=CCCCCCCCC(=O)O	CCCC#CC#CCC=CCCCCCCCC(O)O	RR00164310	16	[#6:1](-[#6:2]-[#6:3]-[#6:4]-[#6:5])-[#6:15]-[#6:16]-[#6:17]=[#8:18]	[#6:1](-[#6:2]-[#6:3]-[#6:4]-[#6:5])-[#6:15]-[#6:16]-[#6:17]-[#8:18]	P46415	PF08240;PF00107		24623		TRUE	FALSE	FALSE	Solyc02g069250.2	PF08240,PF00107			0.560814	0.004361
M508T647	M503T1547	2.02	2.02	1.82077e-14	2709	23407	9973	MNXM992	MNXM37636	octadecene_diynoic_acid	octadecene_diynoic_acid	VM_2472238	CCCC#CC#CCC=CCCCCCCCC(=O)O	CCCC#CC#CCC=CCCCCCCCC(O)O	RR00113561	6	[#6:1](=[#8:2])-[#6:3]-[#6:4]-[#6:5]	[#6:1](-[#8:2])-[#6:3]-[#6:4]-[#6:5]	Q941T8	PF00248				FALSE	FALSE	FALSE	Solyc09g082720.2	PF00248	0.647842	0.000619673
M508T485	M503T1547	2.02	2.02	1.82077e-14	19062	23407	9973	MNXM992	MNXM37636	octadecene_diynoic_acid	octadecene_diynoic_acid	VM_2472238	CCCC#CC#CCC=CCCCCCCCC(=O)O	CCCC#CC#CCC=CCCCCCCCC(O)O	RR00113561	6	[#6:1](=[#8:2])-[#6:3]-[#6:4]-[#6:5]	[#6:1](-[#8:2])-[#6:3]-[#6:4]-[#6:5]	A2XTZ2	PF00248				FALSE	FALSE	FALSE	Solyc09g082720.2	PF00248	0.629881	0.00097201
M508T647	M503T1547	2.02	2.02	1.82077e-14	40167	25947	20067	MNXM361	MNXM353	octadecene_diynoic_acid	octadecene_diynoic_acid	VM_2472238	CCCC#CC#CCC=CCCCCCCCC(=O)O	CCCC#CC#CCC=CCCCCCCCC(O)O	RR00038440	4	[#6:1](-[#6:2])-[#6:3]=[#8:4]	[#6:1](-[#6:2])-[#6:3]-[#8:4]	P19582	PF01842;PF00742;PF03447		15764	R01775	TRUE	FALSE	FALSE	Solyc09g008350.2	PF01842	0.622513	0.00115996
M243T712	M243T650	2.02	2.02	1.82077e-14	11439	22927	24734	MNXM473	MNXM2476	octadecene_diynoic_acid	octadecene_diynoic_acid	VM_2472238	CCCC#CC#CCC=CCCCCCCCC(=O)O	CCCC#CC#CCC=CCCCCCCCC(O)O	RR00147877	4	[#6:1](-[#6:2])-[#6:3]=[#8:4]	[#6:1](-[#6:2])-[#6:3]-[#8:4]	Q07264	PF08240;PF00107				FALSE	FALSE	FALSE	Solyc02g069250.2	PF08240,PF00107	0.560814	0.004361
M243T712	M243T650	2.02	2.02	1.82077e-14	4911	22927	24734	MNXM473	MNXM2476	octadecene_diynoic_acid	octadecene_diynoic_acid	VM_2472238	CCCC#CC#CCC=CCCCCCCCC(=O)O	CCCC#CC#CCC=CCCCCCCCC(O)O	RR00147877	4	[#6:1](-[#6:2])-[#6:3]=[#8:4]	[#6:1](-[#6:2])-[#6:3]-[#8:4]	Q07264	PF08240;PF00107	K00055		R02611	FALSE	FALSE	FALSE	Solyc02g069250.2	PF08240,PF00107	0.560814	0.004361
M241T1547	M243T712	2.02	2.02	1.82077e-14	24528	10759	25608	MNXM1057	MNXM8173	octadecene_diynoic_acid	octadecene_diynoic_acid	VM_2472238	CCCC#CC#CCC=CCCCCCCCC(=O)O	CCCC#CC#CCC=CCCCCCCCC(O)O	RR00136320	4	[#6:1](-[#6:2]=[#8:3])-[#6:5]	[#6:1](-[#6:2]-[#8:3])-[#6:5]	Q07264	PF08240;PF00107				FALSE	FALSE	FALSE	Solyc02g069250.2	PF08240,PF00107			0.560814	0.004361
M241T1547	M243T712	2.02	2.02	1.82077e-14	13395	10759	25608	MNXM1057	MNXM8173	octadecene_diynoic_acid	octadecene_diynoic_acid	VM_2472238	CCCC#CC#CCC=CCCCCCCCC(=O)O	CCCC#CC#CCC=CCCCCCCCC(O)O	RR00136320	4	[#6:1](-[#6:2]=[#8:3])-[#6:5]	[#6:1](-[#6:2]-[#8:3])-[#6:5]	Q07264	PF08240;PF00107				FALSE	FALSE	FALSE	Solyc02g069250.2	PF08240,PF00107			0.560814	0.004361
M243T712	M242T1547	2.02	2.02	1.82077e-14	16508	7257	2930	MNXM479	MNXM4964	octadecene_diynoic_acid	octadecene_diynoic_acid	VM_2472238	CCCC#CC#CCC=CCCCCCCCC(=O)O	CCCC#CC#CCC=CCCCCCCCC(O)O	RR00038440	4	[#6:1](-[#6:2])-[#6:3]=[#8:4]	[#6:1](-[#6:2])-[#6:3]-[#8:4]	Q07264	PF08240;PF00107	K00055		R04304	FALSE	FALSE	FALSE	Solyc02g069250.2	PF08240,PF00107	0.560814	0.004361
M243T712	M242T1547	2.02	2.02	1.82077e-14	42552	7257	2930	MNXM479	MNXM4964	octadecene_diynoic_acid	octadecene_diynoic_acid	VM_2472238	CCCC#CC#CCC=CCCCCCCCC(=O)O	CCCC#CC#CCC=CCCCCCCCC(O)O	RR00038440	4	[#6:1](-[#6:2])-[#6:3]=[#8:4]	[#6:1](-[#6:2])-[#6:3]-[#8:4]	Q07264	PF08240;PF00107				FALSE	FALSE	FALSE	Solyc02g069250.2	PF08240,PF00107	0.560814	0.004361
M508T647	M503T1547	2.02	2.02	1.82077e-14	13245	25947	20067	MNXM361	MNXM353	octadecene_diynoic_acid	octadecene_diynoic_acid	VM_2472238	CCCC#CC#CCC=CCCCCCCCC(=O)O	CCCC#CC#CCC=CCCCCCCCC(O)O	RR00038440	4	[#6:1](-[#6:2])-[#6:3]=[#8:4]	[#6:1](-[#6:2])-[#6:3]-[#8:4]	P52986	PF01842;PF00742;PF03447		15760	R01773	TRUE	FALSE	FALSE	Solyc09g008350.2	PF01842	0.622513	0.00115996
M468T649	M470T650	2.02	2.02	1.82077e-14	38786	10104	6929	MNXM244	MNXM872	octadecene_diynoic_acid	octadecene_diynoic_acid	VM_2472238	CCCC#CC#CCC=CCCCCCCCC(=O)O	CCCC#CC#CCC=CCCCCCCCC(O)O	RR00147532	4	[#6:1]-[#6:2]-[#6:3]=[#8:4]	[#6:1]-[#6:2]-[#6:3]-[#8:4]	P69935	PF00106	K23146		R01608	FALSE	FALSE	FALSE	Solyc01g094210.2	PF00106	0.568287	0.00376501	0.56789	0.00379483
M243T650	M243T650	2.02	2.02	1.82077e-14	18204	10104	6929	MNXM244	MNXM872	octadecene_diynoic_acid	octadecene_diynoic_acid	VM_2472238	CCCC#CC#CCC=CCCCCCCCC(=O)O	CCCC#CC#CCC=CCCCCCCCC(O)O	RR00147532	4	[#6:1]-[#6:2]-[#6:3]=[#8:4]	[#6:1]-[#6:2]-[#6:3]-[#8:4]	Q9P7B4	PF00106	K16066	26441	R09289	FALSE	FALSE	TRUE	Solyc02g093640.2	PF00106	0.580434	0.0029432	0.580434	0.0029432
M242T1547	M243T712	2.02	2.02	1.82077e-14	20892	4711	20375	MNXM8672	MNXM89612	octadecene_diynoic_acid	octadecene_diynoic_acid	VM_2472238	CCCC#CC#CCC=CCCCCCCCC(=O)O	CCCC#CC#CCC=CCCCCCCCC(O)O	RR00148631	2	[#6:1](=[#8:2])-[#6:3]	[#6:1](-[#8:2])-[#6:3]	P27250	PF08240;PF00107				FALSE	FALSE	FALSE	Solyc02g069250.2	PF08240,PF00107			0.560814	0.004361
M241T1547	M243T712	2.02	2.02	1.82077e-14	7095	24693	11580	MNXM6216	MNXM5676	octadecene_diynoic_acid	octadecene_diynoic_acid	VM_2472238	CCCC#CC#CCC=CCCCCCCCC(=O)O	CCCC#CC#CCC=CCCCCCCCC(O)O	RR00076698	2	[#6:1](=[#8:2])-[#6:3]	[#6:1](-[#8:2])-[#6:3]	Q0TKS7	PF08240;PF00107	K00121		R05234	FALSE	FALSE	TRUE	Solyc02g069250.2	PF08240,PF00107			0.560814	0.004361
M258T694	M263T1547	2.02	2.02	1.82077e-14	8917	4711	20375	MNXM8672	MNXM89612	octadecene_diynoic_acid	octadecene_diynoic_acid	VM_2472238	CCCC#CC#CCC=CCCCCCCCC(=O)O	CCCC#CC#CCC=CCCCCCCCC(O)O	RR00148631	2	[#6:1](=[#8:2])-[#6:3]	[#6:1](-[#8:2])-[#6:3]	P27250	PF08240;PF00107				FALSE	FALSE	FALSE	Solyc06g072160.2	PF08240,PF00107			0.505985	0.0116472
M241T1547	M243T712	2.02	2.02	1.82077e-14	18908	21374	7903	MNXM4077	MNXM3500	octadecene_diynoic_acid	octadecene_diynoic_acid	VM_2472238	CCCC#CC#CCC=CCCCCCCCC(=O)O	CCCC#CC#CCC=CCCCCCCCC(O)O	RR00076698	2	[#6:1](=[#8:2])-[#6:3]	[#6:1](-[#8:2])-[#6:3]	P39849	PF08240;PF00107	K00055		R05282	FALSE	FALSE	FALSE	Solyc02g069250.2	PF08240,PF00107			0.560814	0.004361
M241T1547	M243T712	2.02	2.02	1.82077e-14	40118	21374	7903	MNXM4077	MNXM3500	octadecene_diynoic_acid	octadecene_diynoic_acid	VM_2472238	CCCC#CC#CCC=CCCCCCCCC(=O)O	CCCC#CC#CCC=CCCCCCCCC(O)O	RR00076698	2	[#6:1](=[#8:2])-[#6:3]	[#6:1](-[#8:2])-[#6:3]	P39849	PF08240;PF00107				FALSE	FALSE	FALSE	Solyc02g069250.2	PF08240,PF00107			0.560814	0.004361
M241T1547	M243T712	2.02	2.02	1.82077e-14	31722	2999	21226	MNXM2604	MNXM5476	octadecene_diynoic_acid	octadecene_diynoic_acid	VM_2472238	CCCC#CC#CCC=CCCCCCCCC(=O)O	CCCC#CC#CCC=CCCCCCCCC(O)O	RR00076698	2	[#6:1](=[#8:2])-[#6:3]	[#6:1](-[#8:2])-[#6:3]	Q07264	PF08240;PF00107				FALSE	FALSE	FALSE	Solyc02g069250.2	PF08240,PF00107			0.560814	0.004361
M241T1547	M243T712	2.02	2.02	1.82077e-14	19214	2999	21226	MNXM2604	MNXM5476	octadecene_diynoic_acid	octadecene_diynoic_acid	VM_2472238	CCCC#CC#CCC=CCCCCCCCC(=O)O	CCCC#CC#CCC=CCCCCCCCC(O)O	RR00076698	2	[#6:1](=[#8:2])-[#6:3]	[#6:1](-[#8:2])-[#6:3]	Q07264	PF08240;PF00107				FALSE	FALSE	FALSE	Solyc02g069250.2	PF08240,PF00107			0.560814	0.004361
M241T1547	M243T712	2.02	2.02	1.82077e-14	2419	12576	3848	MNXM5189	MNXM5188	octadecene_diynoic_acid	octadecene_diynoic_acid	VM_2472238	CCCC#CC#CCC=CCCCCCCCC(=O)O	CCCC#CC#CCC=CCCCCCCCC(O)O	RR00076698	2	[#6:1](=[#8:2])-[#6:3]	[#6:1](-[#8:2])-[#6:3]	Q07264	PF08240;PF00107				FALSE	FALSE	FALSE	Solyc02g069250.2	PF08240,PF00107			0.560814	0.004361
M241T1547	M243T712	2.02	2.02	1.82077e-14	43183	12576	3848	MNXM5189	MNXM5188	octadecene_diynoic_acid	octadecene_diynoic_acid	VM_2472238	CCCC#CC#CCC=CCCCCCCCC(=O)O	CCCC#CC#CCC=CCCCCCCCC(O)O	RR00076698	2	[#6:1](=[#8:2])-[#6:3]	[#6:1](-[#8:2])-[#6:3]	Q07264	PF08240;PF00107				FALSE	FALSE	FALSE	Solyc02g069250.2	PF08240,PF00107			0.560814	0.004361
M241T1547	M243T712	2.02	2.02	1.82077e-14	33254	7928	6302	MNXM8103	MNXM8104	octadecene_diynoic_acid	octadecene_diynoic_acid	VM_2472238	CCCC#CC#CCC=CCCCCCCCC(=O)O	CCCC#CC#CCC=CCCCCCCCC(O)O	RR00076698	2	[#6:1](=[#8:2])-[#6:3]	[#6:1](-[#8:2])-[#6:3]	P39849	PF08240;PF00107				FALSE	FALSE	FALSE	Solyc02g069250.2	PF08240,PF00107			0.560814	0.004361
M241T1547	M243T712	2.02	2.02	1.82077e-14	30676	20564	12112	MNXM14442	MNXM2712	octadecene_diynoic_acid	octadecene_diynoic_acid	VM_2472238	CCCC#CC#CCC=CCCCCCCCC(=O)O	CCCC#CC#CCC=CCCCCCCCC(O)O	RR00076698	2	[#6:1](=[#8:2])-[#6:3]	[#6:1](-[#8:2])-[#6:3]	Q07264	PF08240;PF00107				FALSE	FALSE	FALSE	Solyc02g069250.2	PF08240,PF00107			0.560814	0.004361
M241T1547	M243T712	2.02	2.02	1.82077e-14	25133	7928	6302	MNXM8103	MNXM8104	octadecene_diynoic_acid	octadecene_diynoic_acid	VM_2472238	CCCC#CC#CCC=CCCCCCCCC(=O)O	CCCC#CC#CCC=CCCCCCCCC(O)O	RR00076698	2	[#6:1](=[#8:2])-[#6:3]	[#6:1](-[#8:2])-[#6:3]	P39849	PF08240;PF00107				FALSE	FALSE	FALSE	Solyc02g069250.2	PF08240,PF00107			0.560814	0.004361
M241T1547	M243T712	2.02	2.02	1.82077e-14	8136	8287	17521	MNXM2283	MNXM2865	octadecene_diynoic_acid	octadecene_diynoic_acid	VM_2472238	CCCC#CC#CCC=CCCCCCCCC(=O)O	CCCC#CC#CCC=CCCCCCCCC(O)O	RR00148631	2	[#6:1](=[#8:2])-[#6:3]	[#6:1](-[#8:2])-[#6:3]	Q9SJ10	PF08240;PF00107	K00083		R03918	FALSE	FALSE	TRUE	Solyc02g069250.2	PF08240,PF00107			0.560814	0.004361
M241T1547	M243T818	2.02	2.02	1.82077e-14	28139	14820	20587	MNXM4534	MNXM2944	octadecene_diynoic_acid	octadecene_diynoic_acid	VM_2472238	CCCC#CC#CCC=CCCCCCCCC(=O)O	CCCC#CC#CCC=CCCCCCCCC(O)O	RR00148631	2	[#6:1](=[#8:2])-[#6:3]	[#6:1](-[#8:2])-[#6:3]	O64743	PF08031;PF01565	K22395		R07437	FALSE	TRUE	TRUE	Solyc02g022850.1	PF08031,PF01565			0.50472	0.0118924
M243T712	M243T712	2.02	2.02	1.82077e-14	39221	21010	22020	MNXM371	MNXM562	octadecene_diynoic_acid	octadecene_diynoic_acid	VM_2472238	CCCC#CC#CCC=CCCCCCCCC(=O)O	CCCC#CC#CCC=CCCCCCCCC(O)O	RR00116429	2	[#8:1]=[#6:2]-[#6:3]	[#8:1]-[#6:2]-[#6:3]	P79896	PF08240;PF00107				FALSE	FALSE	FALSE	Solyc02g069250.2	PF08240,PF00107	0.560814	0.004361	0.560814	0.004361
M243T712	M242T1547	2.02	2.02	1.82077e-14	3401	26178	17847	MNXM4972	MNXM4910	octadecene_diynoic_acid	octadecene_diynoic_acid	VM_2472238	CCCC#CC#CCC=CCCCCCCCC(=O)O	CCCC#CC#CCC=CCCCCCCCC(O)O	RR00128937	2	[#8:1]=[#6:2]-[#6:3]	[#8:1]-[#6:2]-[#6:3]	B1J085	PF08240;PF00107	K00121		R06927	FALSE	FALSE	TRUE	Solyc02g069250.2	PF08240,PF00107	0.560814	0.004361
M243T712	M242T1547	2.02	2.02	1.82077e-14	31700	9926	24060	MNXM8151	MNXM8153	octadecene_diynoic_acid	octadecene_diynoic_acid	VM_2472238	CCCC#CC#CCC=CCCCCCCCC(=O)O	CCCC#CC#CCC=CCCCCCCCC(O)O	RR00128937	2	[#8:1]=[#6:2]-[#6:3]	[#8:1]-[#6:2]-[#6:3]	P27250	PF08240;PF00107				FALSE	FALSE	FALSE	Solyc02g069250.2	PF08240,PF00107	0.560814	0.004361
M243T712	M243T712	2.02	2.02	1.82077e-14	24051	16890	20678	MNXM858	MNXM880	octadecene_diynoic_acid	octadecene_diynoic_acid	VM_2472238	CCCC#CC#CCC=CCCCCCCCC(=O)O	CCCC#CC#CCC=CCCCCCCCC(O)O	RR00116429	2	[#8:1]=[#6:2]-[#6:3]	[#8:1]-[#6:2]-[#6:3]	Q9SJ10	PF08240;PF00107	K00083	22447	R02593	FALSE	FALSE	TRUE	Solyc02g069250.2	PF08240,PF00107	0.560814	0.004361	0.560814	0.004361
M243T712	M243T818	2.02	2.02	1.82077e-14	37759	9926	24060	MNXM8151	MNXM8153	octadecene_diynoic_acid	octadecene_diynoic_acid	VM_2472238	CCCC#CC#CCC=CCCCCCCCC(=O)O	CCCC#CC#CCC=CCCCCCCCC(O)O	RR00116429	2	[#8:1]=[#6:2]-[#6:3]	[#8:1]-[#6:2]-[#6:3]	P27250	PF08240;PF00107				FALSE	FALSE	FALSE	Solyc02g069250.2	PF08240,PF00107	0.560814	0.004361
M243T712	M242T1547	2.02	2.02	1.82077e-14	38054	9926	24060	MNXM8151	MNXM8153	octadecene_diynoic_acid	octadecene_diynoic_acid	VM_2472238	CCCC#CC#CCC=CCCCCCCCC(=O)O	CCCC#CC#CCC=CCCCCCCCC(O)O	RR00116429	2	[#8:1]=[#6:2]-[#6:3]	[#8:1]-[#6:2]-[#6:3]	P27250	PF08240;PF00107				FALSE	FALSE	FALSE	Solyc02g069250.2	PF08240,PF00107	0.560814	0.004361
M508T647	M503T1547	2.02	2.02	1.82077e-14	25343	21010	22020	MNXM371	MNXM562	octadecene_diynoic_acid	octadecene_diynoic_acid	VM_2472238	CCCC#CC#CCC=CCCCCCCCC(=O)O	CCCC#CC#CCC=CCCCCCCCC(O)O	RR00128937	2	[#8:1]=[#6:2]-[#6:3]	[#8:1]-[#6:2]-[#6:3]	P80175	PF08240;PF00107	K00055		R01763	FALSE	FALSE	FALSE	Solyc12g014050.1	PF08240,PF13602	-0.628485	0.00100545
M508T647	M503T1547	2.02	2.02	1.82077e-14	16477	20174	16167	MNXM909	MNXM90191	octadecene_diynoic_acid	octadecene_diynoic_acid	VM_2472238	CCCC#CC#CCC=CCCCCCCCC(=O)O	CCCC#CC#CCC=CCCCCCCCC(O)O	RR00128937	2	[#8:1]=[#6:2]-[#6:3]	[#8:1]-[#6:2]-[#6:3]	P27250	PF08240;PF00107				FALSE	FALSE	FALSE	Solyc12g014050.1	PF08240,PF13602	-0.628485	0.00100545
M508T647	M503T1547	2.02	2.02	1.82077e-14	34368	21010	22020	MNXM371	MNXM562	octadecene_diynoic_acid	octadecene_diynoic_acid	VM_2472238	CCCC#CC#CCC=CCCCCCCCC(=O)O	CCCC#CC#CCC=CCCCCCCCC(O)O	RR00128937	2	[#8:1]=[#6:2]-[#6:3]	[#8:1]-[#6:2]-[#6:3]	P80175	PF08240;PF00107				FALSE	FALSE	FALSE	Solyc12g014050.1	PF08240,PF13602	-0.628485	0.00100545
M508T647	M503T1547	2.02	2.02	1.82077e-14	1399	16410	21328	MNXM6361	MNXM5475	octadecene_diynoic_acid	octadecene_diynoic_acid	VM_2472238	CCCC#CC#CCC=CCCCCCCCC(=O)O	CCCC#CC#CCC=CCCCCCCCC(O)O	RR00128937	2	[#8:1]=[#6:2]-[#6:3]	[#8:1]-[#6:2]-[#6:3]	Q07264	PF08240;PF00107	K00055		R05348	FALSE	FALSE	FALSE	Solyc12g014050.1	PF08240,PF13602	-0.628485	0.00100545
M508T647	M503T1547	2.02	2.02	1.82077e-14	30426	9877	12420	MNXM10320	MNXM9777	octadecene_diynoic_acid	octadecene_diynoic_acid	VM_2472238	CCCC#CC#CCC=CCCCCCCCC(=O)O	CCCC#CC#CCC=CCCCCCCCC(O)O	RR00116429	2	[#8:1]=[#6:2]-[#6:3]	[#8:1]-[#6:2]-[#6:3]	E4QP00	PF05199;PF00732				FALSE	FALSE	FALSE	Solyc09g090350.2	PF00732,PF05199	0.558754	0.00453852
M508T647	M503T1547	2.02	2.02	1.82077e-14	11923	9877	12420	MNXM10320	MNXM9777	octadecene_diynoic_acid	octadecene_diynoic_acid	VM_2472238	CCCC#CC#CCC=CCCCCCCCC(=O)O	CCCC#CC#CCC=CCCCCCCCC(O)O	RR00128937	2	[#8:1]=[#6:2]-[#6:3]	[#8:1]-[#6:2]-[#6:3]	E4QP00	PF05199;PF00732				FALSE	FALSE	FALSE	Solyc09g090350.2	PF00732,PF05199	0.558754	0.00453852
M508T647	M503T1547	2.02	2.02	1.82077e-14	40470	17635	14993	MNXM457	MNXM90	octadecene_diynoic_acid	octadecene_diynoic_acid	VM_2472238	CCCC#CC#CCC=CCCCCCCCC(=O)O	CCCC#CC#CCC=CCCCCCCCC(O)O	RR00076698	2	[#6:1](=[#8:2])-[#6:3]	[#6:1](-[#8:2])-[#6:3]	B2HV79	PF05199;PF00732		17436		TRUE	FALSE	FALSE	Solyc09g090350.2	PF00732,PF05199	0.558754	0.00453852
M508T647	M503T1547	2.02	2.02	1.82077e-14	37553	17635	14993	MNXM457	MNXM90	octadecene_diynoic_acid	octadecene_diynoic_acid	VM_2472238	CCCC#CC#CCC=CCCCCCCCC(=O)O	CCCC#CC#CCC=CCCCCCCCC(O)O	RR00076698	2	[#6:1](=[#8:2])-[#6:3]	[#6:1](-[#8:2])-[#6:3]	Q8ZGW0	PF05199;PF00732				FALSE	FALSE	FALSE	Solyc09g090350.2	PF00732,PF05199	0.558754	0.00453852
M508T647	M503T1547	2.02	2.02	1.82077e-14	11851	17635	14993	MNXM457	MNXM90	octadecene_diynoic_acid	octadecene_diynoic_acid	VM_2472238	CCCC#CC#CCC=CCCCCCCCC(=O)O	CCCC#CC#CCC=CCCCCCCCC(O)O	RR00076698	2	[#6:1](=[#8:2])-[#6:3]	[#6:1](-[#8:2])-[#6:3]	B6I074	PF05199;PF00732				FALSE	FALSE	FALSE	Solyc09g090350.2	PF00732,PF05199	0.558754	0.00453852
M508T647	M503T1547	2.02	2.02	1.82077e-14	8372	17635	14993	MNXM457	MNXM90	octadecene_diynoic_acid	octadecene_diynoic_acid	VM_2472238	CCCC#CC#CCC=CCCCCCCCC(=O)O	CCCC#CC#CCC=CCCCCCCCC(O)O	RR00076698	2	[#6:1](=[#8:2])-[#6:3]	[#6:1](-[#8:2])-[#6:3]	Q7X2H8	PF05199;PF00732	K17755		R01022	FALSE	TRUE	TRUE	Solyc09g090350.2	PF00732,PF05199	0.558754	0.00453852
M508T647	M503T1547	2.02	2.02	1.82077e-14	14190	17635	14993	MNXM457	MNXM90	octadecene_diynoic_acid	octadecene_diynoic_acid	VM_2472238	CCCC#CC#CCC=CCCCCCCCC(=O)O	CCCC#CC#CCC=CCCCCCCCC(O)O	RR00076698	2	[#6:1](=[#8:2])-[#6:3]	[#6:1](-[#8:2])-[#6:3]	Q6UPE0	PF05199;PF00732				FALSE	FALSE	FALSE	Solyc09g090350.2	PF00732,PF05199	0.558754	0.00453852
M508T485	M503T1547	2.02	2.02	1.82077e-14	2465	24195	20375	MNXM435	MNXM89612	octadecene_diynoic_acid	octadecene_diynoic_acid	VM_2472238	CCCC#CC#CCC=CCCCCCCCC(=O)O	CCCC#CC#CCC=CCCCCCCCC(O)O	RR00148631	2	[#6:1](=[#8:2])-[#6:3]	[#6:1](-[#8:2])-[#6:3]	Q6IMN8	PF00248	K00011	23595	R01041	FALSE	FALSE	TRUE	Solyc09g082720.2	PF00248	0.629881	0.00097201
M508T485	M503T1547	2.02	2.02	1.82077e-14	18530	26138	20375	MNXM7478	MNXM89612	octadecene_diynoic_acid	octadecene_diynoic_acid	VM_2472238	CCCC#CC#CCC=CCCCCCCCC(=O)O	CCCC#CC#CCC=CCCCCCCCC(O)O	RR00148631	2	[#6:1](=[#8:2])-[#6:3]	[#6:1](-[#8:2])-[#6:3]	Q0GYU5	PF00248		38114		TRUE	FALSE	FALSE	Solyc09g082720.2	PF00248	0.629881	0.00097201
M508T485	M503T1547	2.02	2.02	1.82077e-14	41136	24195	20375	MNXM435	MNXM89612	octadecene_diynoic_acid	octadecene_diynoic_acid	VM_2472238	CCCC#CC#CCC=CCCCCCCCC(=O)O	CCCC#CC#CCC=CCCCCCCCC(O)O	RR00148631	2	[#6:1](=[#8:2])-[#6:3]	[#6:1](-[#8:2])-[#6:3]	P80276	PF00248	K00011		R01036	FALSE	FALSE	TRUE	Solyc09g082720.2	PF00248	0.629881	0.00097201
M242T1547	M243T712	2.02	2.02	1.82077e-14	36364	17779	6163	MNXM6043	MNXM6494	octadecene_diynoic_acid	octadecene_diynoic_acid	VM_2472238	CCCC#CC#CCC=CCCCCCCCC(=O)O	CCCC#CC#CCC=CCCCCCCCC(O)O	RR00161249	2	[#6:1]-[#6:2]=[#8:3]	[#6:1]-[#6:2]-[#8:3]	P93629	PF08240;PF00107	K00121		R06917	FALSE	FALSE	TRUE	Solyc02g069250.2	PF08240,PF00107			0.560814	0.004361
M242T1547	M243T650	2.02	2.02	1.82077e-14	2861	13226	6373	MNXM149315	MNXM36946	octadecene_diynoic_acid	octadecene_diynoic_acid	VM_2472238	CCCC#CC#CCC=CCCCCCCCC(=O)O	CCCC#CC#CCC=CCCCCCCCC(O)O	RR00161249	2	[#6:1]-[#6:2]=[#8:3]	[#6:1]-[#6:2]-[#8:3]	Q9DBG1	PF00067		47379		TRUE	FALSE	FALSE	Solyc04g011690.2	PF00067			0.612012	0.00148128
M242T1547	M243T650	2.02	2.02	1.82077e-14	5992	8742	800	MNXM3999	MNXM3993	octadecene_diynoic_acid	octadecene_diynoic_acid	VM_2472238	CCCC#CC#CCC=CCCCCCCCC(=O)O	CCCC#CC#CCC=CCCCCCCCC(O)O	RR00161249	2	[#6:1]-[#6:2]=[#8:3]	[#6:1]-[#6:2]-[#8:3]	Q94IE3	PF03171;PF14226				FALSE	FALSE	FALSE	Solyc02g071380.2	PF03171,PF14226			0.517004	0.00968179
M242T1547	M243T712	2.02	2.02	1.82077e-14	23028	21428	12327	MNXM4040	MNXM3486	octadecene_diynoic_acid	octadecene_diynoic_acid	VM_2472238	CCCC#CC#CCC=CCCCCCCCC(=O)O	CCCC#CC#CCC=CCCCCCCCC(O)O	RR00161249	2	[#6:1]-[#6:2]=[#8:3]	[#6:1]-[#6:2]-[#8:3]	P39849	PF08240;PF00107				FALSE	FALSE	FALSE	Solyc02g069250.2	PF08240,PF00107			0.560814	0.004361
M242T1547	M243T650	2.02	2.02	1.82077e-14	18184	11051	22721	MNXM145955	MNXM145956	octadecene_diynoic_acid	octadecene_diynoic_acid	VM_2472238	CCCC#CC#CCC=CCCCCCCCC(=O)O	CCCC#CC#CCC=CCCCCCCCC(O)O	RR00161249	2	[#6:1]-[#6:2]=[#8:3]	[#6:1]-[#6:2]-[#8:3]	Q9DBG1	PF00067		46435		TRUE	FALSE	FALSE	Solyc09g092670.2	PF00067			0.518165	0.00949174
M242T1547	M243T650	2.02	2.02	1.82077e-14	37095	310	7975	MNXM3239	MNXM5682	octadecene_diynoic_acid	octadecene_diynoic_acid	VM_2472238	CCCC#CC#CCC=CCCCCCCCC(=O)O	CCCC#CC#CCC=CCCCCCCCC(O)O	RR00161249	2	[#6:1]-[#6:2]=[#8:3]	[#6:1]-[#6:2]-[#8:3]	Q9LCV7	PF00106				FALSE	FALSE	FALSE	Solyc01g094210.2	PF00106			0.54617	0.00576065
M242T1547	M243T650	2.02	2.02	1.82077e-14	16809	17096	11894	MNXM145953	MNXM145954	octadecene_diynoic_acid	octadecene_diynoic_acid	VM_2472238	CCCC#CC#CCC=CCCCCCCCC(=O)O	CCCC#CC#CCC=CCCCCCCCC(O)O	RR00161249	2	[#6:1]-[#6:2]=[#8:3]	[#6:1]-[#6:2]-[#8:3]	P9WPL5	PF00067	K16046		R11359	FALSE	TRUE	TRUE	Solyc07g006140.2	PF00067			0.603942	0.0017773
M242T1547	M243T650	2.02	2.02	1.82077e-14	34005	16239	4670	MNXM10256	MNXM10263	octadecene_diynoic_acid	octadecene_diynoic_acid	VM_2472238	CCCC#CC#CCC=CCCCCCCCC(=O)O	CCCC#CC#CCC=CCCCCCCCC(O)O	RR00161249	2	[#6:1]-[#6:2]=[#8:3]	[#6:1]-[#6:2]-[#8:3]	Q8VWZ8	PF12076;PF04116				FALSE	FALSE	FALSE	Solyc06g005750.2	PF04116			0.508042	0.0112571
M242T1547	M243T650	2.02	2.02	1.82077e-14	75	9258	8571	MNXM10257	MNXM10264	octadecene_diynoic_acid	octadecene_diynoic_acid	VM_2472238	CCCC#CC#CCC=CCCCCCCCC(=O)O	CCCC#CC#CCC=CCCCCCCCC(O)O	RR00161249	2	[#6:1]-[#6:2]=[#8:3]	[#6:1]-[#6:2]-[#8:3]	Q8VWZ8	PF12076;PF04116				FALSE	FALSE	FALSE	Solyc06g005750.2	PF04116			0.508042	0.0112571
M242T1547	M243T650	2.02	2.02	1.82077e-14	38956	26452	3316	MNXM10254	MNXM10261	octadecene_diynoic_acid	octadecene_diynoic_acid	VM_2472238	CCCC#CC#CCC=CCCCCCCCC(=O)O	CCCC#CC#CCC=CCCCCCCCC(O)O	RR00161249	2	[#6:1]-[#6:2]=[#8:3]	[#6:1]-[#6:2]-[#8:3]	Q8VWZ8	PF12076;PF04116				FALSE	FALSE	FALSE	Solyc06g005750.2	PF04116			0.508042	0.0112571
M242T1547	M243T650	2.02	2.02	1.82077e-14	26122	21712	932	MNXM147891	MNXM147892	octadecene_diynoic_acid	octadecene_diynoic_acid	VM_2472238	CCCC#CC#CCC=CCCCCCCCC(=O)O	CCCC#CC#CCC=CCCCCCCCC(O)O	RR00161249	2	[#6:1]-[#6:2]=[#8:3]	[#6:1]-[#6:2]-[#8:3]	Q0JF01	PF00067				FALSE	FALSE	FALSE	Solyc01g008110.2	PF00067			0.53158	0.00751128
M242T1547	M243T712	2.02	2.02	1.82077e-14	6481	26480	12854	MNXM3086	MNXM5284	octadecene_diynoic_acid	octadecene_diynoic_acid	VM_2472238	CCCC#CC#CCC=CCCCCCCCC(=O)O	CCCC#CC#CCC=CCCCCCCCC(O)O	RR00161249	2	[#6:1]-[#6:2]=[#8:3]	[#6:1]-[#6:2]-[#8:3]	D7UQ40	PF01565		31682		TRUE	FALSE	FALSE	Solyc01g088160.2	PF01565,PF09265			0.66263	0.000418444
M242T1547	M243T712	2.02	2.02	1.82077e-14	2057	15879	5139	MNXM54039	MNXM54041	octadecene_diynoic_acid	octadecene_diynoic_acid	VM_2472238	CCCC#CC#CCC=CCCCCCCCC(=O)O	CCCC#CC#CCC=CCCCCCCCC(O)O	RR00161249	2	[#6:1]-[#6:2]=[#8:3]	[#6:1]-[#6:2]-[#8:3]	Q46UZ9	PF08240;PF00107				FALSE	FALSE	FALSE	Solyc02g069250.2	PF08240,PF00107			0.560814	0.004361
M242T1547	M243T650	2.02	2.02	1.82077e-14	29938	17096	11894	MNXM145953	MNXM145954	octadecene_diynoic_acid	octadecene_diynoic_acid	VM_2472238	CCCC#CC#CCC=CCCCCCCCC(=O)O	CCCC#CC#CCC=CCCCCCCCC(O)O	RR00161249	2	[#6:1]-[#6:2]=[#8:3]	[#6:1]-[#6:2]-[#8:3]	P9WPL5	PF00067				FALSE	FALSE	FALSE	Solyc01g008110.2	PF00067			0.53158	0.00751128
M242T1547	M243T650	2.02	2.02	1.82077e-14	8970	12309	14436	MNXM163948	MNXM163947	octadecene_diynoic_acid	octadecene_diynoic_acid	VM_2472238	CCCC#CC#CCC=CCCCCCCCC(=O)O	CCCC#CC#CCC=CCCCCCCCC(O)O	RR00161249	2	[#6:1]-[#6:2]=[#8:3]	[#6:1]-[#6:2]-[#8:3]	P9WPL5	PF00067				FALSE	FALSE	FALSE	Solyc01g008110.2	PF00067			0.53158	0.00751128
M242T1547	M243T712	2.02	2.02	1.82077e-14	15748	12220	11665	MNXM2936	MNXM8732	octadecene_diynoic_acid	octadecene_diynoic_acid	VM_2472238	CCCC#CC#CCC=CCCCCCCCC(=O)O	CCCC#CC#CCC=CCCCCCCCC(O)O	RR00161249	2	[#6:1]-[#6:2]=[#8:3]	[#6:1]-[#6:2]-[#8:3]	Q07264	PF08240;PF00107				FALSE	FALSE	FALSE	Solyc02g069250.2	PF08240,PF00107			0.560814	0.004361
M243T712	M242T1547	2.02	2.02	1.82077e-14	39559	25341	10624	MNXM3835	MNXM6074	octadecene_diynoic_acid	octadecene_diynoic_acid	VM_2472238	CCCC#CC#CCC=CCCCCCCCC(=O)O	CCCC#CC#CCC=CCCCCCCCC(O)O	RR00004463	2	[#6:1]-[#6:2]=[#8:3]	[#6:1]-[#6:2]-[#8:3]	P45382	PF08240;PF00107	K00121		R08306	FALSE	TRUE	TRUE	Solyc02g069250.2	PF08240,PF00107	0.560814	0.004361
M243T712	M243T712	2.02	2.02	1.82077e-14	37535	12221	21725	MNXM2483	MNXM2785	octadecene_diynoic_acid	octadecene_diynoic_acid	VM_2472238	CCCC#CC#CCC=CCCCCCCCC(=O)O	CCCC#CC#CCC=CCCCCCCCC(O)O	RR00004463	2	[#6:1]-[#6:2]=[#8:3]	[#6:1]-[#6:2]-[#8:3]	P39849	PF08240;PF00107				FALSE	FALSE	FALSE	Solyc02g069250.2	PF08240,PF00107	0.560814	0.004361	0.560814	0.004361
M243T712	M243T818	2.02	2.02	1.82077e-14	22693	2658	934	MNXM1633	MNXM2931	octadecene_diynoic_acid	octadecene_diynoic_acid	VM_2472238	CCCC#CC#CCC=CCCCCCCCC(=O)O	CCCC#CC#CCC=CCCCCCCCC(O)O	RR00004463	2	[#6:1]-[#6:2]=[#8:3]	[#6:1]-[#6:2]-[#8:3]	O19053	PF08240;PF00107	K00121		R04880	FALSE	FALSE	TRUE	Solyc02g069250.2	PF08240,PF00107	0.560814	0.004361
M243T712	M242T1547	2.02	2.02	1.82077e-14	6716	17016	7408	MNXM754	MNXM4130	octadecene_diynoic_acid	octadecene_diynoic_acid	VM_2472238	CCCC#CC#CCC=CCCCCCCCC(=O)O	CCCC#CC#CCC=CCCCCCCCC(O)O	RR00161249	2	[#6:1]-[#6:2]=[#8:3]	[#6:1]-[#6:2]-[#8:3]	P56216	PF02913;PF01565		10039		TRUE	FALSE	FALSE	Solyc01g088160.2	PF01565,PF09265	0.66263	0.000418444
M243T712	M243T650	2.02	2.02	1.82077e-14	13931	21428	12327	MNXM4040	MNXM3486	octadecene_diynoic_acid	octadecene_diynoic_acid	VM_2472238	CCCC#CC#CCC=CCCCCCCCC(=O)O	CCCC#CC#CCC=CCCCCCCCC(O)O	RR00161249	2	[#6:1]-[#6:2]=[#8:3]	[#6:1]-[#6:2]-[#8:3]	P39849	PF08240;PF00107	K00055		R05347	FALSE	FALSE	FALSE	Solyc02g069250.2	PF08240,PF00107	0.560814	0.004361
M243T712	M242T1547	2.02	2.02	1.82077e-14	7770	12221	21725	MNXM2483	MNXM2785	octadecene_diynoic_acid	octadecene_diynoic_acid	VM_2472238	CCCC#CC#CCC=CCCCCCCCC(=O)O	CCCC#CC#CCC=CCCCCCCCC(O)O	RR00004463	2	[#6:1]-[#6:2]=[#8:3]	[#6:1]-[#6:2]-[#8:3]	P39849	PF08240;PF00107				FALSE	FALSE	FALSE	Solyc02g069250.2	PF08240,PF00107	0.560814	0.004361
M243T712	M242T1547	2.02	2.02	1.82077e-14	23206	17016	7408	MNXM754	MNXM4130	octadecene_diynoic_acid	octadecene_diynoic_acid	VM_2472238	CCCC#CC#CCC=CCCCCCCCC(=O)O	CCCC#CC#CCC=CCCCCCCCC(O)O	RR00004463	2	[#6:1]-[#6:2]=[#8:3]	[#6:1]-[#6:2]-[#8:3]	P56216	PF02913;PF01565				FALSE	FALSE	FALSE	Solyc01g088160.2	PF01565,PF09265	0.66263	0.000418444
M508T647	M503T1547	2.02	2.02	1.82077e-14	35387	8742	800	MNXM3999	MNXM3993	octadecene_diynoic_acid	octadecene_diynoic_acid	VM_2472238	CCCC#CC#CCC=CCCCCCCCC(=O)O	CCCC#CC#CCC=CCCCCCCCC(O)O	RR00161249	2	[#6:1]-[#6:2]=[#8:3]	[#6:1]-[#6:2]-[#8:3]	O74293	PF00067	K12918		R06325	FALSE	TRUE	TRUE	Solyc10g007930.2	PF00067	0.598115	0.00202124
M508T647	M503T1547	2.02	2.02	1.82077e-14	3996	12073	14024	MNXM10352	MNXM12586	octadecene_diynoic_acid	octadecene_diynoic_acid	VM_2472238	CCCC#CC#CCC=CCCCCCCCC(=O)O	CCCC#CC#CCC=CCCCCCCCC(O)O	RR00161249	2	[#6:1]-[#6:2]=[#8:3]	[#6:1]-[#6:2]-[#8:3]	Q53U15	PF05199;PF00732	K20565	34038	R08896	TRUE	TRUE	TRUE	Solyc09g090350.2	PF00732,PF05199	0.558754	0.00453852
M508T647	M503T1547	2.02	2.02	1.82077e-14	437	339	17282	MNXM10350	MNXM10351	octadecene_diynoic_acid	octadecene_diynoic_acid	VM_2472238	CCCC#CC#CCC=CCCCCCCCC(=O)O	CCCC#CC#CCC=CCCCCCCCC(O)O	RR00161249	2	[#6:1]-[#6:2]=[#8:3]	[#6:1]-[#6:2]-[#8:3]	Q53U15	PF05199;PF00732	K20565	34050	R08902	TRUE	TRUE	TRUE	Solyc09g090350.2	PF00732,PF05199	0.558754	0.00453852
M508T647	M503T1547	2.02	2.02	1.82077e-14	39570	12652	27183	MNXM97416	MNXM97415	octadecene_diynoic_acid	octadecene_diynoic_acid	VM_2472238	CCCC#CC#CCC=CCCCCCCCC(=O)O	CCCC#CC#CCC=CCCCCCCCC(O)O	RR00161249	2	[#6:1]-[#6:2]=[#8:3]	[#6:1]-[#6:2]-[#8:3]	Q2MF66	PF05199;PF00732	K20584		R11284	FALSE	TRUE	TRUE	Solyc09g090350.2	PF00732,PF05199	0.558754	0.00453852
M508T647	M503T1547	2.02	2.02	1.82077e-14	16952	22632	7992	MNXM311	MNXM419	octadecene_diynoic_acid	octadecene_diynoic_acid	VM_2472238	CCCC#CC#CCC=CCCCCCCCC(=O)O	CCCC#CC#CCC=CCCCCCCCC(O)O	RR00161249	2	[#6:1]-[#6:2]=[#8:3]	[#6:1]-[#6:2]-[#8:3]	Q9AJD6	PF05199;PF00732		15036	R01711	TRUE	FALSE	FALSE	Solyc09g090350.2	PF00732,PF05199	0.558754	0.00453852
M508T647	M503T1547	2.02	2.02	1.82077e-14	39915	13046	25564	MNXM162841	MNXM162842	octadecene_diynoic_acid	octadecene_diynoic_acid	VM_2472238	CCCC#CC#CCC=CCCCCCCCC(=O)O	CCCC#CC#CCC=CCCCCCCCC(O)O	RR00161249	2	[#6:1]-[#6:2]=[#8:3]	[#6:1]-[#6:2]-[#8:3]	Q5Z5R4	PF00067	K04122		R06292	FALSE	FALSE	TRUE	Solyc03g026130.2	PF00067	0.651874	0.000557906
M508T485	M503T1547	2.02	2.02	1.82077e-14	40634	26792	16868	MNXM69	MNXM222	octadecene_diynoic_acid	octadecene_diynoic_acid	VM_2472238	CCCC#CC#CCC=CCCCCCCCC(=O)O	CCCC#CC#CCC=CCCCCCCCC(O)O	RR00004463	2	[#6:1]-[#6:2]=[#8:3]	[#6:1]-[#6:2]-[#8:3]	Q9C9W5	PF00389;PF02826	K15893	18232	R00717	FALSE	TRUE	TRUE	Solyc02g086880.2	PF00389,PF02826	0.502587	0.0123155
M508T647	M503T1547	2.02	2.02	1.82077e-14	11899	25099	8738	MNXM162512	MNXM162510	octadecene_diynoic_acid	octadecene_diynoic_acid	VM_2472238	CCCC#CC#CCC=CCCCCCCCC(=O)O	CCCC#CC#CCC=CCCCCCCCC(O)O	RR00161249	2	[#6:1]-[#6:2]=[#8:3]	[#6:1]-[#6:2]-[#8:3]	G2INY4	PF05199;PF00732				FALSE	FALSE	FALSE	Solyc09g090350.2	PF00732,PF05199	0.558754	0.00453852
M243T712	M243T818	2.02	2.02	1.82077e-14	5682	26792	16868	MNXM69	MNXM222	octadecene_diynoic_acid	octadecene_diynoic_acid	VM_2472238	CCCC#CC#CCC=CCCCCCCCC(=O)O	CCCC#CC#CCC=CCCCCCCCC(O)O	RR00004463	2	[#6:1]-[#6:2]=[#8:3]	[#6:1]-[#6:2]-[#8:3]	F4I907	PF14833;PF03446	K18121	10995	R00465	TRUE	TRUE	TRUE	Solyc05g010260.2	PF00393,PF03446			0.566327	0.00391426
M508T647	M503T1547	2.02	2.02	1.82077e-14	18123	22632	7992	MNXM311	MNXM419	octadecene_diynoic_acid	octadecene_diynoic_acid	VM_2472238	CCCC#CC#CCC=CCCCCCCCC(=O)O	CCCC#CC#CCC=CCCCCCCCC(O)O	RR00004463	2	[#6:1]-[#6:2]=[#8:3]	[#6:1]-[#6:2]-[#8:3]	O94521	PF00248	K05275	16132	R01708	TRUE	FALSE	TRUE	Solyc09g082720.2	PF00248	0.647842	0.000619673
M528T713	M535T1027_1	15.99	16	0.01	25273	10212	3731	MNXM44940	MNXM32194	octadecene_diynoic_acid	octadecene_diynoic_acid	VM_8841710	CCCC#CC#CCC=CCCCCCCCC(=O)O	CCCC#CC#CCC1OC1CCCCCCCC(=O)O	RR00078967	16	[#6:1](-[#6:2])-[#6:6]=[#6:7]	[#6:1](-[#6:2])-[#6:6]1-[#6:7]-[#8]-1	G3X8Q9	PF00067				FALSE	FALSE	FALSE	Solyc09g092640.2	PF00067	0.571688	0.0035175
M508T485	M535T1027_1	15.99	16	0.01	5075	21327	25924	MNXM5653	MNXM7147	octadecene_diynoic_acid	octadecene_diynoic_acid	VM_8841710	CCCC#CC#CCC=CCCCCCCCC(=O)O	CCCC#CC#CCC1OC1CCCCCCCC(=O)O	RR00024291	2	[#6:1](-,:[#6:2])=[#6:3]-,:[#6:4]	[#6:1]1(-[#6:2])-[#6:3](-[#6:4])-[#8]-1	P33268	PF00067	K17689		R08312	FALSE	FALSE	TRUE	Solyc04g071800.2	PF00067	0.711669	9.63178e-05
M503T1547	M530T485	15.99	16	0.01	39943	5176	5017	MNXM402	MNXM2457	octadecene_diynoic_acid	octadecene_diynoic_acid	VM_7849417	CCCC#CC#CCC=CCCCCCCCC(=O)O	CCCC#CC#CCC=C(O)CCCCCCCC(=O)O	RR00034377	16	[#6:1](-[#6:2]-[#6:3]-[#6:4]-[#6:5]-[#6:6]-[#6:7])-[#6:21]-[#6:22]	[#6:1](-[#6:2]-[#6:3]-[#6:4]-[#6:5]-[#6:6]-[#6:7]-[#8])-[#6:21]-[#6:22].[#8]	A0A1I9LNT1	PF00067				FALSE	FALSE	FALSE	Solyc03g026130.2	PF00067			0.662269	0.000422579
M503T1547	M530T485	15.99	16	0.01	26193	5176	5017	MNXM402	MNXM2457	octadecene_diynoic_acid	octadecene_diynoic_acid	VM_7849417	CCCC#CC#CCC=CCCCCCCCC(=O)O	CCCC#CC#CCC=C(O)CCCCCCCC(=O)O	RR00034377	16	[#6:1](-[#6:2]-[#6:3]-[#6:4]-[#6:5]-[#6:6]-[#6:7])-[#6:21]-[#6:22]	[#6:1](-[#6:2]-[#6:3]-[#6:4]-[#6:5]-[#6:6]-[#6:7]-[#8])-[#6:21]-[#6:22].[#8]	Q02928	PF00067		38950		TRUE	FALSE	FALSE	Solyc03g026130.2	PF00067			0.662269	0.000422579
M241T1547	M258T1128	15.99	16	0.01	205	19598	13577	MNXM3297	MNXM29118	octadecene_diynoic_acid	octadecene_diynoic_acid	VM_7849417	CCCC#CC#CCC=CCCCCCCCC(=O)O	CCCC#CC#CCC=C(O)CCCCCCCC(=O)O	RR00024972	16	[#6:1]-[#6:2]-[#6:3]-[#6:4]-[#6:5]-[#6:6]-[#6:7]-[#6:8]-[#6:9]	[#6:1]-[#6:2]-[#6:3]-[#6:4]-[#6:5]-[#6:6]-[#6:7]-[#6:8]-[#6:9]-[#8].[#8]	Q02928	PF00067				FALSE	FALSE	FALSE	Solyc11g030730.1	PF00067			0.578192	0.00308226
M508T485	M535T1027_1	15.99	16	0.01	6232	5178	27417	MNXM7102	MNXM6761	octadecene_diynoic_acid	octadecene_diynoic_acid	VM_7849417	CCCC#CC#CCC=CCCCCCCCC(=O)O	CCCC#CC#CCC=C(O)CCCCCCCC(=O)O	RR00024972	16	[#6:1]-[#6:2]-[#6:3]-[#6:4]-[#6:5]-[#6:6]-[#6:7]-[#6:8]-[#6:9]	[#6:1]-[#6:2]-[#6:3]-[#6:4]-[#6:5]-[#6:6]-[#6:7]-[#6:8]-[#6:9]-[#8].[#8]	Q5TCH4	PF00067	K15402		R09454	FALSE	FALSE	FALSE	Solyc10g083690.2	PF00067			0.517129	0.00966112
M530T485	M535T1027_1	15.99	16	0.01	37328	518	10947	MNXM108	MNXM2459	octadecene_diynoic_acid	octadecene_diynoic_acid	VM_7849417	CCCC#CC#CCC=CCCCCCCCC(=O)O	CCCC#CC#CCC=C(O)CCCCCCCC(=O)O	RR00024972	16	[#6:1]-[#6:2]-[#6:3]-[#6:4]-[#6:5]-[#6:6]-[#6:7]-[#6:8]-[#6:9]	[#6:1]-[#6:2]-[#6:3]-[#6:4]-[#6:5]-[#6:6]-[#6:7]-[#6:8]-[#6:9]-[#8].[#8]	Q02928	PF00067		40202	R09451	TRUE	FALSE	FALSE	Solyc04g071800.2	PF00067	0.73423	4.41899e-05
M503T1547	M530T485	15.99	16	0.01	24876	18270	30	MNXM3844	MNXM35974	octadecene_diynoic_acid	octadecene_diynoic_acid	VM_7849417	CCCC#CC#CCC=CCCCCCCCC(=O)O	CCCC#CC#CCC=C(O)CCCCCCCC(=O)O	RR00024972	16	[#6:1]-[#6:2]-[#6:3]-[#6:4]-[#6:5]-[#6:6]-[#6:7]-[#6:8]-[#6:9]	[#6:1]-[#6:2]-[#6:3]-[#6:4]-[#6:5]-[#6:6]-[#6:7]-[#6:8]-[#6:9]-[#8].[#8]	Q02928	PF00067		39734		TRUE	FALSE	FALSE	Solyc04g079640.2	PF00067			0.544743	0.00591521
M212T716	M238T496	15.99	16	0.01	39271	26633	24809	MNXM1043	MNXM3785	octadecene_diynoic_acid	octadecene_diynoic_acid	VM_7849417	CCCC#CC#CCC=CCCCCCCCC(=O)O	CCCC#CC#CCC=C(O)CCCCCCCC(=O)O	RR00012156	16	[#6:1](-[#6:2]-[#6:3]-[#6:4]-[#6:5]-[#6:6])-[#6:18]-[#6:19]-[#6:20]	[#6:1](-[#6:2]-[#6:3]-[#6:4]-[#6:5]-[#6:6]-[#8])-[#6:18]-[#6:19]-[#6:20].[#8]	Q14T82	PF00067				FALSE	FALSE	FALSE	Solyc09g014900.2	PF00067			0.61885	0.00126449
M241T1547	M258T797	15.99	16	0.01	6918	12188	5526	MNXM97214	MNXM18601	octadecene_diynoic_acid	octadecene_diynoic_acid	VM_7849417	CCCC#CC#CCC=CCCCCCCCC(=O)O	CCCC#CC#CCC=C(O)CCCCCCCC(=O)O	RR00014904	2	[#6:1]-[#6:2]	[#6:1]-[#6:2]-[#8]	Q9Y8G7	PF00667;PF00258;PF00175;PF00067				FALSE	FALSE	FALSE	Solyc09g014900.2	PF00067			0.588033	0.00251077
M503T1547	M489T713	-15.99	-15.99	8.88178e-15	34170	1303	19984	MNXM2410	MNXM5860	octadecene_diynoic_acid	octadecene_diynoic_acid	VM_3626273	CCCC#CC#CCC=CCCCCCCCC(=O)O	CCCC#CC#CCC=CCCCCCCCC=O	RR00065779	16	[#8:1]-[#6:2]-[#6:3]-[#6:4]-[#6:5]-[#6:6]-[#6:7]-[#6:8]-[#6:9]	[#6:5](-[#6:6]-[#6:7]-[#6:8]-[#6:9])-[#6:4]-[#6:3]-[#6:2].[#8:1]=[#8]	Q0VTH3	PF00487		19344		TRUE	FALSE	FALSE	Solyc12g100260.1	PF00487,PF11960			0.554344	0.00493923
M243T650	M229T276	-15.99	-15.99	8.88178e-15	7820	14346	16918	MNXM150762	MNXM36535	octadecene_diynoic_acid	octadecene_diynoic_acid	VM_3626273	CCCC#CC#CCC=CCCCCCCCC(=O)O	CCCC#CC#CCC=CCCCCCCCC=O	RR00121966	16	[#6:1](-[#6:2]-[#6:3]-[#6:4]-[#6:5]-[#6:6]-[#6:7]-[#8:8])-[#6:22]-[#6:23]	[#6:1](-[#6:2]-[#6:3]-[#6:4]-[#6:5]-[#6:6]-[#6:7])-[#6:22]-[#6:23].[#7]1:[#6]:[#7]:[#6]2:[#7](-[#6]3-[#6](-[#8]-[#15](=[#8])(-[#8])-[#8])-[#6](-[#8])-[#6](-[#6]-[#8]-[#15](-[#8]-[#15](-[#8]-[#6]-[#6]4-[#8]-[#6](-[#7]5-[#6]=[#6]-[#6]-[#6](-[#6](=[#7])-[#8])=[#6]-5)-[#6](-[#6]-4-[#8])-[#8])(=[#8])-[#8])(=[#8])-[#8])-[#8]-3):[#6]:[#7]:[#6]:2:[#6]:1-[#7].[#8:8]=[#8]	Q9FHC0	PF00067				FALSE	FALSE	FALSE	Solyc01g008110.2	PF00067	0.53158	0.00751128
M503T1547	M478T602	-15.99	-15.99	8.88178e-15	42738	2941	24723	MNXM146915	MNXM36555	octadecene_diynoic_acid	octadecene_diynoic_acid	VM_3626273	CCCC#CC#CCC=CCCCCCCCC(=O)O	CCCC#CC#CCC=CCCCCCCCC=O	RR00135646	16	[#6:1]-[#6:2]-[#6:3]-[#6:4]-[#6:5]-[#6:6]-[#6:7]-[#6:8]-[#6:9]-[#8:10]	[#6:1]-[#6:2]-[#6:3]-[#6:4]-[#6:5]-[#6:6]-[#6:7]-[#6:8]-[#6:9].[#7]1:[#6]:[#7]:[#6]2:[#7](-[#6]3-[#6](-[#8]-[#15](=[#8])(-[#8])-[#8])-[#6](-[#8])-[#6](-[#6]-[#8]-[#15](-[#8]-[#15](-[#8]-[#6]-[#6]4-[#8]-[#6](-[#7]5-[#6]=[#6]-[#6]-[#6](-[#6](=[#7])-[#8])=[#6]-5)-[#6](-[#6]-4-[#8])-[#8])(=[#8])-[#8])(=[#8])-[#8])-[#8]-3):[#6]:[#7]:[#6]:2:[#6]:1-[#7].[#8:10]=[#8]	Q9C788	PF00067				FALSE	FALSE	FALSE	Solyc11g030730.1	PF00067			0.607133	0.00165472
M243T650	M229T276	-15.99	-15.99	8.88178e-15	10798	16694	4496	MNXM101500	MNXM236	octadecene_diynoic_acid	octadecene_diynoic_acid	VM_3626273	CCCC#CC#CCC=CCCCCCCCC(=O)O	CCCC#CC#CCC=CCCCCCCCC=O	RR00135646	16	[#6:1]-[#6:2]-[#6:3]-[#6:4]-[#6:5]-[#6:6]-[#6:7]-[#6:8]-[#6:9]-[#8:10]	[#6:1]-[#6:2]-[#6:3]-[#6:4]-[#6:5]-[#6:6]-[#6:7]-[#6:8]-[#6:9].[#7]1:[#6]:[#7]:[#6]2:[#7](-[#6]3-[#6](-[#8]-[#15](=[#8])(-[#8])-[#8])-[#6](-[#8])-[#6](-[#6]-[#8]-[#15](-[#8]-[#15](-[#8]-[#6]-[#6]4-[#8]-[#6](-[#7]5-[#6]=[#6]-[#6]-[#6](-[#6](=[#7])-[#8])=[#6]-5)-[#6](-[#6]-4-[#8])-[#8])(=[#8])-[#8])(=[#8])-[#8])-[#8]-3):[#6]:[#7]:[#6]:2:[#6]:1-[#7].[#8:10]=[#8]	Q8SPK1	PF00067				FALSE	FALSE	FALSE	Solyc01g096670.2	PF00067	0.583207	0.00277862
M258T694	M243T650	-15.99	-15.99	8.88178e-15	6276	1693	3445	MNXM13561	MNXM9351	octadecene_diynoic_acid	octadecene_diynoic_acid	VM_3626273	CCCC#CC#CCC=CCCCCCCCC(=O)O	CCCC#CC#CCC=CCCCCCCCC=O	RR00080932	4	[#6:1]-[#6:2]-[#6:3]-[#8:4]	[#6:1]-[#6:2]-[#6:3].[#7]1:[#6]:[#7]:[#6]2:[#7](-[#6]3-[#6](-[#8]-[#15](=[#8])(-[#8])-[#8])-[#6](-[#8])-[#6](-[#6]-[#8]-[#15](-[#8]-[#15](-[#8]-[#6]-[#6]4-[#8]-[#6](-[#7]5-[#6]=[#6]-[#6]-[#6](-[#6](=[#7])-[#8])=[#6]-5)-[#6](-[#6]-4-[#8])-[#8])(=[#8])-[#8])(=[#8])-[#8])-[#8]-3):[#6]:[#7]:[#6]:2:[#6]:1-[#7].[#8:4]=[#8]	Q9FMV7	PF00067				FALSE	FALSE	FALSE	Solyc07g006140.2	PF00067	0.605482	0.00171721	0.603942	0.0017773
M503T1547	M484T668	-15.99	-15.99	8.88178e-15	20389	343	25413	MNXM147750	MNXM6932	octadecene_diynoic_acid	octadecene_diynoic_acid	VM_3626273	CCCC#CC#CCC=CCCCCCCCC(=O)O	CCCC#CC#CCC=CCCCCCCCC=O	RR00011129	4	[#8:1]-[#6:2]-[#6:3]-[#6:4]	[#6:2]-[#6:3]-[#6:4].[#8:1]=[#8]	Q59910	PF00067				FALSE	FALSE	FALSE	Solyc07g052070.1	PF00067			0.500715	0.0126971
M503T1547	M479T561	-15.99	-15.99	8.88178e-15	10193	5910	24108	MNXM147748	MNXM147747	octadecene_diynoic_acid	octadecene_diynoic_acid	VM_3626273	CCCC#CC#CCC=CCCCCCCCC(=O)O	CCCC#CC#CCC=CCCCCCCCC=O	RR00011129	4	[#8:1]-[#6:2]-[#6:3]-[#6:4]	[#6:2]-[#6:3]-[#6:4].[#8:1]=[#8]	I7HHD0	PF00067				FALSE	FALSE	FALSE	Solyc10g083690.2	PF00067			0.558641	0.00454851
M258T694	M243T650	-15.99	-15.99	8.88178e-15	30829	15119	481	MNXM145957	MNXM973	octadecene_diynoic_acid	octadecene_diynoic_acid	VM_3626273	CCCC#CC#CCC=CCCCCCCCC(=O)O	CCCC#CC#CCC=CCCCCCCCC=O	RR00138289	2	[#8:1]-[#6:2]-[#6:3]	[#6:2]-[#6:3].[#7]=[#6](-[#8])-[#6]1-[#6]-[#6]=[#6]-[#7](-[#6]=1)-[#6]1-[#8]-[#6](-[#6]-[#8]-[#15](=[#8])(-[#8])-[#8]-[#15](=[#8])(-[#8])-[#8]-[#6]-[#6]2-[#6](-[#6](-[#8])-[#6](-[#8]-2)-[#7]2:[#6]3:[#6](:[#7]:[#6]:2):[#6](:[#7]:[#6]:[#7]:3)-[#7])-[#8])-[#6](-[#8])-[#6]-1-[#8].[#8:1]=[#8]	A4FV92	PF00067				FALSE	FALSE	FALSE	Solyc07g052070.1	PF00067			0.513603	0.0102566
M258T694	M243T650	-15.99	-15.99	8.88178e-15	23528	11894	481	MNXM145954	MNXM973	octadecene_diynoic_acid	octadecene_diynoic_acid	VM_3626273	CCCC#CC#CCC=CCCCCCCCC(=O)O	CCCC#CC#CCC=CCCCCCCCC=O	RR00138289	2	[#8:1]-[#6:2]-[#6:3]	[#6:2]-[#6:3].[#7]=[#6](-[#8])-[#6]1-[#6]-[#6]=[#6]-[#7](-[#6]=1)-[#6]1-[#8]-[#6](-[#6]-[#8]-[#15](=[#8])(-[#8])-[#8]-[#15](=[#8])(-[#8])-[#8]-[#6]-[#6]2-[#6](-[#6](-[#8])-[#6](-[#8]-2)-[#7]2:[#6]3:[#6](:[#7]:[#6]:2):[#6](:[#7]:[#6]:[#7]:3)-[#7])-[#8])-[#6](-[#8])-[#6]-1-[#8].[#8:1]=[#8]	A4FV92	PF00067				FALSE	FALSE	FALSE	Solyc01g008110.2	PF00067			0.53158	0.00751128
M258T694	M243T650	-15.99	-15.99	8.88178e-15	27921	15119	481	MNXM145957	MNXM973	octadecene_diynoic_acid	octadecene_diynoic_acid	VM_3626273	CCCC#CC#CCC=CCCCCCCCC(=O)O	CCCC#CC#CCC=CCCCCCCCC=O	RR00077583	2	[#8:1]-[#6:2]-[#6:3]	[#6:2]-[#6:3].[#7]1:[#6]:[#7]:[#6]2:[#7](-[#6]3-[#6](-[#8]-[#15](=[#8])(-[#8])-[#8])-[#6](-[#8])-[#6](-[#6]-[#8]-[#15](-[#8]-[#15](-[#8]-[#6]-[#6]4-[#8]-[#6](-[#7]5-[#6]=[#6]-[#6]-[#6](-[#6](=[#7])-[#8])=[#6]-5)-[#6](-[#6]-4-[#8])-[#8])(=[#8])-[#8])(=[#8])-[#8])-[#8]-3):[#6]:[#7]:[#6]:2:[#6]:1-[#7].[#8:1]=[#8]	E9QJ06	PF00067				FALSE	FALSE	FALSE	Solyc03g111970.2	PF00067			0.552054	0.00515881
M258T694	M243T650	-15.99	-15.99	8.88178e-15	12795	25564	8269	MNXM162842	MNXM1188	octadecene_diynoic_acid	octadecene_diynoic_acid	VM_3626273	CCCC#CC#CCC=CCCCCCCCC(=O)O	CCCC#CC#CCC=CCCCCCCCC=O	RR00077583	2	[#8:1]-[#6:2]-[#6:3]	[#6:2]-[#6:3].[#7]1:[#6]:[#7]:[#6]2:[#7](-[#6]3-[#6](-[#8]-[#15](=[#8])(-[#8])-[#8])-[#6](-[#8])-[#6](-[#6]-[#8]-[#15](-[#8]-[#15](-[#8]-[#6]-[#6]4-[#8]-[#6](-[#7]5-[#6]=[#6]-[#6]-[#6](-[#6](=[#7])-[#8])=[#6]-5)-[#6](-[#6]-4-[#8])-[#8])(=[#8])-[#8])(=[#8])-[#8])-[#8]-3):[#6]:[#7]:[#6]:2:[#6]:1-[#7].[#8:1]=[#8]	Q5Z5S6	PF00067	K04122		R06291	FALSE	FALSE	TRUE	Solyc07g052070.1	PF00067			0.513603	0.0102566
M258T694	M243T650	-15.99	-15.99	8.88178e-15	36320	17957	16156	MNXM10421	MNXM8204	octadecene_diynoic_acid	octadecene_diynoic_acid	VM_3626273	CCCC#CC#CCC=CCCCCCCCC(=O)O	CCCC#CC#CCC=CCCCCCCCC=O	RR00077583	2	[#8:1]-[#6:2]-[#6:3]	[#6:2]-[#6:3].[#7]1:[#6]:[#7]:[#6]2:[#7](-[#6]3-[#6](-[#8]-[#15](=[#8])(-[#8])-[#8])-[#6](-[#8])-[#6](-[#6]-[#8]-[#15](-[#8]-[#15](-[#8]-[#6]-[#6]4-[#8]-[#6](-[#7]5-[#6]=[#6]-[#6]-[#6](-[#6](=[#7])-[#8])=[#6]-5)-[#6](-[#6]-4-[#8])-[#8])(=[#8])-[#8])(=[#8])-[#8])-[#8]-3):[#6]:[#7]:[#6]:2:[#6]:1-[#7].[#8:1]=[#8]	P20813	PF00067	K17709		R09441	FALSE	TRUE	TRUE	Solyc01g008110.2	PF00067			0.53158	0.00751128
M258T694	M243T650	-15.99	-15.99	8.88178e-15	26849	22830	15170	MNXM10742	MNXM3912	octadecene_diynoic_acid	octadecene_diynoic_acid	VM_3626273	CCCC#CC#CCC=CCCCCCCCC(=O)O	CCCC#CC#CCC=CCCCCCCCC=O	RR00077583	2	[#8:1]-[#6:2]-[#6:3]	[#6:2]-[#6:3].[#7]1:[#6]:[#7]:[#6]2:[#7](-[#6]3-[#6](-[#8]-[#15](=[#8])(-[#8])-[#8])-[#6](-[#8])-[#6](-[#6]-[#8]-[#15](-[#8]-[#15](-[#8]-[#6]-[#6]4-[#8]-[#6](-[#7]5-[#6]=[#6]-[#6]-[#6](-[#6](=[#7])-[#8])=[#6]-5)-[#6](-[#6]-4-[#8])-[#8])(=[#8])-[#8])(=[#8])-[#8])-[#8]-3):[#6]:[#7]:[#6]:2:[#6]:1-[#7].[#8:1]=[#8]	Q1PS23	PF00067				FALSE	FALSE	FALSE	Solyc01g008110.2	PF00067			0.53158	0.00751128
M258T694	M243T650	-15.99	-15.99	8.88178e-15	12417	18027	18618	MNXM149006	MNXM148175	octadecene_diynoic_acid	octadecene_diynoic_acid	VM_3626273	CCCC#CC#CCC=CCCCCCCCC(=O)O	CCCC#CC#CCC=CCCCCCCCC=O	RR00077583	2	[#8:1]-[#6:2]-[#6:3]	[#6:2]-[#6:3].[#7]1:[#6]:[#7]:[#6]2:[#7](-[#6]3-[#6](-[#8]-[#15](=[#8])(-[#8])-[#8])-[#6](-[#8])-[#6](-[#6]-[#8]-[#15](-[#8]-[#15](-[#8]-[#6]-[#6]4-[#8]-[#6](-[#7]5-[#6]=[#6]-[#6]-[#6](-[#6](=[#7])-[#8])=[#6]-5)-[#6](-[#6]-4-[#8])-[#8])(=[#8])-[#8])(=[#8])-[#8])-[#8]-3):[#6]:[#7]:[#6]:2:[#6]:1-[#7].[#8:1]=[#8]	C9K1X7	PF00067				FALSE	FALSE	FALSE	Solyc01g096670.2	PF00067			0.583207	0.00277862
M258T694	M243T650	-15.99	-15.99	8.88178e-15	14897	932	21643	MNXM147892	MNXM4830	octadecene_diynoic_acid	octadecene_diynoic_acid	VM_3626273	CCCC#CC#CCC=CCCCCCCCC(=O)O	CCCC#CC#CCC=CCCCCCCCC=O	RR00077583	2	[#8:1]-[#6:2]-[#6:3]	[#6:2]-[#6:3].[#7]1:[#6]:[#7]:[#6]2:[#7](-[#6]3-[#6](-[#8]-[#15](=[#8])(-[#8])-[#8])-[#6](-[#8])-[#6](-[#6]-[#8]-[#15](-[#8]-[#15](-[#8]-[#6]-[#6]4-[#8]-[#6](-[#7]5-[#6]=[#6]-[#6]-[#6](-[#6](=[#7])-[#8])=[#6]-5)-[#6](-[#6]-4-[#8])-[#8])(=[#8])-[#8])(=[#8])-[#8])-[#8]-3):[#6]:[#7]:[#6]:2:[#6]:1-[#7].[#8:1]=[#8]	Q0JF01	PF00067				FALSE	FALSE	FALSE	Solyc01g008110.2	PF00067			0.53158	0.00751128
M258T694	M243T650	-15.99	-15.99	8.88178e-15	13656	8071	5988	MNXM147108	MNXM148248	octadecene_diynoic_acid	octadecene_diynoic_acid	VM_3626273	CCCC#CC#CCC=CCCCCCCCC(=O)O	CCCC#CC#CCC=CCCCCCCCC=O	RR00077583	2	[#8:1]-[#6:2]-[#6:3]	[#6:2]-[#6:3].[#7]1:[#6]:[#7]:[#6]2:[#7](-[#6]3-[#6](-[#8]-[#15](=[#8])(-[#8])-[#8])-[#6](-[#8])-[#6](-[#6]-[#8]-[#15](-[#8]-[#15](-[#8]-[#6]-[#6]4-[#8]-[#6](-[#7]5-[#6]=[#6]-[#6]-[#6](-[#6](=[#7])-[#8])=[#6]-5)-[#6](-[#6]-4-[#8])-[#8])(=[#8])-[#8])(=[#8])-[#8])-[#8]-3):[#6]:[#7]:[#6]:2:[#6]:1-[#7].[#8:1]=[#8]	D1MX88	PF00067				FALSE	FALSE	FALSE	Solyc01g008110.2	PF00067			0.53158	0.00751128
M258T694	M243T650	-15.99	-15.99	8.88178e-15	36216	11894	481	MNXM145954	MNXM973	octadecene_diynoic_acid	octadecene_diynoic_acid	VM_3626273	CCCC#CC#CCC=CCCCCCCCC(=O)O	CCCC#CC#CCC=CCCCCCCCC=O	RR00077583	2	[#8:1]-[#6:2]-[#6:3]	[#6:2]-[#6:3].[#7]1:[#6]:[#7]:[#6]2:[#7](-[#6]3-[#6](-[#8]-[#15](=[#8])(-[#8])-[#8])-[#6](-[#8])-[#6](-[#6]-[#8]-[#15](-[#8]-[#15](-[#8]-[#6]-[#6]4-[#8]-[#6](-[#7]5-[#6]=[#6]-[#6]-[#6](-[#6](=[#7])-[#8])=[#6]-5)-[#6](-[#6]-4-[#8])-[#8])(=[#8])-[#8])(=[#8])-[#8])-[#8]-3):[#6]:[#7]:[#6]:2:[#6]:1-[#7].[#8:1]=[#8]	P9WPL5	PF00067	K16046		R11358	FALSE	TRUE	TRUE	Solyc09g092670.2	PF00067			0.518165	0.00949174
M503T1547	M489T713	-15.99	-15.99	8.88178e-15	2907	22721	8832	MNXM145956	MNXM37756	octadecene_diynoic_acid	octadecene_diynoic_acid	VM_3626273	CCCC#CC#CCC=CCCCCCCCC(=O)O	CCCC#CC#CCC=CCCCCCCCC=O	RR00109022	2	[#8:1]-[#6:2]-[#6:3]	[#6:2]-[#6:3].[#8:1]=[#8]	P17178	PF00067		46431		TRUE	FALSE	FALSE	Solyc12g042480.1	PF00067			0.519294	0.00930991
M243T818	M229T276	-15.99	-15.99	8.88178e-15	35113	18886	18802	MNXM1744	MNXM398	octadecene_diynoic_acid	octadecene_diynoic_acid	VM_3626273	CCCC#CC#CCC=CCCCCCCCC(=O)O	CCCC#CC#CCC=CCCCCCCCC=O	RR00146104	2	[#6:1]-[#6:2]-[#8:3]	[#6:1]-[#6:2].[#7]=[#6](-[#8])-[#6]1-[#6]-[#6]=[#6]-[#7](-[#6]=1)-[#6]1-[#8]-[#6](-[#6]-[#8]-[#15](=[#8])(-[#8])-[#8]-[#15](=[#8])(-[#8])-[#8]-[#6]-[#6]2-[#6](-[#6](-[#8])-[#6](-[#8]-2)-[#7]2:[#6]3:[#6](:[#7]:[#6]:2):[#6](:[#7]:[#6]:[#7]:3)-[#7])-[#8])-[#6](-[#8])-[#6]-1-[#8].[#8:3]=[#8]	E9RFT0	PF00970;PF00111;PF00175				FALSE	FALSE	FALSE	Solyc10g081440.1	PF00175,PF00970			-0.665466	0.00038716
M503T1547	M478T602	-15.99	-15.99	8.88178e-15	27375	21778	5320	MNXM145	MNXM622	octadecene_diynoic_acid	octadecene_diynoic_acid	VM_3626273	CCCC#CC#CCC=CCCCCCCCC(=O)O	CCCC#CC#CCC=CCCCCCCCC=O	RR00015832	2	[#8:1]-[#6:2]-[#6:3]	[#6:2]-[#6:3].[#8:1]	P77735	PF00248				FALSE	FALSE	FALSE	Solyc09g082720.2	PF00248			0.580571	0.00293489
M243T650	M229T276	-15.99	-15.99	8.88178e-15	24690	6617	24504	MNXM1081	MNXM2012	octadecene_diynoic_acid	octadecene_diynoic_acid	VM_3626273	CCCC#CC#CCC=CCCCCCCCC(=O)O	CCCC#CC#CCC=CCCCCCCCC=O	RR00014444	2	[#6:1]-[#6:2]-[#8:3]	[#6:1]-[#6:2].[#8:3]=[#8]	P11935	PF03171;PF14226		16808	R05229	TRUE	FALSE	FALSE	Solyc02g071380.2	PF03171,PF14226	0.517004	0.00968179
M258T694	M243T650	-15.99	-15.99	8.88178e-15	2498	14048	13396	MNXM147245	MNXM33453	octadecene_diynoic_acid	octadecene_diynoic_acid	VM_3626273	CCCC#CC#CCC=CCCCCCCCC(=O)O	CCCC#CC#CCC=CCCCCCCCC=O	RR00014444	2	[#6:1]-[#6:2]-[#8:3]	[#6:1]-[#6:2].[#8:3]=[#8]	P9WPP2	PF00067				FALSE	FALSE	FALSE	Solyc07g052070.1	PF00067			0.513603	0.0102566
M503T1547	M478T602	-15.99	-15.99	8.88178e-15	40825	5921	20321	MNXM147752	MNXM148466	octadecene_diynoic_acid	octadecene_diynoic_acid	VM_3626273	CCCC#CC#CCC=CCCCCCCCC(=O)O	CCCC#CC#CCC=CCCCCCCCC=O	RR00131541	2	[#6:1](-[#8:2])-[#6:4]	[#6:1]-[#6:4].[#7]1:[#6]:[#7]:[#6]2:[#7](-[#6]3-[#6](-[#8]-[#15](=[#8])(-[#8])-[#8])-[#6](-[#8])-[#6](-[#6]-[#8]-[#15](-[#8]-[#15](-[#8]-[#6]-[#6]4-[#8]-[#6](-[#7]5-[#6]=[#6]-[#6]-[#6](-[#6](=[#7])-[#8])=[#6]-5)-[#6](-[#6]-4-[#8])-[#8])(=[#8])-[#8])(=[#8])-[#8])-[#8]-3):[#6]:[#7]:[#6]:2:[#6]:1-[#7].[#8:2]=[#8]	S0EE84	PF00067				FALSE	FALSE	FALSE	Solyc05g011970.2	PF00067			0.717194	8.01272e-05
M503T1547	M479T561	-15.99	-15.99	8.88178e-15	31614	18886	18802	MNXM1744	MNXM398	octadecene_diynoic_acid	octadecene_diynoic_acid	VM_3626273	CCCC#CC#CCC=CCCCCCCCC(=O)O	CCCC#CC#CCC=CCCCCCCCC=O	RR00082665	2	[#6:1]-[#6:2]-[#8:3]	[#6:1]-[#6:2].[#7]1:[#6]:[#7]:[#6]2:[#7](-[#6]3-[#6](-[#8]-[#15](=[#8])(-[#8])-[#8])-[#6](-[#8])-[#6](-[#6]-[#8]-[#15](-[#8]-[#15](-[#8]-[#6]-[#6]4-[#8]-[#6](-[#7]5-[#6]=[#6]-[#6]-[#6](-[#6](=[#7])-[#8])=[#6]-5)-[#6](-[#6]-4-[#8])-[#8])(=[#8])-[#8])(=[#8])-[#8])-[#8]-3):[#6]:[#7]:[#6]:2:[#6]:1-[#7].[#8:3]=[#8]	E9RFT0	PF00970;PF00111;PF00175				FALSE	FALSE	FALSE	Solyc04g076380.2	PF00667,PF00175,PF00258			0.587545	0.00253682
M503T1547	M478T602	-15.99	-15.99	8.88178e-15	7237	5142	1119	MNXM13305	MNXM13304	octadecene_diynoic_acid	octadecene_diynoic_acid	VM_3626273	CCCC#CC#CCC=CCCCCCCCC(=O)O	CCCC#CC#CCC=CCCCCCCCC=O	RR00082665	2	[#6:1]-[#6:2]-[#8:3]	[#6:1]-[#6:2].[#7]1:[#6]:[#7]:[#6]2:[#7](-[#6]3-[#6](-[#8]-[#15](=[#8])(-[#8])-[#8])-[#6](-[#8])-[#6](-[#6]-[#8]-[#15](-[#8]-[#15](-[#8]-[#6]-[#6]4-[#8]-[#6](-[#7]5-[#6]=[#6]-[#6]-[#6](-[#6](=[#7])-[#8])=[#6]-5)-[#6](-[#6]-4-[#8])-[#8])(=[#8])-[#8])(=[#8])-[#8])-[#8]-3):[#6]:[#7]:[#6]:2:[#6]:1-[#7].[#8:3]=[#8]	Q936S9	PF00067				FALSE	FALSE	FALSE	Solyc04g071800.2	PF00067			0.511022	0.0107115
M258T694	M243T818	-15.99	-15.99	8.88178e-15	3031	5453	12553	MNXM165039	MNXM50786	octadecene_diynoic_acid	octadecene_diynoic_acid	VM_3626273	CCCC#CC#CCC=CCCCCCCCC(=O)O	CCCC#CC#CCC=CCCCCCCCC=O	RR00109022	2	[#8:1]-[#6:2]-[#6:3]	[#6:2]-[#6:3].[#8:1]=[#8]	P9WPN7	PF00067				FALSE	FALSE	FALSE	Solyc07g006140.2	PF00067	0.605482	0.00171721
M258T694	M243T712	-15.99	-15.99	8.88178e-15	8032	11072	21823	MNXM147692	MNXM147445	octadecene_diynoic_acid	octadecene_diynoic_acid	VM_3626273	CCCC#CC#CCC=CCCCCCCCC(=O)O	CCCC#CC#CCC=CCCCCCCCC=O	RR00109022	2	[#8:1]-[#6:2]-[#6:3]	[#6:2]-[#6:3].[#8:1]=[#8]	Q6W5Q7	PF00067				FALSE	FALSE	FALSE	Solyc07g006140.2	PF00067	0.605482	0.00171721
M258T694	M243T650	-15.99	-15.99	8.88178e-15	25130	14038	20006	MNXM14644	MNXM1077	octadecene_diynoic_acid	octadecene_diynoic_acid	VM_3626273	CCCC#CC#CCC=CCCCCCCCC(=O)O	CCCC#CC#CCC=CCCCCCCCC=O	RR00109022	2	[#8:1]-[#6:2]-[#6:3]	[#6:2]-[#6:3].[#8:1]=[#8]	H1A988	PF00067				FALSE	FALSE	FALSE	Solyc07g006140.2	PF00067	0.605482	0.00171721	0.603942	0.0017773
M243T650	M229T276	-15.99	-15.99	8.88178e-15	10074	3316	20606	MNXM10261	MNXM8154	octadecene_diynoic_acid	octadecene_diynoic_acid	VM_3626273	CCCC#CC#CCC=CCCCCCCCC(=O)O	CCCC#CC#CCC=CCCCCCCCC=O	RR00109022	2	[#8:1]-[#6:2]-[#6:3]	[#6:2]-[#6:3].[#8:1]=[#8]	Q8VWZ8	PF12076;PF04116				FALSE	FALSE	FALSE	Solyc08g044260.2	PF12076,PF04116			0.609509	0.00156819
M503T1547	M484T668	-15.99	-15.99	8.88178e-15	6689	16680	13369	MNXM2622	MNXM386	octadecene_diynoic_acid	octadecene_diynoic_acid	VM_3626273	CCCC#CC#CCC=CCCCCCCCC(=O)O	CCCC#CC#CCC=CCCCCCCCC=O	RR00059421	2	[#6:1](-[#6:2])-[#8:3]	[#6:1]-[#6:2].[#6](=[#8])(-[#6]-[#6]-[#6](=[#8])-[#8])-[#6](-[#8])=[#8].[#8:3]=[#8]	A4HVU6	PF00271;PF00176;PF12851		10319		TRUE	FALSE	FALSE	Solyc12g006320.1	PF00270,PF00271			-0.621498	0.00118817
M528T713	M535T1027_1	15.99	16	0.01	30484	27085	25729	MNXM78182	MNXM3085	octadecene_diynoic_acid	octadecene_diynoic_acid	VM_6823661	CCCC#CC#CCC=CCCCCCCCC(=O)O	CCCC#CC#CCC=CCCCC(O)CCCC(=O)O	RR00089474	16	[#6:1](-[#6:2])-[#6:6]	[#6:1](-[#6:2])(-[#6:6])-[#8].[#8]	Q0SJK8	PF00970;PF00111;PF00175	K18225	49995	R10702	FALSE	FALSE	TRUE	Solyc03g005190.2	PF00111	-0.513964	0.0101942
M508T485	M535T1027_1	15.99	16	0.01	7832	5176	18419	MNXM402	MNXM28700	octadecene_diynoic_acid	octadecene_diynoic_acid	VM_6823661	CCCC#CC#CCC=CCCCCCCCC(=O)O	CCCC#CC#CCC=CCCCC(O)CCCC(=O)O	RR00121696	8	[#6:1](-[#6:2]-[#6:3]-[#6:4]-[#6:5]-[#6:6])-[#6:15]-[#6:16]-[#6:17]	[#6:1](-[#6:2](-[#6:3]-[#6:4]-[#6:5]-[#6:6])-[#8])-[#6:15]-[#6:16]-[#6:17].[#8]	Q9LNJ4	PF00067		45087		TRUE	FALSE	FALSE	Solyc04g071800.2	PF00067	0.711669	9.63178e-05
M508T485	M535T1027_1	15.99	16	0.01	10977	4766	3013	MNXM2822	MNXM5737	octadecene_diynoic_acid	octadecene_diynoic_acid	VM_6823661	CCCC#CC#CCC=CCCCCCCCC(=O)O	CCCC#CC#CCC=CCCCC(O)CCCC(=O)O	RR00026534	4	[#6:1]-[#6:2]-[#6:3]-[#6:4]-[#6:5]	[#6:1]-[#6:2]-[#6:3](-[#6:4]-[#6:5])-[#8].[#8]	A3A871	PF00067				FALSE	FALSE	FALSE	Solyc04g079640.2	PF00067	0.566765	0.00388048
M508T647	M535T1027_1	15.99	16	0.01	35214	2824	17409	MNXM8474	MNXM3002	octadecene_diynoic_acid	octadecene_diynoic_acid	VM_6823661	CCCC#CC#CCC=CCCCCCCCC(=O)O	CCCC#CC#CCC=CCCCC(O)CCCC(=O)O	RR00026534	4	[#6:1]-[#6:2]-[#6:3]-[#6:4]-[#6:5]	[#6:1]-[#6:2]-[#6:3](-[#6:4]-[#6:5])-[#8].[#8]	O31250	PF00487	K00496		R06945	FALSE	TRUE	TRUE	Solyc12g100240.1	PF00487,PF11960	0.735029	4.29277e-05
M241T1547	M258T797	15.99	16	0.01	7816	20009	12270	MNXM62693	MNXM62692	octadecene_diynoic_acid	octadecene_diynoic_acid	VM_6823661	CCCC#CC#CCC=CCCCCCCCC(=O)O	CCCC#CC#CCC=CCCCC(O)CCCC(=O)O	RR00014904	2	[#6:1]-[#6:2]	[#6:1]-[#6:2]-[#8]	Q83WF5	PF00067				FALSE	FALSE	FALSE	Solyc09g014900.2	PF00067			0.588033	0.00251077
M241T1547	M258T797	15.99	16	0.01	23815	532	12327	MNXM3300	MNXM3486	octadecene_diynoic_acid	octadecene_diynoic_acid	VM_6823661	CCCC#CC#CCC=CCCCCCCCC(=O)O	CCCC#CC#CCC=CCCCC(O)CCCC(=O)O	RR00021367	2	[#6:1]-[#6:2]	[#6:1](-[#6:2])-[#8].[#8]	P21394	PF00970;PF00111;PF00175	K15758		R05443	FALSE	FALSE	FALSE	Solyc08g083360.2	PF00111			-0.513129	0.0103389
M508T647	M535T1027_1	15.99	16	0.01	5939	5176	18824	MNXM402	MNXM22530	octadecene_diynoic_acid	octadecene_diynoic_acid	VM_6804206	CCCC#CC#CCC=CCCCCCCCC(=O)O	CCCC#CC#CCC=CCCCCCCC(O)C(=O)O	RR00139269	14	[#6:1](-[#6:2]-[#6:3]-[#6:4]-[#6:5]-[#6:6]-[#6:7])-[#6:21]-[#6:22]	[#6:1](-[#6:2]-[#6:3]-[#6:4]-[#6:5]-[#6:6](-[#6:7])-[#8])-[#6:21]-[#6:22].[#8]	Q8H0I7	PF00067				FALSE	FALSE	FALSE	Solyc12g042480.1	PF00067	0.696665	0.00015557
M528T713	M535T1027_1	15.99	16	0.01	43174	27248	23664	MNXM20	MNXM894	octadecene_diynoic_acid	octadecene_diynoic_acid	VM_6804206	CCCC#CC#CCC=CCCCCCCCC(=O)O	CCCC#CC#CCC=CCCCCCCC(O)C(=O)O	RR00049838	4	[#6:1]-[#6:2]-[#6:3]-[#6:4](=[#8:5])-[#8:6]	[#6](-[#7])(-[#6](=[#8])-[#8])-[#6]-[#6]-[#6](-[#8])=[#8].[#8]-[#6:3](-[#6:4](=[#8:5])-[#8:6])-[#6:2]-[#6:1]	P00505	PF00155				FALSE	FALSE	FALSE	Solyc08g008100.2	PF00155	0.557115	0.00468417
M503T1547	M530T485	15.99	16	0.01	33291	13458	15738	MNXM38924	MNXM45839	octadecene_diynoic_acid	octadecene_diynoic_acid	VM_6804206	CCCC#CC#CCC=CCCCCCCCC(=O)O	CCCC#CC#CCC=CCCCCCCC(O)C(=O)O	RR00125976	2	[#6:1]-[#6:2]-[#6:3]	[#6:1]-[#6:2](-[#6:3])-[#8].[#8]	O64989	PF00067	K09587		R07430	FALSE	FALSE	TRUE	Solyc04g011690.2	PF00067			0.519756	0.00923637
M528T713	M535T1027_1	15.99	16	0.01	20252	17579	10691	MNXM147726	MNXM37596	octadecene_diynoic_acid	octadecene_diynoic_acid	VM_6804206	CCCC#CC#CCC=CCCCCCCCC(=O)O	CCCC#CC#CCC=CCCCCCCC(O)C(=O)O	RR00027146	2	[#6:1]-[#6:2]-[#6:3]	[#6:1]-[#6:2](-[#6:3])-[#8]	Q4W8A9	PF12076;PF04116				FALSE	FALSE	FALSE	Solyc08g044260.2	PF12076,PF04116			0.59936	0.00196687
M212T716	M238T496	15.99	16	0.01	3770	6614	16656	MNXM2134	MNXM3375	octadecene_diynoic_acid	octadecene_diynoic_acid	VM_6804206	CCCC#CC#CCC=CCCCCCCCC(=O)O	CCCC#CC#CCC=CCCCCCCC(O)C(=O)O	RR00067355	2	[#6:1]-[#6:2]	[#6:1]-[#6:2]-[#8].[#8]	Q9FF18	PF00067		47815		TRUE	FALSE	FALSE	Solyc09g014900.2	PF00067			0.61885	0.00126449
M508T647	M473T1005	15.99	16	0.01	29913	9454	20350	MNXM132	MNXM606	octadecene_diynoic_acid	octadecene_diynoic_acid	VM_6804206	CCCC#CC#CCC=CCCCCCCCC(=O)O	CCCC#CC#CCC=CCCCCCCC(O)C(=O)O	RR00130956	2	[#6:1]-[#6:2]	[#6:1]-[#6:2]-[#8].[#7]1:[#6]:[#7]:[#6]2:[#7](-[#6]3-[#6](-[#8]-[#15](=[#8])(-[#8])-[#8])-[#6](-[#8])-[#6](-[#6]-[#8]-[#15](-[#8]-[#15](-[#8]-[#6]-[#6]4-[#8]-[#6](-[#7]5-[#6]=[#6]-[#6]-[#6](-[#6](=[#7])-[#8])=[#6]-5)-[#6](-[#6]-4-[#8])-[#8])(=[#8])-[#8])(=[#8])-[#8])-[#8]-3):[#6]:[#7]:[#6]:2:[#6]:1-[#7]	Q97I09	PF02401;PF00575				FALSE	FALSE	FALSE	Solyc07g018360.2	PF00889,PF00575	-0.533416	0.00726919
M233T448	M263T1547	-2.02	-2.01	0.01	35247	3553	1462	MNXM11432	MNXM28763	octadecene_diynoic_acid	octadecene_diynoic_acid	VM_6543845	CCCC#CC#CCC=CCCCCCCCC(=O)O	CCCC#CC#CCC=CCCCCCC=CC(=O)O	RR00154169	12	[#6:1](=[#8:2])-[#6:3]-[#6:4]-[#6:5]-[#6:6]-[#6:7]-[#6:8]-[#6:9]-[#6:10]	[#1:22].[#6:1](=[#8:2])-,:[#6:3]=[#6:4]-,:[#6:5]-[#6:6]-[#6:7]-[#6:8]-[#6:9]-[#6:10].[#7]1:[#6]:[#7]:[#6]2:[#7](-[#6]3-[#6](-[#8]-[#15](=[#8])(-[#8])-[#8])-[#6](-[#8])-[#6](-[#6]-[#8]-[#15](-[#8]-[#15](-[#8]-[#6]-[#6]4-[#8]-[#6](-[#7]5-[#6]=[#6]-[#6]-[#6](-[#6](=[#7])-[#8])=[#6]-5)-[#6](-[#6]-4-[#8])-[#8])(=[#8])-[#8])(=[#8])-[#8])-[#8]-3):[#6]:[#7]:[#6]:2:[#6]:1-[#7]	Q91YR9	PF16884;PF00107				FALSE	FALSE	FALSE	Solyc06g072160.2	PF08240,PF00107			0.505985	0.0116472
M238T496	M263T1547	-2.02	-2.01	0.01	29222	26252	14495	MNXM146122	MNXM7139	octadecene_diynoic_acid	octadecene_diynoic_acid	VM_6543845	CCCC#CC#CCC=CCCCCCCCC(=O)O	CCCC#CC#CCC=CCCCCCC=CC(=O)O	RR00156436	2	[#6:1](-[#6:2])-[#6:6]	[#1:5].[#6:1](=[#6:2])-[#6:6].[#7]1:[#6]:[#7]:[#6]2:[#7](-[#6]3-[#6](-[#8]-[#15](=[#8])(-[#8])-[#8])-[#6](-[#8])-[#6](-[#6]-[#8]-[#15](-[#8]-[#15](-[#8]-[#6]-[#6]4-[#8]-[#6](-[#7]5-[#6]=[#6]-[#6]-[#6](-[#6](=[#7])-[#8])=[#6]-5)-[#6](-[#6]-4-[#8])-[#8])(=[#8])-[#8])(=[#8])-[#8])-[#8]-3):[#6]:[#7]:[#6]:2:[#6]:1-[#7]	Q9ZUC1	PF08240				FALSE	FALSE	FALSE	Solyc06g072160.2	PF08240,PF00107			0.505985	0.0116472
M243T650	M238T496	-2.02	-2.01	0.01	39453	26109	20027	MNXM148324	MNXM148519	octadecene_diynoic_acid	octadecene_diynoic_acid	VM_6543845	CCCC#CC#CCC=CCCCCCCCC(=O)O	CCCC#CC#CCC=CCCCCCC=CC(=O)O	RR00163934	2	[#6:1]-[#6:2]-[#6:3]-[#6:4]	[#1:6].[#6:1][#6:2]=[#6:3]-,:[#6:4].[#7]1:[#6]:[#7]:[#6]2:[#7](-[#6]3-[#6](-[#8]-[#15](=[#8])(-[#8])-[#8])-[#6](-[#8])-[#6](-[#6]-[#8]-[#15](-[#8]-[#15](-[#8]-[#6]-[#6]4-[#8]-[#6](-[#7]5-[#6]=[#6]-[#6]-[#6](-[#6](=[#7])-[#8])=[#6]-5)-[#6](-[#6]-4-[#8])-[#8])(=[#8])-[#8])(=[#8])-[#8])-[#8]-3):[#6]:[#7]:[#6]:2:[#6]:1-[#7]	Q9N5Y2	PF02544;PF00240				FALSE	FALSE	FALSE	Solyc04g007120.2	PF00627,PF09280,PF00240			0.508627	0.0111483
M508T647	M535T1027_1	15.99	16	0.01	31197	17879	7070	MNXM8323	MNXM9371	octadecene_diynoic_acid	octadecene_diynoic_acid	VM_2573446	CCCC#CC#CCC=CCCCCCCCC(=O)O	CCCC#CC#CCC=CCCCCCC(O)CC(=O)O	RR00152858	8	[#6:1]-[#6:2]-[#6:3]-[#6:4]-[#6:5]-[#6:6]	[#6:1]-[#6:2]-[#6:3]-[#6:4]-[#6:5](-[#6:6])-[#8].[#8]	M2YJD1	PF00067		35574		TRUE	FALSE	FALSE	Solyc09g014900.2	PF00067	0.698315	0.000147785
M241T1547	M258T1128	15.99	16	0.01	27644	1835	5682	MNXM3796	MNXM33191	octadecene_diynoic_acid	octadecene_diynoic_acid	VM_2573446	CCCC#CC#CCC=CCCCCCCCC(=O)O	CCCC#CC#CCC=CCCCCCC(O)CC(=O)O	RR00125976	2	[#6:1]-[#6:2]-[#6:3]	[#6:1]-[#6:2](-[#6:3])-[#8].[#8]	F1MWH3	PF00067				FALSE	FALSE	FALSE	Solyc10g007930.2	PF00067			0.562612	0.00421076
M528T713	M535T1027_1	15.99	16	0.01	26139	9454	20350	MNXM132	MNXM606	octadecene_diynoic_acid	octadecene_diynoic_acid	VM_2573446	CCCC#CC#CCC=CCCCCCCCC(=O)O	CCCC#CC#CCC=CCCCCCC(O)CC(=O)O	RR00119658	2	[#6:1]-[#6:2]	[#1:5].[#6:1]-[#6:2]-[#8]	Q97I09	PF02401;PF00575		24828		TRUE	FALSE	FALSE	Solyc07g018360.2	PF00889,PF00575	-0.500572	0.0127267
M241T1547	M258T1128	15.99	16	0.01	26608	26357	15558	MNXM23	MNXM392	octadecene_diynoic_acid	octadecene_diynoic_acid	VM_2573446	CCCC#CC#CCC=CCCCCCCCC(=O)O	CCCC#CC#CCC=CCCCCCC(O)CC(=O)O	RR00140912	2	[#6:1]-[#6:2]	[#8]-[#6:1]-[#6:2].[#8]-[#6](=[#8])-[#6](-[#6])-[#7]	P31030	PF00266		22855	R00585	TRUE	FALSE	FALSE	Solyc12g099930.1	PF00266			-0.52685	0.00816601
M241T1547	M258T797	15.99	16	0.01	27560	7538	7903	MNXM3685	MNXM3500	octadecene_diynoic_acid	octadecene_diynoic_acid	VM_2573446	CCCC#CC#CCC=CCCCCCCCC(=O)O	CCCC#CC#CCC=CCCCCCC(O)CC(=O)O	RR00067355	2	[#6:1]-[#6:2]	[#6:1]-[#6:2]-[#8].[#8]	P21394	PF00970;PF00111;PF00175	K15758		R05288	FALSE	FALSE	FALSE	Solyc08g083360.2	PF00111			-0.513129	0.0103389
M241T1547	M258T797	15.99	16	0.01	21260	53	22020	MNXM889	MNXM562	octadecene_diynoic_acid	octadecene_diynoic_acid	VM_2573446	CCCC#CC#CCC=CCCCCCCCC(=O)O	CCCC#CC#CCC=CCCCCCC(O)CC(=O)O	RR00021367	2	[#6:1]-[#6:2]	[#6:1](-[#6:2])-[#8].[#8]	P21394	PF00970;PF00111;PF00175				FALSE	FALSE	FALSE	Solyc08g083360.2	PF00111			-0.513129	0.0103389
M212T716	M229T276	15.99	16	0.01	9552	7441	2075	MNXM3115	MNXM6928	octadecene_diynoic_acid	octadecene_diynoic_acid	VM_3248659	CCCC#CC#CCC=CCCCCCCCC(=O)O	CCCC#CC#CCC=CCC(O)CCCCCC(=O)O	RR00055667	6	[#6:1]-[#6:2]-[#6:3]-[#6:4]	[#6:1]-[#6:2]-[#6:3]-[#6:4]-[#8].[#8]	P20813	PF00067	K17709		R08326	FALSE	TRUE	TRUE	Solyc07g006140.2	PF00067	0.532027	0.00745174
M528T822	M535T1027_1	15.99	16	0.01	18029	5169	18654	MNXM3938	MNXM3530	octadecene_diynoic_acid	octadecene_diynoic_acid	VM_3248659	CCCC#CC#CCC=CCCCCCCCC(=O)O	CCCC#CC#CCC=CCC(O)CCCCCC(=O)O	RR00027146	2	[#6:1]-[#6:2]-[#6:3]	[#6:1]-[#6:2](-[#6:3])-[#8]	Q9LTG0	PF12076;PF04116	K15746		R07568	FALSE	FALSE	TRUE	Solyc08g044260.2	PF12076,PF04116	0.538286	0.00665843	0.59936	0.00196687
M503T1547	M530T485	15.99	16	0.01	9786	5540	2908	MNXM1326	MNXM983	octadecene_diynoic_acid	octadecene_diynoic_acid	VM_3248659	CCCC#CC#CCC=CCCCCCCCC(=O)O	CCCC#CC#CCC=CCC(O)CCCCCC(=O)O	RR00027146	2	[#6:1]-[#6:2]-[#6:3]	[#6:1]-[#6:2](-[#6:3])-[#8]	Q40062	PF03171;PF14226	K00475		R03640	FALSE	FALSE	FALSE	Solyc08g006770.2	PF03171,PF14226			0.523415	0.00867058
M238T496	M322T631	75.03	75.04	0.01	40296	12459	6037	MNXM940	MNXM990	octadecene_diynoic_acid	octadecene_diynoic_acid	VM_5876372	CCCC#CC#CCC=CCCCCCCCC(=O)O	CCCC#CC#CCC=CCCCCCCCC(O)(O)C(N)C(=O)O	RR00121462	6	[#6:1]-[#6:2]-[#6:3]-[#6:4]=[#8:5]	[#6:1]-[#6:2]-[#6:3]-[#6:4](-[#8:5])-[#6](-[#6](-[#8])=[#8])-[#7]	B8AJX7	PF00464				FALSE	FALSE	FALSE	Solyc01g104000.2	PF00464			0.531406	0.0075345
M274T851	M273T712	-2.02	-2.01	0.01	29162	14632	4054	MNXM145645	MNXM146695	octadecene_diynoic_acid	octadecene_diynoic_acid	VM_6035878	CCCC#CC#CCC=CCCCCCCCC(=O)O	CCCC#CC#CCC=CCCC=CCCCC(=O)O	RR00022301	6	[#6:1]-[#6:2]-[#6:3]-[#6:4]-[#6:5]-[#6:6]-[#6:7]-[#6:8]	[#6:1]-[#6:2]-[#6:3]-,:[#6:4]=[#6:5]-,:[#6:6]-[#6:7]-[#6:8].[#8]	Q920R3	PF00173;PF00487		46063		TRUE	FALSE	FALSE	Solyc12g100260.1	PF00487,PF11960	0.892607	4.56047e-09
M274T851	M263T1547	-2.02	-2.01	0.01	15551	14632	14674	MNXM145645	MNXM146700	octadecene_diynoic_acid	octadecene_diynoic_acid	VM_6035878	CCCC#CC#CCC=CCCCCCCCC(=O)O	CCCC#CC#CCC=CCCC=CCCCC(=O)O	RR00022301	6	[#6:1]-[#6:2]-[#6:3]-[#6:4]-[#6:5]-[#6:6]-[#6:7]-[#6:8]	[#6:1]-[#6:2]-[#6:3]-,:[#6:4]=[#6:5]-,:[#6:6]-[#6:7]-[#6:8].[#8]	Q9Z0R9	PF00173;PF00487		46067		TRUE	FALSE	FALSE	Solyc12g049030.1	PF00487,PF11960	0.776296	8.23339e-06
M243T650	M242T1547	-2.02	-2.01	0.01	14960	11688	26660	MNXM6133	MNXM2957	octadecene_diynoic_acid	octadecene_diynoic_acid	VM_6035878	CCCC#CC#CCC=CCCCCCCCC(=O)O	CCCC#CC#CCC=CCCC=CCCCC(=O)O	RR00108218	2	[#6:1]-[#6:2]-[#6:3]-[#6:4]	[#1:8].[#1:6].[#6:1]-[#6:2]=[#6:3]-,:[#6:4]	P74306	PF01593	K00514		R09658	FALSE	FALSE	TRUE	Solyc02g085250.2	PF01593			0.517658	0.00957437
M528T713	M535T1027_1	15.99	16	0.01	21498	7441	25391	MNXM3115	MNXM6891	octadecene_diynoic_acid	octadecene_diynoic_acid	VM_4054187	CCCC#CC#CCC=CCCCCCCCC(=O)O	CC(O)CC#CC#CCC=CCCCCCCCC(=O)O	RR00005547	4	[#6:1]-[#6:2]-[#6:3]-[#6:4]	[#6:1]-[#6:2]-[#6:3](-[#6:4])-[#8].[#8]	P11712	PF00067	K17719		R08325	FALSE	TRUE	TRUE	Solyc01g094080.2	PF00067	-0.575369	0.00326523
M503T1547	M530T485	15.99	16	0.01	25029	9131	2565	MNXM1618	MNXM4948	octadecene_diynoic_acid	octadecene_diynoic_acid	VM_4054187	CCCC#CC#CCC=CCCCCCCCC(=O)O	CC(O)CC#CC#CCC=CCCCCCCCC(=O)O	RR00125976	2	[#6:1]-[#6:2]-[#6:3]	[#6:1]-[#6:2](-[#6:3])-[#8].[#8]	Q84KI1	PF00067	K20512	31974	R09867	TRUE	TRUE	TRUE	Solyc04g071800.2	PF00067			0.73423	4.41899e-05
M508T647	M535T1027_1	15.99	16	0.01	1314	18654	25936	MNXM3530	MNXM4475	octadecene_diynoic_acid	octadecene_diynoic_acid	VM_4054187	CCCC#CC#CCC=CCCCCCCCC(=O)O	CC(O)CC#CC#CCC=CCCCCCCCC(=O)O	RR00158898	2	[#6:1](-[#6:2])-[#6:3]	[#6:1](-[#6:2])(-[#6:3])-[#8]	Q9LTG0	PF12076;PF04116	K15746		R07572	FALSE	FALSE	TRUE	Solyc03g117800.2	PF12076,PF04116			0.501809	0.0124729
M241T1547	M258T1128	15.99	16	0.01	1162	18802	18886	MNXM398	MNXM1744	octadecene_diynoic_acid	octadecene_diynoic_acid	VM_4054187	CCCC#CC#CCC=CCCCCCCCC(=O)O	CC(O)CC#CC#CCC=CCCCCCCCC(=O)O	RR00014904	2	[#6:1]-[#6:2]	[#6:1]-[#6:2]-[#8]	Q9Y8G7	PF00667;PF00258;PF00175;PF00067				FALSE	FALSE	FALSE	Solyc09g014900.2	PF00067			0.733509	4.53585e-05
M503T1547	M530T485	15.99	16	0.01	17310	8516	961	MNXM164370	MNXM167880	octadecene_diynoic_acid	octadecene_diynoic_acid	VM_4054187	CCCC#CC#CCC=CCCCCCCCC(=O)O	CC(O)CC#CC#CCC=CCCCCCCCC(=O)O	RR00027146	2	[#6:1]-[#6:2]-[#6:3]	[#6:1]-[#6:2](-[#6:3])-[#8]	O24417	PF03171;PF14226				FALSE	FALSE	FALSE	Solyc07g043420.2	PF03171,PF14226			0.571516	0.00352968
M212T716	M238T496	15.99	16	0.01	21535	9572	14875	MNXM1480	MNXM6800	octadecene_diynoic_acid	octadecene_diynoic_acid	VM_4054187	CCCC#CC#CCC=CCCCCCCCC(=O)O	CC(O)CC#CC#CCC=CCCCCCCCC(=O)O	RR00192571	2	[#6:1]-[#6:2]-[#6:3]	[#1:5].[#6:1]-[#6:2](-[#6:3])-[#8]	O24679	PF07992;PF14759				FALSE	FALSE	FALSE	Solyc06g007160.2	PF07992			-0.667106	0.000370008
M212T716	M238T496	15.99	16	0.01	23202	11805	22964	MNXM3671	MNXM5963	octadecene_diynoic_acid	octadecene_diynoic_acid	VM_4054187	CCCC#CC#CCC=CCCCCCCCC(=O)O	CC(O)CC#CC#CCC=CCCCCCCCC(=O)O	RR00067355	2	[#6:1]-[#6:2]	[#6:1]-[#6:2]-[#8].[#8]	Q9ZW95	PF00067		47823		TRUE	FALSE	FALSE	Solyc11g030730.1	PF00067			0.551094	0.00525317
M241T1547	M258T797	15.99	16	0.01	16487	24339	21725	MNXM2330	MNXM2785	octadecene_diynoic_acid	octadecene_diynoic_acid	VM_4054187	CCCC#CC#CCC=CCCCCCCCC(=O)O	CC(O)CC#CC#CCC=CCCCCCCCC(=O)O	RR00067355	2	[#6:1]-[#6:2]	[#6:1]-[#6:2]-[#8].[#8]	B9UJ98	PF00067				FALSE	FALSE	FALSE	Solyc04g071800.2	PF00067			0.61614	0.0013469
M468T649	M446T648	-13.98	-13.98	1.77636e-14	19713	4974	25413	MNXM146069	MNXM6932	octadecene_diynoic_acid	octadecene_diynoic_acid	VM_5366491	CCCC#CC#CCC=CCCCCCCCC(=O)O	CCCC#CC#CCC=CCCCCCCCCO	RR00083621	4	[#6:1](-[#6:2]=[#8:3])-[#6:5]	[#6:1](-[#6:2])-[#6:5].[#8:3]=[#8]	Q59910	PF00067	K15992		R06449	FALSE	TRUE	TRUE	Solyc04g011690.2	PF00067			0.631085	0.000943935
M508T485	M484T668	-13.98	-13.98	1.77636e-14	24571	19190	26998	MNXM577	MNXM828	octadecene_diynoic_acid	octadecene_diynoic_acid	VM_5366491	CCCC#CC#CCC=CCCCCCCCC(=O)O	CCCC#CC#CCC=CCCCCCCCCO	RR00107620	2	[#8:1]=[#6:2]-[#6:3]	[#6:3]-[#6:2].[#8:1]	P09788	PF02913;PF01565				FALSE	FALSE	FALSE	Solyc10g079470.2	PF01565,PF04030	-0.529569	0.00778407
M508T485	M479T561	-13.98	-13.98	1.77636e-14	35173	19190	26998	MNXM577	MNXM828	octadecene_diynoic_acid	octadecene_diynoic_acid	VM_5366491	CCCC#CC#CCC=CCCCCCCCC(=O)O	CCCC#CC#CCC=CCCCCCCCCO	RR00107620	2	[#8:1]=[#6:2]-[#6:3]	[#6:3]-[#6:2].[#8:1]	P09788	PF02913;PF01565		15144		TRUE	FALSE	FALSE	Solyc10g079470.2	PF01565,PF04030	-0.529569	0.00778407
M508T485	M479T561	-13.98	-13.98	1.77636e-14	3975	19190	26998	MNXM577	MNXM828	octadecene_diynoic_acid	octadecene_diynoic_acid	VM_5366491	CCCC#CC#CCC=CCCCCCCCC(=O)O	CCCC#CC#CCC=CCCCCCCCCO	RR00107620	2	[#8:1]=[#6:2]-[#6:3]	[#6:3]-[#6:2].[#8:1]	P09788	PF02913;PF01565				FALSE	FALSE	FALSE	Solyc10g079470.2	PF01565,PF04030	-0.529569	0.00778407
M508T647	M473T1005	15.99	16	0.01	41831	8771	10871	MNXM2022	MNXM30116	octadecene_diynoic_acid	octadecene_diynoic_acid	VM_8381645	CCCC#CC#CCC=CCCCCCCCC(=O)O	CCCC#CC#CCC=CC(O)CCCCCCC(=O)O	RR00069937	4	[#6:1](-[#6:2]=[#6:3])-[#6:5]-[#6:6]	[#6:1](-[#6:2]=[#6:3])(-[#6:5]-[#6:6])-[#8]	Q00G65	PF00067	K21069		R11055	FALSE	TRUE	TRUE	Solyc10g007930.2	PF00067	0.598115	0.00202124
M212T716	M229T276	15.99	16	0.01	29005	8771	10871	MNXM2022	MNXM30116	octadecene_diynoic_acid	octadecene_diynoic_acid	VM_8381645	CCCC#CC#CCC=CCCCCCCCC(=O)O	CCCC#CC#CCC=CC(O)CCCCCCC(=O)O	RR00069937	4	[#6:1](-[#6:2]=[#6:3])-[#6:5]-[#6:6]	[#6:1](-[#6:2]=[#6:3])(-[#6:5]-[#6:6])-[#8]	Q00G65	PF00067				FALSE	FALSE	FALSE	Solyc07g006140.2	PF00067	0.532027	0.00745174
M212T716	M238T496	15.99	16	0.01	7192	8771	16893	MNXM2022	MNXM30303	octadecene_diynoic_acid	octadecene_diynoic_acid	VM_8381645	CCCC#CC#CCC=CCCCCCCCC(=O)O	CCCC#CC#CCC=CC(O)CCCCCCC(=O)O	RR00069937	4	[#6:1](-[#6:2]=[#6:3])-[#6:5]-[#6:6]	[#6:1](-[#6:2]=[#6:3])(-[#6:5]-[#6:6])-[#8]	Q00G65	PF00067				FALSE	FALSE	FALSE	Solyc03g026130.2	PF00067			0.537949	0.00669923
M241T1547	M258T797	15.99	16	0.01	27775	16407	14237	MNXM5939	MNXM5583	octadecene_diynoic_acid	octadecene_diynoic_acid	VM_8381645	CCCC#CC#CCC=CCCCCCCCC(=O)O	CCCC#CC#CCC=CC(O)CCCCCCC(=O)O	RR00125976	2	[#6:1]-[#6:2]-[#6:3]	[#6:1]-[#6:2](-[#6:3])-[#8].[#8]	Q6JTJ0	PF00067		31978		TRUE	FALSE	FALSE	Solyc04g071800.2	PF00067			0.61614	0.0013469
M241T1547	M258T797	15.99	16	0.01	38080	967	1550	MNXM1719	MNXM9838	octadecene_diynoic_acid	octadecene_diynoic_acid	VM_8381645	CCCC#CC#CCC=CCCCCCCCC(=O)O	CCCC#CC#CCC=CC(O)CCCCCCC(=O)O	RR00014904	2	[#6:1]-[#6:2]	[#6:1]-[#6:2]-[#8]	Q45692	PF00970;PF00111;PF00175	K14581		R05427	FALSE	FALSE	TRUE	Solyc08g083360.2	PF00111			-0.513129	0.0103389
M503T1547	M530T485	15.99	16	0.01	25108	9572	14875	MNXM1480	MNXM6800	octadecene_diynoic_acid	octadecene_diynoic_acid	VM_8381645	CCCC#CC#CCC=CCCCCCCCC(=O)O	CCCC#CC#CCC=CC(O)CCCCCCC(=O)O	RR00192571	2	[#6:1]-[#6:2]-[#6:3]	[#1:5].[#6:1]-[#6:2](-[#6:3])-[#8]	O24679	PF07992;PF14759				FALSE	FALSE	FALSE	Solyc06g007160.2	PF07992			-0.508564	0.01116
M508T647	M503T1547	2.02	2.02	1.82077e-14	25150	5232	24530	MNXM9573	MNXM9571	octadecene_diynoic_acid	octadecene_diynoic_acid	VM_9053476	CCCC#CC#CCC=CCCCCCCCC(=O)O	CCCC#CC#CCCCCCCCCCCC(=O)O	RR00179045	4	[#6:1](-[#6:2])-,:[#6:3]=[#6:4]-,:[#6:5]-[#6:6]	[#6:1](-[#6:2])-[#6:3]-[#6:4]-[#6:5]-[#6:6]	Q56VS4	PF11960;PF00487				FALSE	FALSE	FALSE	Solyc12g049030.1	PF00487,PF11960	0.669681	0.0003444
M508T647	M503T1547	2.02	2.02	1.82077e-14	21071	17311	9067	MNXM9565	MNXM9563	octadecene_diynoic_acid	octadecene_diynoic_acid	VM_9053476	CCCC#CC#CCC=CCCCCCCCC(=O)O	CCCC#CC#CCCCCCCCCCCC(=O)O	RR00179045	4	[#6:1](-[#6:2])-,:[#6:3]=[#6:4]-,:[#6:5]-[#6:6]	[#6:1](-[#6:2])-[#6:3]-[#6:4]-[#6:5]-[#6:6]	Q56VS4	PF11960;PF00487				FALSE	FALSE	FALSE	Solyc12g049030.1	PF00487,PF11960	0.669681	0.0003444
M508T647	M503T1547	2.02	2.02	1.82077e-14	33949	14159	23981	MNXM10466	MNXM10467	octadecene_diynoic_acid	octadecene_diynoic_acid	VM_9053476	CCCC#CC#CCC=CCCCCCCCC(=O)O	CCCC#CC#CCCCCCCCCCCC(=O)O	RR00105443	4	[#6:1]-[#6:2]-[#6:3]=[#6:4]	[#6:1]-[#6:2]-[#6:3]-[#6:4]	Q594P3	PF11960;PF00487				FALSE	FALSE	FALSE	Solyc12g100240.1	PF00487,PF11960	0.735029	4.29277e-05
M258T694	M263T1547	2.02	2.02	1.82077e-14	39771	14159	23981	MNXM10466	MNXM10467	octadecene_diynoic_acid	octadecene_diynoic_acid	VM_9053476	CCCC#CC#CCC=CCCCCCCCC(=O)O	CCCC#CC#CCCCCCCCCCCC(=O)O	RR00105443	4	[#6:1]-[#6:2]-[#6:3]=[#6:4]	[#6:1]-[#6:2]-[#6:3]-[#6:4]	Q594P3	PF11960;PF00487				FALSE	FALSE	FALSE	Solyc10g009030.2	PF00487,PF08557	-0.505259	0.0117873
M258T694	M263T1547	2.02	2.02	1.82077e-14	23551	14159	23981	MNXM10466	MNXM10467	octadecene_diynoic_acid	octadecene_diynoic_acid	VM_9053476	CCCC#CC#CCC=CCCCCCCCC(=O)O	CCCC#CC#CCCCCCCCCCCC(=O)O	RR00105443	4	[#6:1]-[#6:2]-[#6:3]=[#6:4]	[#6:1]-[#6:2]-[#6:3]-[#6:4]	Q594P3	PF11960;PF00487		37602		TRUE	FALSE	FALSE	Solyc10g009030.2	PF00487,PF08557	-0.505259	0.0117873
M258T694	M263T1547	2.02	2.02	1.82077e-14	40765	20677	27334	MNXM13869	MNXM13868	octadecene_diynoic_acid	octadecene_diynoic_acid	VM_9053476	CCCC#CC#CCC=CCCCCCCCC(=O)O	CCCC#CC#CCCCCCCCCCCC(=O)O	RR00101935	4	[#6:1](-,:[#6:2]-[#6:3])=[#6:6]-,:[#6:7]-[#6:8]	[#6:1](-[#6:2]-[#6:3])-[#6:6]-[#6:7]-[#6:8]	P46310	PF11960;PF00487				FALSE	FALSE	FALSE	Solyc10g009030.2	PF00487,PF08557	-0.505259	0.0117873
M508T647	M503T1547	2.02	2.02	1.82077e-14	10733	21312	23401	MNXM9560	MNXM7973	octadecene_diynoic_acid	octadecene_diynoic_acid	VM_9053476	CCCC#CC#CCC=CCCCCCCCC(=O)O	CCCC#CC#CCCCCCCCCCCC(=O)O	RR00105945	4	[#6:1]-[#6:2]-,:[#6:3]=[#6:4]-,:[#6:5]-[#6:6]	[#6:1]-[#6:2]-[#6:3]-[#6:4]-[#6:5]-[#6:6]	P48623	PF11960;PF00487				FALSE	FALSE	FALSE	Solyc12g100240.1	PF00487,PF11960	0.735029	4.29277e-05
M508T647	M503T1547	2.02	2.02	1.82077e-14	38476	940	22894	MNXM9575	MNXM7978	octadecene_diynoic_acid	octadecene_diynoic_acid	VM_9053476	CCCC#CC#CCC=CCCCCCCCC(=O)O	CCCC#CC#CCCCCCCCCCCC(=O)O	RR00105945	4	[#6:1]-[#6:2]-,:[#6:3]=[#6:4]-,:[#6:5]-[#6:6]	[#6:1]-[#6:2]-[#6:3]-[#6:4]-[#6:5]-[#6:6]	P48623	PF11960;PF00487				FALSE	FALSE	FALSE	Solyc12g100250.1	PF00487,PF11960	0.762332	1.49296e-05
M243T818	M242T1547	2.02	2.02	1.82077e-14	26186	17910	17540	MNXM49574	MNXM49510	octadecene_diynoic_acid	octadecene_diynoic_acid	VM_9053476	CCCC#CC#CCC=CCCCCCCCC(=O)O	CCCC#CC#CCCCCCCCCCCC(=O)O	RR00105945	4	[#6:1]-[#6:2]-,:[#6:3]=[#6:4]-,:[#6:5]-[#6:6]	[#6:1]-[#6:2]-[#6:3]-[#6:4]-[#6:5]-[#6:6]	P21147	PF00173;PF00487				FALSE	FALSE	FALSE	Solyc03g082600.2	PF00173	0.581482	0.00288007
M508T647	M503T1547	2.02	2.02	1.82077e-14	6131	22053	5891	MNXM6595	MNXM7977	octadecene_diynoic_acid	octadecene_diynoic_acid	VM_9053476	CCCC#CC#CCC=CCCCCCCCC(=O)O	CCCC#CC#CCCCCCCCCCCC(=O)O	RR00105945	4	[#6:1]-[#6:2]-,:[#6:3]=[#6:4]-,:[#6:5]-[#6:6]	[#6:1]-[#6:2]-[#6:3]-[#6:4]-[#6:5]-[#6:6]	Q9Y8H5	PF00487				FALSE	FALSE	FALSE	Solyc12g049030.1	PF00487,PF11960	0.669681	0.0003444
M508T647	M503T1547	2.02	2.02	1.82077e-14	6017	22894	22053	MNXM7978	MNXM6595	octadecene_diynoic_acid	octadecene_diynoic_acid	VM_9053476	CCCC#CC#CCC=CCCCCCCCC(=O)O	CCCC#CC#CCCCCCCCCCCC(=O)O	RR00105945	4	[#6:1]-[#6:2]-,:[#6:3]=[#6:4]-,:[#6:5]-[#6:6]	[#6:1]-[#6:2]-[#6:3]-[#6:4]-[#6:5]-[#6:6]	P48623	PF11960;PF00487				FALSE	FALSE	FALSE	Solyc12g049030.1	PF00487,PF11960	0.669681	0.0003444
M508T647	M503T1547	2.02	2.02	1.82077e-14	39239	22894	21312	MNXM7978	MNXM9560	octadecene_diynoic_acid	octadecene_diynoic_acid	VM_9053476	CCCC#CC#CCC=CCCCCCCCC(=O)O	CCCC#CC#CCCCCCCCCCCC(=O)O	RR00105945	4	[#6:1]-[#6:2]-,:[#6:3]=[#6:4]-,:[#6:5]-[#6:6]	[#6:1]-[#6:2]-[#6:3]-[#6:4]-[#6:5]-[#6:6]	Q54794	PF00487				FALSE	FALSE	FALSE	Solyc12g100260.1	PF00487,PF11960	0.751231	2.33077e-05
M508T647	M503T1547	2.02	2.02	1.82077e-14	40919	26171	26137	MNXM7982	MNXM9570	octadecene_diynoic_acid	octadecene_diynoic_acid	VM_9053476	CCCC#CC#CCC=CCCCCCCCC(=O)O	CCCC#CC#CCCCCCCCCCCC(=O)O	RR00105945	4	[#6:1]-[#6:2]-,:[#6:3]=[#6:4]-,:[#6:5]-[#6:6]	[#6:1]-[#6:2]-[#6:3]-[#6:4]-[#6:5]-[#6:6]	Q9Y8H5	PF00487				FALSE	FALSE	FALSE	Solyc12g049030.1	PF00487,PF11960	0.669681	0.0003444
M508T647	M503T1547	2.02	2.02	1.82077e-14	15594	24392	9232	MNXM9562	MNXM13871	octadecene_diynoic_acid	octadecene_diynoic_acid	VM_9053476	CCCC#CC#CCC=CCCCCCCCC(=O)O	CCCC#CC#CCCCCCCCCCCC(=O)O	RR00105945	4	[#6:1]-[#6:2]-,:[#6:3]=[#6:4]-,:[#6:5]-[#6:6]	[#6:1]-[#6:2]-[#6:3]-[#6:4]-[#6:5]-[#6:6]	Q9Y8H5	PF00487				FALSE	FALSE	FALSE	Solyc12g100240.1	PF00487,PF11960	0.735029	4.29277e-05
M508T647	M503T1547	2.02	2.02	1.82077e-14	37030	940	26171	MNXM9575	MNXM7982	octadecene_diynoic_acid	octadecene_diynoic_acid	VM_9053476	CCCC#CC#CCC=CCCCCCCCC(=O)O	CCCC#CC#CCCCCCCCCCCC(=O)O	RR00105945	4	[#6:1]-[#6:2]-,:[#6:3]=[#6:4]-,:[#6:5]-[#6:6]	[#6:1]-[#6:2]-[#6:3]-[#6:4]-[#6:5]-[#6:6]	P48623	PF11960;PF00487				FALSE	FALSE	FALSE	Solyc12g049030.1	PF00487,PF11960	0.669681	0.0003444
M508T647	M503T1547	2.02	2.02	1.82077e-14	39562	22053	23401	MNXM6595	MNXM7973	octadecene_diynoic_acid	octadecene_diynoic_acid	VM_9053476	CCCC#CC#CCC=CCCCCCCCC(=O)O	CCCC#CC#CCCCCCCCCCCC(=O)O	RR00105945	4	[#6:1]-[#6:2]-,:[#6:3]=[#6:4]-,:[#6:5]-[#6:6]	[#6:1]-[#6:2]-[#6:3]-[#6:4]-[#6:5]-[#6:6]	P20388	PF00487				FALSE	FALSE	FALSE	Solyc12g100240.1	PF00487,PF11960	0.735029	4.29277e-05
M508T647	M503T1547	2.02	2.02	1.82077e-14	29465	26171	22053	MNXM7982	MNXM6595	octadecene_diynoic_acid	octadecene_diynoic_acid	VM_9053476	CCCC#CC#CCC=CCCCCCCCC(=O)O	CCCC#CC#CCCCCCCCCCCC(=O)O	RR00105945	4	[#6:1]-[#6:2]-,:[#6:3]=[#6:4]-,:[#6:5]-[#6:6]	[#6:1]-[#6:2]-[#6:3]-[#6:4]-[#6:5]-[#6:6]	Q9Z122	PF00173;PF00487				FALSE	FALSE	FALSE	Solyc12g049030.1	PF00487,PF11960	0.669681	0.0003444
M508T647	M503T1547	2.02	2.02	1.82077e-14	12871	26137	5891	MNXM9570	MNXM7977	octadecene_diynoic_acid	octadecene_diynoic_acid	VM_9053476	CCCC#CC#CCC=CCCCCCCCC(=O)O	CCCC#CC#CCCCCCCCCCCC(=O)O	RR00105945	4	[#6:1]-[#6:2]-,:[#6:3]=[#6:4]-,:[#6:5]-[#6:6]	[#6:1]-[#6:2]-[#6:3]-[#6:4]-[#6:5]-[#6:6]	Q9Z122	PF00173;PF00487				FALSE	FALSE	FALSE	Solyc12g100260.1	PF00487,PF11960	0.751231	2.33077e-05
M258T694	M263T1547	2.02	2.02	1.82077e-14	9248	22275	21977	MNXM9576	MNXM7979	octadecene_diynoic_acid	octadecene_diynoic_acid	VM_9053476	CCCC#CC#CCC=CCCCCCCCC(=O)O	CCCC#CC#CCCCCCCCCCCC(=O)O	RR00105945	4	[#6:1]-[#6:2]-,:[#6:3]=[#6:4]-,:[#6:5]-[#6:6]	[#6:1]-[#6:2]-[#6:3]-[#6:4]-[#6:5]-[#6:6]	Q594P3	PF11960;PF00487				FALSE	FALSE	FALSE	Solyc10g009030.2	PF00487,PF08557	-0.505259	0.0117873
M468T649	M470T650	2.02	2.02	1.82077e-14	27252	27088	24214	MNXM9567	MNXM7974	octadecene_diynoic_acid	octadecene_diynoic_acid	VM_9053476	CCCC#CC#CCC=CCCCCCCCC(=O)O	CCCC#CC#CCCCCCCCCCCC(=O)O	RR00105945	4	[#6:1]-[#6:2]-,:[#6:3]=[#6:4]-,:[#6:5]-[#6:6]	[#6:1]-[#6:2]-[#6:3]-[#6:4]-[#6:5]-[#6:6]	Q9Z122	PF00173;PF00487				FALSE	FALSE	FALSE	Solyc03g082600.2	PF00173	0.516356	0.00978913	0.502717	0.0122894
M468T649	M470T650	2.02	2.02	1.82077e-14	39023	4210	8085	MNXM7980	MNXM6593	octadecene_diynoic_acid	octadecene_diynoic_acid	VM_9053476	CCCC#CC#CCC=CCCCCCCCC(=O)O	CCCC#CC#CCCCCCCCCCCC(=O)O	RR00105945	4	[#6:1]-[#6:2]-,:[#6:3]=[#6:4]-,:[#6:5]-[#6:6]	[#6:1]-[#6:2]-[#6:3]-[#6:4]-[#6:5]-[#6:6]	Q9Z122	PF00173;PF00487				FALSE	FALSE	FALSE	Solyc03g082600.2	PF00173	0.516356	0.00978913	0.502717	0.0122894
M468T649	M470T650	2.02	2.02	1.82077e-14	13723	6633	12911	MNXM7981	MNXM6594	octadecene_diynoic_acid	octadecene_diynoic_acid	VM_9053476	CCCC#CC#CCC=CCCCCCCCC(=O)O	CCCC#CC#CCCCCCCCCCCC(=O)O	RR00105945	4	[#6:1]-[#6:2]-,:[#6:3]=[#6:4]-,:[#6:5]-[#6:6]	[#6:1]-[#6:2]-[#6:3]-[#6:4]-[#6:5]-[#6:6]	Q9Z122	PF00173;PF00487				FALSE	FALSE	FALSE	Solyc03g082600.2	PF00173	0.516356	0.00978913	0.502717	0.0122894
M243T650	M243T818	2.02	2.02	1.82077e-14	41552	5232	17311	MNXM9573	MNXM9565	octadecene_diynoic_acid	octadecene_diynoic_acid	VM_9053476	CCCC#CC#CCC=CCCCCCCCC(=O)O	CCCC#CC#CCCCCCCCCCCC(=O)O	RR00105945	4	[#6:1]-[#6:2]-,:[#6:3]=[#6:4]-,:[#6:5]-[#6:6]	[#6:1]-[#6:2]-[#6:3]-[#6:4]-[#6:5]-[#6:6]	O95864	PF00173;PF00487				FALSE	FALSE	FALSE	Solyc03g082600.2	PF00173			0.581482	0.00288007
M243T650	M243T818	2.02	2.02	1.82077e-14	12880	24530	9067	MNXM9571	MNXM9563	octadecene_diynoic_acid	octadecene_diynoic_acid	VM_9053476	CCCC#CC#CCC=CCCCCCCCC(=O)O	CCCC#CC#CCCCCCCCCCCC(=O)O	RR00105945	4	[#6:1]-[#6:2]-,:[#6:3]=[#6:4]-,:[#6:5]-[#6:6]	[#6:1]-[#6:2]-[#6:3]-[#6:4]-[#6:5]-[#6:6]	O95864	PF00173;PF00487				FALSE	FALSE	FALSE	Solyc03g082600.2	PF00173			0.581482	0.00288007
M258T694	M263T1547	2.02	2.02	1.82077e-14	11629	21977	10685	MNXM7979	MNXM9561	octadecene_diynoic_acid	octadecene_diynoic_acid	VM_9053476	CCCC#CC#CCC=CCCCCCCCC(=O)O	CCCC#CC#CCCCCCCCCCCC(=O)O	RR00105945	4	[#6:1]-[#6:2]-,:[#6:3]=[#6:4]-,:[#6:5]-[#6:6]	[#6:1]-[#6:2]-[#6:3]-[#6:4]-[#6:5]-[#6:6]	P46313	PF11960;PF00487				FALSE	FALSE	FALSE	Solyc10g009030.2	PF00487,PF08557	-0.505259	0.0117873
M508T647	M503T1547	2.02	2.02	1.82077e-14	19057	8085	2459	MNXM6593	MNXM7971	octadecene_diynoic_acid	octadecene_diynoic_acid	VM_9053476	CCCC#CC#CCC=CCCCCCCCC(=O)O	CCCC#CC#CCCCCCCCCCCC(=O)O	RR00105945	4	[#6:1]-[#6:2]-,:[#6:3]=[#6:4]-,:[#6:5]-[#6:6]	[#6:1]-[#6:2]-[#6:3]-[#6:4]-[#6:5]-[#6:6]	Q9Y8H5	PF00487				FALSE	FALSE	FALSE	Solyc12g049030.1	PF00487,PF11960	0.669681	0.0003444
M508T647	M503T1547	2.02	2.02	1.82077e-14	11261	24214	16572	MNXM7974	MNXM9557	octadecene_diynoic_acid	octadecene_diynoic_acid	VM_9053476	CCCC#CC#CCC=CCCCCCCCC(=O)O	CCCC#CC#CCCCCCCCCCCC(=O)O	RR00105945	4	[#6:1]-[#6:2]-,:[#6:3]=[#6:4]-,:[#6:5]-[#6:6]	[#6:1]-[#6:2]-[#6:3]-[#6:4]-[#6:5]-[#6:6]	P20388	PF00487				FALSE	FALSE	FALSE	Solyc12g100260.1	PF00487,PF11960	0.751231	2.33077e-05
M508T647	M503T1547	2.02	2.02	1.82077e-14	3228	12911	10737	MNXM6594	MNXM7972	octadecene_diynoic_acid	octadecene_diynoic_acid	VM_9053476	CCCC#CC#CCC=CCCCCCCCC(=O)O	CCCC#CC#CCCCCCCCCCCC(=O)O	RR00105945	4	[#6:1]-[#6:2]-,:[#6:3]=[#6:4]-,:[#6:5]-[#6:6]	[#6:1]-[#6:2]-[#6:3]-[#6:4]-[#6:5]-[#6:6]	P46313	PF11960;PF00487				FALSE	FALSE	FALSE	Solyc12g049030.1	PF00487,PF11960	0.669681	0.0003444
M508T647	M503T1547	2.02	2.02	1.82077e-14	8684	2459	16572	MNXM7971	MNXM9557	octadecene_diynoic_acid	octadecene_diynoic_acid	VM_9053476	CCCC#CC#CCC=CCCCCCCCC(=O)O	CCCC#CC#CCCCCCCCCCCC(=O)O	RR00105945	4	[#6:1]-[#6:2]-,:[#6:3]=[#6:4]-,:[#6:5]-[#6:6]	[#6:1]-[#6:2]-[#6:3]-[#6:4]-[#6:5]-[#6:6]	Q949X0	PF00487				FALSE	FALSE	FALSE	Solyc12g049030.1	PF00487,PF11960	0.669681	0.0003444
M508T647	M503T1547	2.02	2.02	1.82077e-14	41505	6633	4210	MNXM7981	MNXM7980	octadecene_diynoic_acid	octadecene_diynoic_acid	VM_9053476	CCCC#CC#CCC=CCCCCCCCC(=O)O	CCCC#CC#CCCCCCCCCCCC(=O)O	RR00105945	4	[#6:1]-[#6:2]-,:[#6:3]=[#6:4]-,:[#6:5]-[#6:6]	[#6:1]-[#6:2]-[#6:3]-[#6:4]-[#6:5]-[#6:6]	P46312	PF00487				FALSE	FALSE	FALSE	Solyc12g049030.1	PF00487,PF11960	0.669681	0.0003444
M508T647	M503T1547	2.02	2.02	1.82077e-14	38813	4210	27088	MNXM7980	MNXM9567	octadecene_diynoic_acid	octadecene_diynoic_acid	VM_9053476	CCCC#CC#CCC=CCCCCCCCC(=O)O	CCCC#CC#CCCCCCCCCCCC(=O)O	RR00105945	4	[#6:1]-[#6:2]-,:[#6:3]=[#6:4]-,:[#6:5]-[#6:6]	[#6:1]-[#6:2]-[#6:3]-[#6:4]-[#6:5]-[#6:6]	Q949X0	PF00487				FALSE	FALSE	FALSE	Solyc12g100260.1	PF00487,PF11960	0.751231	2.33077e-05
M508T647	M503T1547	2.02	2.02	1.82077e-14	15955	18736	10737	MNXM9559	MNXM7972	octadecene_diynoic_acid	octadecene_diynoic_acid	VM_9053476	CCCC#CC#CCC=CCCCCCCCC(=O)O	CCCC#CC#CCCCCCCCCCCC(=O)O	RR00105945	4	[#6:1]-[#6:2]-,:[#6:3]=[#6:4]-,:[#6:5]-[#6:6]	[#6:1]-[#6:2]-[#6:3]-[#6:4]-[#6:5]-[#6:6]	Q56VS4	PF11960;PF00487				FALSE	FALSE	FALSE	Solyc12g100260.1	PF00487,PF11960	0.751231	2.33077e-05
M508T647	M503T1547	2.02	2.02	1.82077e-14	29924	8085	24214	MNXM6593	MNXM7974	octadecene_diynoic_acid	octadecene_diynoic_acid	VM_9053476	CCCC#CC#CCC=CCCCCCCCC(=O)O	CCCC#CC#CCCCCCCCCCCC(=O)O	RR00105945	4	[#6:1]-[#6:2]-,:[#6:3]=[#6:4]-,:[#6:5]-[#6:6]	[#6:1]-[#6:2]-[#6:3]-[#6:4]-[#6:5]-[#6:6]	Q949X0	PF00487				FALSE	FALSE	FALSE	Solyc12g049030.1	PF00487,PF11960	0.669681	0.0003444
M508T647	M503T1547	2.02	2.02	1.82077e-14	15323	12911	8085	MNXM6594	MNXM6593	octadecene_diynoic_acid	octadecene_diynoic_acid	VM_9053476	CCCC#CC#CCC=CCCCCCCCC(=O)O	CCCC#CC#CCCCCCCCCCCC(=O)O	RR00105945	4	[#6:1]-[#6:2]-,:[#6:3]=[#6:4]-,:[#6:5]-[#6:6]	[#6:1]-[#6:2]-[#6:3]-[#6:4]-[#6:5]-[#6:6]	P46312	PF00487				FALSE	FALSE	FALSE	Solyc12g049030.1	PF00487,PF11960	0.669681	0.0003444
M508T647	M503T1547	2.02	2.02	1.82077e-14	16496	11011	12911	MNXM7976	MNXM6594	octadecene_diynoic_acid	octadecene_diynoic_acid	VM_9053476	CCCC#CC#CCC=CCCCCCCCC(=O)O	CCCC#CC#CCCCCCCCCCCC(=O)O	RR00105945	4	[#6:1]-[#6:2]-,:[#6:3]=[#6:4]-,:[#6:5]-[#6:6]	[#6:1]-[#6:2]-[#6:3]-[#6:4]-[#6:5]-[#6:6]	Q56VS4	PF11960;PF00487				FALSE	FALSE	FALSE	Solyc12g049030.1	PF00487,PF11960	0.669681	0.0003444
M508T647	M503T1547	2.02	2.02	1.82077e-14	9331	10737	2459	MNXM7972	MNXM7971	octadecene_diynoic_acid	octadecene_diynoic_acid	VM_9053476	CCCC#CC#CCC=CCCCCCCCC(=O)O	CCCC#CC#CCCCCCCCCCCC(=O)O	RR00105945	4	[#6:1]-[#6:2]-,:[#6:3]=[#6:4]-,:[#6:5]-[#6:6]	[#6:1]-[#6:2]-[#6:3]-[#6:4]-[#6:5]-[#6:6]	P46312	PF00487				FALSE	FALSE	FALSE	Solyc12g100260.1	PF00487,PF11960	0.751231	2.33077e-05
M508T647	M503T1547	2.02	2.02	1.82077e-14	38685	11011	18736	MNXM7976	MNXM9559	octadecene_diynoic_acid	octadecene_diynoic_acid	VM_9053476	CCCC#CC#CCC=CCCCCCCCC(=O)O	CCCC#CC#CCCCCCCCCCCC(=O)O	RR00105945	4	[#6:1]-[#6:2]-,:[#6:3]=[#6:4]-,:[#6:5]-[#6:6]	[#6:1]-[#6:2]-[#6:3]-[#6:4]-[#6:5]-[#6:6]	P46313	PF11960;PF00487				FALSE	FALSE	FALSE	Solyc12g100250.1	PF00487,PF11960	0.762332	1.49296e-05
M258T694	M263T1547	2.02	2.02	1.82077e-14	38631	21275	7441	MNXM6740	MNXM3115	octadecene_diynoic_acid	octadecene_diynoic_acid	VM_9053476	CCCC#CC#CCC=CCCCCCCCC(=O)O	CCCC#CC#CCCCCCCCCCCC(=O)O	RR00185483	4	[#6:1]=[#6:2]-[#6:3]-[#6:4]	[#6:1]-[#6:2]-[#6:3]-[#6:4]	P11509	PF00067	K17683		R08324	FALSE	TRUE	TRUE	Solyc07g006140.2	PF00067	0.605482	0.00171721
M508T485	M503T1547	2.02	2.02	1.82077e-14	17683	19531	1968	MNXM100467	MNXM99412	octadecene_diynoic_acid	octadecene_diynoic_acid	VM_9053476	CCCC#CC#CCC=CCCCCCCCC(=O)O	CCCC#CC#CCCCCCCCCCCC(=O)O	RR00103871	2	[#6:1](=[#6:2]-,:[#6:3])-,:[#6:5]	[#6:1](-[#6:2]-[#6:3])-[#6:5]	C9JRZ8	PF00248		50619		TRUE	FALSE	FALSE	Solyc09g082720.2	PF00248	0.629881	0.00097201
M508T647	M503T1547	2.02	2.02	1.82077e-14	16851	10862	4685	MNXM2345	MNXM821	octadecene_diynoic_acid	octadecene_diynoic_acid	VM_9053476	CCCC#CC#CCC=CCCCCCCCC(=O)O	CCCC#CC#CCCCCCCCCCCC(=O)O	RR00117775	2	[#6:1]-[#6:2]=[#6:3]	[#6:1]-[#6:2]-[#6:3]	Q9ZUC1	PF08240				FALSE	FALSE	FALSE	Solyc12g014050.1	PF08240,PF13602	-0.628485	0.00100545
M242T1547	M243T650	2.02	2.02	1.82077e-14	14973	13294	22645	MNXM147642	MNXM2437	octadecene_diynoic_acid	octadecene_diynoic_acid	VM_9053476	CCCC#CC#CCC=CCCCCCCCC(=O)O	CCCC#CC#CCCCCCCCCCCC(=O)O	RR00191964	2	[#6:1][#6:2]=[#6:3]-,:[#6:4]	[#6:1]-[#6:2]-[#6:3]-[#6:4]	H1A988	PF00067				FALSE	FALSE	FALSE	Solyc07g052070.1	PF00067			0.513603	0.0102566
M242T1547	M243T650	2.02	2.02	1.82077e-14	26368	13981	22584	MNXM1109	MNXM5738	octadecene_diynoic_acid	octadecene_diynoic_acid	VM_9053476	CCCC#CC#CCC=CCCCCCCCC(=O)O	CCCC#CC#CCCCCCCCCCCC(=O)O	RR00191964	2	[#6:1][#6:2]=[#6:3]-,:[#6:4]	[#6:1]-[#6:2]-[#6:3]-[#6:4]	O64698	PF00067		33470		TRUE	FALSE	FALSE	Solyc01g096670.2	PF00067			0.583207	0.00277862
M242T1547	M243T650	2.02	2.02	1.82077e-14	3008	8394	21649	MNXM4292	MNXM8718	octadecene_diynoic_acid	octadecene_diynoic_acid	VM_9053476	CCCC#CC#CCC=CCCCCCCCC(=O)O	CCCC#CC#CCCCCCCCCCCC(=O)O	RR00177184	2	[#6:1][#6:2]=[#6:3]-,:[#6:4]	[#6:1]-[#6:2]-[#6:3]-[#6:4]	Q9RA05	PF00106				FALSE	FALSE	FALSE	Solyc02g093640.2	PF00106			0.580434	0.0029432
M503T1547	M503T1547	2.02	2.02	1.82077e-14	23683	6567	11110	MNXM5398	MNXM5397	octadecene_diynoic_acid	octadecene_diynoic_acid	VM_9053476	CCCC#CC#CCC=CCCCCCCCC(=O)O	CCCC#CC#CCCCCCCCCCCC(=O)O	RR00191964	2	[#6:1][#6:2]=[#6:3]-,:[#6:4]	[#6:1]-[#6:2]-[#6:3]-[#6:4]	P17059	PF01593	K09845		R07517	FALSE	FALSE	TRUE	Solyc02g085250.2	PF01593	0.560227	0.00441097	0.560227	0.00441097
M503T1547	M503T1547	2.02	2.02	1.82077e-14	9747	7277	19367	MNXM5789	MNXM5919	octadecene_diynoic_acid	octadecene_diynoic_acid	VM_9053476	CCCC#CC#CCC=CCCCCCCCC(=O)O	CCCC#CC#CCCCCCCCCCCC(=O)O	RR00191964	2	[#6:1][#6:2]=[#6:3]-,:[#6:4]	[#6:1]-[#6:2]-[#6:3]-[#6:4]	Q01671	PF01593	K09845		R07523	FALSE	TRUE	TRUE	Solyc02g085250.2	PF01593	0.560227	0.00441097	0.560227	0.00441097
M242T1547	M243T712	2.02	2.02	1.82077e-14	27009	5468	12655	MNXM33449	MNXM33332	octadecene_diynoic_acid	octadecene_diynoic_acid	VM_9053476	CCCC#CC#CCC=CCCCCCCCC(=O)O	CCCC#CC#CCCCCCCCCCCC(=O)O	RR00005101	2	[#6:1][#6:2]=[#6:3]-,:[#6:4]	[#6:1]-[#6:2]-[#6:3]-[#6:4]	Q8BGC4	PF08240;PF00107		50595		TRUE	FALSE	FALSE	Solyc02g069250.2	PF08240,PF00107			0.560814	0.004361
M508T647	M503T1547	2.02	2.02	1.82077e-14	19439	22983	21422	MNXM147743	MNXM147849	octadecene_diynoic_acid	octadecene_diynoic_acid	VM_9053476	CCCC#CC#CCC=CCCCCCCCC(=O)O	CCCC#CC#CCCCCCCCCCCC(=O)O	RR00191964	2	[#6:1][#6:2]=[#6:3]-,:[#6:4]	[#6:1]-[#6:2]-[#6:3]-[#6:4]	Q9LMI7	PF01756;PF00441;PF02770				FALSE	FALSE	FALSE	Solyc10g008110.2	PF00441,PF02770,PF01756	0.60337	0.00180011
M508T647	M503T1547	2.02	2.02	1.82077e-14	4630	20185	22073	MNXM443	MNXM146400	octadecene_diynoic_acid	octadecene_diynoic_acid	VM_9053476	CCCC#CC#CCC=CCCCCCCCC(=O)O	CCCC#CC#CCCCCCCCCCCC(=O)O	RR00191964	2	[#6:1][#6:2]=[#6:3]-,:[#6:4]	[#6:1]-[#6:2]-[#6:3]-[#6:4]	H6LGM6	PF00441;PF02770;PF02771		46959		TRUE	FALSE	FALSE	Solyc10g008110.2	PF00441,PF02770,PF01756	0.60337	0.00180011
M242T1547	M243T650	2.02	2.02	1.82077e-14	42828	11688	24235	MNXM6133	MNXM2796	octadecene_diynoic_acid	octadecene_diynoic_acid	VM_9053476	CCCC#CC#CCC=CCCCCCCCC(=O)O	CCCC#CC#CCCCCCCCCCCC(=O)O	RR00075712	2	[#6:1]-[#6:2]=[#6:3]-,:[#6:4]	[#6:1]-[#6:2]-[#6:3]-[#6:4]	Q38893	PF01593				FALSE	FALSE	FALSE	Solyc02g085250.2	PF01593	0.517658	0.00957437
M242T1547	M242T1547	2.02	2.02	1.82077e-14	28062	26660	11688	MNXM2957	MNXM6133	octadecene_diynoic_acid	octadecene_diynoic_acid	VM_9053476	CCCC#CC#CCC=CCCCCCCCC(=O)O	CCCC#CC#CCCCCCCCCCCC(=O)O	RR00075712	2	[#6:1]-[#6:2]=[#6:3]-,:[#6:4]	[#6:1]-[#6:2]-[#6:3]-[#6:4]	Q38893	PF01593				FALSE	FALSE	FALSE	Solyc02g085250.2	PF01593	0.517658	0.00957437	0.517658	0.00957437
M242T1547	M242T1547	2.02	2.02	1.82077e-14	5884	24310	4174	MNXM147440	MNXM149030	octadecene_diynoic_acid	octadecene_diynoic_acid	VM_9053476	CCCC#CC#CCC=CCCCCCCCC(=O)O	CCCC#CC#CCCCCCCCCCCC(=O)O	RR00075712	2	[#6:1]-[#6:2]=[#6:3]-,:[#6:4]	[#6:1]-[#6:2]-[#6:3]-[#6:4]	A0A0A1GKA2	PF01593		46975		TRUE	FALSE	FALSE	Solyc02g085250.2	PF01593	0.517658	0.00957437	0.517658	0.00957437
M508T647	M503T1547	2.02	2.02	1.82077e-14	236	395	11991	MNXM147374	MNXM147840	octadecene_diynoic_acid	octadecene_diynoic_acid	VM_9053476	CCCC#CC#CCC=CCCCCCCCC(=O)O	CCCC#CC#CCCCCCCCCCCC(=O)O	RR00191964	2	[#6:1][#6:2]=[#6:3]-,:[#6:4]	[#6:1]-[#6:2]-[#6:3]-[#6:4]	Q9LMI7	PF01756;PF00441;PF02770				FALSE	FALSE	FALSE	Solyc10g008110.2	PF00441,PF02770,PF01756	0.60337	0.00180011
M508T647	M503T1547	2.02	2.02	1.82077e-14	35399	11827	18186	MNXM147744	MNXM147868	octadecene_diynoic_acid	octadecene_diynoic_acid	VM_9053476	CCCC#CC#CCC=CCCCCCCCC(=O)O	CCCC#CC#CCCCCCCCCCCC(=O)O	RR00191964	2	[#6:1][#6:2]=[#6:3]-,:[#6:4]	[#6:1]-[#6:2]-[#6:3]-[#6:4]	Q9LMI7	PF01756;PF00441;PF02770				FALSE	FALSE	FALSE	Solyc10g008110.2	PF00441,PF02770,PF01756	0.60337	0.00180011
M508T647	M503T1547	2.02	2.02	1.82077e-14	26804	16871	18435	MNXM147859	MNXM147861	octadecene_diynoic_acid	octadecene_diynoic_acid	VM_9053476	CCCC#CC#CCC=CCCCCCCCC(=O)O	CCCC#CC#CCCCCCCCCCCC(=O)O	RR00191964	2	[#6:1][#6:2]=[#6:3]-,:[#6:4]	[#6:1]-[#6:2]-[#6:3]-[#6:4]	Q9LMI7	PF01756;PF00441;PF02770				FALSE	FALSE	FALSE	Solyc10g008110.2	PF00441,PF02770,PF01756	0.60337	0.00180011
M508T647	M503T1547	2.02	2.02	1.82077e-14	25860	21418	6948	MNXM147742	MNXM147823	octadecene_diynoic_acid	octadecene_diynoic_acid	VM_9053476	CCCC#CC#CCC=CCCCCCCCC(=O)O	CCCC#CC#CCCCCCCCCCCC(=O)O	RR00191964	2	[#6:1][#6:2]=[#6:3]-,:[#6:4]	[#6:1]-[#6:2]-[#6:3]-[#6:4]	Q9LMI7	PF01756;PF00441;PF02770				FALSE	FALSE	FALSE	Solyc10g008110.2	PF00441,PF02770,PF01756	0.60337	0.00180011
M242T1547	M266T805	1.03	1.03	2.95319e-14	17626	12767	1161	MNXM4183	MNXM3848	octadecene_diynoic_acid	octadecene_diynoic_acid	VM_3163908	CCCC#CC#CCC=CCCCCCCCC(=O)O	CCCC#CC#CCC=CCCCCCCCC(N)O	RR00158531	4	[#6:1]-[#6:2]-[#6:3]=[#8:4]	[#6:1]-[#6:2]-[#6:3]-[#7].[#8:4]	Q7YRB7	PF01593	K00274		R04890	FALSE	FALSE	TRUE	Solyc02g085250.2	PF01593	0.517658	0.00957437
M503T1547	M530T485	15.99	16	0.01	25239	1804	23430	MNXM1295	MNXM3100	octadecene_diynoic_acid	octadecene_diynoic_acid	VM_2693193	CCCC#CC#CCC=CCCCCCCCC(=O)O	CCC(O)C#CC#CCC=CCCCCCCCC(=O)O	RR00125976	2	[#6:1]-[#6:2]-[#6:3]	[#6:1]-[#6:2](-[#6:3])-[#8].[#8]	Q8W4T9	PF00067	K12922	18952	R06308	TRUE	TRUE	TRUE	Solyc03g026130.2	PF00067			0.662269	0.000422579
M503T1547	M530T485	15.99	16	0.01	32073	7441	25247	MNXM3115	MNXM5527	octadecene_diynoic_acid	octadecene_diynoic_acid	VM_2693193	CCCC#CC#CCC=CCCCCCCCC(=O)O	CCC(O)C#CC#CCC=CCCCCCCCC(=O)O	RR00125976	2	[#6:1]-[#6:2]-[#6:3]	[#6:1]-[#6:2](-[#6:3])-[#8].[#8]	P11509	PF00067	K17683		R08327	FALSE	TRUE	TRUE	Solyc03g026130.2	PF00067			0.662269	0.000422579
M241T1547	M258T1128	15.99	16	0.01	14264	16407	24862	MNXM5939	MNXM97388	octadecene_diynoic_acid	octadecene_diynoic_acid	VM_2693193	CCCC#CC#CCC=CCCCCCCCC(=O)O	CCC(O)C#CC#CCC=CCCCCCCCC(=O)O	RR00125976	2	[#6:1]-[#6:2]-[#6:3]	[#6:1]-[#6:2](-[#6:3])-[#8].[#8]	Q6JD68	PF00067				FALSE	FALSE	FALSE	Solyc10g007930.2	PF00067			0.562612	0.00421076
M212T716	M238T496	15.99	16	0.01	1574	24808	16569	MNXM30753	MNXM30752	octadecene_diynoic_acid	octadecene_diynoic_acid	VM_2693193	CCCC#CC#CCC=CCCCCCCCC(=O)O	CCC(O)C#CC#CCC=CCCCCCCCC(=O)O	RR00067355	2	[#6:1]-[#6:2]	[#6:1]-[#6:2]-[#8].[#8]	F1Q7H1	PF00067				FALSE	FALSE	FALSE	Solyc10g007900.2	PF00067			0.644924	0.000667974
M241T1547	M258T1128	15.99	16	0.01	1526	24862	5452	MNXM97388	MNXM97387	octadecene_diynoic_acid	octadecene_diynoic_acid	VM_0186455	CCCC#CC#CCC=CCCCCCCCC(=O)O	CCCC#CC#CC(O)C=CCCCCCCCC(=O)O	RR00125976	2	[#6:1]-[#6:2]-[#6:3]	[#6:1]-[#6:2](-[#6:3])-[#8].[#8]	Q6JTJ0	PF00067				FALSE	FALSE	FALSE	Solyc12g042480.1	PF00067			0.805311	2.06683e-06
M212T716	M238T496	15.99	16	0.01	35090	23650	23126	MNXM2845	MNXM3721	octadecene_diynoic_acid	octadecene_diynoic_acid	VM_0186455	CCCC#CC#CCC=CCCCCCCCC(=O)O	CCCC#CC#CC(O)C=CCCCCCCCC(=O)O	RR00021367	2	[#6:1]-[#6:2]	[#6:1](-[#6:2])-[#8].[#8]	Q9FF18	PF00067		47819		TRUE	FALSE	FALSE	Solyc10g078280.2	PF00067			-0.505015	0.0118349
M241T1547	M258T1128	15.99	16	0.01	16503	14237	5452	MNXM5583	MNXM97387	octadecene_diynoic_acid	octadecene_diynoic_acid	VM_0064244	CCCC#CC#CCC=CCCCCCCCC(=O)O	CCCC#CC#CCC=CCCCCC(O)CCC(=O)O	RR00125976	2	[#6:1]-[#6:2]-[#6:3]	[#6:1]-[#6:2](-[#6:3])-[#8].[#8]	Q6JD68	PF00067				FALSE	FALSE	FALSE	Solyc10g078220.1	PF00067			0.704992	0.00011965
M241T1547	M258T1128	15.99	16	0.01	6864	18741	26322	MNXM30751	MNXM30750	octadecene_diynoic_acid	octadecene_diynoic_acid	VM_0064244	CCCC#CC#CCC=CCCCCCCCC(=O)O	CCCC#CC#CCC=CCCCCC(O)CCC(=O)O	RR00014904	2	[#6:1]-[#6:2]	[#6:1]-[#6:2]-[#8]	Q9DBG1	PF00067				FALSE	FALSE	FALSE	Solyc03g026130.2	PF00067			0.516334	0.00979287
M241T1547	M258T1128	15.99	16	0.01	16393	11179	16589	MNXM1807	MNXM2961	octadecene_diynoic_acid	octadecene_diynoic_acid	VM_0064244	CCCC#CC#CCC=CCCCCCCCC(=O)O	CCCC#CC#CCC=CCCCCC(O)CCC(=O)O	RR00067355	2	[#6:1]-[#6:2]	[#6:1]-[#6:2]-[#8].[#8]	Q0JF01	PF00067				FALSE	FALSE	FALSE	Solyc05g011970.2	PF00067			0.680893	0.00025
M241T1547	M258T797	15.99	16	0.01	33021	26252	8911	MNXM146122	MNXM56859	octadecene_diynoic_acid	octadecene_diynoic_acid	VM_0064244	CCCC#CC#CCC=CCCCCCCCC(=O)O	CCCC#CC#CCC=CCCCCC(O)CCC(=O)O	RR00021367	2	[#6:1]-[#6:2]	[#6:1](-[#6:2])-[#8].[#8]	E9RFT0	PF00970;PF00111;PF00175				FALSE	FALSE	FALSE	Solyc08g083360.2	PF00111			-0.513129	0.0103389
M508T647	M603T1271	146.06	146.06	0	32582	995	18212	MNXM6134	MNXM17815	octadecene_diynoic_acid	octadecene_diynoic_acid	VM_8017730	CCCC#CC#CCC=CCCCCCCCC(=O)O	CCCC#CC#CCC=CCCCCCCCC(=O)OC1OC(C)C(O)C(O)C1O	RR00144737	2	[#6:1]-[#8:2]	[#6]-[#6]1-[#6](-[#8])-[#6](-[#8])-[#6](-[#8])-[#6](-[#8]-1)-[#8:2]-[#6:1].[#8]-[#6]1:[#7]:[#6](=[#8]):[#7](:[#6]:[#6]:1)-[#6]1-[#8]-[#6](-[#6]-[#8]-[#15](=[#8])(-[#8])-[#8]-[#15](=[#8])(-[#8])-[#8])-[#6](-[#8])-[#6]-1-[#8]	Q8GVE3	PF00201				FALSE	FALSE	FALSE	Solyc04g008310.1	PF00201	0.561909	0.00426898
M508T647	M603T1271	146.06	146.06	0	37798	2685	23691	MNXM165056	MNXM165033	octadecene_diynoic_acid	octadecene_diynoic_acid	VM_8017730	CCCC#CC#CCC=CCCCCCCCC(=O)O	CCCC#CC#CCC=CCCCCCCCC(=O)OC1OC(C)C(O)C(O)C1O	RR00154485	2	[#6:1]-[#8:2]	[#8]-[#6]1:[#7]:[#6](=[#8]):[#7](:[#6]:[#6]:1-[#6])-[#6]1-[#8]-[#6](-[#6]-[#8]-[#15](=[#8])(-[#8])-[#8]-[#15](=[#8])(-[#8])-[#8])-[#6](-[#8])-[#6]-1.[#8]1-[#6](-[#6])-[#6](-[#8])-[#6](-[#8])-[#6](-[#8])-[#6]-1-[#8:2]-[#6:1]	P9WFR1	PF00201				FALSE	FALSE	FALSE	Solyc05g053820.2	PF00201			0.578984	0.00303249
M508T485	M473T1005	13.98	13.98	1.77636e-14	29846	17367	6556	MNXM1483	MNXM3401	octadecene_diynoic_acid	octadecene_diynoic_acid	VM_1101974	CCCC#CC#CCC=CCCCCCCCC(=O)O	CC(=O)CC#CC#CCC=CCCCCCCCC(=O)O	RR00020781	2	[#6:1]-[#6:2]	[#6:1]-[#6:2]=[#8].[#8]	Q59723	PF00067		32638		TRUE	FALSE	FALSE	Solyc04g071800.2	PF00067	0.711669	9.63178e-05
M508T647	M535T1027_1	15.99	16	0.01	14650	9454	20350	MNXM132	MNXM606	octadecene_diynoic_acid	octadecene_diynoic_acid	VM_0280997	CCCC#CC#CCC=CCCCCCCCC(=O)O	O=C(O)CCCCCCCC=CCC#CC#CCCCO	RR00119658	2	[#6:1]-[#6:2]	[#1:5].[#6:1]-[#6:2]-[#8]	Q8RI52	PF02401;PF00575	K03527		R08210	FALSE	FALSE	TRUE	Solyc07g018360.2	PF00889,PF00575	-0.533416	0.00726919
M241T1547	M258T797	15.99	16	0.01	17613	13307	24060	MNXM10227	MNXM8153	octadecene_diynoic_acid	octadecene_diynoic_acid	VM_0280997	CCCC#CC#CCC=CCCCCCCCC(=O)O	O=C(O)CCCCCCCC=CCC#CC#CCCCO	RR00021367	2	[#6:1]-[#6:2]	[#6:1](-[#6:2])-[#8].[#8]	O52644	PF00970;PF00111;PF00175				FALSE	FALSE	FALSE	Solyc08g083360.2	PF00111			-0.513129	0.0103389
M528T713	M535T1027_1	15.99	16	0.01	11242	9454	20350	MNXM132	MNXM606	octadecene_diynoic_acid	octadecene_diynoic_acid	VM_0280997	CCCC#CC#CCC=CCCCCCCCC(=O)O	O=C(O)CCCCCCCC=CCC#CC#CCCCO	RR00059833	2	[#6:1]-[#6:2]	[#6:1]-[#6:2]-[#8].[#7]=[#6](-[#8])-[#6]1-[#6]-[#6]=[#6]-[#7](-[#6]=1)-[#6]1-[#8]-[#6](-[#6]-[#8]-[#15](=[#8])(-[#8])-[#8]-[#15](=[#8])(-[#8])-[#8]-[#6]-[#6]2-[#6](-[#6](-[#8])-[#6](-[#8]-2)-[#7]2:[#6]3:[#6](:[#7]:[#6]:2):[#6](:[#7]:[#6]:[#7]:3)-[#7])-[#8])-[#6](-[#8])-[#6]-1-[#8]	Q8RI52	PF02401;PF00575				FALSE	FALSE	FALSE	Solyc07g018360.2	PF00889,PF00575	-0.500572	0.0127267
M241T1547	M258T797	15.99	16	0.01	28962	9347	11843	MNXM2741	MNXM9688	octadecene_diynoic_acid	octadecene_diynoic_acid	VM_3596469	CCCC#CC#CCC=CCCCCCCCC(=O)O	CCCC#CC#CCC=CCCC(O)CCCCC(=O)O	RR00014904	2	[#6:1]-[#6:2]	[#6:1]-[#6:2]-[#8]	P9WPP2	PF00067				FALSE	FALSE	FALSE	Solyc10g078280.2	PF00067			-0.53342	0.00726868
M212T716	M238T496	15.99	16	0.01	22826	24339	21725	MNXM2330	MNXM2785	octadecene_diynoic_acid	octadecene_diynoic_acid	VM_3596469	CCCC#CC#CCC=CCCCCCCCC(=O)O	CCCC#CC#CCC=CCCC(O)CCCCC(=O)O	RR00067355	2	[#6:1]-[#6:2]	[#6:1]-[#6:2]-[#8].[#8]	B9UJ98	PF00067				FALSE	FALSE	FALSE	Solyc10g007900.2	PF00067			0.644924	0.000667974
M508T485	M536T784	17.97	17.97	2.84217e-14	22711	1454	19869	MNXM2318	MNXM3133	octadecene_diynoic_acid	octadecene_diynoic_acid	VM_0859458	CCCC#CC#CCC=CCCCCCCCC(=O)O	CCCC#CC#CCC=CCCCCCCCC(=O)Cl	RR00196063	2	[#8:1]-[#6:2]-[#6:3]	[#6:3]-[#6:2]-[#17].[#8:1]	Q98C03	PF00561	K01563	25188	R05284	FALSE	FALSE	TRUE	Solyc03g083010.2	PF00561			-0.552204	0.0051441
M508T647	M536T784	17.97	17.97	2.84217e-14	18566	11580	9584	MNXM5676	MNXM9511	octadecene_diynoic_acid	octadecene_diynoic_acid	VM_0859458	CCCC#CC#CCC=CCCCCCCCC(=O)O	CCCC#CC#CCC=CCCCCCCCC(=O)Cl	RR00026429	2	[#6:1]-[#6:2]-[#8:3]	[#6:1]-[#6:2]-[#17].[#8:3]	Q9A919	PF00561	K01563		R05368	FALSE	FALSE	TRUE	Solyc06g009170.2	PF00561	0.701542	0.00013354
M242T1547	M314T927	72.06	72.06	0	27971	21168	21084	MNXM10151	MNXM9468	octadecene_diynoic_acid	octadecene_diynoic_acid	VM_1529603	CCCC#CC#CCC=CCCCCCCCC(=O)O	C=CC(C)(O)C(CCC#CC#CCCC)CCCCCCCC(=O)O	RR00158876	2	[#6:1]=[#6:2]-,:[#6:3]	[#6:1](-[#6:2]-[#6:3])-[#6](-[#8])(-[#6])-[#6]=[#6]	A0A1D6F9Y9	PF00067	K22640		R10562	FALSE	TRUE	TRUE	Solyc07g006140.2	PF00067			0.500129	0.0128185
M273T1237	M273T712	-0.98	-0.98	1.82077e-14	5285	10104	14272	MNXM244	MNXM162288	octadecene_diynoic_acid	octadecene_diynoic_acid	VM_6231817	CCCC#CC#CCC=CCCCCCCCC(=O)O	CCCC#CC#CCC=CCCCCCCC=C(N)O	RR00090401	2	[#6:1]-[#6:2]-[#6:3]=[#8:4]	[#6:1][#6:2]=[#6:3]-,:[#7].[#8:4]	C8TNB9	PF12697		34950		TRUE	FALSE	FALSE	Solyc09g009540.2	PF12697	0.679438	0.000260813
M212T716	M251T775	29.97	29.98	0.01	3983	21643	13796	MNXM4830	MNXM21947	octadecene_diynoic_acid	octadecene_diynoic_acid	VM_8161651	CCCC#CC#CCC=CCCCCCCCC(=O)O	O=C(O)CCC#CC#CCC=CCCCCCCCC(=O)O	RR00149958	2	[#6:1]-[#6:2]	[#6:1]-[#6:2](-[#8])=[#8].[#8].[#8]	Q7X7X4	PF00067	K16085		R09921	FALSE	FALSE	TRUE	Solyc07g006140.2	PF00067	0.532027	0.00745174
M273T1237	M446T713	176.03	176.04	0.01	23071	19662	23026	MNXM162571	MNXM162328	octadecene_diynoic_acid	octadecene_diynoic_acid	VM_7489836	CCCC#CC#CCC=CCCCCCCCC(=O)O	CCCC#CC#CCC=CCCCCCCCC(=O)OC1OC(C(=O)O)C(O)C(O)C1O	RR00189274	2	[#6:1]-[#8:2]	[#6]1(=[#8]):[#7](-[#6]2-[#6](-[#8])-[#6](-[#8])-[#6](-[#6]-[#8]-[#15](-[#8]-[#15](-[#8])(=[#8])-[#8])(=[#8])-[#8])-[#8]-2):[#6]:[#6]:[#6](-[#8]):[#7]:1.[#8]-[#6](=[#8])-[#6]1-[#8]-[#6](-[#6](-[#8])-[#6](-[#8])-[#6]-1-[#8])-[#8:2]-[#6:1]	Q66PG1	PF01501				FALSE	FALSE	FALSE	Solyc02g087350.1	PF01501	0.742252	3.2875e-05
M274T1158	M285T651	18.01	18.01	1.06581e-14	785	22304	8680	MNXM145722	MNXM145725	octadecene_diynoic_acid	octadecene_diynoic_acid	VM_4308588	CCCC#CC#CCC=CCCCCCCCC(=O)O	CCCC#CC#CCC=CCCCCCCCC(O)(O)O	RR00025659	2	[#6:1]-[#6:2]=[#8:3]	[#6:1]-[#6:2](-[#8:3])-[#8]	E4QP00	PF05199;PF00732				FALSE	FALSE	FALSE	Solyc09g090350.2	PF00732,PF05199	0.612482	0.00146542
M241T1547	M283T818	42.01	42.01	7.10543e-15	33315	10980	9592	MNXM3866	MNXM4371	octadecene_diynoic_acid	octadecene_diynoic_acid	VM_9727927	CCCC#CC#CCC=CCCCCCCCC(=O)O	CCCC#CC#CCC=CCCCCCCCC(=O)OC(C)=O	RR00134988	2	[#8:1]-[#6:2]	[#8].[#8:1](-[#6:2])-[#6](-[#6])=[#8]	P10768	PF00756		12211		TRUE	FALSE	FALSE	Solyc04g016360.2	PF00756	0.53384	0.00721426
M238T496	M366T942	130.06	130.07	0.01	20340	13937	22596	MNXM10129	MNXM92604	octadecene_diynoic_acid	octadecene_diynoic_acid	VM_1111368	CCCC#CC#CCC=CCCCCCCCC(=O)O	CCCC#CC#CCC=CCCCCCCCC(=O)OC1CC(O)C(O)C(C)O1	RR00179453	2	[#6:1]-[#8:2]	[#6:1]-[#8:2]-[#6]1-[#8]-[#6](-[#6])-[#6](-[#8])-[#6](-[#8])-[#6]-1.[#8]-[#6]1:[#7]:[#6](=[#8]):[#7](:[#6]:[#6]:1-[#6])-[#6]1-[#8]-[#6](-[#6]-[#8]-[#15](=[#8])(-[#8])-[#8]-[#15](=[#8])(-[#8])-[#8])-[#6](-[#8])-[#6]-1	Q194P6	PF06722;PF00201	K15965		R09352	FALSE	TRUE	TRUE	Solyc04g016220.2	PF00201			0.549647	0.00539832
M273T1237	M328T929	95.01	95.02	0.01	19333	26792	6316	MNXM69	MNXM55490	octadecene_diynoic_acid	octadecene_diynoic_acid	VM_6670368	CCCC#CC#CCC=CCCCCCCCC(=O)O	CCCC#CC#CCC=CCCCCCCCC(O)NCP(=O)(O)O	RR00063955	2	[#6:1]-[#6:2]=[#8:3]	[#6](-[#15](-[#8])(=[#8])-[#8])-[#7]-[#6:2]-[#6:1].[#8:3]=[#8]	Q88Q83	PF01266				FALSE	FALSE	FALSE	Solyc09g055910.2	PF01266			-0.501785	0.0124778
M238T496	M331T919	95.01	95.02	0.01	12741	26792	6316	MNXM69	MNXM55490	octadecene_diynoic_acid	octadecene_diynoic_acid	VM_6670368	CCCC#CC#CCC=CCCCCCCCC(=O)O	CCCC#CC#CCC=CCCCCCCCC(O)NCP(=O)(O)O	RR00053128	2	[#6:1]-[#6:2]=[#8:3]	[#6](-[#15](-[#8])(=[#8])-[#8])-[#7]-[#6:2]-[#6:1].[#8:3]	D2KI28	PF01266				FALSE	FALSE	FALSE	Solyc09g055910.2	PF01266			-0.510582	0.0107906
M273T1237	M273T712	-2.02	-2.01	0.01	23524	8309	4078	MNXM101881	MNXM13937	octadecene_diynoic_acid	octadecene_diynoic_acid	VM_0878677	CCCC#CC#CCC=CCCCCCCCC(=O)O	CC=CC#CC#CCC=CCCCCCCCC(=O)O	RR00147135	2	[#6:1]-[#6:2]-[#6:3]	[#1:7].[#6:1]-[#6:2]=[#6:3].[#7]1:[#6]:[#7]:[#6]2:[#7](-[#6]3-[#6](-[#8]-[#15](=[#8])(-[#8])-[#8])-[#6](-[#8])-[#6](-[#6]-[#8]-[#15](-[#8]-[#15](-[#8]-[#6]-[#6]4-[#8]-[#6](-[#7]5-[#6]=[#6]-[#6]-[#6](-[#6](=[#7])-[#8])=[#6]-5)-[#6](-[#6]-4-[#8])-[#8])(=[#8])-[#8])(=[#8])-[#8])-[#8]-3):[#6]:[#7]:[#6]:2:[#6]:1-[#7]	Q9ZUC1	PF08240				FALSE	FALSE	FALSE	Solyc12g014050.1	PF08240,PF13602	-0.579946	0.00297299	-0.505285	0.0117822
M243T712	M242T1547	-2.02	-2.01	0.01	17440	26161	23224	MNXM1338	MNXM3123	octadecene_diynoic_acid	octadecene_diynoic_acid	VM_0878677	CCCC#CC#CCC=CCCCCCCCC(=O)O	CC=CC#CC#CCC=CCCCCCCCC(=O)O	RR00060012	2	[#6:1]-[#6:2]-[#6:3]-[#6:4]	[#1:8].[#1:6].[#6:1][#6:2]=[#6:3]-,:[#6:4]	Q9JPB5	PF01593		30922		TRUE	FALSE	FALSE	Solyc02g085250.2	PF01593			0.517658	0.00957437
M243T650	M242T1547	-2.02	-2.01	0.01	36960	27434	23824	MNXM149031	MNXM149087	octadecene_diynoic_acid	octadecene_diynoic_acid	VM_0878677	CCCC#CC#CCC=CCCCCCCCC(=O)O	CC=CC#CC#CCC=CCCCCCCCC(=O)O	RR00060012	2	[#6:1]-[#6:2]-[#6:3]-[#6:4]	[#1:8].[#1:6].[#6:1][#6:2]=[#6:3]-,:[#6:4]	A0A0A1GKA2	PF01593		46971		TRUE	FALSE	FALSE	Solyc02g085250.2	PF01593			0.517658	0.00957437
M243T650	M263T1547	-2.02	-2.01	0.01	11193	24235	11688	MNXM2796	MNXM6133	octadecene_diynoic_acid	octadecene_diynoic_acid	VM_5032476	CCCC#CC#CCC=CCCCCCCCC(=O)O	CCCC#CC#CCC=CC=CCCCCCC(=O)O	RR00108218	2	[#6:1]-[#6:2]-[#6:3]-[#6:4]	[#1:8].[#1:6].[#6:1]-[#6:2]=[#6:3]-,:[#6:4]	Q9SMJ3	PF01593	K00514		R09656	FALSE	TRUE	TRUE	Solyc02g085250.2	PF01593			0.507935	0.0112772
M243T650	M238T496	-2.02	-2.01	0.01	17148	15853	19577	MNXM146022	MNXM145986	octadecene_diynoic_acid	octadecene_diynoic_acid	VM_5032476	CCCC#CC#CCC=CCCCCCCCC(=O)O	CCCC#CC#CCC=CC=CCCCCCC(=O)O	RR00163934	2	[#6:1]-[#6:2]-[#6:3]-[#6:4]	[#1:6].[#6:1][#6:2]=[#6:3]-,:[#6:4].[#7]1:[#6]:[#7]:[#6]2:[#7](-[#6]3-[#6](-[#8]-[#15](=[#8])(-[#8])-[#8])-[#6](-[#8])-[#6](-[#6]-[#8]-[#15](-[#8]-[#15](-[#8]-[#6]-[#6]4-[#8]-[#6](-[#7]5-[#6]=[#6]-[#6]-[#6](-[#6](=[#7])-[#8])=[#6]-5)-[#6](-[#6]-4-[#8])-[#8])(=[#8])-[#8])(=[#8])-[#8])-[#8]-3):[#6]:[#7]:[#6]:2:[#6]:1-[#7]	Q9N5Y2	PF02544;PF00240				FALSE	FALSE	FALSE	Solyc04g007120.2	PF00627,PF09280,PF00240			0.508627	0.0111483
M243T818	M243T818	-2.02	-2.01	0.01	39219	8541	563	MNXM10562	MNXM15489	octadecene_diynoic_acid	octadecene_diynoic_acid	VM_5032476	CCCC#CC#CCC=CCCCCCCCC(=O)O	CCCC#CC#CCC=CC=CCCCCCC(=O)O	RR00095673	2	[#6:1](-[#6:2]-[#6:3])-[#6:6]	[#6:1](=[#6:2]-[#6:3])-[#6:6].[#8]-[#8]	Q0PCD7	PF08031;PF01565	K15949	37794	R09335	TRUE	TRUE	TRUE	Solyc01g088160.2	PF01565,PF09265	0.748266	2.61509e-05	0.748266	2.61509e-05
M234T741	M251T775	18.01	18.01	1.06581e-14	36107	16755	6607	MNXM145824	MNXM145829	octadecene_diynoic_acid	octadecene_diynoic_acid	VM_6860226	CCCC#CC#CCC=CCCCCCCCC(=O)O	CCCC#CC#CCCC(O)CCCCCCCC(=O)O	RR00136923	2	[#6:1][#6:2]=[#6:3]-,:[#6:4]	[#6:1]-[#6:2]-[#6:3](-[#6:4])-[#8]	Q8BMS1	PF00725;PF02737;PF00378				FALSE	FALSE	FALSE	Solyc06g053670.1	PF00378			0.522841	0.00875745
M233T607	M251T775	18.01	18.01	1.06581e-14	33192	113	2912	MNXM163953	MNXM164006	octadecene_diynoic_acid	octadecene_diynoic_acid	VM_6860226	CCCC#CC#CCC=CCCCCCCCC(=O)O	CCCC#CC#CCCC(O)CCCCCCCC(=O)O	RR00136923	2	[#6:1][#6:2]=[#6:3]-,:[#6:4]	[#6:1]-[#6:2]-[#6:3](-[#6:4])-[#8]	Q8BMS1	PF00725;PF02737;PF00378				FALSE	FALSE	FALSE	Solyc06g053670.1	PF00378			0.522841	0.00875745
M233T607	M284T892	18.01	18.01	1.06581e-14	4489	11006	8729	MNXM145823	MNXM145828	octadecene_diynoic_acid	octadecene_diynoic_acid	VM_6860226	CCCC#CC#CCC=CCCCCCCCC(=O)O	CCCC#CC#CCCC(O)CCCCCCCC(=O)O	RR00136923	2	[#6:1][#6:2]=[#6:3]-,:[#6:4]	[#6:1]-[#6:2]-[#6:3](-[#6:4])-[#8]	Q6GNB5	PF04387				FALSE	FALSE	FALSE	Solyc04g014370.2	PF04387			0.549633	0.00539968
M234T741	M284T892	18.01	18.01	1.06581e-14	34333	21755	18313	MNXM97365	MNXM97393	octadecene_diynoic_acid	octadecene_diynoic_acid	VM_6860226	CCCC#CC#CCC=CCCCCCCCC(=O)O	CCCC#CC#CCCC(O)CCCCCCCC(=O)O	RR00136923	2	[#6:1][#6:2]=[#6:3]-,:[#6:4]	[#6:1]-[#6:2]-[#6:3](-[#6:4])-[#8]	Q6GNB5	PF04387				FALSE	FALSE	FALSE	Solyc04g014370.2	PF04387			0.549633	0.00539968
M234T741	M251T775	18.01	18.01	1.06581e-14	9658	9246	7587	MNXM164159	MNXM35969	octadecene_diynoic_acid	octadecene_diynoic_acid	VM_6860226	CCCC#CC#CCC=CCCCCCCCC(=O)O	CCCC#CC#CCCC(O)CCCCCCCC(=O)O	RR00136923	2	[#6:1][#6:2]=[#6:3]-,:[#6:4]	[#6:1]-[#6:2]-[#6:3](-[#6:4])-[#8]	Q8BMS1	PF00725;PF02737;PF00378				FALSE	FALSE	FALSE	Solyc06g053670.1	PF00378			0.522841	0.00875745
M234T741	M284T892	18.01	18.01	1.06581e-14	13152	8231	82	MNXM145987	MNXM146011	octadecene_diynoic_acid	octadecene_diynoic_acid	VM_6860226	CCCC#CC#CCC=CCCCCCCCC(=O)O	CCCC#CC#CCCC(O)CCCCCCCC(=O)O	RR00136923	2	[#6:1][#6:2]=[#6:3]-,:[#6:4]	[#6:1]-[#6:2]-[#6:3](-[#6:4])-[#8]	Q6GNB5	PF04387				FALSE	FALSE	FALSE	Solyc04g014370.2	PF04387			0.549633	0.00539968
M234T741	M251T775	18.01	18.01	1.06581e-14	30402	3298	16798	MNXM146680	MNXM164008	octadecene_diynoic_acid	octadecene_diynoic_acid	VM_6860226	CCCC#CC#CCC=CCCCCCCCC(=O)O	CCCC#CC#CCCC(O)CCCCCCCC(=O)O	RR00136923	2	[#6:1][#6:2]=[#6:3]-,:[#6:4]	[#6:1]-[#6:2]-[#6:3](-[#6:4])-[#8]	Q8BMS1	PF00725;PF02737;PF00378				FALSE	FALSE	FALSE	Solyc06g053670.1	PF00378			0.522841	0.00875745
M233T607	M251T775	18.01	18.01	1.06581e-14	31954	14092	898	MNXM163954	MNXM164007	octadecene_diynoic_acid	octadecene_diynoic_acid	VM_5317389	CCCC#CC#CCC=CCCCCCCCC(=O)O	CCCC#CC#CCC(O)CCCCCCCCC(=O)O	RR00136923	2	[#6:1][#6:2]=[#6:3]-,:[#6:4]	[#6:1]-[#6:2]-[#6:3](-[#6:4])-[#8]	Q8BMS1	PF00725;PF02737;PF00378				FALSE	FALSE	FALSE	Solyc06g053670.1	PF00378			0.522841	0.00875745
M243T650	M263T1547	-2.02	-2.01	0.01	10586	13750	15679	MNXM18357	MNXM22122	octadecene_diynoic_acid	octadecene_diynoic_acid	VM_2067881	CCCC#CC#CCC=CCCCCCCCC(=O)O	CCCC#CC#CCC=CCC=CCCCCC(=O)O	RR00173282	2	[#6:1]-[#6:2]-[#6:3]-[#6:4]	[#1:6].[#6:1][#6:2]=[#6:3]-,:[#6:4].[#7]1:[#6]:[#7]:[#6]2:[#7](-[#6]3-[#6](-[#8]-[#15](=[#8])(-[#8])-[#8])-[#6](-[#8])-[#6](-[#6]-[#8]-[#15](-[#8]-[#15](-[#8]-[#6]-[#6]4-[#8]-[#6](-[#7]5-[#6]=[#6]-[#6]-[#6](-[#6](=[#7])-[#8])=[#6]-5)-[#6](-[#6]-4-[#8])-[#8])(=[#8])-[#8])(=[#8])-[#8])-[#8]-3):[#6]:[#7]:[#6]:2:[#6]:1-[#7]	Q9ZUC1	PF08240				FALSE	FALSE	FALSE	Solyc06g072160.2	PF08240,PF00107			0.505985	0.0116472
M274T1158	M263T1547	-2.02	-2.01	0.01	7410	20798	15322	MNXM146245	MNXM146458	octadecene_diynoic_acid	octadecene_diynoic_acid	VM_0833558	CCCC#CC#CCC=CCCCCCCCC(=O)O	CCCC#CC#CC=CC=CCCCCCCC(=O)O	RR00003861	2	[#6:1]-[#6:2]-,:[#6:3]=[#6:4]-,:[#6:5]-[#6:6]	[#6:1][#6:2]=[#6:3]-[#6:4]=[#6:5]-,:[#6:6].[#8]	Q75PL7	PF00487		46447		TRUE	FALSE	FALSE	Solyc12g100250.1	PF00487,PF11960	0.909823	7.24604e-10
M212T716	M229T276	15.99	16	0.01	39471	14219	6302	MNXM9995	MNXM8104	octadecene_diynoic_acid	octadecene_diynoic_acid	VM_3205996	CCCC#CC#CCC=CCCCCCCCC(=O)O	CCCC#CC#CCC(O)=CCCCCCCCC(=O)O	RR00067355	2	[#6:1]-[#6:2]	[#6:1]-[#6:2]-[#8].[#8]	P21394	PF00970;PF00111;PF00175				FALSE	FALSE	FALSE	Solyc10g081440.1	PF00175,PF00970			-0.665466	0.00038716
M233T448	M376T548	144.08	144.08	2.84217e-14	35353	9470	6446	MNXM5626	MNXM7094	octadecene_diynoic_acid	octadecene_diynoic_acid	VM_9710832	CCCC#CC#CCC=CCCCCCCCC(=O)O	CCCC#CC#CCC=CCCCCCCCC(=O)OC1CC(OC)C(O)C(C)O1	RR00185390	2	[#8:1]-[#6:2]	[#8:1](-[#6:2])-[#6]1-[#8]-[#6](-[#6])-[#6](-[#8])-[#6](-[#8]-[#6])-[#6]-1.[#8]-[#6]1:[#7]:[#6](=[#8]):[#7](:[#6]:[#6]:1-[#6])-[#6]1-[#8]-[#6](-[#6]-[#8]-[#15](=[#8])(-[#8])-[#8]-[#15](=[#8])(-[#8])-[#8])-[#6](-[#8])-[#6]-1	Q194P6	PF06722;PF00201	K14375		R06488	FALSE	FALSE	FALSE	Solyc03g114180.2	PF00201			0.612062	0.00147957
M233T448	M376T548	144.08	144.08	2.84217e-14	24563	22703	10767	MNXM7090	MNXM7091	octadecene_diynoic_acid	octadecene_diynoic_acid	VM_9710832	CCCC#CC#CCC=CCCCCCCCC(=O)O	CCCC#CC#CCC=CCCCCCCCC(=O)OC1CC(OC)C(O)C(C)O1	RR00185390	2	[#8:1]-[#6:2]	[#8:1](-[#6:2])-[#6]1-[#8]-[#6](-[#6])-[#6](-[#8])-[#6](-[#8]-[#6])-[#6]-1.[#8]-[#6]1:[#7]:[#6](=[#8]):[#7](:[#6]:[#6]:1-[#6])-[#6]1-[#8]-[#6](-[#6]-[#8]-[#15](=[#8])(-[#8])-[#8]-[#15](=[#8])(-[#8])-[#8])-[#6](-[#8])-[#6]-1	Q9ZQ94	PF00201	K14375		R06486	FALSE	FALSE	FALSE	Solyc03g114180.2	PF00201			0.612062	0.00147957
M233T448	M376T548	144.08	144.08	2.84217e-14	17342	16759	24390	MNXM5628	MNXM7096	octadecene_diynoic_acid	octadecene_diynoic_acid	VM_9710832	CCCC#CC#CCC=CCCCCCCCC(=O)O	CCCC#CC#CCC=CCCCCCCCC(=O)OC1CC(OC)C(O)C(C)O1	RR00185390	2	[#8:1]-[#6:2]	[#8:1](-[#6:2])-[#6]1-[#8]-[#6](-[#6])-[#6](-[#8])-[#6](-[#8]-[#6])-[#6]-1.[#8]-[#6]1:[#7]:[#6](=[#8]):[#7](:[#6]:[#6]:1-[#6])-[#6]1-[#8]-[#6](-[#6]-[#8]-[#15](=[#8])(-[#8])-[#8]-[#15](=[#8])(-[#8])-[#8])-[#6](-[#8])-[#6]-1	Q7XJ49	PF00201	K14375		R06484	FALSE	FALSE	FALSE	Solyc03g114180.2	PF00201			0.612062	0.00147957
M233T448	M376T548	144.08	144.08	2.84217e-14	28057	13222	24023	MNXM7086	MNXM7087	octadecene_diynoic_acid	octadecene_diynoic_acid	VM_9710832	CCCC#CC#CCC=CCCCCCCCC(=O)O	CCCC#CC#CCC=CCCCCCCCC(=O)OC1CC(OC)C(O)C(C)O1	RR00185390	2	[#8:1]-[#6:2]	[#8:1](-[#6:2])-[#6]1-[#8]-[#6](-[#6])-[#6](-[#8])-[#6](-[#8]-[#6])-[#6]-1.[#8]-[#6]1:[#7]:[#6](=[#8]):[#7](:[#6]:[#6]:1-[#6])-[#6]1-[#8]-[#6](-[#6]-[#8]-[#15](=[#8])(-[#8])-[#8]-[#15](=[#8])(-[#8])-[#8])-[#6](-[#8])-[#6]-1	Q194P5	PF06722;PF00201	K14375		R06490	FALSE	FALSE	FALSE	Solyc03g114180.2	PF00201			0.612062	0.00147957
M233T448	M376T548	144.08	144.08	2.84217e-14	3391	3418	10360	MNXM5627	MNXM7095	octadecene_diynoic_acid	octadecene_diynoic_acid	VM_9710832	CCCC#CC#CCC=CCCCCCCCC(=O)O	CCCC#CC#CCC=CCCCCCCCC(=O)OC1CC(OC)C(O)C(C)O1	RR00185390	2	[#8:1]-[#6:2]	[#8:1](-[#6:2])-[#6]1-[#8]-[#6](-[#6])-[#6](-[#8])-[#6](-[#8]-[#6])-[#6]-1.[#8]-[#6]1:[#7]:[#6](=[#8]):[#7](:[#6]:[#6]:1-[#6])-[#6]1-[#8]-[#6](-[#6]-[#8]-[#15](=[#8])(-[#8])-[#8]-[#15](=[#8])(-[#8])-[#8])-[#6](-[#8])-[#6]-1	Q9FIA0	PF00201	K14375		R06496	FALSE	FALSE	FALSE	Solyc11g010780.1	PF00201	-0.510921	0.0107296
M233T448	M376T548	144.08	144.08	2.84217e-14	26315	9065	4821	MNXM7088	MNXM7089	octadecene_diynoic_acid	octadecene_diynoic_acid	VM_9710832	CCCC#CC#CCC=CCCCCCCCC(=O)O	CCCC#CC#CCC=CCCCCCCCC(=O)OC1CC(OC)C(O)C(C)O1	RR00185390	2	[#8:1]-[#6:2]	[#8:1](-[#6:2])-[#6]1-[#8]-[#6](-[#6])-[#6](-[#8])-[#6](-[#8]-[#6])-[#6]-1.[#8]-[#6]1:[#7]:[#6](=[#8]):[#7](:[#6]:[#6]:1-[#6])-[#6]1-[#8]-[#6](-[#6]-[#8]-[#15](=[#8])(-[#8])-[#8]-[#15](=[#8])(-[#8])-[#8])-[#6](-[#8])-[#6]-1	Q194P5	PF06722;PF00201	K14375		R06498	FALSE	FALSE	FALSE	Solyc11g010780.1	PF00201	-0.510921	0.0107296
M233T448	M376T548	144.08	144.08	2.84217e-14	14241	6661	19469	MNXM5629	MNXM7097	octadecene_diynoic_acid	octadecene_diynoic_acid	VM_9710832	CCCC#CC#CCC=CCCCCCCCC(=O)O	CCCC#CC#CCC=CCCCCCCCC(=O)OC1CC(OC)C(O)C(C)O1	RR00185390	2	[#8:1]-[#6:2]	[#8:1](-[#6:2])-[#6]1-[#8]-[#6](-[#6])-[#6](-[#8])-[#6](-[#8]-[#6])-[#6]-1.[#8]-[#6]1:[#7]:[#6](=[#8]):[#7](:[#6]:[#6]:1-[#6])-[#6]1-[#8]-[#6](-[#6]-[#8]-[#15](=[#8])(-[#8])-[#8]-[#15](=[#8])(-[#8])-[#8])-[#6](-[#8])-[#6]-1	Q9FIA0	PF00201	K14375		R06492	FALSE	FALSE	FALSE	Solyc03g114180.2	PF00201			0.612062	0.00147957
M233T448	M376T548	144.08	144.08	2.84217e-14	9052	11503	17182	MNXM7092	MNXM7093	octadecene_diynoic_acid	octadecene_diynoic_acid	VM_9710832	CCCC#CC#CCC=CCCCCCCCC(=O)O	CCCC#CC#CCC=CCCCCCCCC(=O)OC1CC(OC)C(O)C(C)O1	RR00185390	2	[#8:1]-[#6:2]	[#8:1](-[#6:2])-[#6]1-[#8]-[#6](-[#6])-[#6](-[#8])-[#6](-[#8]-[#6])-[#6]-1.[#8]-[#6]1:[#7]:[#6](=[#8]):[#7](:[#6]:[#6]:1-[#6])-[#6]1-[#8]-[#6](-[#6]-[#8]-[#15](=[#8])(-[#8])-[#8]-[#15](=[#8])(-[#8])-[#8])-[#6](-[#8])-[#6]-1	Q194P5	PF06722;PF00201	K14375		R06494	FALSE	FALSE	FALSE	Solyc03g114180.2	PF00201			0.612062	0.00147957
M212T716	M238T496	15.99	15.99	8.88178e-15	39943	5176	5017	MNXM402	MNXM2457	octadecadiene_diynoic_acid	octadecadiene_diynoic_acid	VM_0597893	C=CCC#CC#CCC=CCCCCCCCC(=O)O	C=CCC#CC#CCC=C(O)CCCCCCCC(=O)O	RR00034377	16	[#6:1](-[#6:2]-[#6:3]-[#6:4]-[#6:5]-[#6:6]-[#6:7])-[#6:21]-[#6:22]	[#6:1](-[#6:2]-[#6:3]-[#6:4]-[#6:5]-[#6:6]-[#6:7]-[#8])-[#6:21]-[#6:22].[#8]	Q64462	PF00067				FALSE	FALSE	FALSE	Solyc07g006140.2	PF00067	0.532027	0.00745174
M508T647	M535T1027_1	15.99	15.99	8.88178e-15	26193	5176	5017	MNXM402	MNXM2457	octadecadiene_diynoic_acid	octadecadiene_diynoic_acid	VM_0597893	C=CCC#CC#CCC=CCCCCCCCC(=O)O	C=CCC#CC#CCC=C(O)CCCCCCCC(=O)O	RR00034377	16	[#6:1](-[#6:2]-[#6:3]-[#6:4]-[#6:5]-[#6:6]-[#6:7])-[#6:21]-[#6:22]	[#6:1](-[#6:2]-[#6:3]-[#6:4]-[#6:5]-[#6:6]-[#6:7]-[#8])-[#6:21]-[#6:22].[#8]	Q9HBI6	PF00067		38950		TRUE	FALSE	FALSE	Solyc12g045020.1	PF00067	0.709837	0.000102283
M209T1547	M238T496	15.99	15.99	8.88178e-15	24876	18270	30	MNXM3844	MNXM35974	octadecadiene_diynoic_acid	octadecadiene_diynoic_acid	VM_0597893	C=CCC#CC#CCC=CCCCCCCCC(=O)O	C=CCC#CC#CCC=C(O)CCCCCCCC(=O)O	RR00024972	16	[#6:1]-[#6:2]-[#6:3]-[#6:4]-[#6:5]-[#6:6]-[#6:7]-[#6:8]-[#6:9]	[#6:1]-[#6:2]-[#6:3]-[#6:4]-[#6:5]-[#6:6]-[#6:7]-[#6:8]-[#6:9]-[#8].[#8]	Q02928	PF00067		39734		TRUE	FALSE	FALSE	Solyc12g045020.1	PF00067			0.523384	0.00867529
M209T1547	M238T496	15.99	15.99	8.88178e-15	205	19598	13577	MNXM3297	MNXM29118	octadecadiene_diynoic_acid	octadecadiene_diynoic_acid	VM_0597893	C=CCC#CC#CCC=CCCCCCCCC(=O)O	C=CCC#CC#CCC=C(O)CCCCCCCC(=O)O	RR00024972	16	[#6:1]-[#6:2]-[#6:3]-[#6:4]-[#6:5]-[#6:6]-[#6:7]-[#6:8]-[#6:9]	[#6:1]-[#6:2]-[#6:3]-[#6:4]-[#6:5]-[#6:6]-[#6:7]-[#6:8]-[#6:9]-[#8].[#8]	O35728	PF00067				FALSE	FALSE	FALSE	Solyc10g007900.2	PF00067			0.644924	0.000667974
M529T714	M535T1027_1	15.99	15.99	8.88178e-15	6232	5178	27417	MNXM7102	MNXM6761	octadecadiene_diynoic_acid	octadecadiene_diynoic_acid	VM_0597893	C=CCC#CC#CCC=CCCCCCCCC(=O)O	C=CCC#CC#CCC=C(O)CCCCCCCC(=O)O	RR00024972	16	[#6:1]-[#6:2]-[#6:3]-[#6:4]-[#6:5]-[#6:6]-[#6:7]-[#6:8]-[#6:9]	[#6:1]-[#6:2]-[#6:3]-[#6:4]-[#6:5]-[#6:6]-[#6:7]-[#6:8]-[#6:9]-[#8].[#8]	P08516	PF00067	K15402		R09454	FALSE	FALSE	FALSE	Solyc09g092640.2	PF00067	0.565786	0.00395633
M462T635	M473T1005	15.99	15.99	8.88178e-15	37328	518	10947	MNXM108	MNXM2459	octadecadiene_diynoic_acid	octadecadiene_diynoic_acid	VM_0597893	C=CCC#CC#CCC=CCCCCCCCC(=O)O	C=CCC#CC#CCC=C(O)CCCCCCCC(=O)O	RR00024972	16	[#6:1]-[#6:2]-[#6:3]-[#6:4]-[#6:5]-[#6:6]-[#6:7]-[#6:8]-[#6:9]	[#6:1]-[#6:2]-[#6:3]-[#6:4]-[#6:5]-[#6:6]-[#6:7]-[#6:8]-[#6:9]-[#8].[#8]	Q02928	PF00067		40202	R09451	TRUE	FALSE	FALSE	Solyc04g079640.2	PF00067	0.517035	0.00967666
M508T485	M535T1027_1	15.99	15.99	8.88178e-15	39271	26633	24809	MNXM1043	MNXM3785	octadecadiene_diynoic_acid	octadecadiene_diynoic_acid	VM_0597893	C=CCC#CC#CCC=CCCCCCCCC(=O)O	C=CCC#CC#CCC=C(O)CCCCCCCC(=O)O	RR00012156	16	[#6:1](-[#6:2]-[#6:3]-[#6:4]-[#6:5]-[#6:6])-[#6:18]-[#6:19]-[#6:20]	[#6:1](-[#6:2]-[#6:3]-[#6:4]-[#6:5]-[#6:6]-[#8])-[#6:18]-[#6:19]-[#6:20].[#8]	Q14T82	PF00067				FALSE	FALSE	FALSE	Solyc04g071800.2	PF00067	0.711669	9.63178e-05
M528T822	M535T1027_1	15.99	15.99	8.88178e-15	27560	7538	7903	MNXM3685	MNXM3500	octadecadiene_diynoic_acid	octadecadiene_diynoic_acid	VM_0597893	C=CCC#CC#CCC=CCCCCCCCC(=O)O	C=CCC#CC#CCC=C(O)CCCCCCCC(=O)O	RR00067355	2	[#6:1]-[#6:2]	[#6:1]-[#6:2]-[#8].[#8]	P21394	PF00970;PF00111;PF00175	K15758		R05288	FALSE	FALSE	FALSE	Solyc10g081440.1	PF00175,PF00970	-0.595448	0.00214206
M209T1397	M238T496	15.99	15.99	8.88178e-15	17613	13307	24060	MNXM10227	MNXM8153	octadecadiene_diynoic_acid	octadecadiene_diynoic_acid	VM_0597893	C=CCC#CC#CCC=CCCCCCCCC(=O)O	C=CCC#CC#CCC=C(O)CCCCCCCC(=O)O	RR00021367	2	[#6:1]-[#6:2]	[#6:1](-[#6:2])-[#8].[#8]	O52644	PF00970;PF00111;PF00175				FALSE	FALSE	FALSE	Solyc08g083360.2	PF00111			-0.501984	0.0124375
M189T676	M238T496	15.99	15.99	8.88178e-15	25273	10212	3731	MNXM44940	MNXM32194	octadecadiene_diynoic_acid	octadecadiene_diynoic_acid	VM_0964978	C=CCC#CC#CCC=CCCCCCCCC(=O)O	C=CCC#CC#CCC1OC1CCCCCCCC(=O)O	RR00078967	16	[#6:1](-[#6:2])-[#6:6]=[#6:7]	[#6:1](-[#6:2])-[#6:6]1-[#6:7]-[#8]-1	F1SC62	PF00067				FALSE	FALSE	FALSE	Solyc09g014900.2	PF00067			0.61885	0.00126449
M508T647	M473T1005	15.99	15.99	8.88178e-15	5075	21327	25924	MNXM5653	MNXM7147	octadecadiene_diynoic_acid	octadecadiene_diynoic_acid	VM_0964978	C=CCC#CC#CCC=CCCCCCCCC(=O)O	C=CCC#CC#CCC1OC1CCCCCCCC(=O)O	RR00024291	2	[#6:1](-,:[#6:2])=[#6:3]-,:[#6:4]	[#6:1]1(-[#6:2])-[#6:3](-[#6:4])-[#8]-1	P10632	PF00067	K17718		R08312	FALSE	TRUE	TRUE	Solyc03g026130.2	PF00067	0.651874	0.000557906
M273T712	M273T1237	2.02	2.01	0.01	12149	4685	26892	MNXM821	MNXM6396	octadecadiene_diynoic_acid	octadecadiene_diynoic_acid	VM_9039557	C=CCC#CC#CCC=CCCCCCCCC(=O)O	C=CCC#CC#CCC=CCCCCCCCC(O)O	RR00138139	16	[#6:1](=[#8:2])-[#6:3]-[#6:4]	[#6:1](-[#8:2])-[#6:3]-[#6:4]	P00330	PF08240;PF00107				FALSE	FALSE	FALSE	Solyc02g069250.2	PF08240,PF00107			0.61285	0.00145311
M241T1547	M243T712	2.02	2.01	0.01	6297	4685	26892	MNXM821	MNXM6396	octadecadiene_diynoic_acid	octadecadiene_diynoic_acid	VM_9039557	C=CCC#CC#CCC=CCCCCCCCC(=O)O	C=CCC#CC#CCC=CCCCCCCCC(O)O	RR00138144	16	[#6:1](=[#8:2])-[#6:3]-[#6:4]	[#6:1](-[#8:2])-[#6:3]-[#6:4]	P80175	PF08240;PF00107				FALSE	FALSE	FALSE	Solyc02g069250.2	PF08240,PF00107			0.560814	0.004361
M251T775	M263T1547	2.02	2.01	0.01	42573	13045	16243	MNXM1017	MNXM3230	octadecadiene_diynoic_acid	octadecadiene_diynoic_acid	VM_9039557	C=CCC#CC#CCC=CCCCCCCCC(=O)O	C=CCC#CC#CCC=CCCCCCCCC(O)O	RR00054854	16	[#6:1](=[#8:2])-[#6:3]-[#6:4]-[#6:5]	[#6:1](-[#8:2])-[#6:3]-[#6:4]-[#6:5]	P07246	PF08240;PF00107				FALSE	FALSE	FALSE	Solyc02g069250.2	PF08240,PF00107	0.522028	0.00888158
M251T775	M263T1547	2.02	2.01	0.01	2757	13045	16243	MNXM1017	MNXM3230	octadecadiene_diynoic_acid	octadecadiene_diynoic_acid	VM_9039557	C=CCC#CC#CCC=CCCCCCCCC(=O)O	C=CCC#CC#CCC=CCCCCCCCC(O)O	RR00054854	16	[#6:1](=[#8:2])-[#6:3]-[#6:4]-[#6:5]	[#6:1](-[#8:2])-[#6:3]-[#6:4]-[#6:5]	P07246	PF08240;PF00107				FALSE	FALSE	FALSE	Solyc02g069250.2	PF08240,PF00107	0.522028	0.00888158
M251T775	M263T1547	2.02	2.01	0.01	29268	13045	16243	MNXM1017	MNXM3230	octadecadiene_diynoic_acid	octadecadiene_diynoic_acid	VM_9039557	C=CCC#CC#CCC=CCCCCCCCC(=O)O	C=CCC#CC#CCC=CCCCCCCCC(O)O	RR00054854	16	[#6:1](=[#8:2])-[#6:3]-[#6:4]-[#6:5]	[#6:1](-[#8:2])-[#6:3]-[#6:4]-[#6:5]	P07246	PF08240;PF00107				FALSE	FALSE	FALSE	Solyc06g072160.2	PF08240,PF00107			0.505985	0.0116472
M251T775	M263T1547	2.02	2.01	0.01	21468	13045	16243	MNXM1017	MNXM3230	octadecadiene_diynoic_acid	octadecadiene_diynoic_acid	VM_9039557	C=CCC#CC#CCC=CCCCCCCCC(=O)O	C=CCC#CC#CCC=CCCCCCCCC(O)O	RR00054854	16	[#6:1](=[#8:2])-[#6:3]-[#6:4]-[#6:5]	[#6:1](-[#8:2])-[#6:3]-[#6:4]-[#6:5]	P07246	PF08240;PF00107				FALSE	FALSE	FALSE	Solyc06g072160.2	PF08240,PF00107			0.505985	0.0116472
M508T647	M503T1547	2.02	2.01	0.01	12081	15034	1303	MNXM2705	MNXM2410	octadecadiene_diynoic_acid	octadecadiene_diynoic_acid	VM_9039557	C=CCC#CC#CCC=CCCCCCCCC(=O)O	C=CCC#CC#CCC=CCCCCCCCC(O)O	RR00164310	16	[#6:1](-[#6:2]-[#6:3]-[#6:4]-[#6:5])-[#6:15]-[#6:16]-[#6:17]=[#8:18]	[#6:1](-[#6:2]-[#6:3]-[#6:4]-[#6:5])-[#6:15]-[#6:16]-[#6:17]-[#8:18]	P46415	PF08240;PF00107		24623		TRUE	FALSE	FALSE	Solyc12g014050.1	PF08240,PF13602	-0.628485	0.00100545
M508T647	M503T1547	2.02	2.01	0.01	815	15034	1303	MNXM2705	MNXM2410	octadecadiene_diynoic_acid	octadecadiene_diynoic_acid	VM_9039557	C=CCC#CC#CCC=CCCCCCCCC(=O)O	C=CCC#CC#CCC=CCCCCCCCC(O)O	RR00164310	16	[#6:1](-[#6:2]-[#6:3]-[#6:4]-[#6:5])-[#6:15]-[#6:16]-[#6:17]=[#8:18]	[#6:1](-[#6:2]-[#6:3]-[#6:4]-[#6:5])-[#6:15]-[#6:16]-[#6:17]-[#8:18]	P46415	PF08240;PF00107				FALSE	FALSE	FALSE	Solyc12g014050.1	PF08240,PF13602	-0.628485	0.00100545
M273T712	M274T1158	2.02	2.01	0.01	9366	22707	10947	MNXM6648	MNXM2459	octadecadiene_diynoic_acid	octadecadiene_diynoic_acid	VM_9039557	C=CCC#CC#CCC=CCCCCCCCC(=O)O	C=CCC#CC#CCC=CCCCCCCCC(O)O	RR00087542	16	[#6:1]-[#6:2]-[#6:3]-[#6:4]-[#6:5]-[#6:6]-[#6:7]-[#6:8]-[#6:9]=[#8:10]	[#6:1]-[#6:2]-[#6:3]-[#6:4]-[#6:5]-[#6:6]-[#6:7]-[#6:8]-[#6:9]-[#8:10]	Q9S746	PF05199;PF00732	K15403		R09448	FALSE	FALSE	TRUE	Solyc09g090350.2	PF00732,PF05199			0.612482	0.00146542
M273T712	M274T1158	2.02	2.01	0.01	3553	15522	27417	MNXM6762	MNXM6761	octadecadiene_diynoic_acid	octadecadiene_diynoic_acid	VM_9039557	C=CCC#CC#CCC=CCCCCCCCC(=O)O	C=CCC#CC#CCC=CCCCCCCCC(O)O	RR00087542	16	[#6:1]-[#6:2]-[#6:3]-[#6:4]-[#6:5]-[#6:6]-[#6:7]-[#6:8]-[#6:9]=[#8:10]	[#6:1]-[#6:2]-[#6:3]-[#6:4]-[#6:5]-[#6:6]-[#6:7]-[#6:8]-[#6:9]-[#8:10]	Q9S746	PF05199;PF00732	K15403		R09456	FALSE	FALSE	TRUE	Solyc09g090350.2	PF00732,PF05199			0.612482	0.00146542
M273T712	M274T1158	2.02	2.01	0.01	25566	25992	16299	MNXM145654	MNXM23846	octadecadiene_diynoic_acid	octadecadiene_diynoic_acid	VM_9039557	C=CCC#CC#CCC=CCCCCCCCC(=O)O	C=CCC#CC#CCC=CCCCCCCCC(O)O	RR00087542	16	[#6:1]-[#6:2]-[#6:3]-[#6:4]-[#6:5]-[#6:6]-[#6:7]-[#6:8]-[#6:9]=[#8:10]	[#6:1]-[#6:2]-[#6:3]-[#6:4]-[#6:5]-[#6:6]-[#6:7]-[#6:8]-[#6:9]-[#8:10]	Q9S746	PF05199;PF00732				FALSE	FALSE	FALSE	Solyc09g090350.2	PF00732,PF05199			0.612482	0.00146542
M273T712	M274T1158	2.02	2.01	0.01	22184	25992	16299	MNXM145654	MNXM23846	octadecadiene_diynoic_acid	octadecadiene_diynoic_acid	VM_9039557	C=CCC#CC#CCC=CCCCCCCCC(=O)O	C=CCC#CC#CCC=CCCCCCCCC(O)O	RR00087542	16	[#6:1]-[#6:2]-[#6:3]-[#6:4]-[#6:5]-[#6:6]-[#6:7]-[#6:8]-[#6:9]=[#8:10]	[#6:1]-[#6:2]-[#6:3]-[#6:4]-[#6:5]-[#6:6]-[#6:7]-[#6:8]-[#6:9]-[#8:10]	Q9S746	PF05199;PF00732				FALSE	FALSE	FALSE	Solyc09g090350.2	PF00732,PF05199			0.612482	0.00146542
M161T1547	M185T919	2.02	2.01	0.01	26494	22707	10947	MNXM6648	MNXM2459	octadecadiene_diynoic_acid	octadecadiene_diynoic_acid	VM_9039557	C=CCC#CC#CCC=CCCCCCCCC(=O)O	C=CCC#CC#CCC=CCCCCCCCC(O)O	RR00160687	16	[#6:1]-[#6:2]-[#6:3]-[#6:4]-[#6:5]-[#6:6]-[#6:7]-[#6:8]-[#6:9]=[#8:10]	[#6:1]-[#6:2]-[#6:3]-[#6:4]-[#6:5]-[#6:6]-[#6:7]-[#6:8]-[#6:9]-[#8:10]	Q9S746	PF05199;PF00732				FALSE	FALSE	FALSE	Solyc08g005630.2	PF00732,PF05199			-0.500853	0.0126687
M161T1547	M185T919	2.02	2.01	0.01	21203	15522	27417	MNXM6762	MNXM6761	octadecadiene_diynoic_acid	octadecadiene_diynoic_acid	VM_9039557	C=CCC#CC#CCC=CCCCCCCCC(=O)O	C=CCC#CC#CCC=CCCCCCCCC(O)O	RR00160687	16	[#6:1]-[#6:2]-[#6:3]-[#6:4]-[#6:5]-[#6:6]-[#6:7]-[#6:8]-[#6:9]=[#8:10]	[#6:1]-[#6:2]-[#6:3]-[#6:4]-[#6:5]-[#6:6]-[#6:7]-[#6:8]-[#6:9]-[#8:10]	Q9S746	PF05199;PF00732				FALSE	FALSE	FALSE	Solyc08g005630.2	PF00732,PF05199			-0.500853	0.0126687
M161T1547	M185T919	2.02	2.01	0.01	22577	22707	10947	MNXM6648	MNXM2459	octadecadiene_diynoic_acid	octadecadiene_diynoic_acid	VM_9039557	C=CCC#CC#CCC=CCCCCCCCC(=O)O	C=CCC#CC#CCC=CCCCCCCCC(O)O	RR00160687	16	[#6:1]-[#6:2]-[#6:3]-[#6:4]-[#6:5]-[#6:6]-[#6:7]-[#6:8]-[#6:9]=[#8:10]	[#6:1]-[#6:2]-[#6:3]-[#6:4]-[#6:5]-[#6:6]-[#6:7]-[#6:8]-[#6:9]-[#8:10]	Q9S746	PF05199;PF00732				FALSE	FALSE	FALSE	Solyc08g005630.2	PF00732,PF05199			-0.500853	0.0126687
M508T485	M503T1547	2.02	2.01	0.01	19062	23407	9973	MNXM992	MNXM37636	octadecadiene_diynoic_acid	octadecadiene_diynoic_acid	VM_9039557	C=CCC#CC#CCC=CCCCCCCCC(=O)O	C=CCC#CC#CCC=CCCCCCCCC(O)O	RR00113561	6	[#6:1](=[#8:2])-[#6:3]-[#6:4]-[#6:5]	[#6:1](-[#8:2])-[#6:3]-[#6:4]-[#6:5]	B8AC37	PF00248				FALSE	FALSE	FALSE	Solyc09g082720.2	PF00248	0.629881	0.00097201
M508T485	M503T1547	2.02	2.01	0.01	2709	23407	9973	MNXM992	MNXM37636	octadecadiene_diynoic_acid	octadecadiene_diynoic_acid	VM_9039557	C=CCC#CC#CCC=CCCCCCCCC(=O)O	C=CCC#CC#CCC=CCCCCCCCC(O)O	RR00113561	6	[#6:1](=[#8:2])-[#6:3]-[#6:4]-[#6:5]	[#6:1](-[#8:2])-[#6:3]-[#6:4]-[#6:5]	Q01HB5	PF00248				FALSE	FALSE	FALSE	Solyc09g082720.2	PF00248	0.629881	0.00097201
M189T676	M185T919	2.02	2.01	0.01	38786	10104	6929	MNXM244	MNXM872	octadecadiene_diynoic_acid	octadecadiene_diynoic_acid	VM_9039557	C=CCC#CC#CCC=CCCCCCCCC(=O)O	C=CCC#CC#CCC=CCCCCCCCC(O)O	RR00147532	4	[#6:1]-[#6:2]-[#6:3]=[#8:4]	[#6:1]-[#6:2]-[#6:3]-[#8:4]	P39831	PF00106	K23146		R01608	FALSE	FALSE	FALSE	Solyc06g054330.2	PF00106			0.505565	0.0117281
M189T676	M185T919	2.02	2.01	0.01	18204	10104	6929	MNXM244	MNXM872	octadecadiene_diynoic_acid	octadecadiene_diynoic_acid	VM_9039557	C=CCC#CC#CCC=CCCCCCCCC(=O)O	C=CCC#CC#CCC=CCCCCCCCC(O)O	RR00147532	4	[#6:1]-[#6:2]-[#6:3]=[#8:4]	[#6:1]-[#6:2]-[#6:3]-[#8:4]	Q05016	PF00106	K16066	26441	R09289	FALSE	TRUE	TRUE	Solyc06g054330.2	PF00106			0.505565	0.0117281
M161T1547	M185T919	2.02	2.01	0.01	24528	10759	25608	MNXM1057	MNXM8173	octadecadiene_diynoic_acid	octadecadiene_diynoic_acid	VM_9039557	C=CCC#CC#CCC=CCCCCCCCC(=O)O	C=CCC#CC#CCC=CCCCCCCCC(O)O	RR00136320	4	[#6:1](-[#6:2]=[#8:3])-[#6:5]	[#6:1](-[#6:2]-[#8:3])-[#6:5]	Q07264	PF08240;PF00107				FALSE	FALSE	FALSE	Solyc02g069250.2	PF08240,PF00107			0.627335	0.00103375
M241T1547	M243T712	2.02	2.01	0.01	13395	10759	25608	MNXM1057	MNXM8173	octadecadiene_diynoic_acid	octadecadiene_diynoic_acid	VM_9039557	C=CCC#CC#CCC=CCCCCCCCC(=O)O	C=CCC#CC#CCC=CCCCCCCCC(O)O	RR00136320	4	[#6:1](-[#6:2]=[#8:3])-[#6:5]	[#6:1](-[#6:2]-[#8:3])-[#6:5]	Q07264	PF08240;PF00107				FALSE	FALSE	FALSE	Solyc02g069250.2	PF08240,PF00107			0.560814	0.004361
M189T676	M185T919	2.02	2.01	0.01	40167	25947	20067	MNXM361	MNXM353	octadecadiene_diynoic_acid	octadecadiene_diynoic_acid	VM_9039557	C=CCC#CC#CCC=CCCCCCCCC(=O)O	C=CCC#CC#CCC=CCCCCCCCC(O)O	RR00038440	4	[#6:1](-[#6:2])-[#6:3]=[#8:4]	[#6:1](-[#6:2])-[#6:3]-[#8:4]	P00562	PF00696;PF00742;PF03447		15764	R01775	TRUE	FALSE	FALSE	Solyc03g043950.2	PF00583,PF00696	0.658875	0.000463241
M189T676	M185T919	2.02	2.01	0.01	13245	25947	20067	MNXM361	MNXM353	octadecadiene_diynoic_acid	octadecadiene_diynoic_acid	VM_9039557	C=CCC#CC#CCC=CCCCCCCCC(=O)O	C=CCC#CC#CCC=CCCCCCCCC(O)O	RR00038440	4	[#6:1](-[#6:2])-[#6:3]=[#8:4]	[#6:1](-[#6:2])-[#6:3]-[#8:4]	P44505	PF00696;PF01842;PF13840;PF00742;PF03447	K12524	15760	R01773	TRUE	FALSE	TRUE	Solyc03g043950.2	PF00583,PF00696	0.658875	0.000463241
M273T712	M274T851	2.02	2.01	0.01	4911	22927	24734	MNXM473	MNXM2476	octadecadiene_diynoic_acid	octadecadiene_diynoic_acid	VM_9039557	C=CCC#CC#CCC=CCCCCCCCC(=O)O	C=CCC#CC#CCC=CCCCCCCCC(O)O	RR00147877	4	[#6:1](-[#6:2])-[#6:3]=[#8:4]	[#6:1](-[#6:2])-[#6:3]-[#8:4]	Q07264	PF08240;PF00107	K00055		R02611	FALSE	FALSE	FALSE	Solyc12g014050.1	PF08240,PF13602	-0.505285	0.0117822	-0.56093	0.00435116
M251T775	M263T1547	2.02	2.01	0.01	11439	22927	24734	MNXM473	MNXM2476	octadecadiene_diynoic_acid	octadecadiene_diynoic_acid	VM_9039557	C=CCC#CC#CCC=CCCCCCCCC(=O)O	C=CCC#CC#CCC=CCCCCCCCC(O)O	RR00147877	4	[#6:1](-[#6:2])-[#6:3]=[#8:4]	[#6:1](-[#6:2])-[#6:3]-[#8:4]	Q07264	PF08240;PF00107				FALSE	FALSE	FALSE	Solyc06g072160.2	PF08240,PF00107			0.505985	0.0116472
M251T775	M263T1547	2.02	2.01	0.01	42552	7257	2930	MNXM479	MNXM4964	octadecadiene_diynoic_acid	octadecadiene_diynoic_acid	VM_9039557	C=CCC#CC#CCC=CCCCCCCCC(=O)O	C=CCC#CC#CCC=CCCCCCCCC(O)O	RR00038440	4	[#6:1](-[#6:2])-[#6:3]=[#8:4]	[#6:1](-[#6:2])-[#6:3]-[#8:4]	Q07264	PF08240;PF00107				FALSE	FALSE	FALSE	Solyc06g072160.2	PF08240,PF00107			0.505985	0.0116472
M251T775	M263T1547	2.02	2.01	0.01	16508	7257	2930	MNXM479	MNXM4964	octadecadiene_diynoic_acid	octadecadiene_diynoic_acid	VM_9039557	C=CCC#CC#CCC=CCCCCCCCC(=O)O	C=CCC#CC#CCC=CCCCCCCCC(O)O	RR00038440	4	[#6:1](-[#6:2])-[#6:3]=[#8:4]	[#6:1](-[#6:2])-[#6:3]-[#8:4]	Q07264	PF08240;PF00107	K00055		R04304	FALSE	FALSE	FALSE	Solyc06g072160.2	PF08240,PF00107			0.505985	0.0116472
M508T647	M503T1547	2.02	2.01	0.01	22922	3226	21625	MNXM12050	MNXM461	octadecadiene_diynoic_acid	octadecadiene_diynoic_acid	VM_9039557	C=CCC#CC#CCC=CCCCCCCCC(=O)O	C=CCC#CC#CCC=CCCCCCCCC(O)O	RR00041597	2	[#6:1]-[#6:2](=[#8:3])-[#8:4]	[#6:1]-[#6:2](-[#8:3])-[#8:4]	O93715	PF08240;PF16912				FALSE	FALSE	FALSE	Solyc12g014050.1	PF08240,PF13602	-0.628485	0.00100545
M189T676	M185T919	2.02	2.01	0.01	39221	21010	22020	MNXM371	MNXM562	octadecadiene_diynoic_acid	octadecadiene_diynoic_acid	VM_9039557	C=CCC#CC#CCC=CCCCCCCCC(=O)O	C=CCC#CC#CCC=CCCCCCCCC(O)O	RR00116429	2	[#8:1]=[#6:2]-[#6:3]	[#8:1]-[#6:2]-[#6:3]	Q24641	PF00106				FALSE	FALSE	FALSE	Solyc03g025370.2	PF00106	0.587067	0.00256253
M189T676	M185T919	2.02	2.01	0.01	11923	9877	12420	MNXM10320	MNXM9777	octadecadiene_diynoic_acid	octadecadiene_diynoic_acid	VM_9039557	C=CCC#CC#CCC=CCCCCCCCC(=O)O	C=CCC#CC#CCC=CCCCCCCCC(O)O	RR00128937	2	[#8:1]=[#6:2]-[#6:3]	[#8:1]-[#6:2]-[#6:3]	E4QP00	PF05199;PF00732				FALSE	FALSE	FALSE	Solyc08g005630.2	PF00732,PF05199			-0.500853	0.0126687
M189T676	M185T919	2.02	2.01	0.01	24051	16890	20678	MNXM858	MNXM880	octadecadiene_diynoic_acid	octadecadiene_diynoic_acid	VM_9039557	C=CCC#CC#CCC=CCCCCCCCC(=O)O	C=CCC#CC#CCC=CCCCCCCCC(O)O	RR00116429	2	[#8:1]=[#6:2]-[#6:3]	[#8:1]-[#6:2]-[#6:3]	O49482	PF08240;PF00107	K00083	22447	R02593	FALSE	TRUE	TRUE	Solyc02g069250.2	PF08240,PF00107			0.627335	0.00103375
M189T676	M185T919	2.02	2.01	0.01	31700	9926	24060	MNXM8151	MNXM8153	octadecadiene_diynoic_acid	octadecadiene_diynoic_acid	VM_9039557	C=CCC#CC#CCC=CCCCCCCCC(=O)O	C=CCC#CC#CCC=CCCCCCCCC(O)O	RR00128937	2	[#8:1]=[#6:2]-[#6:3]	[#8:1]-[#6:2]-[#6:3]	O52645	PF05199;PF00732				FALSE	FALSE	FALSE	Solyc08g005630.2	PF00732,PF05199			-0.500853	0.0126687
M189T676	M185T919	2.02	2.01	0.01	3401	26178	17847	MNXM4972	MNXM4910	octadecadiene_diynoic_acid	octadecadiene_diynoic_acid	VM_9039557	C=CCC#CC#CCC=CCCCCCCCC(=O)O	C=CCC#CC#CCC=CCCCCCCCC(O)O	RR00128937	2	[#8:1]=[#6:2]-[#6:3]	[#8:1]-[#6:2]-[#6:3]	Q10QN9	PF08240;PF00107	K00121		R06927	FALSE	FALSE	TRUE	Solyc02g069250.2	PF08240,PF00107			0.627335	0.00103375
M189T676	M185T919	2.02	2.01	0.01	38054	9926	24060	MNXM8151	MNXM8153	octadecadiene_diynoic_acid	octadecadiene_diynoic_acid	VM_9039557	C=CCC#CC#CCC=CCCCCCCCC(=O)O	C=CCC#CC#CCC=CCCCCCCCC(O)O	RR00116429	2	[#8:1]=[#6:2]-[#6:3]	[#8:1]-[#6:2]-[#6:3]	O52645	PF05199;PF00732				FALSE	FALSE	FALSE	Solyc08g005630.2	PF00732,PF05199			-0.500853	0.0126687
M189T676	M185T919	2.02	2.01	0.01	37759	9926	24060	MNXM8151	MNXM8153	octadecadiene_diynoic_acid	octadecadiene_diynoic_acid	VM_9039557	C=CCC#CC#CCC=CCCCCCCCC(=O)O	C=CCC#CC#CCC=CCCCCCCCC(O)O	RR00116429	2	[#8:1]=[#6:2]-[#6:3]	[#8:1]-[#6:2]-[#6:3]	O52645	PF05199;PF00732				FALSE	FALSE	FALSE	Solyc08g005630.2	PF00732,PF05199			-0.500853	0.0126687
M189T676	M185T919	2.02	2.01	0.01	30426	9877	12420	MNXM10320	MNXM9777	octadecadiene_diynoic_acid	octadecadiene_diynoic_acid	VM_9039557	C=CCC#CC#CCC=CCCCCCCCC(=O)O	C=CCC#CC#CCC=CCCCCCCCC(O)O	RR00116429	2	[#8:1]=[#6:2]-[#6:3]	[#8:1]-[#6:2]-[#6:3]	E4QP00	PF05199;PF00732				FALSE	FALSE	FALSE	Solyc08g005630.2	PF00732,PF05199			-0.500853	0.0126687
M189T676	M185T919	2.02	2.01	0.01	25343	21010	22020	MNXM371	MNXM562	octadecadiene_diynoic_acid	octadecadiene_diynoic_acid	VM_9039557	C=CCC#CC#CCC=CCCCCCCCC(=O)O	C=CCC#CC#CCC=CCCCCCCCC(O)O	RR00128937	2	[#8:1]=[#6:2]-[#6:3]	[#8:1]-[#6:2]-[#6:3]	P80175	PF08240;PF00107	K00055		R01763	FALSE	FALSE	FALSE	Solyc02g069250.2	PF08240,PF00107			0.627335	0.00103375
M189T676	M185T919	2.02	2.01	0.01	1399	16410	21328	MNXM6361	MNXM5475	octadecadiene_diynoic_acid	octadecadiene_diynoic_acid	VM_9039557	C=CCC#CC#CCC=CCCCCCCCC(=O)O	C=CCC#CC#CCC=CCCCCCCCC(O)O	RR00128937	2	[#8:1]=[#6:2]-[#6:3]	[#8:1]-[#6:2]-[#6:3]	A6N6K8	PF01370	K00055		R05348	FALSE	FALSE	FALSE	Solyc06g074670.2	PF01370			0.624837	0.00109759
M189T676	M185T919	2.02	2.01	0.01	14815	4222	17286	MNXM2194	MNXM3180	octadecadiene_diynoic_acid	octadecadiene_diynoic_acid	VM_9039557	C=CCC#CC#CCC=CCCCCCCCC(=O)O	C=CCC#CC#CCC=CCCCCCCCC(O)O	RR00128937	2	[#8:1]=[#6:2]-[#6:3]	[#8:1]-[#6:2]-[#6:3]	P94682	PF00171	K19629	24415	R05271	TRUE	TRUE	TRUE	Solyc01g011510.2	PF00171			-0.58944	0.00243693
M189T676	M185T919	2.02	2.01	0.01	34368	21010	22020	MNXM371	MNXM562	octadecadiene_diynoic_acid	octadecadiene_diynoic_acid	VM_9039557	C=CCC#CC#CCC=CCCCCCCCC(=O)O	C=CCC#CC#CCC=CCCCCCCCC(O)O	RR00128937	2	[#8:1]=[#6:2]-[#6:3]	[#8:1]-[#6:2]-[#6:3]	P39849	PF08240;PF00107				FALSE	FALSE	FALSE	Solyc02g069250.2	PF08240,PF00107			0.627335	0.00103375
M189T676	M185T919	2.02	2.01	0.01	16477	20174	16167	MNXM909	MNXM90191	octadecadiene_diynoic_acid	octadecadiene_diynoic_acid	VM_9039557	C=CCC#CC#CCC=CCCCCCCCC(=O)O	C=CCC#CC#CCC=CCCCCCCCC(O)O	RR00128937	2	[#8:1]=[#6:2]-[#6:3]	[#8:1]-[#6:2]-[#6:3]	P27250	PF08240;PF00107				FALSE	FALSE	FALSE	Solyc02g069250.2	PF08240,PF00107			0.627335	0.00103375
M508T485	M503T1547	2.02	2.01	0.01	2465	24195	20375	MNXM435	MNXM89612	octadecadiene_diynoic_acid	octadecadiene_diynoic_acid	VM_9039557	C=CCC#CC#CCC=CCCCCCCCC(=O)O	C=CCC#CC#CCC=CCCCCCCCC(O)O	RR00148631	2	[#6:1](=[#8:2])-[#6:3]	[#6:1](-[#8:2])-[#6:3]	P21300	PF00248	K00011	23595	R01041	FALSE	FALSE	TRUE	Solyc09g082720.2	PF00248	0.629881	0.00097201
M508T485	M503T1547	2.02	2.01	0.01	8136	8287	17521	MNXM2283	MNXM2865	octadecadiene_diynoic_acid	octadecadiene_diynoic_acid	VM_9039557	C=CCC#CC#CCC=CCCCCCCCC(=O)O	C=CCC#CC#CCC=CCCCCCCCC(O)O	RR00148631	2	[#6:1](=[#8:2])-[#6:3]	[#6:1](-[#8:2])-[#6:3]	Q93ZA3	PF08031;PF01565	K22395		R03918	FALSE	TRUE	TRUE	Solyc10g079470.2	PF01565,PF04030	-0.529569	0.00778407
M508T485	M503T1547	2.02	2.01	0.01	28139	14820	20587	MNXM4534	MNXM2944	octadecadiene_diynoic_acid	octadecadiene_diynoic_acid	VM_9039557	C=CCC#CC#CCC=CCCCCCCCC(=O)O	C=CCC#CC#CCC=CCCCCCCCC(O)O	RR00148631	2	[#6:1](=[#8:2])-[#6:3]	[#6:1](-[#8:2])-[#6:3]	Q93ZA3	PF08031;PF01565	K22395		R07437	FALSE	TRUE	TRUE	Solyc10g079470.2	PF01565,PF04030	-0.529569	0.00778407
M508T485	M503T1547	2.02	2.01	0.01	8917	4711	20375	MNXM8672	MNXM89612	octadecadiene_diynoic_acid	octadecadiene_diynoic_acid	VM_9039557	C=CCC#CC#CCC=CCCCCCCCC(=O)O	C=CCC#CC#CCC=CCCCCCCCC(O)O	RR00148631	2	[#6:1](=[#8:2])-[#6:3]	[#6:1](-[#8:2])-[#6:3]	Q0GYU5	PF00248				FALSE	FALSE	FALSE	Solyc09g082720.2	PF00248	0.629881	0.00097201
M241T1547	M243T712	2.02	2.01	0.01	7095	24693	11580	MNXM6216	MNXM5676	octadecadiene_diynoic_acid	octadecadiene_diynoic_acid	VM_9039557	C=CCC#CC#CCC=CCCCCCCCC(=O)O	C=CCC#CC#CCC=CCCCCCCCC(O)O	RR00076698	2	[#6:1](=[#8:2])-[#6:3]	[#6:1](-[#8:2])-[#6:3]	P73138	PF08240;PF00107	K00121		R05234	FALSE	FALSE	TRUE	Solyc02g069250.2	PF08240,PF00107			0.560814	0.004361
M241T1547	M243T650	2.02	2.01	0.01	43183	12576	3848	MNXM5189	MNXM5188	octadecadiene_diynoic_acid	octadecadiene_diynoic_acid	VM_9039557	C=CCC#CC#CCC=CCCCCCCCC(=O)O	C=CCC#CC#CCC=CCCCCCCCC(O)O	RR00076698	2	[#6:1](=[#8:2])-[#6:3]	[#6:1](-[#8:2])-[#6:3]	P0AFP4	PF00106				FALSE	FALSE	FALSE	Solyc02g093640.2	PF00106			0.580434	0.0029432
M241T1547	M243T650	2.02	2.01	0.01	2419	12576	3848	MNXM5189	MNXM5188	octadecadiene_diynoic_acid	octadecadiene_diynoic_acid	VM_9039557	C=CCC#CC#CCC=CCCCCCCCC(=O)O	C=CCC#CC#CCC=CCCCCCCCC(O)O	RR00076698	2	[#6:1](=[#8:2])-[#6:3]	[#6:1](-[#8:2])-[#6:3]	P0AFP4	PF00106				FALSE	FALSE	FALSE	Solyc02g093640.2	PF00106			0.580434	0.0029432
M241T1547	M243T712	2.02	2.01	0.01	19214	2999	21226	MNXM2604	MNXM5476	octadecadiene_diynoic_acid	octadecadiene_diynoic_acid	VM_9039557	C=CCC#CC#CCC=CCCCCCCCC(=O)O	C=CCC#CC#CCC=CCCCCCCCC(O)O	RR00076698	2	[#6:1](=[#8:2])-[#6:3]	[#6:1](-[#8:2])-[#6:3]	Q07264	PF08240;PF00107				FALSE	FALSE	FALSE	Solyc02g069250.2	PF08240,PF00107			0.560814	0.004361
M241T1547	M243T712	2.02	2.01	0.01	31722	2999	21226	MNXM2604	MNXM5476	octadecadiene_diynoic_acid	octadecadiene_diynoic_acid	VM_9039557	C=CCC#CC#CCC=CCCCCCCCC(=O)O	C=CCC#CC#CCC=CCCCCCCCC(O)O	RR00076698	2	[#6:1](=[#8:2])-[#6:3]	[#6:1](-[#8:2])-[#6:3]	Q07264	PF08240;PF00107				FALSE	FALSE	FALSE	Solyc02g069250.2	PF08240,PF00107			0.560814	0.004361
M241T1547	M243T712	2.02	2.01	0.01	40118	21374	7903	MNXM4077	MNXM3500	octadecadiene_diynoic_acid	octadecadiene_diynoic_acid	VM_9039557	C=CCC#CC#CCC=CCCCCCCCC(=O)O	C=CCC#CC#CCC=CCCCCCCCC(O)O	RR00076698	2	[#6:1](=[#8:2])-[#6:3]	[#6:1](-[#8:2])-[#6:3]	P39849	PF08240;PF00107				FALSE	FALSE	FALSE	Solyc02g069250.2	PF08240,PF00107			0.560814	0.004361
M241T1547	M243T712	2.02	2.01	0.01	18908	21374	7903	MNXM4077	MNXM3500	octadecadiene_diynoic_acid	octadecadiene_diynoic_acid	VM_9039557	C=CCC#CC#CCC=CCCCCCCCC(=O)O	C=CCC#CC#CCC=CCCCCCCCC(O)O	RR00076698	2	[#6:1](=[#8:2])-[#6:3]	[#6:1](-[#8:2])-[#6:3]	P39849	PF08240;PF00107	K00055		R05282	FALSE	FALSE	FALSE	Solyc02g069250.2	PF08240,PF00107			0.560814	0.004361
M508T485	M503T1547	2.02	2.01	0.01	20892	4711	20375	MNXM8672	MNXM89612	octadecadiene_diynoic_acid	octadecadiene_diynoic_acid	VM_9039557	C=CCC#CC#CCC=CCCCCCCCC(=O)O	C=CCC#CC#CCC=CCCCCCCCC(O)O	RR00148631	2	[#6:1](=[#8:2])-[#6:3]	[#6:1](-[#8:2])-[#6:3]	Q0GYU5	PF00248				FALSE	FALSE	FALSE	Solyc09g082720.2	PF00248	0.629881	0.00097201
M508T485	M503T1547	2.02	2.01	0.01	41136	24195	20375	MNXM435	MNXM89612	octadecadiene_diynoic_acid	octadecadiene_diynoic_acid	VM_9039557	C=CCC#CC#CCC=CCCCCCCCC(=O)O	C=CCC#CC#CCC=CCCCCCCCC(O)O	RR00148631	2	[#6:1](=[#8:2])-[#6:3]	[#6:1](-[#8:2])-[#6:3]	P15121	PF00248	K00011		R01036	FALSE	TRUE	TRUE	Solyc09g082720.2	PF00248	0.629881	0.00097201
M508T485	M503T1547	2.02	2.01	0.01	18530	26138	20375	MNXM7478	MNXM89612	octadecadiene_diynoic_acid	octadecadiene_diynoic_acid	VM_9039557	C=CCC#CC#CCC=CCCCCCCCC(=O)O	C=CCC#CC#CCC=CCCCCCCCC(O)O	RR00148631	2	[#6:1](=[#8:2])-[#6:3]	[#6:1](-[#8:2])-[#6:3]	Q0GYU5	PF00248		38114		TRUE	FALSE	FALSE	Solyc09g082720.2	PF00248	0.629881	0.00097201
M241T1547	M243T712	2.02	2.01	0.01	25133	7928	6302	MNXM8103	MNXM8104	octadecadiene_diynoic_acid	octadecadiene_diynoic_acid	VM_9039557	C=CCC#CC#CCC=CCCCCCCCC(=O)O	C=CCC#CC#CCC=CCCCCCCCC(O)O	RR00076698	2	[#6:1](=[#8:2])-[#6:3]	[#6:1](-[#8:2])-[#6:3]	P39849	PF08240;PF00107				FALSE	FALSE	FALSE	Solyc02g069250.2	PF08240,PF00107			0.560814	0.004361
M241T1547	M243T712	2.02	2.01	0.01	30676	20564	12112	MNXM14442	MNXM2712	octadecadiene_diynoic_acid	octadecadiene_diynoic_acid	VM_9039557	C=CCC#CC#CCC=CCCCCCCCC(=O)O	C=CCC#CC#CCC=CCCCCCCCC(O)O	RR00076698	2	[#6:1](=[#8:2])-[#6:3]	[#6:1](-[#8:2])-[#6:3]	Q07264	PF08240;PF00107				FALSE	FALSE	FALSE	Solyc02g069250.2	PF08240,PF00107			0.560814	0.004361
M241T1547	M243T712	2.02	2.01	0.01	33254	7928	6302	MNXM8103	MNXM8104	octadecadiene_diynoic_acid	octadecadiene_diynoic_acid	VM_9039557	C=CCC#CC#CCC=CCCCCCCCC(=O)O	C=CCC#CC#CCC=CCCCCCCCC(O)O	RR00076698	2	[#6:1](=[#8:2])-[#6:3]	[#6:1](-[#8:2])-[#6:3]	P39849	PF08240;PF00107				FALSE	FALSE	FALSE	Solyc02g069250.2	PF08240,PF00107			0.560814	0.004361
M161T1547	M185T919	2.02	2.01	0.01	8372	17635	14993	MNXM457	MNXM90	octadecadiene_diynoic_acid	octadecadiene_diynoic_acid	VM_9039557	C=CCC#CC#CCC=CCCCCCCCC(=O)O	C=CCC#CC#CCC=CCCCCCCCC(O)O	RR00076698	2	[#6:1](=[#8:2])-[#6:3]	[#6:1](-[#8:2])-[#6:3]	Q7X2H8	PF05199;PF00732	K17755		R01022	FALSE	TRUE	TRUE	Solyc08g005630.2	PF00732,PF05199			-0.500853	0.0126687
M161T1547	M185T919	2.02	2.01	0.01	37553	17635	14993	MNXM457	MNXM90	octadecadiene_diynoic_acid	octadecadiene_diynoic_acid	VM_9039557	C=CCC#CC#CCC=CCCCCCCCC(=O)O	C=CCC#CC#CCC=CCCCCCCCC(O)O	RR00076698	2	[#6:1](=[#8:2])-[#6:3]	[#6:1](-[#8:2])-[#6:3]	Q8G1Z8	PF05199;PF00732				FALSE	FALSE	FALSE	Solyc08g005630.2	PF00732,PF05199			-0.500853	0.0126687
M161T1547	M185T919	2.02	2.01	0.01	40470	17635	14993	MNXM457	MNXM90	octadecadiene_diynoic_acid	octadecadiene_diynoic_acid	VM_9039557	C=CCC#CC#CCC=CCCCCCCCC(=O)O	C=CCC#CC#CCC=CCCCCCCCC(O)O	RR00076698	2	[#6:1](=[#8:2])-[#6:3]	[#6:1](-[#8:2])-[#6:3]	B4SHV9	PF05199;PF00732		17436		TRUE	FALSE	FALSE	Solyc08g005630.2	PF00732,PF05199			-0.500853	0.0126687
M161T1547	M185T919	2.02	2.01	0.01	14190	17635	14993	MNXM457	MNXM90	octadecadiene_diynoic_acid	octadecadiene_diynoic_acid	VM_9039557	C=CCC#CC#CCC=CCCCCCCCC(=O)O	C=CCC#CC#CCC=CCCCCCCCC(O)O	RR00076698	2	[#6:1](=[#8:2])-[#6:3]	[#6:1](-[#8:2])-[#6:3]	A6T613	PF05199;PF00732				FALSE	FALSE	FALSE	Solyc08g005630.2	PF00732,PF05199			-0.500853	0.0126687
M161T1547	M185T919	2.02	2.01	0.01	11851	17635	14993	MNXM457	MNXM90	octadecadiene_diynoic_acid	octadecadiene_diynoic_acid	VM_9039557	C=CCC#CC#CCC=CCCCCCCCC(=O)O	C=CCC#CC#CCC=CCCCCCCCC(O)O	RR00076698	2	[#6:1](=[#8:2])-[#6:3]	[#6:1](-[#8:2])-[#6:3]	B2HV79	PF05199;PF00732				FALSE	FALSE	FALSE	Solyc08g005630.2	PF00732,PF05199			-0.500853	0.0126687
M161T1547	M185T919	2.02	2.01	0.01	39559	25341	10624	MNXM3835	MNXM6074	octadecadiene_diynoic_acid	octadecadiene_diynoic_acid	VM_9039557	C=CCC#CC#CCC=CCCCCCCCC(=O)O	C=CCC#CC#CCC=CCCCCCCCC(O)O	RR00004463	2	[#6:1]-[#6:2]=[#8:3]	[#6:1]-[#6:2]-[#8:3]	Q0V7W6	PF08240;PF00107	K00121		R08306	FALSE	FALSE	TRUE	Solyc02g069250.2	PF08240,PF00107			0.627335	0.00103375
M161T1547	M185T919	2.02	2.01	0.01	7770	12221	21725	MNXM2483	MNXM2785	octadecadiene_diynoic_acid	octadecadiene_diynoic_acid	VM_9039557	C=CCC#CC#CCC=CCCCCCCCC(=O)O	C=CCC#CC#CCC=CCCCCCCCC(O)O	RR00004463	2	[#6:1]-[#6:2]=[#8:3]	[#6:1]-[#6:2]-[#8:3]	P39849	PF08240;PF00107				FALSE	FALSE	FALSE	Solyc02g069250.2	PF08240,PF00107			0.627335	0.00103375
M161T1547	M185T919	2.02	2.01	0.01	23206	17016	7408	MNXM754	MNXM4130	octadecadiene_diynoic_acid	octadecadiene_diynoic_acid	VM_9039557	C=CCC#CC#CCC=CCCCCCCCC(=O)O	C=CCC#CC#CCC=CCCCCCCCC(O)O	RR00004463	2	[#6:1]-[#6:2]=[#8:3]	[#6:1]-[#6:2]-[#8:3]	P56216	PF02913;PF01565				FALSE	FALSE	FALSE	Solyc01g088160.2	PF01565,PF09265			0.539213	0.00654717
M161T1547	M185T919	2.02	2.01	0.01	39915	13046	25564	MNXM162841	MNXM162842	octadecadiene_diynoic_acid	octadecadiene_diynoic_acid	VM_9039557	C=CCC#CC#CCC=CCCCCCCCC(=O)O	C=CCC#CC#CCC=CCCCCCCCC(O)O	RR00161249	2	[#6:1]-[#6:2]=[#8:3]	[#6:1]-[#6:2]-[#8:3]	Q93ZB2	PF00067	K04122		R06292	FALSE	TRUE	TRUE	Solyc11g030730.1	PF00067			0.546262	0.00575081
M161T1547	M185T919	2.02	2.01	0.01	6716	17016	7408	MNXM754	MNXM4130	octadecadiene_diynoic_acid	octadecadiene_diynoic_acid	VM_9039557	C=CCC#CC#CCC=CCCCCCCCC(=O)O	C=CCC#CC#CCC=CCCCCCCCC(O)O	RR00161249	2	[#6:1]-[#6:2]=[#8:3]	[#6:1]-[#6:2]-[#8:3]	P56216	PF02913;PF01565		10039		TRUE	FALSE	FALSE	Solyc02g069690.1	PF08031,PF01565			0.583829	0.00274281
M161T1547	M185T919	2.02	2.01	0.01	16952	22632	7992	MNXM311	MNXM419	octadecadiene_diynoic_acid	octadecadiene_diynoic_acid	VM_9039557	C=CCC#CC#CCC=CCCCCCCCC(=O)O	C=CCC#CC#CCC=CCCCCCCCC(O)O	RR00161249	2	[#6:1]-[#6:2]=[#8:3]	[#6:1]-[#6:2]-[#8:3]	Q9AJD6	PF05199;PF00732		15036	R01711	TRUE	FALSE	FALSE	Solyc08g005630.2	PF00732,PF05199			-0.500853	0.0126687
M161T1547	M185T919	2.02	2.01	0.01	13931	21428	12327	MNXM4040	MNXM3486	octadecadiene_diynoic_acid	octadecadiene_diynoic_acid	VM_9039557	C=CCC#CC#CCC=CCCCCCCCC(=O)O	C=CCC#CC#CCC=CCCCCCCCC(O)O	RR00161249	2	[#6:1]-[#6:2]=[#8:3]	[#6:1]-[#6:2]-[#8:3]	P39849	PF08240;PF00107	K00055		R05347	FALSE	FALSE	FALSE	Solyc02g069250.2	PF08240,PF00107			0.627335	0.00103375
M161T1547	M185T919	2.02	2.01	0.01	35387	8742	800	MNXM3999	MNXM3993	octadecadiene_diynoic_acid	octadecadiene_diynoic_acid	VM_9039557	C=CCC#CC#CCC=CCCCCCCCC(=O)O	C=CCC#CC#CCC=CCCCCCCCC(O)O	RR00161249	2	[#6:1]-[#6:2]=[#8:3]	[#6:1]-[#6:2]-[#8:3]	O74293	PF00067	K12918		R06325	FALSE	TRUE	TRUE	Solyc08g079310.2	PF00067			-0.506961	0.0114607
M161T1547	M185T919	2.02	2.01	0.01	22693	2658	934	MNXM1633	MNXM2931	octadecadiene_diynoic_acid	octadecadiene_diynoic_acid	VM_9039557	C=CCC#CC#CCC=CCCCCCCCC(=O)O	C=CCC#CC#CCC=CCCCCCCCC(O)O	RR00004463	2	[#6:1]-[#6:2]=[#8:3]	[#6:1]-[#6:2]-[#8:3]	P14675	PF08240;PF00107	K18857		R04880	FALSE	FALSE	TRUE	Solyc02g069250.2	PF08240,PF00107			0.627335	0.00103375
M161T1547	M185T919	2.02	2.01	0.01	37535	12221	21725	MNXM2483	MNXM2785	octadecadiene_diynoic_acid	octadecadiene_diynoic_acid	VM_9039557	C=CCC#CC#CCC=CCCCCCCCC(=O)O	C=CCC#CC#CCC=CCCCCCCCC(O)O	RR00004463	2	[#6:1]-[#6:2]=[#8:3]	[#6:1]-[#6:2]-[#8:3]	P39849	PF08240;PF00107				FALSE	FALSE	FALSE	Solyc02g069250.2	PF08240,PF00107			0.627335	0.00103375
M161T1547	M185T919	2.02	2.01	0.01	16809	17096	11894	MNXM145953	MNXM145954	octadecadiene_diynoic_acid	octadecadiene_diynoic_acid	VM_9039557	C=CCC#CC#CCC=CCCCCCCCC(=O)O	C=CCC#CC#CCC=CCCCCCCCC(O)O	RR00161249	2	[#6:1]-[#6:2]=[#8:3]	[#6:1]-[#6:2]-[#8:3]	A0R4Q6	PF00067	K16046		R11359	FALSE	FALSE	TRUE	Solyc11g030730.1	PF00067			0.546262	0.00575081
M161T1547	M185T919	2.02	2.01	0.01	15748	12220	11665	MNXM2936	MNXM8732	octadecadiene_diynoic_acid	octadecadiene_diynoic_acid	VM_9039557	C=CCC#CC#CCC=CCCCCCCCC(=O)O	C=CCC#CC#CCC=CCCCCCCCC(O)O	RR00161249	2	[#6:1]-[#6:2]=[#8:3]	[#6:1]-[#6:2]-[#8:3]	Q07264	PF08240;PF00107				FALSE	FALSE	FALSE	Solyc02g069250.2	PF08240,PF00107			0.627335	0.00103375
M161T1547	M185T919	2.02	2.01	0.01	8970	12309	14436	MNXM163948	MNXM163947	octadecadiene_diynoic_acid	octadecadiene_diynoic_acid	VM_9039557	C=CCC#CC#CCC=CCCCCCCCC(=O)O	C=CCC#CC#CCC=CCCCCCCCC(O)O	RR00161249	2	[#6:1]-[#6:2]=[#8:3]	[#6:1]-[#6:2]-[#8:3]	P9WPL5	PF00067				FALSE	FALSE	FALSE	Solyc11g030730.1	PF00067			0.546262	0.00575081
M161T1547	M185T919	2.02	2.01	0.01	29938	17096	11894	MNXM145953	MNXM145954	octadecadiene_diynoic_acid	octadecadiene_diynoic_acid	VM_9039557	C=CCC#CC#CCC=CCCCCCCCC(=O)O	C=CCC#CC#CCC=CCCCCCCCC(O)O	RR00161249	2	[#6:1]-[#6:2]=[#8:3]	[#6:1]-[#6:2]-[#8:3]	P9WPL5	PF00067				FALSE	FALSE	FALSE	Solyc11g030730.1	PF00067			0.546262	0.00575081
M161T1547	M185T919	2.02	2.01	0.01	11899	25099	8738	MNXM162512	MNXM162510	octadecadiene_diynoic_acid	octadecadiene_diynoic_acid	VM_9039557	C=CCC#CC#CCC=CCCCCCCCC(=O)O	C=CCC#CC#CCC=CCCCCCCCC(O)O	RR00161249	2	[#6:1]-[#6:2]=[#8:3]	[#6:1]-[#6:2]-[#8:3]	G2INY4	PF05199;PF00732				FALSE	FALSE	FALSE	Solyc08g005630.2	PF00732,PF05199			-0.500853	0.0126687
M161T1547	M185T919	2.02	2.01	0.01	26122	21712	932	MNXM147891	MNXM147892	octadecadiene_diynoic_acid	octadecadiene_diynoic_acid	VM_9039557	C=CCC#CC#CCC=CCCCCCCCC(=O)O	C=CCC#CC#CCC=CCCCCCCCC(O)O	RR00161249	2	[#6:1]-[#6:2]=[#8:3]	[#6:1]-[#6:2]-[#8:3]	Q0JF01	PF00067				FALSE	FALSE	FALSE	Solyc11g030730.1	PF00067			0.546262	0.00575081
M161T1547	M185T919	2.02	2.01	0.01	437	339	17282	MNXM10350	MNXM10351	octadecadiene_diynoic_acid	octadecadiene_diynoic_acid	VM_9039557	C=CCC#CC#CCC=CCCCCCCCC(=O)O	C=CCC#CC#CCC=CCCCCCCCC(O)O	RR00161249	2	[#6:1]-[#6:2]=[#8:3]	[#6:1]-[#6:2]-[#8:3]	Q53U15	PF05199;PF00732	K20565	34050	R08902	TRUE	TRUE	TRUE	Solyc08g005630.2	PF00732,PF05199			-0.500853	0.0126687
M161T1547	M185T919	2.02	2.01	0.01	39570	12652	27183	MNXM97416	MNXM97415	octadecadiene_diynoic_acid	octadecadiene_diynoic_acid	VM_9039557	C=CCC#CC#CCC=CCCCCCCCC(=O)O	C=CCC#CC#CCC=CCCCCCCCC(O)O	RR00161249	2	[#6:1]-[#6:2]=[#8:3]	[#6:1]-[#6:2]-[#8:3]	Q2MF66	PF05199;PF00732	K20584		R11284	FALSE	TRUE	TRUE	Solyc08g005630.2	PF00732,PF05199			-0.500853	0.0126687
M161T1547	M185T919	2.02	2.01	0.01	2057	15879	5139	MNXM54039	MNXM54041	octadecadiene_diynoic_acid	octadecadiene_diynoic_acid	VM_9039557	C=CCC#CC#CCC=CCCCCCCCC(=O)O	C=CCC#CC#CCC=CCCCCCCCC(O)O	RR00161249	2	[#6:1]-[#6:2]=[#8:3]	[#6:1]-[#6:2]-[#8:3]	Q46UZ9	PF08240;PF00107				FALSE	FALSE	FALSE	Solyc02g069250.2	PF08240,PF00107			0.627335	0.00103375
M161T1547	M185T919	2.02	2.01	0.01	6481	26480	12854	MNXM3086	MNXM5284	octadecadiene_diynoic_acid	octadecadiene_diynoic_acid	VM_9039557	C=CCC#CC#CCC=CCCCCCCCC(=O)O	C=CCC#CC#CCC=CCCCCCCCC(O)O	RR00161249	2	[#6:1]-[#6:2]=[#8:3]	[#6:1]-[#6:2]-[#8:3]	D7UQ40	PF01565		31682		TRUE	FALSE	FALSE	Solyc02g069690.1	PF08031,PF01565			0.583829	0.00274281
M161T1547	M185T919	2.02	2.01	0.01	5992	8742	800	MNXM3999	MNXM3993	octadecadiene_diynoic_acid	octadecadiene_diynoic_acid	VM_9039557	C=CCC#CC#CCC=CCCCCCCCC(=O)O	C=CCC#CC#CCC=CCCCCCCCC(O)O	RR00161249	2	[#6:1]-[#6:2]=[#8:3]	[#6:1]-[#6:2]-[#8:3]	P51104	PF01370				FALSE	FALSE	FALSE	Solyc03g116910.2	PF01370			0.666509	0.000376171
M161T1547	M185T919	2.02	2.01	0.01	3996	12073	14024	MNXM10352	MNXM12586	octadecadiene_diynoic_acid	octadecadiene_diynoic_acid	VM_9039557	C=CCC#CC#CCC=CCCCCCCCC(=O)O	C=CCC#CC#CCC=CCCCCCCCC(O)O	RR00161249	2	[#6:1]-[#6:2]=[#8:3]	[#6:1]-[#6:2]-[#8:3]	Q53U15	PF05199;PF00732	K20565	34038	R08896	TRUE	TRUE	TRUE	Solyc08g005630.2	PF00732,PF05199			-0.500853	0.0126687
M161T1547	M185T919	2.02	2.01	0.01	36364	17779	6163	MNXM6043	MNXM6494	octadecadiene_diynoic_acid	octadecadiene_diynoic_acid	VM_9039557	C=CCC#CC#CCC=CCCCCCCCC(=O)O	C=CCC#CC#CCC=CCCCCCCCC(O)O	RR00161249	2	[#6:1]-[#6:2]=[#8:3]	[#6:1]-[#6:2]-[#8:3]	P46415	PF08240;PF00107	K00121		R06917	FALSE	FALSE	TRUE	Solyc02g069250.2	PF08240,PF00107			0.627335	0.00103375
M241T1547	M243T650	2.02	2.01	0.01	38956	26452	3316	MNXM10254	MNXM10261	octadecadiene_diynoic_acid	octadecadiene_diynoic_acid	VM_9039557	C=CCC#CC#CCC=CCCCCCCCC(=O)O	C=CCC#CC#CCC=CCCCCCCCC(O)O	RR00161249	2	[#6:1]-[#6:2]=[#8:3]	[#6:1]-[#6:2]-[#8:3]	Q8VWZ8	PF12076;PF04116				FALSE	FALSE	FALSE	Solyc06g005750.2	PF04116			0.508042	0.0112571
[truncated: 1,698 more rows]
