# Supplementary material for: MEANtools integrates multi-omics data to identify metabolites and predict biosynthetic pathways
Source: PLoS Biol. 2025 Jul 28;23(7):e3003307. doi: 10.1371/journal.pbio.3003307 (PMC12327601; doi:10.1371/journal.pbio.3003307)
Supplement: S5 Data — Table lists the functional clusters, from four networks 5, 10, 25, and 50, identified through correlation analysis using bacterial, fungal, and combined datasets [30]. Differentially expressed transcripts were selected by comparing each treatment group to the mock, as well as the combined treatment groups to the mock. These genes were then used to perform correlation analysis, resulting in the generation of functional clusters. (XLS) [file pbio.3003307.s014.xls]

## Sheet: clusters_types
Cluster	Size	Density	Internal.weight	External.weight	Quality	P.value	Members	database	DR
1	7	0.3009	6.319	66.59	0.07271	0.5	M573T835 M304T394 Solyc07g053650.2 Solyc03g123730.2 Solyc12g008860.1 Solyc01g099760.2 Solyc01g109940.2	fungal	5
2	5	0.3464	3.464	43	0.06134	0.0712283	M307T346 Solyc12g042360.1 Solyc04g051310.2 Solyc04g072620.1 Solyc01g091880.2	fungal	5
3	8	0.3129	8.76	64.38	0.09827	0.0517809	Solyc06g009130.2 M658T399 M657T402 Solyc06g036330.1 Solyc11g069070.1 Solyc02g090000.2 Solyc08g074730.1 Solyc04g079470.2	fungal	5
4	6	0.3255	4.883	42.85	0.08174	0.935897	Solyc05g015450.1 Solyc09g011600.2 M323T98 M790T98_1 M407T99 M564T98	fungal	5
5	8	0.3129	8.762	45	0.1256	0.813985	Solyc01g010220.2 Solyc01g097190.2 Solyc07g041620.1 M318T470 M465T657 M259T586 M358T639 M457T600	fungal	5
6	8	0.3333	9.333	65.21	0.1031	0.0517809	Solyc04g071090.2 M1054T905 Solyc04g071100.1 M1055T904 M1109T890 M534T818 M592T784 M536T784	fungal	5
7	6	0.3338	5.006	51.56	0.07301	0.885117	Solyc01g095070.2 Solyc09g008200.2 M419T565 M433T564 M218T564 M397T964	fungal	5
8	5	0.3433	3.433	31.13	0.07704	0.265435	Solyc02g082110.2 M637T971 M399T988 M708T1044 M1361T1045	fungal	5
9	8	0.3282	9.191	57.17	0.1116	0.135074	M265T1347 M265T1306 Solyc03g005740.1 M286T1423 Solyc01g107450.2 Solyc12g088730.1 Solyc02g069840.2 Solyc02g077730.2	fungal	5
10	5	0.3031	3.031	33.77	0.06475	0.852599	Solyc08g066060.1 M201T1004 M550T1098 M1049T987 M154T98	fungal	5
11	5	0.3464	3.464	20.12	0.1031	0.071836	M600T845 Solyc02g090900.2 Solyc01g111630.2 Solyc07g025530.1 Solyc03g025990.1	fungal	5
12	14	0.2494	22.69	81.79	0.1713	0.717133	M266T474 Solyc09g082690.2 Solyc02g062340.2 M544T534 M342T534 Solyc04g054740.2 Solyc09g060100.2 Solyc03g034070.1 M514T481 M312T474 Solyc11g013110.1 Solyc06g036260.2 M515T477 Solyc10g044840.1	fungal	5
13	7	0.3242	6.808	19.15	0.1704	0.899332	M600T669 Solyc02g072000.2 Solyc07g041620.1 Solyc11g006540.1 M465T657 Solyc08g081730.2 M293T282	fungal	5
14	5	0.3117	3.117	25.66	0.08037	0.337587	Solyc06g073970.1 M520T748 M363T903 M518T991 M1045T988_3	fungal	5
15	10	0.3069	13.81	69.75	0.1334	0.633135	M513T1078 Solyc04g064880.2 Solyc02g091700.2 M485T829 M235T1125 M257T1122 Solyc10g074880.1 Solyc01g091190.2 Solyc08g007790.2 Solyc06g084370.1	fungal	5
16	5	0.3285	3.285	27.7	0.08014	0.265435	M694T852 Solyc06g062770.2 Solyc03g114350.1 Solyc06g073890.2 Solyc04g051820.2	fungal	5
17	8	0.3165	8.863	35.61	0.1466	0.159213	Solyc08g079250.2 M608T729 Solyc02g092480.2 M248T96 M891T1048 M730T1049 M729T1049 M892T1048	fungal	5
18	6	0.3148	4.722	35.95	0.08964	0.712413	Solyc09g098510.2 Solyc06g068870.2 M412T564 M433T564 M413T565 M414T565	fungal	5
19	4	0.383	2.298	14.56	0.09246	0.764757	M257T1052 Solyc01g095980.2 Solyc01g094890.2 Solyc01g067900.2	fungal	5
20	5	0.3138	3.138	18.97	0.09773	0.73519	Solyc02g068440.2 M623T958 Solyc12g095770.1 Solyc01g008780.2 Solyc06g082150.2	fungal	5
21	7	0.3046	6.396	52.03	0.08831	0.874923	M380T96 Solyc09g011330.1 M759T96 Solyc12g049290.1 Solyc07g045530.1 Solyc01g006320.2 Solyc06g051780.2	fungal	5
22	5	0.3136	3.136	26.03	0.08009	0.969949	Solyc07g041720.1 Solyc08g082210.2 M318T743 Solyc04g072020.2 Solyc05g009470.2	fungal	5
23	5	0.3603	3.603	24.23	0.09525	0.071836	M769T1058 Solyc06g071720.1 Solyc02g069850.2 Solyc02g070310.2 Solyc08g075700.2	fungal	5
24	5	0.3431	3.431	24.05	0.09152	0.105038	M169T989 Solyc10g083640.1 Solyc03g006510.2 Solyc04g056600.2 Solyc09g015820.2	fungal	5
25	5	0.3464	3.464	26.48	0.08671	0.5	Solyc01g109660.2 M747T877 Solyc09g008820.2 Solyc12g005930.1 Solyc04g049670.2	fungal	5
26	8	0.3011	8.432	58.16	0.1021	0.973985	M111T1589 Solyc08g080640.1 Solyc01g107100.2 M168T1589 M301T1589 Solyc05g051200.1 M255T1589 M239T1589	fungal	5
27	8	0.3173	8.885	41.17	0.1345	0.356596	M298T98 Solyc09g090190.2 Solyc09g090470.2 Solyc10g086190.1 M299T98 Solyc02g093410.2 Solyc11g062190.1 Solyc12g057110.2	fungal	5
28	8	0.3122	8.741	60.15	0.103	0.993206	Solyc03g116510.1 M621T891 M485T829 M710T717 Solyc05g016060.2 Solyc04g016000.2 Solyc09g091670.2 Solyc08g029000.2	fungal	5
29	6	0.3042	4.563	37.33	0.08467	0.967224	M281T534 Solyc07g007250.2 Solyc12g098660.1 M544T534 Solyc09g060100.2 Solyc12g095770.1	fungal	5
30	7	0.304	6.385	38.23	0.1089	0.778356	Solyc06g051270.2 M1032T1002 M353T998 Solyc01g080670.2 Solyc07g061740.2 Solyc01g102710.2 Solyc06g065370.2	fungal	5
31	17	0.1656	22.52	64.79	0.1856	0.0290863	M245T1340 M245T1390 M244T1392 Solyc06g071820.2 M244T1342 Solyc04g080960.2 Solyc02g076690.2 Solyc12g042770.1 Solyc03g083250.2 Solyc07g041900.2 Solyc07g065500.1 Solyc05g013720.2 Solyc01g010480.2 Solyc12g008690.1 Solyc08g079670.2 Solyc05g013560.2 Solyc02g078450.2	fungal	5
32	6	0.3082	4.623	22.89	0.117	0.235585	M447T732 Solyc09g011590.2 M446T713 Solyc09g011650.2 Solyc03g121360.1 Solyc02g071250.2	fungal	5
33	5	0.3183	3.183	33.99	0.06748	0.969949	M364T998 Solyc09g009780.2 Solyc06g073360.2 Solyc06g076970.2 Solyc02g082700.2	fungal	5
34	5	0.3269	3.269	16.75	0.1089	0.071836	Solyc01g060140.2 M1136T968 Solyc01g065690.2 Solyc11g008900.1 Solyc07g049560.2	fungal	5
35	9	0.3126	11.25	57.49	0.1297	0.991441	M698T989 Solyc06g051270.2 M1106T986 M1032T1002 Solyc04g080810.2 Solyc02g032850.2 Solyc03g025450.2 Solyc02g087850.1 Solyc07g062400.2	fungal	5
36	8	0.3074	8.606	39.31	0.1346	0.752582	M265T973 M287T970 Solyc03g116810.2 M669T966 Solyc01g105180.2 Solyc05g056230.2 Solyc04g078550.2 Solyc03g033840.2	fungal	5
37	8	0.3027	8.475	32.76	0.1481	0.396448	M386T843 Solyc08g008330.2 M270T844 Solyc02g091880.2 Solyc05g052750.2 Solyc06g007540.2 Solyc03g119420.2 Solyc02g093900.2	fungal	5
38	5	0.3216	3.216	14.79	0.1148	0.26481	Solyc08g062680.1 M117T94 Solyc05g008830.2 Solyc11g068710.1 Solyc03g112310.1	fungal	5
39	6	0.3025	4.537	37.45	0.08404	0.712413	Solyc01g068130.2 M121T720 M443T1416 Solyc03g119380.1 Solyc07g007680.2 Solyc04g076790.2	fungal	5
40	8	0.3226	9.034	44.02	0.1308	0.948219	M636T743 M635T744 Solyc12g011100.1 Solyc08g082760.2 Solyc03g025380.2 Solyc08g082430.2 Solyc04g072000.2 Solyc02g071130.2	fungal	5
41	8	0.3004	8.41	36.17	0.1388	0.247418	M250T727 Solyc01g065550.2 M234T724 Solyc02g069260.2 Solyc05g010670.2 Solyc12g096900.1 Solyc05g006780.2 Solyc04g082210.2	fungal	5
42	5	0.3603	3.603	20.41	0.1059	0.338052	M563T1004 Solyc10g086760.1 Solyc08g076210.2 Solyc03g058920.2 Solyc08g080140.2	fungal	5
43	8	0.3169	8.873	49.51	0.1193	0.958439	Solyc10g075100.1 M325T873 M237T547 Solyc11g012410.1 M206T632 M621T632 Solyc06g060620.2 Solyc01g107910.2	fungal	5
44	7	0.3101	6.511	35.61	0.116	0.979543	Solyc02g086160.2 Solyc04g008730.2 Solyc03g031990.2 M851T1025 M272T1590 Solyc07g064940.2 Solyc02g063220.2	fungal	5
45	6	0.301	4.516	36.89	0.08456	0.977336	Solyc09g011670.2 M483T805 Solyc10g049970.1 M506T891 M425T447 M522T855	fungal	5
46	7	0.3169	6.655	22	0.156	0.30464	M615T1274 M733T1271 Solyc03g120980.2 Solyc01g087160.2 M604T1246 M606T1271 M734T1271	fungal	5
47	5	0.3229	3.229	21.93	0.09184	0.851865	M464T525 Solyc06g007220.2 Solyc06g082140.2 Solyc01g104040.2 Solyc08g076460.2	fungal	5
48	6	0.3001	4.502	33.62	0.08983	0.967224	M259T93 M443T1416 Solyc06g061230.2 Solyc01g060240.2 Solyc03g005600.2 Solyc03g122250.2	fungal	5
49	6	0.3003	4.505	29.04	0.0989	0.810761	M572T899 Solyc02g093580.2 M292T672 Solyc06g007910.2 M437T533 M1197T1155	fungal	5
50	8	0.3037	8.504	37.96	0.1361	0.936096	M831T1575 M247T738 Solyc07g066430.2 M127T128 Solyc05g054090.2 Solyc02g022850.1 Solyc06g072220.1 Solyc01g017220.1	fungal	5
51	7	0.3088	6.485	34.8	0.1173	0.996355	M530T524 Solyc07g007250.2 M504T506 M255T1487 M492T476 Solyc07g063910.2 Solyc02g080530.2	fungal	5
52	5	0.3565	3.565	19.55	0.1077	0.071836	M311T93 Solyc12g099990.1 Solyc09g066490.2 Solyc12g096690.1 Solyc07g055210.2	fungal	5
53	7	0.3154	6.623	38.52	0.112	0.998917	M1029T989 Solyc01g006520.2 M1028T988_2 Solyc09g009780.2 M1030T989 M358T996 Solyc01g112240.2	fungal	5
54	9	0.3044	10.96	92.05	0.09057	0.989158	M380T96 Solyc09g011330.1 Solyc07g052780.2 M759T96 M760T96 Solyc05g009650.2 Solyc07g045530.1 Solyc02g085300.2 Solyc10g081150.1	fungal	5
55	4	0.3317	1.99	19.41	0.06771	0.969699	Solyc02g091700.2 M622T873 Solyc01g073660.2 Solyc08g068710.1	fungal	5
56	5	0.3058	3.058	22.47	0.08607	0.981643	Solyc05g007950.2 M735T808 M231T806 M194T807 M402T806	fungal	5
57	5	0.3364	3.364	19.16	0.1034	0.582734	M437T1174 Solyc03g083540.2 Solyc01g094470.2 Solyc03g093520.2 Solyc06g072280.2	fungal	5
58	5	0.3603	3.603	21.21	0.1035	0.894962	Solyc12g015970.1 M352T1559 Solyc06g066470.2 Solyc12g089140.1 Solyc01g008020.2	fungal	5
59	6	0.3195	4.792	30.24	0.1019	0.468093	M482T802 Solyc04g064580.1 M360T422 Solyc01g086870.2 M359T420 Solyc12g056250.1	fungal	5
60	8	0.3032	8.49	30.44	0.1546	0.643404	M470T650 Solyc07g008280.2 M468T649 Solyc06g076040.2 M469T650 Solyc02g081490.2 Solyc07g045190.1 Solyc08g066390.2	fungal	5
61	7	0.3227	6.776	35.77	0.1198	0.920068	M830T1132 M866T1047 Solyc02g083280.2 Solyc01g097240.2 Solyc05g052980.2 Solyc08g080360.2 Solyc12g094620.1	fungal	5
62	7	0.3012	6.326	18.69	0.1621	0.153343	M1031T988_2 M263T673 Solyc08g082370.1 Solyc10g085850.1 Solyc04g014370.2 Solyc09g014300.2 Solyc03g098020.2	fungal	5
63	12	0.2845	18.78	79.17	0.154	0.646273	Solyc05g056560.2 Solyc05g046310.2 M443T139 Solyc06g008130.2 M304T125 M378T98 Solyc05g055010.2 Solyc02g077670.2 M401T621 Solyc11g020040.1 M379T97 Solyc03g120090.1	fungal	5
64	6	0.3204	4.806	36.54	0.0901	0.953652	Solyc11g065070.1 M276T1128 Solyc05g052280.2 M292T905 M259T1128 M582T1330	fungal	5
65	8	0.3044	8.523	34.69	0.1439	0.159213	M449T563 Solyc06g009350.2 Solyc03g110860.2 Solyc11g012440.1 M450T563 Solyc10g079830.1 Solyc07g043050.1 Solyc12g014400.1	fungal	5
66	5	0.3431	3.431	16.73	0.1138	0.582734	M429T699 Solyc08g068730.1 Solyc05g056080.2 Solyc03g098730.1 Solyc11g018800.1	fungal	5
67	5	0.3306	3.306	17.95	0.1058	0.952654	Solyc07g005530.2 M482T597 M459T594 M521T730 M322T687	fungal	5
68	8	0.3063	8.576	42.19	0.1284	0.643404	M212T115 Solyc06g005560.2 Solyc05g015490.2 M100T91 M476T596 M509T448 M432T530 M233T448	fungal	5
69	5	0.3565	3.565	16.92	0.117	0.265435	M673T699 Solyc03g120260.2 Solyc07g043510.2 Solyc09g090110.2 Solyc11g068650.1	fungal	5
70	5	0.3008	3.008	19.94	0.09131	0.338052	Solyc03g058430.1 M329T1288 Solyc05g055840.2 Solyc01g105540.2 Solyc03g121720.2	fungal	5
71	6	0.3063	4.595	34.38	0.09015	0.65554	M757T969 Solyc09g011560.2 Solyc10g006060.2 M191T968 Solyc09g082570.2 Solyc07g062650.2	fungal	5
72	7	0.3344	7.022	26.78	0.1469	0.649261	Solyc01g094470.2 M836T1176 Solyc10g005310.2 M835T1174 Solyc10g086710.1 Solyc09g007640.2 Solyc04g079140.2	fungal	5
73	4	0.4085	2.451	10.9	0.1148	0.557383	M460T96 Solyc07g005390.2 Solyc06g069560.1 Solyc08g083320.2	fungal	5
74	4	0.3547	2.128	15.23	0.08393	0.557383	M543T747 Solyc10g009190.1 Solyc03g111840.2 Solyc04g015850.2	fungal	5
75	7	0.3005	6.311	31.23	0.1225	0.649261	M642T98 M450T697 M360T818 Solyc03g113430.2 Solyc01g108570.2 Solyc06g053140.2 Solyc04g071480.1	fungal	5
76	6	0.3142	4.713	21.02	0.1249	0.913257	Solyc05g007900.2 M710T98 M599T98 Solyc01g100230.2 M332T374 M302T403	fungal	5
77	5	0.3565	3.565	15.8	0.1214	0.071836	Solyc03g006700.2 M1366T1087 M769T1209 M768T1209 M1076T987_1	fungal	5
78	9	0.3072	11.06	56.01	0.13	0.996903	Solyc02g089540.2 M460T452 Solyc10g050520.1 M461T452 M370T109 Solyc10g081560.1 Solyc02g080510.1 Solyc02g063000.2 Solyc08g075210.1	fungal	5
79	7	0.3082	6.472	34.05	0.1187	0.937399	M389T973 M155T173 Solyc01g105460.2 M184T173 Solyc03g121420.2 Solyc07g007790.2 Solyc06g076140.2	fungal	5
80	4	0.3034	1.821	19.33	0.06245	0.992931	M501T860 M376T654 Solyc09g074480.1 M408T523	fungal	5
81	5	0.352	3.52	19.16	0.1077	0.582734	Solyc07g017580.1 M313T804 M722T669 M222T670 M1153T112	fungal	5
82	5	0.3122	3.122	19.75	0.09499	0.969949	Solyc06g070980.2 M491T891 M490T889 M262T1242 Solyc09g064430.2	fungal	5
83	10	0.3038	13.67	59.83	0.1462	0.989433	M207T612 Solyc03g114150.2 M189T611 M168T611 Solyc01g108530.2 M167T612 Solyc03g118470.2 Solyc08g065610.2 Solyc08g080620.1 Solyc08g075280.2	fungal	5
84	5	0.3013	3.013	23.77	0.08191	0.894962	M135T555 Solyc05g050600.2 Solyc06g007210.2 Solyc02g069150.2 Solyc10g055200.1	fungal	5
85	5	0.3065	3.065	20.77	0.09061	0.969949	M1028T990 Solyc01g087530.2 Solyc03g082690.2 Solyc06g071810.1 Solyc05g050360.2	fungal	5
86	8	0.3027	8.477	38.76	0.1341	0.958439	M844T1089 Solyc05g050580.2 M866T1093 Solyc04g077330.2 Solyc01g089880.2 Solyc04g072810.2 Solyc04g071480.1 Solyc04g076050.2	fungal	5
87	5	0.3233	3.233	23.42	0.0882	0.895655	M765T968 Solyc08g061270.1 Solyc01g110130.2 Solyc06g072540.1 Solyc02g093230.2	fungal	5
88	8	0.3015	8.442	42.86	0.1254	0.886427	M279T1548 M263T1547 M161T1547 Solyc09g074560.2 Solyc03g082540.2 Solyc03g116460.2 Solyc01g109090.2 Solyc02g093470.2	fungal	5
89	4	0.3089	1.853	15.77	0.07233	0.943824	M522T650 Solyc04g071700.2 Solyc01g005990.2 Solyc06g073920.2	fungal	5
90	8	0.3153	8.83	35.81	0.1456	0.643404	Solyc02g021290.1 Solyc07g026660.2 Solyc06g062890.2 M327T1302 M670T1240 M246T861 M392T1404 M432T1400	fungal	5
91	9	0.3051	10.98	50.24	0.1386	0.944019	M376T548 M948T1255 Solyc03g121060.2 M146T95 Solyc10g012370.2 Solyc04g016180.2 Solyc06g071070.1 Solyc01g096430.2 Solyc08g080660.1	fungal	5
92	6	0.307	4.604	25.02	0.1106	0.531907	M684T1067 Solyc02g085350.2 M1240T958 M1333T1067 Solyc01g016560.1 M874T1063	fungal	5
93	6	0.354	5.31	22.63	0.1329	0.65554	M179T411 M830T97 Solyc12g009020.1 M522T99 M620T100 Solyc06g030470.2	fungal	5
94	5	0.3565	3.565	15.13	0.1243	0.071836	M247T976 Solyc02g078240.2 Solyc05g049970.2 Solyc04g005100.2 Solyc03g019680.2	fungal	5
95	8	0.3028	8.477	35.19	0.1421	0.948219	Solyc05g054830.2 Solyc07g052320.2 M669T966 Solyc07g065700.2 M668T965 Solyc09g083070.2 Solyc04g078550.2 Solyc01g005270.2	fungal	5
96	5	0.3117	3.117	14.3	0.1137	0.969949	M128T74 Solyc03g007810.2 Solyc10g083570.1 Solyc02g082830.1 Solyc10g005590.2	fungal	5
97	8	0.3116	8.725	37.25	0.1408	0.921873	Solyc06g072430.1 Solyc05g007900.2 M342T413 M710T98 Solyc06g076570.1 Solyc01g100230.2 M332T374 M302T403	fungal	5
98	5	0.3249	3.249	15.91	0.1114	0.265435	M137T90 Solyc07g064250.2 Solyc06g054530.2 Solyc01g080540.2 Solyc04g074240.2	fungal	5
99	6	0.3492	5.238	29.87	0.1112	0.851023	M602T1296 Solyc01g006430.2 M258T1128 Solyc02g079500.2 M596T1317 M256T1158	fungal	5
100	4	0.3623	2.174	9.508	0.1104	0.332503	M265T830 Solyc01g098920.2 Solyc10g079260.1 Solyc02g083390.2	fungal	5
101	6	0.3213	4.819	22.91	0.1213	0.468093	Solyc08g079190.1 Solyc02g092580.2 M438T641 M270T1376 M626T1380 M507T1597	fungal	5
102	8	0.312	8.735	23.14	0.1825	0.0517809	Solyc03g111330.2 M185T625 M107T625 Solyc06g074630.2 Solyc03g025610.1 Solyc09g065130.2 Solyc02g063490.2 Solyc06g076850.2	fungal	5
103	5	0.3194	3.194	19.37	0.09809	0.952654	M241T83 Solyc02g068010.2 Solyc02g067420.2 Solyc12g055760.1 Solyc06g063320.2	fungal	5
104	5	0.3103	3.103	9.833	0.1353	0.265435	Solyc03g123840.2 M1365T1057 M1369T1058 M520T1009_1 M1166T1057	fungal	5
105	8	0.3116	8.725	32.25	0.1531	0.813985	M810T1114 Solyc03g121180.2 M148T631 Solyc07g053720.2 M809T1115 M147T632 M787T1116 Solyc07g006230.1	fungal	5
106	9	0.317	11.41	26.45	0.2043	0.0926632	M682T797 Solyc06g051720.2 Solyc09g082270.2 Solyc10g083690.2 Solyc12g057150.1 M414T796 M681T799 M683T796 M174T760	fungal	5
107	7	0.335	7.035	24.76	0.1536	0.153343	M304T394 M303T394 Solyc01g110410.2 Solyc03g123730.2 Solyc07g009140.2 Solyc04g012040.2 Solyc05g008590.2	fungal	5
108	8	0.316	8.847	15.35	0.2201	0.0639038	M143T1453 Solyc09g011340.2 M134T1453 Solyc03g031600.2 Solyc05g055450.2 Solyc03g111340.2 Solyc08g067830.2 Solyc09g011660.2	fungal	5
109	6	0.3272	4.908	22.61	0.1242	0.712413	Solyc05g016120.1 M481T894 Solyc12g039030.1 M668T676 M217T128 M440T1458	fungal	5
110	8	0.3044	8.523	52.71	0.1104	0.979716	M365T999 M363T998 M464T990 Solyc04g007900.2 Solyc05g009630.2 Solyc07g005550.2 Solyc01g112240.2 Solyc07g045470.1	fungal	5
111	5	0.3017	3.017	17.16	0.1	0.582734	M230T88 Solyc12g094500.1 Solyc09g007150.2 Solyc08g080170.2 Solyc10g006900.2	fungal	5
112	6	0.3106	4.658	35.41	0.08946	0.977336	M467T1101 M432T95 Solyc01g107290.2 Solyc03g120900.1 Solyc08g062360.2 M761T97	fungal	5
113	5	0.3351	3.351	17.18	0.1098	0.265435	M427T1113 Solyc09g074230.2 Solyc03g093590.1 Solyc04g076200.2 Solyc12g099440.1	fungal	5
114	5	0.3459	3.459	18.25	0.1091	0.417266	M827T808 Solyc04g011520.2 Solyc02g082900.2 Solyc09g009840.1 Solyc09g091470.2	fungal	5
115	5	0.3488	3.488	16.99	0.1144	0.582734	Solyc10g055810.1 M478T683 M680T1016 M643T1344 M350T1352	fungal	5
116	6	0.3015	4.522	26.42	0.1053	0.913257	Solyc09g011710.2 M676T1011 M481T710 Solyc03g112290.2 Solyc06g076460.2 Solyc08g068270.2	fungal	5
117	5	0.3012	3.012	30.82	0.06871	0.996692	Solyc09g074480.1 M511T860 M500T861 Solyc02g065540.1 M342T98	fungal	5
118	5	0.3192	3.192	16.87	0.1062	0.952654	Solyc10g078300.1 Solyc01g094480.2 M540T738 M707T1091 M340T885	fungal	5
119	6	0.3276	4.913	26.1	0.1142	0.913257	Solyc03g083910.2 M307T565 Solyc05g008110.2 M313T804 M598T1204 M1329T1056	fungal	5
120	5	0.3501	3.501	17.78	0.1119	0.928772	M496T95 Solyc05g056060.2 Solyc02g067420.2 Solyc06g065370.2 Solyc12g036200.1	fungal	5
121	4	0.3886	2.332	10.54	0.1117	0.843839	M375T616 Solyc01g104650.2 M378T607 M350T550	fungal	5
122	6	0.333	4.995	21.55	0.1296	0.712413	M765T811 M371T650 Solyc02g070340.2 Solyc01g110130.2 M766T811 Solyc04g008710.2	fungal	5
123	7	0.304	6.383	46.07	0.09606	0.997531	M409T99 Solyc09g074480.1 M410T98 Solyc02g081560.1 Solyc02g065540.1 M342T98 M408T523	fungal	5
124	9	0.3063	11.03	64.09	0.1184	0.982965	Solyc06g072430.1 M342T413 M304T125 Solyc04g078600.2 M882T940 M435T866 Solyc02g081560.1 M711T99 Solyc03g083140.2	fungal	5
125	9	0.3009	10.83	42.48	0.1519	0.93334	M391T630 Solyc06g019200.2 M392T629 Solyc03g053110.2 Solyc12g008980.1 M370T631 Solyc10g051200.1 M369T631 Solyc11g073130.1	fungal	5
126	7	0.3184	6.685	26.92	0.1404	0.963181	Solyc08g008420.2 Solyc08g080630.2 M521T781 Solyc01g065980.2 M193T875 M112T1590 M525T890	fungal	5
127	8	0.323	9.044	35.38	0.1497	0.840787	Solyc02g089620.2 Solyc07g063640.1 M950T916 M951T916 M347T494 M494T916 Solyc12g009880.1 M949T916	fungal	5
128	4	0.3786	2.272	11.49	0.1044	0.843839	M459T670 Solyc10g083570.1 Solyc08g066520.2 Solyc02g080560.1	fungal	5
129	6	0.3206	4.81	24.09	0.1176	0.189239	M828T813 M643T706 Solyc06g030490.2 Solyc06g005170.2 Solyc06g060490.2 Solyc07g066650.2	fungal	5
130	7	0.3003	6.307	21.3	0.1516	0.30464	Solyc04g057930.2 M372T98 M652T965 Solyc01g095030.2 Solyc12g006370.1 Solyc04g076010.2 Solyc04g015520.2	fungal	5
131	10	0.3083	13.87	74.36	0.1282	0.999835	Solyc06g072430.1 Solyc05g046310.2 M409T99 M342T413 M243T442 M304T125 M882T940 Solyc02g081560.1 M711T99 Solyc03g083140.2	fungal	5
132	7	0.3359	7.055	26.19	0.1493	0.738548	Solyc01g068130.2 M444T1416 M443T1416 Solyc07g052210.2 Solyc10g009190.1 Solyc08g065430.2 Solyc01g108390.2	fungal	5
133	4	0.3729	2.237	15.18	0.08802	0.984809	M520T748 M520T648 Solyc11g006470.1 M525T649	fungal	5
134	7	0.3249	6.823	29.62	0.1353	0.979543	M177T676 M381T1092 Solyc01g097790.2 Solyc04g077390.2 Solyc05g056070.2 Solyc05g013480.2 M1026T989	fungal	5
135	6	0.3034	4.552	27.72	0.1028	0.98988	Solyc01g087540.2 M266T96 Solyc10g055820.1 M646T1352 M645T1355 M433T965	fungal	5
136	5	0.3103	3.103	17.65	0.1009	0.928164	M594T995 Solyc07g065200.2 Solyc07g008770.2 Solyc08g006770.2 Solyc05g052470.2	fungal	5
137	5	0.3143	3.143	11.27	0.1288	0.265435	M694T917 Solyc01g104040.2 Solyc02g089900.1 Solyc12g008360.1 Solyc08g082390.2	fungal	5
138	6	0.3014	4.521	23.76	0.1122	0.977336	M381T1092 Solyc10g085320.1 M658T98 Solyc05g056070.2 M328T1497 Solyc04g074030.2	fungal	5
139	7	0.3088	6.485	23.55	0.1473	0.69536	M747T811 Solyc09g075470.2 M746T811 Solyc10g012070.2 Solyc01g005270.2 Solyc04g015520.2 Solyc12g005880.1	fungal	5
140	10	0.3013	13.56	49.08	0.1641	0.604332	Solyc02g094400.2 M298T530 Solyc03g080180.2 M302T496 Solyc08g060920.2 M189T531 M316T529 Solyc04g007730.2 M507T1569 M299T513	fungal	5
141	6	0.3207	4.81	41.58	0.08237	0.967224	M559T414 Solyc04g054990.2 Solyc03g121180.2 M462T669 M286T725 M355T414	fungal	5
142	4	0.356	2.136	12.44	0.0946	0.944895	M510T733 Solyc06g009020.2 Solyc10g007280.2 Solyc11g013350.1	fungal	5
143	10	0.3033	13.65	52.68	0.1581	0.929767	Solyc05g009840.2 M166T94 Solyc01g066480.2 M167T94 Solyc11g012840.1 Solyc03g033540.2 Solyc03g093880.2 Solyc02g087850.1 M103T93 M120T94	fungal	5
144	4	0.3742	2.245	13.43	0.09481	0.44121	M319T872 Solyc04g005050.1 Solyc11g018800.1 Solyc02g036480.1	fungal	5
145	6	0.3091	4.636	25.03	0.1113	0.810761	M970T978 Solyc08g079820.2 M969T982_2 Solyc03g043950.2 Solyc06g071230.2 Solyc10g021280.1	fungal	5
146	12	0.3039	20.05	54.65	0.2032	0.534506	Solyc03g093140.2 Solyc02g094400.2 M298T530 Solyc03g080180.2 M302T496 M585T1282 M584T1281 M623T1310 M189T531 M316T529 Solyc04g007730.2 M507T1569	fungal	5
147	13	0.2836	22.12	39.2	0.2533	0.109205	M315T1037 M651T1035 M649T1036 Solyc09g014320.2 M314T1037 M650T1036 Solyc06g067940.2 M337T1037 Solyc04g080570.2 Solyc06g009290.2 Solyc07g005440.1 Solyc06g008870.2 Solyc09g011630.2	fungal	5
148	4	0.3603	2.162	15.28	0.08496	0.442617	M379T466 Solyc11g012440.1 Solyc12g096500.1 Solyc04g025990.2	fungal	5
149	7	0.3256	6.838	39.8	0.1128	0.998917	M300T887 Solyc02g078380.2 Solyc08g079420.2 M301T887 Solyc09g009260.2 M302T889 M190T888	fungal	5
150	9	0.3033	10.92	41.62	0.1548	0.97887	Solyc03g083560.1 M249T840 Solyc07g053350.2 M481T839 Solyc05g015490.2 M476T596 Solyc06g065440.1 M362T771 M432T530	fungal	5
151	6	0.3044	4.567	28.33	0.1017	0.712413	M236T1379 M158T1280 Solyc10g081170.1 Solyc04g079400.2 Solyc05g013910.2 Solyc03g083460.2	fungal	5
152	4	0.3132	1.879	13.41	0.0807	0.843839	M704T990 Solyc03g033640.2 Solyc02g069640.2 Solyc11g005360.1	fungal	5
153	9	0.3015	10.85	41.95	0.1533	0.5	M594T995 Solyc12g088670.1 M597T998 Solyc03g111310.2 M593T963 Solyc02g092930.1 Solyc05g009980.2 Solyc10g080670.1 Solyc01g099100.2	fungal	5
154	4	0.3031	1.819	14.67	0.07426	0.764757	Solyc05g052630.2 Solyc01g103540.2 M251T611 Solyc02g090850.2	fungal	5
155	5	0.3368	3.368	12.04	0.1326	0.734565	Solyc01g095990.2 Solyc11g006500.1 M819T846 Solyc04g064510.2 Solyc09g074860.2	fungal	5
156	6	0.3252	4.878	35.62	0.09292	0.99588	Solyc06g048820.1 Solyc08g081370.1 M365T716 M631T672 M711T716 M632T671	fungal	5
157	5	0.352	3.52	19.02	0.1082	0.851865	Solyc03g111720.2 M626T762 M119T760 M400T759 M320T759	fungal	5
158	6	0.3195	4.793	24.17	0.117	0.953652	M391T811 Solyc01g096090.2 Solyc07g056420.2 M1096T784 Solyc12g011150.1 Solyc05g052140.2	fungal	5
159	13	0.304	23.72	56.56	0.2231	0.859243	M265T1547 M263T1547 M242T1547 Solyc05g013730.2 M264T1547 M161T1547 M241T1547 Solyc11g011920.1 Solyc12g006230.1 Solyc03g082540.2 Solyc09g075860.2 Solyc01g109090.2 Solyc10g078590.1	fungal	5
160	5	0.3295	3.295	8.162	0.1536	0.582734	Solyc10g048060.1 M429T918 M918T1059 M739T1059 M642T1095	fungal	5
161	4	0.3227	1.936	15.23	0.07693	0.984809	M274T526 Solyc03g117600.2 Solyc07g032490.2 Solyc03g080060.1	fungal	5
162	5	0.3113	3.113	19.65	0.09504	0.928164	Solyc10g055800.1 M363T1239 Solyc01g097270.2 M583T1447 M782T1073	fungal	5
163	10	0.3135	14.11	51.84	0.1641	0.786322	M191T727 Solyc04g054990.2 M533T723 Solyc04g056390.2 Solyc09g008670.2 M754T1065 M533T685 M286T725 Solyc07g006570.2 M639T970	fungal	5
164	4	0.3026	1.816	10.56	0.08909	0.845288	Solyc01g100720.2 M122T1140 Solyc03g113390.2 Solyc03g117760.2	fungal	5
165	5	0.3087	3.087	14.24	0.113	0.851865	M100T91 Solyc05g018060.1 Solyc12g010400.1 M1367T1051 M819T1155	fungal	5
166	6	0.3339	5.008	19.95	0.1355	0.967224	Solyc03g121540.2 M130T98 Solyc05g052030.1 M968T919 M676T846 M527T597	fungal	5
167	5	0.3351	3.351	25.19	0.08696	0.928164	Solyc02g081980.2 M330T707 M345T713 M331T707 M485T668	fungal	5
168	4	0.4032	2.419	11.44	0.1106	0.903035	M799T1047 Solyc07g054720.1 Solyc06g061180.1 M186T718	fungal	5
169	4	0.3347	2.008	6.877	0.1189	0.156161	Solyc01g104500.2 M417T989 M686T1058 M876T987	fungal	5
170	6	0.3109	4.664	28.83	0.1025	0.993467	Solyc08g077440.2 M267T612 Solyc11g008550.1 M266T612 Solyc10g007900.2 M144T722	fungal	5
171	6	0.3088	4.631	21.58	0.1212	0.977336	M748T828 M294T912 M256T852 Solyc05g054740.2 Solyc08g078670.2 Solyc10g079120.1	fungal	5
172	7	0.3367	7.071	31.36	0.1348	0.937399	Solyc01g087540.2 Solyc11g011210.1 M552T1289 Solyc02g090360.2 M342T1350 M246T606 M592T1240	fungal	5
173	5	0.352	3.52	13.38	0.1308	0.265435	M214T1342 Solyc04g078150.2 Solyc03g122270.2 Solyc09g056160.2 Solyc04g082310.2	fungal	5
174	5	0.3044	3.044	18.75	0.09575	0.969949	M357T930 M181T551 Solyc10g080600.1 Solyc05g054090.2 Solyc07g053920.2	fungal	5
175	5	0.3603	3.603	23.44	0.09726	0.071836	Solyc09g014870.1 M532T652 M293T651 M531T651 M222T652	fungal	5
176	4	0.3163	1.898	15.22	0.07554	0.984809	M274T646 Solyc11g069190.1 Solyc09g074520.2 Solyc01g104710.2	fungal	5
177	9	0.3082	11.09	34.22	0.1752	0.855343	Solyc01g110450.2 M567T783 Solyc04g081570.2 Solyc06g071680.2 M1117T784 M568T783 Solyc04g016520.2 Solyc05g044580.2 Solyc11g068500.1	fungal	5
178	5	0.3091	3.091	18.87	0.09673	0.969949	Solyc07g040990.2 M800T1154 Solyc04g054980.2 Solyc02g082920.2 Solyc04g080290.2	fungal	5
179	5	0.3459	3.459	16.32	0.1162	0.417266	M290T758 Solyc03g007220.2 Solyc04g077230.1 Solyc04g026030.2 Solyc03g097250.2	fungal	5
180	6	0.3331	4.997	21.19	0.1309	0.764803	M329T458 M165T462 Solyc01g098500.2 Solyc02g036370.2 Solyc01g005010.2 Solyc01g102350.2	fungal	5
181	9	0.3112	11.2	54.87	0.1333	0.989158	Solyc05g021090.2 M773T974 M482T972 M410T1073 Solyc01g088770.2 M212T973 Solyc02g067520.2 M478T974 Solyc04g016260.2	fungal	5
182	8	0.3062	8.573	29.59	0.1583	0.864926	M515T804 Solyc01g098590.2 Solyc05g051530.2 Solyc05g051540.1 Solyc04g014400.2 M514T803 Solyc05g008290.2 Solyc07g064900.2	fungal	5
183	4	0.3204	1.922	9.252	0.1003	0.843839	Solyc05g009330.2 M341T746 Solyc02g065470.1 Solyc01g107520.2	fungal	5
184	5	0.3364	3.364	25.73	0.08606	0.989214	M389T1089 Solyc07g066630.2 Solyc11g005880.1 Solyc05g050200.2 Solyc01g009020.2	fungal	5
185	7	0.325	6.825	29.13	0.1366	0.738548	M689T98_2 Solyc01g057460.2 Solyc07g044830.2 M690T98_1 Solyc03g098210.2 M689T98_1 Solyc11g018610.1	fungal	5
186	9	0.3072	11.06	41.33	0.1571	0.991441	Solyc01g087850.2 M236T1589 Solyc02g092580.2 M368T805 M127T1596 Solyc12g009560.1 M184T1591 M456T1589 M455T1589	fungal	5
187	9	0.3092	11.13	40.56	0.1597	0.993291	Solyc06g049050.2 M754T1128 Solyc06g016660.2 Solyc03g007270.2 Solyc02g079390.2 Solyc03g115220.2 M434T811 M250T686 M755T1092	fungal	5
188	5	0.3094	3.094	7.462	0.1505	0.105038	M235T1060 Solyc07g026680.2 Solyc11g065740.1 Solyc03g118150.2 Solyc06g068750.2	fungal	5
189	7	0.3046	6.397	22.75	0.1483	0.899332	M512T705 M400T108 Solyc02g086820.2 Solyc07g041910.2 M354T633 Solyc05g053550.2 Solyc05g010320.2	fungal	5
190	6	0.3096	4.644	28.09	0.1038	0.913257	M773T974 Solyc05g008950.2 M410T1073 Solyc04g007800.2 Solyc04g016260.2 M1031T989_2	fungal	5
191	14	0.302	27.49	51.46	0.257	0.120666	M391T630 Solyc06g019200.2 M178T629 Solyc03g093800.1 Solyc07g054850.2 Solyc05g054350.2 M759T631 Solyc04g014800.2 M392T629 Solyc12g008980.1 M370T631 M177T630 M369T631 Solyc01g099110.2	fungal	5
192	4	0.3625	2.175	8.078	0.1192	0.156161	Solyc07g047750.2 M636T971 M475T971 M474T971	fungal	5
193	11	0.3018	16.6	59.36	0.1694	0.975578	M508T485 M490T524 Solyc07g007260.2 Solyc01g044250.1 M530T485 M274T646 Solyc06g076120.2 Solyc04g081870.2 M508T647 Solyc11g069190.1 M854T1298	fungal	5
194	5	0.3376	3.376	14.49	0.1212	0.851865	Solyc01g087680.2 Solyc08g074440.2 Solyc06g053980.2 M540T995 Solyc02g088600.2	fungal	5
195	8	0.3064	8.579	31.9	0.1519	0.718238	Solyc02g088100.2 Solyc06g007910.2 M643T1292 M1328T1163 M1330T1176 Solyc09g091430.2 M246T606 M1196T1154	fungal	5
196	7	0.3003	6.307	21.89	0.1495	0.899332	M228T823 M433T721 Solyc02g090840.2 M376T823 Solyc06g050760.1 M373T1004 M806T1117	fungal	5
197	8	0.3328	9.318	16.33	0.2237	0.135074	M185T1035 Solyc10g006470.2 Solyc04g079550.2 M177T1036 M352T1041 Solyc08g066430.1 Solyc07g064980.2 Solyc03g112380.1	fungal	5
198	9	0.3128	11.26	28.26	0.1958	0.239964	Solyc10g079930.1 M198T1287 Solyc01g007990.2 Solyc02g080800.2 M180T1286 M253T1287 M148T1288 M127T1287 M103T1290	fungal	5
199	9	0.3035	10.93	47.31	0.1433	0.93334	M831T1575 M247T738 Solyc01g007320.2 Solyc07g066430.2 M195T1176 Solyc10g084850.1 Solyc02g022850.1 Solyc07g055810.2 Solyc01g017220.1	fungal	5
200	7	0.3215	6.751	37.53	0.1158	0.994698	M376T548 Solyc03g121060.2 Solyc08g079420.2 Solyc10g012370.2 M387T805 Solyc05g050970.2 Solyc04g078640.1	fungal	5
201	5	0.3037	3.037	32.17	0.06718	0.989214	M799T1047 M962T828 M338T671 M346T718 Solyc11g069600.1	fungal	5
202	4	0.3173	1.904	18.83	0.06626	0.984809	Solyc05g054210.2 M503T549 M761T1178 M653T935	fungal	5
203	7	0.3021	6.343	22.78	0.1471	0.778356	Solyc07g008250.2 M307T1271 M127T1596 Solyc12g009560.1 M214T705 M215T696 M1126T980	fungal	5
204	4	0.3241	1.945	16.14	0.07456	0.969699	Solyc07g065710.2 M251T94 Solyc08g022110.2 M310T773	fungal	5
205	5	0.3255	3.255	17.38	0.1062	0.989214	Solyc12g014100.1 Solyc07g008020.2 M262T1593 M535T904 M1011T1131	fungal	5
206	5	0.3528	3.528	15.92	0.1198	0.969949	M525T1012 Solyc12g007060.1 M505T592 M339T881 Solyc01g103410.2	fungal	5
207	4	0.3057	1.834	8.975	0.09751	0.843839	Solyc11g008270.1 M569T904 M392T312 M296T904	fungal	5
208	5	0.3042	3.042	12.29	0.1201	0.952654	Solyc09g074400.2 M1564T993 Solyc07g066580.2 Solyc01g095120.2 Solyc09g090100.2	fungal	5
209	5	0.3187	3.187	12.18	0.1256	0.265435	M898T1547 Solyc03g121270.2 Solyc04g007500.1 Solyc01g088050.2 Solyc06g076780.2	fungal	5
210	6	0.3086	4.63	13.03	0.1561	0.594909	M192T1055 M199T1395 Solyc06g005260.2 Solyc09g074870.2 M179T1328 M210T1397	fungal	5
211	4	0.3767	2.26	8.491	0.1205	0.156161	M209T804 Solyc06g068080.2 Solyc01g088040.2 Solyc11g012140.1	fungal	5
212	6	0.3162	4.744	18.56	0.1344	0.712413	M361T817 M360T818 Solyc05g009080.2 Solyc01g108570.2 Solyc06g009220.2 Solyc09g075060.2	fungal	5
213	5	0.3101	3.101	13	0.1188	0.661948	M1065T791 Solyc06g076960.1 Solyc02g014870.2 Solyc09g008920.2 Solyc06g073170.1	fungal	5
214	4	0.3237	1.942	12.05	0.0883	0.943824	Solyc06g073730.1 Solyc07g017410.2 M323T1528 Solyc01g108580.2	fungal	5
215	5	0.3157	3.157	15.74	0.1092	0.981643	M265T653 M260T1191 Solyc07g053280.2 Solyc06g064940.2 Solyc07g047950.1	fungal	5
216	9	0.3201	11.53	32.82	0.1849	0.93334	Solyc07g045540.2 M493T804 M492T803 Solyc11g069450.1 M266T805 Solyc02g082920.2 Solyc07g043480.1 Solyc01g008790.2 Solyc04g082360.1	fungal	5
217	6	0.3117	4.676	20.96	0.1243	0.764415	M604T962 M903T1019 Solyc02g068240.2 Solyc04g008020.2 Solyc02g092930.1 M608T83	fungal	5
218	6	0.3006	4.509	20.04	0.1234	0.953652	M396T816 Solyc02g080130.2 M395T816 Solyc08g067290.2 Solyc10g083720.1 Solyc12g005720.1	fungal	5
219	4	0.3808	2.285	9.241	0.117	0.943824	Solyc02g082080.1 M695T1060 M564T1008 M535T973	fungal	5
220	5	0.3459	3.459	15.17	0.1208	0.969949	Solyc04g008520.2 M438T997 M529T995 Solyc04g076320.2 Solyc11g008470.1	fungal	5
221	7	0.3352	7.039	32.46	0.1316	0.979543	Solyc08g080630.2 Solyc09g010690.2 M350T651 M521T781 Solyc03g119460.2 Solyc01g065980.2 M193T875	fungal	5
222	4	0.3772	2.263	9.553	0.1142	0.764757	Solyc04g011550.2 M836T1056 Solyc01g107380.2 Solyc06g075790.2	fungal	5
223	6	0.3169	4.753	33.03	0.09548	0.967224	M530T524 Solyc07g007250.2 M274T526 Solyc03g117600.2 Solyc07g032490.2 Solyc03g080060.1	fungal	5
224	5	0.3042	3.042	15.76	0.1056	0.661948	M198T671 Solyc03g096760.1 Solyc09g008480.2 Solyc01g006720.2 Solyc10g005030.2	fungal	5
225	4	0.3932	2.359	11.18	0.1095	0.843839	M280T856 Solyc06g072660.2 Solyc08g078870.1 Solyc06g060110.2	fungal	5
226	5	0.3239	3.239	17.41	0.1057	0.952654	Solyc02g081140.2 M243T818 M283T818 Solyc11g013500.1 Solyc10g085020.1	fungal	5
227	6	0.3271	4.907	12.87	0.1648	0.712413	Solyc01g109130.2 Solyc01g103930.2 M206T816 M193T817 Solyc12g009790.1 Solyc04g080980.2	fungal	5
228	4	0.3051	1.83	8.073	0.1022	0.943824	Solyc10g050920.1 M769T111 M874T798 M749T114	fungal	5
229	4	0.4676	2.806	7.389	0.1542	0.903035	Solyc02g078320.1 Solyc05g009360.2 M170T102 M336T829	fungal	5
230	5	0.3092	3.092	8.682	0.142	0.265435	M671T1546 Solyc02g005200.2 Solyc09g018170.2 Solyc09g090510.2 Solyc03g026330.2	fungal	5
231	4	0.3501	2.101	10.35	0.1027	0.764757	M339T960 Solyc01g005080.2 Solyc03g025320.2 Solyc02g062950.2	fungal	5
232	7	0.303	6.364	29.22	0.1283	0.998353	M748T828 Solyc09g089730.2 M605T800 M286T765 M584T1184 Solyc11g071800.1 Solyc10g079120.1	fungal	5
233	6	0.3313	4.969	30.14	0.1055	0.99588	M381T1092 M168T91 Solyc09g005090.1 Solyc12g009770.1 Solyc04g074030.2 M257T129	fungal	5
234	6	0.3245	4.867	11.18	0.1736	0.34446	M1101T1401 M881T1402 Solyc04g008290.2 Solyc07g017510.2 Solyc05g012160.2 Solyc01g103430.2	fungal	5
235	5	0.3233	3.233	10.06	0.1388	0.582982	M758T977 Solyc08g065840.2 Solyc03g118710.2 Solyc03g063730.2 Solyc04g079720.2	fungal	5
236	4	0.3472	2.083	19.36	0.07076	0.984809	M628T1018 M391T676 M453T630 Solyc02g086970.2	fungal	5
237	6	0.3154	4.731	25.99	0.1107	0.935897	M287T970 Solyc02g072450.2 M338T97 Solyc10g081190.1 Solyc05g008980.2 Solyc01g060070.2	fungal	5
238	4	0.3931	2.359	18.55	0.0816	0.843839	Solyc07g052790.1 M299T350 M259T453 Solyc03g078580.2	fungal	5
239	5	0.3308	3.308	12.24	0.1295	0.417018	Solyc03g096450.1 Solyc12g037980.1 M598T989_2 M599T989 Solyc02g005350.2	fungal	5
240	5	0.3009	3.009	18	0.09704	0.952654	M584T1540 Solyc06g062340.2 M715T717 M302T590 Solyc10g047200.1	fungal	5
241	12	0.3046	20.1	43.86	0.2285	0.311802	Solyc01g066430.2 M336T1037 M651T1035 M649T1036 M398T1035 Solyc09g014320.2 Solyc09g011870.1 M650T1036 Solyc06g067940.2 M337T1037 Solyc04g080570.2 Solyc07g005440.1	fungal	5
242	4	0.38	2.28	9.725	0.114	0.903035	M543T856 Solyc10g074980.1 Solyc12g005390.1 Solyc04g080340.2	fungal	5
243	5	0.3269	3.269	14.93	0.1159	0.661948	M795T1018 Solyc03g026300.2 Solyc04g054320.2 Solyc04g026220.2 Solyc05g009500.2	fungal	5
244	5	0.3533	3.533	13.05	0.1329	0.851865	Solyc11g007690.1 M1104T1333 Solyc02g086460.2 Solyc02g066950.2 Solyc12g005400.1	fungal	5
245	6	0.3179	4.769	33.18	0.09548	0.885117	M698T989 Solyc10g008870.2 Solyc03g025450.2 M214T1378 M186T1142 Solyc07g005550.2	fungal	5
246	9	0.3049	10.97	25.36	0.202	0.464818	Solyc05g056000.2 Solyc03g113620.2 M500T601 M508T608 Solyc12g098310.1 M461T598 M460T601 M478T602 M479T603	fungal	5
247	6	0.3185	4.777	18.42	0.1357	0.287587	Solyc08g080650.1 Solyc03g097920.1 M829T1198 M678T917 M830T1198 M808T1177	fungal	5
248	7	0.3062	6.43	31.65	0.1235	0.600851	M747T811 M383T812 Solyc01g100350.2 M746T811 Solyc10g012070.2 Solyc02g082200.2 Solyc06g011530.2	fungal	5
249	5	0.352	3.52	12.62	0.1347	0.417266	M726T807 Solyc11g011010.1 Solyc05g056490.2 Solyc09g065200.2 Solyc05g012380.2	fungal	5
250	6	0.3152	4.728	28.35	0.1049	0.953652	M158T1280 M669T873 M247T556 Solyc07g055250.2 Solyc03g111200.2 Solyc03g083460.2	fungal	5
251	7	0.3167	6.651	25.55	0.1439	0.738548	M769T1002 Solyc08g066160.2 Solyc01g008550.2 M770T1007 M590T974 Solyc06g060250.2 Solyc07g047670.2	fungal	5
252	5	0.3294	3.294	7.97	0.1549	0.071836	Solyc12g006970.1 M506T972 Solyc01g111830.2 Solyc01g104020.2 Solyc01g067940.2	fungal	5
253	5	0.3433	3.433	13.25	0.1287	0.969949	Solyc02g083250.2 M252T580 M274T579 M488T577 M260T740	fungal	5
254	6	0.3321	4.981	12.9	0.1667	0.405091	M430T1004 Solyc12g100060.1 M459T594 Solyc12g056100.1 M564T691 M570T692	fungal	5
255	5	0.3157	3.157	12.64	0.1224	0.582734	Solyc08g077470.2 M309T97 Solyc03g019880.2 Solyc04g080280.2 Solyc03g097130.2	fungal	5
256	9	0.3075	11.07	40.01	0.1602	0.961306	M316T772 Solyc09g092000.2 M317T771 M600T895 M230T397 Solyc12g019320.1 Solyc03g098740.1 Solyc02g080890.2 Solyc01g107080.2	fungal	5
257	5	0.3364	3.364	16.06	0.1144	0.798302	Solyc11g017270.1 M625T720 Solyc04g074000.2 Solyc11g017000.1 Solyc04g077270.2	fungal	5
258	5	0.3126	3.126	7.984	0.1481	0.338052	M1031T988_1 Solyc08g076890.2 Solyc06g061200.1 Solyc11g013030.1 Solyc04g045580.2	fungal	5
259	4	0.3147	1.888	7.686	0.1075	0.903035	Solyc03g006080.2 M416T98 M639T99 M789T98	fungal	5
260	5	0.308	3.08	11.96	0.123	0.852599	Solyc04g015100.2 M356T952 Solyc12g005860.1 Solyc09g089880.2 Solyc12g010570.1	fungal	5
261	4	0.4049	2.43	7.507	0.1355	0.235243	M1003T798 Solyc08g076490.2 Solyc08g081250.2 Solyc02g085100.2	fungal	5
262	7	0.3332	6.997	14.97	0.1945	0.5	Solyc04g072920.2 M538T96 Solyc03g059110.1 Solyc09g097870.2 M539T97 Solyc04g063200.1 Solyc09g082890.1	fungal	5
263	5	0.3047	3.047	14.33	0.1113	0.798302	M169T760 M618T760 Solyc09g064940.2 M319T760 M652T759	fungal	5
264	5	0.3273	3.273	18.19	0.104	0.851865	M718T1016 M211T732 Solyc07g005100.2 M373T732 M287T732	fungal	5
265	5	0.3333	3.333	7.812	0.1576	0.148135	M328T929 Solyc02g087780.2 Solyc01g107700.2 Solyc03g113270.2 Solyc10g005960.1	fungal	5
266	5	0.3231	3.231	13.9	0.1191	0.798302	Solyc08g008220.2 Solyc04g076030.1 Solyc12g098680.1 M227T463 M177T378	fungal	5
267	4	0.3519	2.111	11.87	0.09604	0.943824	M504T611 Solyc10g081160.1 Solyc06g063230.2 Solyc10g080360.1	fungal	5
268	7	0.3043	6.391	43.74	0.09965	0.989275	Solyc11g009080.1 M208T98 Solyc03g007270.2 M434T811 Solyc02g080510.1 M255T1487 M403T1526	fungal	5
269	4	0.3606	2.163	13.08	0.09309	0.943824	M381T96 Solyc06g074840.2 Solyc11g065080.1 Solyc03g114590.2	fungal	5
270	8	0.3093	8.659	33.31	0.1494	0.984338	M495T604 Solyc01g106360.2 M345T943 Solyc07g064160.2 M653T98 Solyc04g082360.1 Solyc07g064600.2 M480T98	fungal	5
271	5	0.3603	3.603	12.76	0.1367	0.071836	Solyc04g009200.2 M943T110 M1173T111 M1322T113 M164T111	fungal	5
272	6	0.3142	4.712	27.44	0.1067	0.997463	Solyc06g061170.2 Solyc04g079660.2 M962T828 M963T828 Solyc06g009380.2 Solyc09g091000.2	fungal	5
273	4	0.3901	2.34	6.857	0.1361	0.442275	Solyc05g008100.1 M459T1086 M1153T112 M1154T111	fungal	5
274	4	0.3409	2.046	8.457	0.1106	0.557383	M411T467 Solyc12g035130.1 M641T750 M969T981	fungal	5
275	4	0.3258	1.955	14.61	0.07959	0.984809	M292T612 Solyc08g007770.2 Solyc12g038970.1 Solyc02g091240.1	fungal	5
276	6	0.3174	4.761	16.13	0.1448	0.712413	M725T808 Solyc11g068430.1 M411T110 Solyc11g011010.1 Solyc06g050590.2 Solyc07g066570.2	fungal	5
277	6	0.3034	4.551	23.33	0.1141	0.984681	Solyc12g014100.1 Solyc04g081550.2 M591T799 M316T1596 Solyc07g008020.2 M262T1593	fungal	5
278	4	0.3962	2.377	11.86	0.1069	0.903035	M375T616 Solyc01g104650.2 Solyc11g008420.1 M378T607	fungal	5
279	5	0.3362	3.362	13.48	0.1253	0.582734	M195T462 Solyc04g076820.1 Solyc12g019060.1 Solyc10g005830.2 Solyc12g099270.1	fungal	5
280	6	0.3142	4.713	20.67	0.1261	0.712413	M316T772 Solyc12g057140.1 Solyc02g093520.2 Solyc03g098740.1 Solyc01g008140.2 M178T772	fungal	5
281	9	0.321	11.56	26.04	0.2078	0.298121	M510T963 M764T964 Solyc04g010250.2 Solyc05g006490.2 M756T961 Solyc09g083220.2 Solyc12g099970.1 Solyc09g057580.2 Solyc10g079770.1	fungal	5
282	4	0.377	2.262	11.1	0.1059	0.969699	M569T691 Solyc01g009430.2 M479T561 M613T729	fungal	5
283	14	0.3032	27.59	54.9	0.2497	0.298611	M265T1547 M263T1547 M242T1547 Solyc05g013730.2 M210T1547 Solyc09g009080.2 M161T1547 M209T1547 M241T1547 Solyc11g011920.1 Solyc03g082540.2 Solyc09g075860.2 Solyc01g109090.2 Solyc10g079820.1	fungal	5
284	4	0.3946	2.368	10.38	0.1141	0.903035	M157T105 M1025T989 Solyc04g081970.2 Solyc01g089870.2	fungal	5
285	6	0.3117	4.675	24.33	0.114	0.984681	Solyc05g056560.2 M378T98 Solyc10g009530.2 M401T621 M679T919 Solyc03g120090.1	fungal	5
286	4	0.3311	1.987	8.73	0.1062	0.943824	M340T671 M339T672 Solyc11g011760.1 M189T676	fungal	5
287	5	0.311	3.11	24.46	0.08278	0.996692	M490T524 Solyc10g076990.1 Solyc12g044300.1 Solyc06g076120.2 M472T830	fungal	5
288	4	0.3859	2.315	6.793	0.1353	0.766087	Solyc01g100660.2 M346T498 M176T76 M744T1057	fungal	5
289	7	0.3221	6.764	14.29	0.193	0.649261	M727T811 Solyc10g006290.2 M728T811 M730T811 M595T811 M729T811 Solyc03g112900.2	fungal	5
290	5	0.3025	3.025	13.95	0.1122	0.952654	M517T523 M672T1585 M516T523 M612T91 Solyc11g007400.1	fungal	5
291	12	0.2801	18.49	26.22	0.2691	0.0344822	Solyc09g018280.1 Solyc12g009480.1 M300T637 M280T1140 Solyc04g014350.1 Solyc10g050160.1 Solyc04g009900.2 Solyc02g093640.2 M337T1127 M576T878 M218T1192 M301T637	fungal	5
292	5	0.3174	3.174	17.75	0.1027	0.969949	M816T94 Solyc02g072450.2 M817T95 Solyc07g056200.2 M745T93	fungal	5
293	7	0.3083	6.474	21.68	0.1536	0.874923	M169T567 Solyc10g050510.1 Solyc12g009570.1 M209T567 Solyc02g089930.2 Solyc09g083280.2 Solyc05g052300.2	fungal	5
294	5	0.3351	3.351	8.088	0.1563	0.071836	M588T803 Solyc01g067890.2 Solyc02g071890.2 Solyc10g049710.1 Solyc01g080500.2	fungal	5
295	4	0.3813	2.288	12.65	0.09974	0.943824	Solyc04g081340.2 M617T1131 M470T547 M592T731	fungal	5
296	4	0.3837	2.302	15.96	0.08765	0.969699	M609T1289 Solyc12g056940.1 M530T485 M385T1526	fungal	5
297	4	0.3666	2.2	12.12	0.09857	0.969699	Solyc10g075090.1 M484T599 M292T905 M226T674	fungal	5
298	4	0.362	2.172	7.493	0.123	0.667497	M503T750 Solyc01g094340.2 Solyc11g073260.1 Solyc09g011170.2	fungal	5
299	5	0.3092	3.092	24.1	0.08314	0.996692	M149T1587 Solyc02g092580.2 Solyc05g050280.2 M129T1589 M184T1591	fungal	5
300	7	0.3088	6.484	19.48	0.1623	0.649261	Solyc08g078070.2 Solyc01g098140.2 M406T835 Solyc01g099800.2 M772T750 Solyc01g107740.2 Solyc09g007900.2	fungal	5
301	6	0.3704	5.556	15.15	0.1699	0.764415	Solyc09g010410.2 M439T106 M201T94 Solyc08g081570.2 Solyc08g078210.2 Solyc03g082390.2	fungal	5
302	5	0.3128	3.128	32.09	0.06918	0.996692	Solyc09g074480.1 M500T861 Solyc02g065540.1 M999T864 M342T98	fungal	5
303	5	0.3023	3.023	27.8	0.07403	0.996692	M141T1261 M464T990 Solyc12g089150.1 M533T994 Solyc05g009630.2	fungal	5
304	6	0.309	4.634	19.61	0.1279	0.99588	M211T816 M768T815 M767T815 Solyc10g083720.1 Solyc12g005720.1 Solyc01g106390.2	fungal	5
305	7	0.3152	6.618	25.86	0.1424	0.937399	Solyc08g044280.1 Solyc08g080660.1 M461T808 M479T809 Solyc06g066210.1 M289T1277 M319T1518	fungal	5
306	5	0.3334	3.334	19.9	0.1003	0.798302	M325T796 M346T796 M334T796 Solyc04g072400.2 Solyc12g009250.1	fungal	5
307	7	0.3184	6.687	35.92	0.1181	0.996355	M538T717 Solyc08g081370.1 Solyc03g116510.1 M710T717 M631T672 Solyc05g016060.2 M711T716	fungal	5
308	13	0.3023	23.58	72.82	0.1926	0.944054	M500T390 Solyc11g009080.1 M208T98 M460T452 Solyc04g054740.2 M461T452 M370T109 Solyc10g081560.1 Solyc02g080510.1 Solyc02g063000.2 Solyc08g075210.1 M500T452 Solyc04g080380.2	fungal	5
309	5	0.3203	3.203	7.962	0.1513	0.071836	M413T1023 Solyc01g099930.2 Solyc06g050700.2 Solyc03g115550.2 Solyc05g006240.2	fungal	5
310	4	0.3367	2.02	6.594	0.1216	0.235243	M603T828 Solyc05g056400.2 Solyc09g009180.2 Solyc07g008950.2	fungal	5
311	6	0.3212	4.818	23.91	0.1183	0.913257	M420T510 M266T597 M419T509 Solyc07g053720.2 Solyc08g014470.2 Solyc01g079410.2	fungal	5
312	5	0.3254	3.254	12.74	0.1252	0.894962	Solyc05g015950.2 M281T1132 Solyc03g096760.1 Solyc05g055790.2 Solyc10g050890.1	fungal	5
313	14	0.3068	27.92	66.75	0.2276	0.298611	M132T612 M207T612 M186T612 M103T611 M124T611 M189T611 M168T611 Solyc01g108530.2 M167T612 Solyc10g075150.1 Solyc03g117810.2 Solyc03g118470.2 Solyc08g065610.2 Solyc08g080620.1	fungal	5
314	12	0.2779	18.34	32.21	0.246	0.156161	M772T844 M771T749 Solyc05g008460.2 Solyc05g007260.2 Solyc03g121860.1 M773T837 M771T844 Solyc02g088930.2 Solyc01g107740.2 Solyc11g069440.1 M386T743 Solyc08g067020.2	fungal	5
315	4	0.3266	1.96	9.326	0.1016	0.903035	M224T1261 Solyc04g080460.2 Solyc01g005570.2 Solyc12g015680.1	fungal	5
316	5	0.3348	3.348	10.45	0.1407	0.105038	Solyc03g121260.2 M304T796 M1244T796 M615T796 M1246T796	fungal	5
317	6	0.3293	4.939	27.44	0.1113	0.993467	Solyc05g021090.2 M482T972 M497T972 Solyc11g005630.1 Solyc01g088770.2 M478T974	fungal	5
318	5	0.3197	3.197	18.22	0.1018	0.981643	M397T1547 Solyc05g011980.2 M325T1547 Solyc07g008060.1 Solyc05g009690.2	fungal	5
319	4	0.3436	2.062	10.75	0.09905	0.843839	M520T787 Solyc10g008790.2 M316T596 M701T1017	fungal	5
320	4	0.3393	2.036	9.439	0.1045	0.843839	M484T355 Solyc03g097030.2 Solyc05g052240.2 Solyc10g085870.1	fungal	5
321	5	0.3603	3.603	9.972	0.1528	0.798302	Solyc02g063270.2 Solyc01g008530.2 M311T646 Solyc06g008120.1 Solyc11g009090.1	fungal	5
322	6	0.309	4.634	15.62	0.1437	0.405091	M671T1546 M344T1546 Solyc05g016030.2 Solyc03g120670.2 Solyc09g090510.2 Solyc04g049850.2	fungal	5
323	4	0.3029	1.817	16.94	0.06791	0.992931	Solyc09g011600.2 M790T98_1 M407T99 Solyc12g099310.1	fungal	5
324	5	0.3285	3.285	8.65	0.1498	0.582734	Solyc08g080090.2 Solyc08g081760.1 Solyc11g007170.1 M121T94 Solyc02g067470.2	fungal	5
325	6	0.3198	4.798	16.63	0.1435	0.235585	M393T766 M394T765 Solyc11g005380.1 Solyc11g011220.1 M225T501 Solyc02g086840.2	fungal	5
326	5	0.3039	3.039	11.57	0.1235	0.851865	M408T937 Solyc09g082860.2 M1167T936 Solyc02g063010.2 M709T964	fungal	5
327	4	0.3153	1.892	11.66	0.08779	0.903035	M178T676 Solyc06g062950.1 Solyc03g093800.1 Solyc08g079430.2	fungal	5
328	4	0.3678	2.207	10.19	0.1082	0.843839	M571T1004 Solyc06g076660.2 Solyc01g110540.2 Solyc02g089280.2	fungal	5
329	5	0.3211	3.211	13.98	0.1181	0.952654	Solyc11g013170.1 M286T1011 M306T1012 M322T1020 Solyc02g078900.2	fungal	5
330	4	0.3353	2.012	7.092	0.1176	0.667497	Solyc10g081440.1 M932T831 Solyc09g090990.2 Solyc04g040130.1	fungal	5
331	5	0.308	3.08	23.31	0.08463	0.952654	Solyc07g045530.1 Solyc01g009420.2 M283T861 M425T98 Solyc02g086590.2	fungal	5
332	4	0.3371	2.023	8.457	0.1094	0.903035	M688T968 Solyc07g056140.2 Solyc07g007790.2 Solyc08g077430.2	fungal	5
333	9	0.3014	10.85	72.75	0.1068	0.997641	M281T534 M530T524 Solyc07g007250.2 M544T534 M342T534 Solyc09g060100.2 Solyc11g013110.1 Solyc12g095770.1 Solyc03g097380.2	fungal	5
334	4	0.3941	2.364	7.742	0.1306	0.442617	Solyc11g066250.1 M365T1638 M471T900 M337T1474	fungal	5
335	4	0.3366	2.02	11.21	0.09515	0.970464	Solyc07g008560.2 M417T905 M122T558 M368T886	fungal	5
336	5	0.3565	3.565	8.106	0.1645	0.265435	M895T1607 Solyc01g096360.2 Solyc04g077010.2 Solyc09g010360.2 Solyc01g091780.2	fungal	5
337	4	0.3562	2.137	7.796	0.1192	0.764757	M1036T1012 Solyc03g046570.2 Solyc10g006370.2 Solyc09g065370.1	fungal	5
338	5	0.3025	3.025	9.745	0.1329	0.894962	Solyc04g008520.2 M463T993 Solyc10g007350.2 Solyc08g075780.2 Solyc12g097040.1	fungal	5
339	8	0.3178	8.898	31.08	0.1589	0.886427	Solyc11g010230.1 M454T817 M602T1010 Solyc12g044290.1 Solyc09g076050.2 Solyc05g008060.2 Solyc02g079190.2 M600T1093	fungal	5
340	4	0.3822	2.293	5.574	0.1445	0.764757	Solyc11g019910.1 M337T448 M339T881 M895T1067	fungal	5
341	4	0.3215	1.929	13.38	0.08277	0.969699	Solyc09g090470.2 M915T802 M764T805 Solyc07g055810.2	fungal	5
342	3	0.5467	1.64	3.32	0.1496	0.33126	M606T696 Solyc10g084800.1 Solyc12g014010.1	fungal	5
343	10	0.3052	13.74	64.26	0.1402	0.688412	M245T1390 M244T1392 Solyc06g071820.2 M244T1342 Solyc02g086160.2 M272T1545 M272T1590 Solyc07g064940.2 Solyc01g010480.2 Solyc02g078450.2	fungal	5
344	11	0.3056	16.81	53.58	0.1819	0.893918	Solyc05g009840.2 M166T94 Solyc01g066480.2 M167T94 Solyc03g033540.2 Solyc07g053050.1 Solyc02g087850.1 M103T93 Solyc07g007220.2 M120T94 M149T94	fungal	5
345	5	0.3431	3.431	11.69	0.1366	0.582734	Solyc09g056450.2 Solyc10g047930.1 M544T1094 Solyc08g068270.2 Solyc10g005110.2	fungal	5
346	8	0.3118	8.73	26.1	0.1718	0.813985	M512T705 M474T478 Solyc07g041920.2 M484T355 Solyc07g041910.2 Solyc05g052240.2 Solyc05g053550.2 M763T505	fungal	5
347	7	0.3056	6.417	19.88	0.1593	0.649261	M1129T1608 Solyc01g111260.2 M511T974 M904T1607 Solyc05g009070.2 Solyc05g009060.2 Solyc07g006620.2	fungal	5
348	5	0.3357	3.357	14.25	0.1216	0.928164	Solyc02g078320.1 M311T1582 Solyc05g015420.2 M771T942 M170T102	fungal	5
349	4	0.3241	1.945	13.55	0.08278	0.984809	M219T672 Solyc07g066430.2 Solyc01g103490.2 Solyc10g076540.1	fungal	5
350	4	0.3478	2.087	7.555	0.1183	0.764757	M503T649 Solyc12g096390.1 Solyc01g094790.2 Solyc06g068010.2	fungal	5
351	8	0.3054	8.55	24.92	0.1728	0.921873	M628T710 Solyc12g096120.1 Solyc03g062890.2 M627T711 M333T710 Solyc02g091280.2 Solyc07g062610.2 Solyc05g005020.2	fungal	5
352	9	0.3167	11.4	36.71	0.1724	0.944019	Solyc01g098190.2 M638T98 M369T96 Solyc08g076880.2 Solyc02g085310.2 M451T100 M345T943 M710T950 M344T942	fungal	5
353	4	0.333	1.998	14.14	0.08278	0.984809	Solyc09g011710.2 Solyc06g024270.1 Solyc02g092330.2 M481T710	fungal	5
354	5	0.3249	3.249	9.632	0.142	0.338052	M413T743 Solyc01g005410.2 Solyc08g078860.2 M414T744 Solyc02g068450.2	fungal	5
355	5	0.3648	3.648	10.12	0.1535	0.5	M583T1537 Solyc01g109980.2 M373T950 Solyc05g009730.1 M356T1067	fungal	5
356	5	0.3138	3.138	20.16	0.09423	0.989214	M853T1017 M304T1423 Solyc05g055810.2 Solyc01g094770.2 Solyc04g014910.2	fungal	5
357	6	0.3009	4.514	12.2	0.1572	0.287587	M631T1546 Solyc08g081160.2 M313T1365 Solyc10g054840.1 Solyc03g123740.2 Solyc07g049440.2	fungal	5
358	5	0.3144	3.144	13.29	0.1189	0.969949	Solyc09g082980.2 M374T1008 Solyc11g005450.1 Solyc01g095050.2 Solyc01g104720.2	fungal	5
359	5	0.3004	3.004	13.41	0.1137	0.952654	M503T1343 Solyc11g006460.1 Solyc01g079590.2 Solyc01g102660.2 Solyc07g064130.1	fungal	5
360	4	0.3414	2.048	7.616	0.116	0.764757	M430T94 Solyc10g083840.1 Solyc10g083830.1 Solyc04g082210.2	fungal	5
361	7	0.3085	6.479	38.96	0.109	0.992403	M482T972 M497T972 M219T672 Solyc10g006060.2 M481T973 Solyc01g088770.2 Solyc01g103490.2	fungal	5
362	4	0.3145	1.887	5.702	0.121	0.766087	Solyc01g079480.2 M373T488 M545T1437 M742T1100	fungal	5
363	4	0.3333	2	7.09	0.117	0.764757	M157T461 Solyc10g085910.1 Solyc08g066140.2 Solyc05g051660.1	fungal	5
364	6	0.3154	4.731	22.82	0.1196	0.98988	M420T662 Solyc06g071290.2 M419T663 Solyc07g006570.2 Solyc08g067430.2 Solyc09g083440.2	fungal	5
365	5	0.3202	3.202	8.256	0.1492	0.105038	M401T828 Solyc03g112340.1 Solyc01g110310.2 Solyc07g065840.2 Solyc09g014990.2	fungal	5
366	5	0.3279	3.279	16.84	0.1089	0.993907	M554T862 Solyc02g083650.2 M1026T988 Solyc12g096130.1 Solyc02g083270.2	fungal	5
367	9	0.302	10.87	72.47	0.1073	0.999604	Solyc06g072430.1 M409T99 M342T413 M243T442 M304T125 M410T98 Solyc02g081560.1 Solyc02g065540.1 Solyc10g078930.1	fungal	5
368	4	0.3656	2.194	7.795	0.1219	0.943824	Solyc10g005510.2 Solyc10g054660.1 Solyc03g006310.2 M450T750	fungal	5
369	8	0.3001	8.402	23.12	0.1768	0.562587	Solyc02g063450.2 M375T654 M245T656 Solyc09g065120.2 Solyc02g091930.2 M743T651 M375T649 M376T647	fungal	5
370	5	0.3406	3.406	17.6	0.1098	0.952654	M757T967 Solyc09g010020.2 Solyc03g005220.2 M504T856 Solyc01g008560.2	fungal	5
371	5	0.3101	3.101	19.91	0.09395	0.981643	M1112T1404 M304T1423 Solyc08g079850.1 Solyc05g055810.2 Solyc01g094770.2	fungal	5
372	5	0.3016	3.016	22.59	0.0847	0.734565	M294T281 Solyc08g065900.2 M446T713 Solyc01g097980.2 Solyc11g011930.1	fungal	5
373	4	0.3462	2.077	12.87	0.09054	0.903035	M772T963 Solyc11g007130.1 Solyc11g069800.1 Solyc01g109870.2	fungal	5
374	4	0.4031	2.418	10.29	0.1168	0.764757	Solyc01g095590.2 M526T871 Solyc03g007190.2 M490T97	fungal	5
375	6	0.3097	4.646	24.48	0.113	0.953652	M191T968 M428T1008 Solyc03g033770.1 Solyc01g067120.2 Solyc09g083070.2 Solyc05g006850.2	fungal	5
376	6	0.3359	5.039	20.22	0.1352	0.810761	M803T920 Solyc06g069120.2 Solyc01g096700.2 M350T651 M521T730 Solyc07g054730.1	fungal	5
377	4	0.3234	1.941	7.391	0.112	0.903035	M369T569 Solyc01g007490.2 Solyc07g042170.2 Solyc06g066060.2	fungal	5
378	4	0.3337	2.002	8.335	0.1092	0.943824	Solyc05g015390.2 Solyc08g079260.2 M319T711 Solyc07g053620.2	fungal	5
379	6	0.3252	4.878	15.3	0.1516	0.935897	Solyc08g008420.2 M122T95 Solyc11g069090.1 M521T781 M193T741 M594T905	fungal	5
380	12	0.3014	19.89	46.22	0.2208	0.798748	M391T630 Solyc06g019200.2 M178T629 Solyc03g093800.1 Solyc07g054850.2 M204T630 M225T631 Solyc12g008980.1 M370T631 M177T630 M369T631 Solyc01g099110.2	fungal	5
381	6	0.303	4.545	29.99	0.09767	0.993467	Solyc02g081980.2 M330T707 M345T713 M331T707 Solyc12g040790.1 M506T713	fungal	5
382	5	0.39	3.9	12.34	0.1486	0.894962	Solyc06g060790.1 M495T677 M462T964 Solyc03g095190.2 M496T677	fungal	5
383	4	0.4144	2.486	6.971	0.1424	0.667497	Solyc01g097290.2 M142T381 M947T806 Solyc10g080920.1	fungal	5
384	7	0.3003	6.305	30.57	0.1239	0.998917	M405T713 Solyc04g064870.2 M489T713 Solyc01g008460.2 Solyc06g076080.1 M231T712 M243T712	fungal	5
385	4	0.3501	2.101	5.999	0.1305	0.557383	M755T112 M277T1444 M619T1333 Solyc02g084480.1	fungal	5
386	6	0.3082	4.623	10.73	0.169	0.531907	M355T810 Solyc01g010470.2 M356T809 Solyc06g064460.2 Solyc02g089250.2 Solyc03g120710.2	fungal	5
387	6	0.3257	4.885	32.35	0.09922	0.998474	M350T756 Solyc04g056390.2 M155T173 M321T672 Solyc06g075810.2 Solyc02g080630.2	fungal	5
388	4	0.3394	2.036	9.532	0.1041	0.969699	Solyc11g073020.1 M731T1067 M685T1153 M711T1174	fungal	5
389	4	0.3614	2.168	6.213	0.1324	0.331559	M562T964 Solyc02g084020.2 Solyc10g007180.2 Solyc02g079130.2	fungal	5
390	6	0.3478	5.217	19.4	0.1425	0.764415	M725T808 M361T933 Solyc11g068430.1 Solyc09g092390.2 Solyc06g050590.2 Solyc09g074970.2	fungal	5
391	9	0.3003	10.81	27.36	0.1925	0.907337	M273T712 Solyc12g062830.1 M515T705 Solyc05g042130.1 M528T713 Solyc05g042140.1 M529T714 M220T678 M514T703	fungal	5
392	5	0.3047	3.047	12.8	0.1179	0.851865	M319T610 Solyc05g010040.2 Solyc04g007800.2 Solyc04g016260.2 M1031T989_2	fungal	5
393	5	0.302	3.02	8.861	0.138	0.417266	Solyc09g064370.2 M357T757 Solyc12g089210.1 Solyc07g041490.1 Solyc01g102830.2	fungal	5
394	5	0.3293	3.293	16.7	0.1098	0.894962	M151T82 M339T579 Solyc12g014140.1 Solyc04g008040.2 Solyc01g111350.2	fungal	5
395	5	0.3062	3.062	12.66	0.1191	0.894962	M624T629 M605T888 Solyc06g068440.2 M606T887 Solyc02g091920.2	fungal	5
396	4	0.3527	2.116	3.778	0.1523	0.235243	M575T1408 Solyc10g078260.1 Solyc07g007280.2 Solyc10g078250.1	fungal	5
397	4	0.3459	2.075	7.855	0.1157	0.843839	Solyc01g102330.2 Solyc05g012260.2 M533T766 Solyc03g116500.2	fungal	5
398	5	0.3963	3.963	11.16	0.1577	0.928164	Solyc12g010430.1 Solyc07g045350.2 M732T93 M314T1606 Solyc04g082410.2	fungal	5
399	5	0.3089	3.089	8.682	0.1419	0.582734	M286T680 M683T1107 Solyc08g076970.2 Solyc02g070480.2 M180T98	fungal	5
400	5	0.3046	3.046	16.75	0.1022	0.993907	M267T766 M154T766 M237T334 Solyc05g015840.2 Solyc03g043640.2	fungal	5
401	5	0.3027	3.027	17.43	0.09939	0.851865	Solyc08g077680.2 M284T651 Solyc08g082090.1 M243T650 M446T648	fungal	5
402	7	0.3439	7.221	19.41	0.1777	0.874923	Solyc11g013170.1 M589T1006 M306T1012 M162T1011 M322T1020 Solyc11g010190.1 Solyc12g008630.1	fungal	5
403	6	0.3037	4.556	13.72	0.1505	0.967224	Solyc12g056600.2 M314T885 M202T320 Solyc04g074730.1 M180T321 M433T965	fungal	5
404	9	0.3233	11.64	34.05	0.1827	0.921148	Solyc07g045540.2 M493T804 Solyc04g070980.2 M492T803 Solyc11g069450.1 M266T805 Solyc07g043480.1 Solyc01g008790.2 Solyc04g082360.1	fungal	5
405	4	0.3047	1.828	10.91	0.08816	0.992931	Solyc04g058100.2 M249T972 M479T952 Solyc03g120750.2	fungal	5
406	5	0.3024	3.024	30.82	0.06898	0.996692	M410T98 M500T861 Solyc09g074490.2 Solyc02g065540.1 M999T864	fungal	5
407	4	0.316	1.896	15.59	0.07438	0.992931	Solyc01g097190.2 M318T470 M259T586 Solyc09g065610.1	fungal	5
408	12	0.3003	19.82	74.8	0.1671	0.998527	M698T989 Solyc05g008530.2 M365T999 M363T998 M464T990 M1028T988_2 Solyc09g009780.2 Solyc05g009630.2 M358T996 Solyc07g005550.2 Solyc01g112240.2 M359T997	fungal	5
409	4	0.3737	2.242	10.47	0.1083	0.970464	M423T557 M347T494 Solyc03g044100.2 M1013T1086	fungal	5
410	3	0.5672	1.701	4.817	0.1359	0.66874	M153T555 Solyc09g064580.2 Solyc01g007410.2	fungal	5
411	4	0.407	2.442	8.517	0.1288	0.903035	M872T1045 Solyc11g066890.1 Solyc03g120390.2 Solyc01g097230.2	fungal	5
412	5	0.33	3.3	13.48	0.1232	0.952654	M204T676 M225T677 Solyc02g085870.2 Solyc04g009740.2 Solyc02g069020.2	fungal	5
413	4	0.3313	1.988	6.537	0.1203	0.764757	Solyc01g109850.2 M679T872 M338T873 M1031T989_1	fungal	5
414	5	0.3304	3.304	12.21	0.1295	0.851865	M360T930 M253T542 Solyc01g107700.2 Solyc07g066570.2 Solyc03g006620.2	fungal	5
415	5	0.3025	3.025	18.83	0.09496	0.996692	M212T816 M211T816 M395T816 Solyc12g056960.1 Solyc12g005720.1	fungal	5
416	5	0.3089	3.089	8.268	0.1446	0.734565	Solyc05g009360.2 Solyc08g067640.1 M768T1209 M232T515 M336T829	fungal	5
417	5	0.3047	3.047	14.06	0.1124	0.981643	M592T904 Solyc02g082270.2 Solyc11g066130.1 M426T953 M431T1055	fungal	5
418	6	0.3077	4.616	34.38	0.09051	0.98988	Solyc05g056560.2 Solyc01g091270.2 Solyc06g008130.2 M378T98 M379T97 M352T635	fungal	5
419	7	0.3036	6.376	11.6	0.1994	0.100668	Solyc05g056260.2 M689T807 Solyc04g051580.2 M252T824 M1242T796 M688T807 M488T823	fungal	5
420	5	0.3917	3.917	9.374	0.1682	0.417266	Solyc10g081000.1 Solyc04g081530.1 M454T889 M453T888 M405T488	fungal	5
421	7	0.3043	6.391	27.24	0.1342	0.997531	M477T1021 Solyc08g007770.2 M132T242 M307T112 Solyc04g054320.2 M483T604 Solyc03g026310.2	fungal	5
422	11	0.3003	16.51	45.65	0.1962	0.881391	M265T1547 M263T1547 M504T1547 M503T1547 M161T1547 Solyc11g011920.1 Solyc03g082540.2 M505T1547 Solyc09g075860.2 Solyc01g109090.2 Solyc10g078590.1	fungal	5
423	9	0.3005	10.82	25.19	0.2003	0.5	M722T1056 Solyc01g008620.2 M277T320 Solyc10g079860.1 M205T244 Solyc03g025670.2 M198T317 M379T320 M357T316	fungal	5
424	5	0.3486	3.486	25.14	0.09025	0.952654	Solyc10g055810.1 M552T1006 M553T1006 Solyc10g086400.1 Solyc01g010520.2	fungal	5
425	6	0.3023	4.534	15.61	0.1411	0.967224	M277T882 Solyc04g079970.2 Solyc08g081950.2 M294T880 M258T880 Solyc09g064430.2	fungal	5
426	5	0.344	3.44	15.38	0.1193	0.989214	M675T847 Solyc05g052030.1 M968T919 Solyc09g092260.2 M149T611	fungal	5
427	5	0.3203	3.203	13.49	0.12	0.582734	M234T766 M224T766 M379T649 Solyc10g051350.1 Solyc01g096270.2	fungal	5
428	13	0.2528	19.72	67.37	0.1744	0.938032	M623T631 Solyc11g009080.1 M208T98 M460T452 Solyc04g054740.2 M461T452 M370T109 Solyc10g081560.1 Solyc02g080510.1 Solyc02g063000.2 Solyc08g075210.1 Solyc07g006680.1 M622T631	fungal	5
429	5	0.3144	3.144	10.31	0.134	0.894962	Solyc09g075460.2 Solyc05g041200.2 M657T1092 M658T1092 Solyc01g007330.2	fungal	5
430	6	0.3055	4.583	12.06	0.16	0.764415	Solyc06g072330.2 M416T720 Solyc06g007630.1 M415T721 Solyc08g078790.1 Solyc09g010030.1	fungal	5
431	5	0.3316	3.316	6.246	0.1695	0.201698	Solyc03g096780.1 Solyc02g086170.2 M603T855 M331T854 Solyc05g052700.2	fungal	5
432	4	0.3602	2.161	7.177	0.1247	0.442617	Solyc04g011770.2 M858T811 Solyc08g062220.2 Solyc03g080190.2	fungal	5
433	8	0.3131	8.767	15.78	0.2162	0.247418	M325T1546 Solyc04g005120.2 M631T1546 M344T1546 Solyc02g021140.2 Solyc03g120670.2 Solyc10g074910.1 Solyc09g090510.2	fungal	5
434	5	0.3295	3.295	21.71	0.09412	0.969949	Solyc05g021090.2 Solyc08g068870.2 M482T972 M212T973 M549T801	fungal	5
435	5	0.3238	3.238	11.91	0.1287	0.969949	M492T683 M266T703 Solyc01g068460.2 Solyc03g119060.2 M493T684	fungal	5
436	5	0.3628	3.628	11.59	0.1439	0.798302	Solyc04g071070.2 M576T1038 M641T1266 M724T512 Solyc11g042460.1	fungal	5
437	5	0.3131	3.131	15.22	0.1104	0.661948	M737T1269 Solyc10g007930.2 Solyc01g097520.2 M545T1239 M546T1241	fungal	5
438	5	0.3671	3.671	11.09	0.1483	0.798302	Solyc10g080610.1 Solyc03g111710.2 M223T1336 M207T1336 Solyc03g082480.2	fungal	5
439	7	0.3077	6.461	22.1	0.1518	0.937399	Solyc02g094300.2 M1107T1095 M1213T1018 M1212T1017 M1106T1095 Solyc08g075660.1 Solyc04g054370.1	fungal	5
440	7	0.3001	6.302	17.51	0.1667	0.399149	M498T693 Solyc06g053310.2 M500T693 Solyc03g044910.1 M569T1279 M499T693 Solyc03g006870.2	fungal	5
441	6	0.305	4.575	14.95	0.1451	0.810761	M589T1006 M182T1009 M162T1011 Solyc11g010190.1 Solyc02g062250.2 Solyc12g008630.1	fungal	5
442	4	0.3521	2.113	6.181	0.1297	0.843839	M302T760 M301T764 M323T894 Solyc12g099260.1	fungal	5
443	5	0.3293	3.293	7.198	0.1607	0.071836	M372T971 Solyc05g056370.2 Solyc10g009080.2 Solyc01g104310.2 Solyc03g121300.2	fungal	5
444	9	0.3127	11.26	64.51	0.1201	0.986362	Solyc06g072430.1 M342T413 M304T125 Solyc04g078600.2 M882T940 Solyc02g081560.1 M711T99 Solyc03g113100.2 Solyc03g083140.2	fungal	5
445	4	0.3387	2.032	10.74	0.09784	0.993495	Solyc01g106890.2 Solyc04g058160.1 M118T728 M563T797	fungal	5
446	4	0.3353	2.012	8.53	0.1085	0.969699	M334T594 M575T595 Solyc08g016150.1 M213T901	fungal	5
447	10	0.3042	13.69	67.6	0.1351	0.997707	M508T485 M490T524 Solyc07g007260.2 Solyc01g044250.1 M522T650 M736T1245 Solyc12g039030.1 Solyc12g056950.1 Solyc05g054210.2 M854T1298	fungal	5
448	5	0.3094	3.094	9.939	0.1343	0.851865	M1110T811 M749T811 Solyc09g097960.2 Solyc10g085880.1 Solyc03g078570.2	fungal	5
449	5	0.3212	3.212	16.06	0.1097	0.851865	Solyc04g081340.2 Solyc08g080320.2 M470T547 M469T548 Solyc10g045190.1	fungal	5
450	5	0.319	3.19	14.68	0.1145	0.895655	M179T411 M203T92 M289T840 Solyc10g055760.1 M311T840	fungal	5
451	5	0.3455	3.455	6.412	0.1739	0.071836	M574T835 Solyc06g006110.2 Solyc06g072350.2 Solyc01g017600.2 Solyc01g097310.2	fungal	5
452	4	0.3019	1.811	12.58	0.08091	0.984809	M367T947 M854T98 Solyc01g009930.1 Solyc04g081910.2	fungal	5
453	5	0.3463	3.463	12.57	0.133	0.582734	Solyc07g006590.1 M313T1365 M297T1622 Solyc03g123740.2 Solyc10g078910.1	fungal	5
454	8	0.3006	8.416	19.85	0.1901	0.813985	Solyc04g071900.2 M1100T1403_1 Solyc01g009170.2 M1100T1403_2 M880T1403 M887T1402 Solyc04g082050.2 Solyc01g090270.2	fungal	5
455	9	0.312	11.23	27.07	0.1995	0.961306	M467T603 M242T603 M132T242 Solyc10g054780.1 Solyc04g054320.2 M483T604 Solyc03g026310.2 Solyc11g031970.1 Solyc05g055160.2	fungal	5
456	4	0.3056	1.833	11.13	0.08745	0.667497	M473T1046 Solyc05g056400.2 Solyc11g072620.1 Solyc02g069590.2	fungal	5
457	4	0.3017	1.81	8.552	0.09859	0.969699	M573T765 Solyc09g090470.2 M763T805 M191T806	fungal	5
458	7	0.3047	6.399	29.81	0.1275	0.874923	Solyc01g110450.2 M949T784 Solyc09g083370.2 M287T502 Solyc06g071680.2 M568T783 Solyc07g063540.2	fungal	5
459	5	0.3096	3.096	10.18	0.133	0.851865	M476T97 Solyc04g076670.2 Solyc01g094810.2 Solyc04g053080.2 Solyc07g032740.2	fungal	5
460	4	0.3485	2.091	11.94	0.0949	0.969699	M131T94 Solyc03g121460.1 M649T927 M314T927	fungal	5
461	6	0.3203	4.804	29.81	0.1031	0.953652	M181T551 M219T731 Solyc04g015820.1 M209T567 Solyc02g089930.2 Solyc11g008910.1	fungal	5
462	7	0.3163	6.643	27.39	0.1383	0.998353	M810T1114 M420T510 Solyc01g109300.2 Solyc07g053720.2 M809T1115 M787T1116 Solyc07g006230.1	fungal	5
463	4	0.3845	2.307	7.774	0.1276	0.969699	M303T451 M332T431 Solyc01g044490.2 Solyc02g081190.2	fungal	5
464	7	0.3178	6.673	25.21	0.1454	0.979543	M675T847 M288T624 Solyc05g052030.1 M968T919 Solyc09g092260.2 Solyc12g009880.1 M676T846	fungal	5
465	4	0.3404	2.042	4.661	0.1389	0.557383	Solyc05g009030.2 M1261T796 M695T796 M1260T796	fungal	5
466	7	0.31	6.511	20.9	0.1572	0.963181	M257T511 Solyc05g053850.2 M268T762 M291T1404 Solyc07g053540.1 M279T512 M777T1099	fungal	5
467	4	0.3087	1.852	10.38	0.09155	0.969699	Solyc08g044280.1 M461T808 M557T810 Solyc08g081010.2	fungal	5
468	5	0.3177	3.177	9.307	0.1413	0.798302	Solyc01g009860.2 Solyc09g090140.2 M853T1112 Solyc08g068860.2 Solyc09g083020.1	fungal	5
469	6	0.3445	5.167	24.48	0.1241	0.998474	Solyc02g092330.2 Solyc09g005090.1 M481T710 M649T711 Solyc02g091280.2 M257T129	fungal	5
470	6	0.3349	5.024	33.07	0.1003	0.997463	M530T524 Solyc07g007250.2 M504T506 M492T476 M257T476 Solyc07g063910.2	fungal	5
471	4	0.3095	1.857	5.484	0.121	0.667497	Solyc09g098070.2 Solyc12g008770.1 Solyc11g066770.1 M652T675	fungal	5
472	5	0.3433	3.433	8.059	0.1597	0.338052	M314T796 M807T1049 Solyc01g106320.2 M478T792 M462T508	fungal	5
473	4	0.3118	1.871	11.51	0.08748	0.971227	Solyc02g086880.2 M584T1540 M302T590 Solyc10g047200.1	fungal	5
474	7	0.4007	8.415	20.84	0.1945	0.778356	Solyc10g081570.1 M467T1101 Solyc06g062420.2 Solyc01g111440.2 Solyc11g012080.1 M468T1101 M932T1100	fungal	5
475	4	0.3152	1.891	5.643	0.1218	0.764757	Solyc09g005730.2 M745T751 M744T751 M767T751	fungal	5
476	6	0.3063	4.594	23.71	0.114	0.99588	M731T1007 M367T1016 Solyc07g005730.2 M732T1006 Solyc01g099840.2 Solyc09g097770.2	fungal	5
477	4	0.3629	2.177	5.233	0.1413	0.156161	M177T1037 Solyc07g052600.2 Solyc06g005820.2 Solyc01g006800.2	fungal	5
478	11	0.2609	14.35	53.78	0.1592	0.905459	M182T73 Solyc05g009840.2 M166T94 Solyc01g066480.2 M167T94 Solyc03g033540.2 Solyc07g053050.1 Solyc02g087850.1 M103T93 M120T94 Solyc11g044510.1	fungal	5
479	6	0.3244	4.867	34.67	0.09444	0.998474	M584T1540 Solyc06g062340.2 Solyc02g078380.2 M713T718 M715T717 Solyc10g047200.1	fungal	5
480	5	0.3508	3.508	8.626	0.1585	0.5	M226T722 Solyc01g010290.2 M144T722 Solyc08g015870.2 Solyc09g008350.2	fungal	5
481	6	0.3486	5.229	17.91	0.1488	0.984681	M784T1122 Solyc06g050760.1 Solyc05g010810.1 M806T1117 Solyc06g060640.1 M816T1101	fungal	5
482	4	0.3396	2.038	6.247	0.1251	0.764757	Solyc03g007330.2 Solyc07g052220.1 M110T85 Solyc07g042170.2	fungal	5
483	4	0.3151	1.89	12.83	0.08322	0.969699	M669T973 M936T968 Solyc08g077300.2 Solyc06g074490.1	fungal	5
484	5	0.3335	3.335	9.699	0.1448	0.582734	Solyc01g107780.2 Solyc07g064620.1 M354T479 M891T1088 M552T97	fungal	5
485	6	0.3606	5.409	10.34	0.1949	0.34446	Solyc08g013730.2 M382T711 M342T713 Solyc09g091030.2 Solyc08g081030.1 Solyc09g089650.1	fungal	5
486	4	0.4035	2.421	7.138	0.1379	0.442617	M374T447 Solyc10g085030.1 Solyc08g016210.2 Solyc05g013640.1	fungal	5
487	4	0.3386	2.032	11.6	0.09391	0.984809	M470T767 M469T766 M243T767 Solyc10g044670.1	fungal	5
488	3	0.4472	1.342	5.113	0.1077	0.904785	M651T784 Solyc05g024240.2 M689T760	fungal	5
489	12	0.3036	20.04	96.96	0.1421	0.58007	M513T1078 Solyc04g064880.2 M621T891 Solyc02g091700.2 M485T829 M622T873 Solyc04g016000.2 M257T1122 Solyc09g091670.2 Solyc04g054710.2 Solyc08g029000.2 Solyc06g084370.1	fungal	5
490	6	0.3126	4.69	24.89	0.1128	0.98988	Solyc12g014100.1 Solyc04g081550.2 M316T1596 Solyc03g119520.2 M130T1593 M262T1593	fungal	5
491	7	0.3123	6.558	12.31	0.1995	0.185547	Solyc03g082920.2 M791T687 Solyc11g064790.1 Solyc03g118040.2 M775T746 Solyc07g056390.2 Solyc11g013880.1	fungal	5
492	6	0.3153	4.73	19.75	0.1297	0.913257	M628T1018 Solyc09g009210.2 M625T1017 Solyc02g086970.2 Solyc03g007590.2 M617T1017	fungal	5
493	5	0.309	3.09	14.89	0.1104	0.981643	Solyc01g087820.2 Solyc08g008420.2 M122T95 Solyc09g098030.2 M193T741	fungal	5
494	4	0.3804	2.282	12.19	0.1016	0.969699	Solyc04g005270.1 M595T980 Solyc06g073900.2 Solyc03g026020.2	fungal	5
495	6	0.3161	4.742	25.78	0.1115	0.977336	Solyc01g110450.2 M1095T784 M949T784 M575T784 Solyc06g074490.1 Solyc12g097040.1	fungal	5
496	6	0.3252	4.878	8.687	0.1908	0.235585	M538T760 M364T762 Solyc02g088350.2 Solyc07g043580.2 Solyc08g061800.2 Solyc09g092270.2	fungal	5
497	9	0.317	11.41	58.1	0.1304	0.982965	Solyc10g075100.1 M325T873 Solyc05g052270.1 M237T547 Solyc09g089730.2 M605T800 M206T632 M584T1184 Solyc01g107910.2	fungal	5
498	5	0.3255	3.255	17.04	0.1074	0.953154	Solyc02g083250.2 Solyc12g087890.1 M435T452 M488T577 M328T655	fungal	5
499	4	0.3321	1.993	15.29	0.07882	0.984809	M381T96 Solyc04g078290.2 Solyc06g074840.2 Solyc11g065080.1	fungal	5
500	5	0.3271	3.271	12.49	0.127	0.928164	M366T942 M478T98 Solyc08g066110.2 Solyc04g016590.2 Solyc06g069690.2	fungal	5
501	4	0.3347	2.008	5.478	0.1297	0.442617	Solyc07g052220.1 M394T1279 Solyc01g096190.2 Solyc06g050980.2	fungal	5
502	4	0.353	2.118	12.71	0.0928	0.943824	Solyc09g005090.1 M629T710 M257T129 Solyc08g080240.2	fungal	5
503	14	0.2771	25.21	45.06	0.2565	0.210674	M391T630 Solyc06g019200.2 M178T629 Solyc03g093800.1 Solyc07g054850.2 Solyc05g054350.2 M759T631 Solyc03g119610.1 Solyc04g079050.1 Solyc12g008980.1 M370T631 M177T630 M369T631 Solyc01g099110.2	fungal	5
504	5	0.3161	3.161	17.36	0.1035	0.981643	M375T616 Solyc01g104650.2 M378T607 M318T470 Solyc09g061310.2	fungal	5
505	4	0.3528	2.117	6.655	0.1262	0.843839	M210T769 Solyc05g008810.2 Solyc08g081530.2 Solyc12g089160.1	fungal	5
506	4	0.3517	2.11	6.775	0.125	0.903035	M552T971 Solyc06g009060.2 Solyc08g075340.2 Solyc02g062240.2	fungal	5
507	6	0.3119	4.679	22.54	0.1193	0.98988	M420T662 Solyc06g071290.2 M419T663 Solyc05g013440.2 Solyc07g006570.2 Solyc08g067430.2	fungal	5
508	6	0.3198	4.797	25.93	0.1123	0.998474	M405T713 Solyc04g064870.2 Solyc01g008460.2 Solyc06g076080.1 M406T712 M231T712	fungal	5
509	4	0.3041	1.825	23.16	0.05532	0.992931	M409T99 M243T442 Solyc02g081560.1 Solyc06g076520.1	fungal	5
510	3	0.4531	1.359	5.384	0.1067	0.808633	Solyc12g089110.1 Solyc12g013710.1 M832T863	fungal	5
511	10	0.3013	13.56	43.15	0.1767	0.454861	Solyc03g116590.2 M810T1114 Solyc03g121180.2 M420T510 M419T509 M148T631 Solyc07g053720.2 M147T632 M787T1116 Solyc07g006230.1	fungal	5
512	5	0.3555	3.555	15.44	0.1226	0.798302	Solyc03g121090.2 Solyc12g010400.1 M1367T1051 M112T1590 M697T1064	fungal	5
513	4	0.3766	2.26	17.7	0.08081	0.992931	M584T1540 M714T718 Solyc06g062340.2 Solyc10g047200.1	fungal	5
514	7	0.322	6.763	12.31	0.2045	0.350739	Solyc01g010650.2 M367T97 M192T136 M636T98 Solyc01g060130.2 Solyc09g007630.2 Solyc01g080850.2	fungal	5
515	11	0.3035	16.69	27.27	0.2531	0.146712	M305T1581 Solyc10g006560.2 M209T1008 M306T1582 Solyc06g075830.1 Solyc11g072860.1 Solyc06g074790.1 Solyc01g099410.2 Solyc04g011390.1 Solyc01g073970.2 M304T1581	fungal	5
516	4	0.506	3.036	9.946	0.1447	0.156161	Solyc07g063250.2 M509T798 Solyc07g047700.2 M555T816	fungal	5
517	8	0.3394	9.505	13.88	0.2413	0.0260148	M485T776 Solyc03g123630.2 M463T775 Solyc06g053450.2 Solyc12g042480.1 Solyc01g006280.2 M462T775 M251T775	fungal	5
518	5	0.326	3.26	5.474	0.174	0.265435	M691T95 Solyc02g036350.2 Solyc07g063070.1 Solyc08g081300.2 Solyc09g010840.1	fungal	5
519	9	0.3007	10.83	29.47	0.1857	0.760036	Solyc01g086820.2 Solyc06g075930.1 M305T1581 M209T1008 M306T1582 Solyc06g075830.1 Solyc11g072860.1 Solyc06g074790.1 M309T872	fungal	5
520	4	0.4219	2.531	9.026	0.1294	0.969699	Solyc02g068870.1 Solyc02g085700.1 M213T629 Solyc03g112200.1	fungal	5
521	3	0.5948	1.784	3.433	0.1591	0.66874	M508T909 Solyc04g081090.2 Solyc02g050330.1	fungal	5
522	4	0.3288	1.973	5.826	0.1249	0.843839	M473T718 Solyc03g031720.2 M949T111 Solyc04g045600.2	fungal	5
523	4	0.3047	1.828	10.66	0.08921	0.944895	Solyc09g009530.2 M628T1018 Solyc03g007590.2 Solyc02g083970.1	fungal	5
524	4	0.3606	2.163	7.586	0.1219	0.843839	M481T1322 Solyc05g025900.2 M328T1264 Solyc03g006490.2	fungal	5
525	9	0.3004	10.81	42.23	0.1522	0.986362	M352T571 Solyc03g083560.1 M249T840 Solyc07g053350.2 M481T839 Solyc05g015490.2 M476T596 Solyc06g065440.1 M362T771	fungal	5
526	8	0.3106	8.697	12.22	0.2356	0.033041	M890T1403 M1112T1404 M1104T1402 Solyc05g055810.2 Solyc07g063680.2 Solyc10g055390.1 M889T1403 Solyc07g053170.2	fungal	5
527	5	0.3433	3.433	7.84	0.1614	0.5	Solyc07g006270.2 M541T101 M996T1074 M485T98 M525T103	fungal	5
528	6	0.329	4.935	19.97	0.1337	0.885117	M772T844 M626T1452 Solyc10g084400.1 M647T1226 Solyc02g088930.2 M793T836	fungal	5
529	6	0.3379	5.068	19.41	0.1389	0.967224	M179T411 Solyc01g089890.2 M219T91 M454T96 M203T92 Solyc10g055760.1	fungal	5
530	7	0.3006	6.313	18.62	0.1622	0.920068	Solyc07g008560.2 Solyc10g080610.1 Solyc03g111710.2 M417T905 M223T1336 M122T558 M207T1336	fungal	5
531	4	0.3637	2.182	17.98	0.07749	0.992931	M584T1540 Solyc06g062340.2 M654T672 Solyc10g047200.1	fungal	5
532	4	0.3396	2.038	13.83	0.0854	0.984809	M243T818 M635T910 M244T819 Solyc11g013500.1	fungal	5
533	5	0.3002	3.002	19.09	0.09355	0.996692	M489T713 Solyc01g008460.2 Solyc06g076080.1 M327T802 M231T712	fungal	5
534	7	0.3335	7.004	10.93	0.2193	0.153343	Solyc06g071470.2 M220T414 Solyc04g011670.2 M455T415 Solyc04g008690.2 Solyc10g007500.2 Solyc06g054420.2	fungal	5
535	4	0.3579	2.148	5.962	0.1333	0.667497	M781T979 M344T566 Solyc10g005230.2 Solyc12g036790.1	fungal	5
536	5	0.3383	3.383	14.28	0.1223	0.996692	M492T683 M266T703 Solyc01g068460.2 M330T596 Solyc03g119060.2	fungal	5
537	12	0.2873	18.96	17.7	0.3126	0.000238841	Solyc10g006480.1 M307T892 Solyc08g065850.1 M285T892 Solyc10g054100.1 Solyc07g064040.2 M162T891 M306T892 M589T892 M284T892 Solyc10g054110.1 Solyc01g006400.2	fungal	5
538	4	0.3628	2.177	4.835	0.145	0.764757	Solyc01g111670.2 M522T896 M467T1286 Solyc04g079760.2	fungal	5
539	4	0.313	1.878	7.222	0.1098	0.903035	Solyc06g007470.2 M1137T113 M329T548 Solyc12g096540.1	fungal	5
540	4	0.3355	2.013	11.47	0.09372	0.992931	M337T618 M155T132 Solyc06g073460.2 Solyc09g082650.2	fungal	5
541	3	0.3855	1.157	4.194	0.1019	0.66874	Solyc09g074570.1 Solyc03g097190.2 M310T1381	fungal	5
542	5	0.3437	3.437	9.225	0.1517	0.928164	M286T1364 Solyc05g055280.1 Solyc06g060250.2 M591T977 M290T990	fungal	5
543	10	0.308	13.86	27.14	0.2272	0.311588	Solyc05g056000.2 Solyc03g113620.2 M435T519 M508T608 Solyc12g098310.1 M461T598 M460T601 M478T602 M479T603 Solyc09g074520.2	fungal	5
544	3	0.4218	1.265	4.671	0.106	0.904785	M622T112 Solyc01g079360.2 Solyc11g068950.1	fungal	5
545	5	0.303	3.03	8.05	0.1437	0.851865	Solyc04g063380.2 M909T1165 Solyc07g052400.2 M491T645 M648T1353	fungal	5
546	4	0.3843	2.306	5.331	0.1475	0.156161	Solyc08g060810.2 M112T98 M1197T917 M299T899	fungal	5
547	5	0.3422	3.422	6.62	0.1707	0.417018	Solyc01g079260.2 M556T1006 Solyc01g099640.2 M194T752 M627T1104	fungal	5
548	5	0.3433	3.433	6.552	0.1718	0.265435	M670T98 Solyc09g009020.2 Solyc02g071220.2 Solyc02g093680.2 Solyc01g106210.2	fungal	5
549	5	0.336	3.36	19.07	0.1036	0.993907	Solyc08g028690.2 M554T862 M1026T988 M553T862 Solyc02g083270.2	fungal	5
550	5	0.3042	3.042	8.029	0.1444	0.734565	Solyc06g071000.2 M592T937 Solyc02g070550.2 M603T99 M573T102	fungal	5
551	6	0.3253	4.88	13.59	0.1602	0.65554	Solyc04g057930.2 Solyc05g054230.2 M652T965 M390T688 Solyc01g111560.2 Solyc11g069960.1	fungal	5
552	4	0.3598	2.159	7.207	0.1243	0.903035	M348T586 Solyc05g015610.2 Solyc12g088340.1 Solyc06g005500.2	fungal	5
553	7	0.3039	6.382	41.49	0.1032	0.994698	Solyc01g111300.2 M365T999 M363T998 M1027T990 M547T990 Solyc02g082700.2 Solyc07g005550.2	fungal	5
554	4	0.3089	1.853	6.44	0.1138	0.764757	Solyc01g095580.2 M173T90 M340T928 M334T1237	fungal	5
555	5	0.3087	3.087	9.159	0.1388	0.338052	Solyc08g083280.2 M271T916 M863T1076 M864T1076 Solyc01g086960.2	fungal	5
556	6	0.3013	4.519	31.47	0.09418	0.993467	Solyc08g081370.1 M710T717 M631T672 Solyc05g016060.2 M711T716 M493T670	fungal	5
557	5	0.3029	3.029	18.77	0.09526	0.851865	M410T1073 M583T1165 Solyc03g078630.2 Solyc04g058150.2 Solyc05g006850.2	fungal	5
558	9	0.3092	11.13	30.07	0.188	0.361966	Solyc10g079930.1 M198T1287 Solyc01g007990.2 Solyc01g079610.2 Solyc02g080800.2 M180T1286 M253T1287 M148T1288 M103T1290	fungal	5
559	8	0.3143	8.8	36.25	0.1441	0.318251	M449T563 Solyc06g009350.2 Solyc03g110860.2 Solyc08g029160.1 Solyc11g012440.1 M450T563 Solyc07g043050.1 Solyc12g014400.1	fungal	5
560	6	0.3106	4.659	17.3	0.1372	0.98988	Solyc03g098100.2 Solyc01g080010.2 M508T956 M208T399 Solyc02g024050.2 Solyc09g089580.2	fungal	5
561	5	0.3191	3.191	11.48	0.1293	0.338052	M225T557 M355T669 Solyc02g077480.1 Solyc05g055990.2 Solyc08g078900.1	fungal	5
562	4	0.4102	2.461	8.445	0.1302	0.984809	M588T952 Solyc12g005860.1 Solyc09g059030.2 M957T1009	fungal	5
563	5	0.3019	3.019	24.59	0.08027	0.996692	Solyc05g056560.2 M378T98 M401T621 Solyc11g071830.1 M679T919	fungal	5
564	4	0.3613	2.168	6.568	0.1295	0.843839	Solyc08g062610.2 M510T800 M347T1005 Solyc08g067100.2	fungal	5
565	5	0.3322	3.322	18.6	0.1041	0.996692	Solyc09g011710.2 Solyc02g092330.2 Solyc02g083650.2 M481T710 M486T968	fungal	5
566	5	0.3171	3.171	8.823	0.1442	0.798302	Solyc07g044980.2 M283T525 M255T567 Solyc08g006460.2 Solyc11g006820.1	fungal	5
567	7	0.3179	6.675	11.41	0.2081	0.399149	M551T509 Solyc11g022590.1 Solyc02g082260.2 Solyc03g098460.2 Solyc11g012130.1 M731T508 Solyc09g075230.1	fungal	5
568	5	0.3268	3.268	8.541	0.1499	0.582734	Solyc07g053970.2 M797T112 Solyc05g015710.2 M468T109 Solyc12g087950.1	fungal	5
569	8	0.3046	8.53	64.29	0.09603	0.948219	Solyc03g116510.1 M621T891 Solyc02g091700.2 M485T829 M622T873 Solyc04g016000.2 Solyc08g029000.2 Solyc12g005200.1	fungal	5
570	4	0.3401	2.041	16.3	0.07748	0.992931	M405T713 Solyc04g064870.2 M406T712 Solyc04g054690.2	fungal	5
571	3	0.5563	1.669	3.606	0.148	0.33126	Solyc05g051230.2 Solyc04g072670.2 M359T480	fungal	5
572	6	0.3742	5.614	5.969	0.238	0.0867427	Solyc02g082650.2 Solyc02g089250.2 M1137T112 M561T996 M1136T112 M1140T110	fungal	5
573	4	0.3317	1.99	21.55	0.06311	0.984809	Solyc09g007130.2 Solyc02g091700.2 M622T873 Solyc08g068710.1	fungal	5
574	5	0.3096	3.096	15.49	0.1083	0.851865	M202T1024 M618T760 Solyc09g064940.2 M319T760 M652T759	fungal	5
575	5	0.3182	3.182	3.367	0.1923	0.0473465	M216T73 Solyc07g061930.1 Solyc07g043590.2 Solyc10g054670.1 Solyc01g098130.2	fungal	5
576	6	0.306	4.589	7.305	0.1921	0.0327761	M632T872 Solyc06g068800.2 M517T764 Solyc02g086700.2 M661T841 Solyc09g059430.2	fungal	5
577	7	0.3104	6.519	15.85	0.1793	0.738548	Solyc12g010550.1 M435T100 M434T97 M371T99 Solyc03g122300.1 Solyc06g069030.2 Solyc12g044330.1	fungal	5
578	5	0.3441	3.441	16.68	0.1142	0.582982	M117T94 Solyc09g091840.2 Solyc05g008830.2 Solyc11g068710.1 Solyc03g112310.1	fungal	5
579	9	0.3114	11.21	36.19	0.1714	0.973971	Solyc09g092000.2 M119T888 M230T397 Solyc01g080010.2 M748T942 Solyc03g098740.1 M508T956 M208T399 Solyc09g089580.2	fungal	5
580	5	0.3369	3.369	17.24	0.1101	0.989214	M511T974 M705T756 Solyc02g093430.2 Solyc05g009070.2 Solyc05g009060.2	fungal	5
581	7	0.3208	6.737	19.82	0.1661	0.874923	M477T1021 Solyc05g051500.2 M308T107 M307T112 Solyc11g005080.1 Solyc03g026310.2 Solyc10g037980.1	fungal	5
582	4	0.3657	2.194	7.047	0.1273	0.969699	M266T96 M692T746 Solyc03g026180.1 M210T73	fungal	5
583	3	0.5828	1.748	2.578	0.1693	0.33126	M449T714 Solyc06g007620.2 Solyc01g106690.2	fungal	5
584	10	0.3038	13.67	54.24	0.1555	0.967989	Solyc05g009840.2 M166T94 Solyc01g066480.2 M167T94 Solyc03g033540.2 Solyc02g087850.1 M103T93 M120T94 Solyc03g007670.2 Solyc01g095150.2	fungal	5
585	5	0.3016	3.016	19.12	0.09384	0.996692	M489T713 Solyc01g008460.2 Solyc06g076080.1 Solyc02g079590.2 M231T712	fungal	5
586	4	0.3444	2.066	6.635	0.1237	0.903035	Solyc02g084490.1 Solyc01g090190.2 M719T413 Solyc01g007070.2	fungal	5
587	5	0.3121	3.121	8.581	0.1438	0.661948	Solyc09g061620.2 M453T1009_2 M453T1009_1 Solyc02g080370.2 Solyc10g076360.1	fungal	5
588	9	0.3112	11.2	28.14	0.1954	0.5	Solyc05g052010.2 Solyc07g042180.2 M764T964 M772T963 Solyc11g007130.1 M756T961 M764T961 Solyc12g099970.1 Solyc10g079770.1	fungal	5
589	5	0.3716	3.716	9.758	0.1583	0.417018	M793T98 Solyc06g075810.2 M550T98 Solyc11g069040.2 M557T101	fungal	5
590	5	0.3099	3.099	14.25	0.1133	0.993907	Solyc08g008420.2 Solyc09g098030.2 Solyc03g121920.2 M193T741 M619T1169	fungal	5
591	5	0.312	3.12	18.65	0.09821	0.952654	Solyc07g005530.2 M482T597 M459T594 M322T687 M481T595	fungal	5
592	4	0.3539	2.123	5.866	0.1328	0.843839	Solyc04g055170.2 M347T688 M739T652 M310T662	fungal	5
593	5	0.3603	3.603	6.968	0.1752	0.338052	Solyc09g082950.1 M528T964_1 M357T964 M570T965_2 M532T1000	fungal	5
594	9	0.3129	11.27	32.62	0.182	0.93334	Solyc07g045540.2 M493T804 M624T818 M492T803 Solyc11g069450.1 M266T805 Solyc07g043480.1 Solyc01g008790.2 Solyc04g082360.1	fungal	5
595	7	0.3089	6.487	34.3	0.1184	0.992403	M497T972 M459T975 Solyc10g006060.2 M481T973 M249T972 Solyc01g088770.2 Solyc03g063080.1	fungal	5
596	3	0.4989	1.497	6.013	0.1108	0.671047	Solyc04g007800.2 Solyc04g016260.2 M1031T989_2	fungal	5
597	4	0.3124	1.875	13.59	0.07988	0.992931	Solyc10g078300.1 Solyc04g007970.2 M505T592 M540T738	fungal	5
598	6	0.3133	4.7	16.42	0.1419	0.531907	Solyc01g105240.2 M224T766 M379T649 Solyc10g051350.1 M456T99 Solyc01g096270.2	fungal	5
599	4	0.303	1.818	16.85	0.06818	0.984809	M489T713 M328T803 Solyc06g076080.1 M231T712	fungal	5
600	5	0.3016	3.016	7.635	0.146	0.928164	Solyc01g079260.2 Solyc05g007660.2 M997T801 M194T752 M998T801	fungal	5
601	5	0.3538	3.538	13.42	0.1312	0.981643	Solyc11g070030.1 M691T668 M462T964 Solyc03g095190.2 Solyc05g054370.2	fungal	5
602	7	0.3067	6.44	38.83	0.1086	0.997531	M376T548 Solyc03g121060.2 M146T95 Solyc10g012370.2 Solyc04g016180.2 Solyc01g105070.2 M607T111	fungal	5
603	10	0.301	13.54	47.02	0.1681	0.879339	Solyc05g009840.2 M166T94 Solyc01g066480.2 M167T94 Solyc11g012840.1 Solyc03g033540.2 Solyc08g078240.2 Solyc07g053050.1 M103T93 M120T94	fungal	5
604	10	0.3063	13.78	35.22	0.1997	0.739739	M608T692 Solyc01g098190.2 Solyc08g076880.2 Solyc02g085310.2 M451T100 M345T943 Solyc05g008130.2 M637T99 M710T950 M344T942	fungal	5
605	7	0.341	7.161	30.23	0.1393	0.846657	Solyc01g087540.2 Solyc11g011210.1 M552T1289 Solyc02g090360.2 Solyc02g087190.1 M342T1350 M246T606	fungal	5
606	5	0.3092	3.092	5.933	0.1625	0.417266	Solyc06g071990.2 M651T678 M334T670 Solyc08g068330.2 Solyc10g012080.2	fungal	5
607	5	0.3467	3.467	6.911	0.1701	0.5	M185T919 Solyc01g099780.2 M414T918 Solyc01g097880.2 Solyc03g083010.2	fungal	5
608	4	0.3118	1.871	6.003	0.1178	0.944895	M695T99 Solyc03g007870.2 Solyc12g055800.1 Solyc03g123560.2	fungal	5
609	3	0.3866	1.16	2.806	0.1164	0.33126	M373T816 Solyc01g079780.2 Solyc06g009140.2	fungal	5
610	3	0.4408	1.322	2.673	0.1323	0.5	M177T922 Solyc02g085010.1 Solyc07g066070.2	fungal	5
611	8	0.3029	8.481	22.12	0.182	0.886427	Solyc02g094300.2 M1107T1095 M1213T1018 M1212T1017 M615T1018 Solyc08g075660.1 M1211T1017 Solyc04g054370.1	fungal	5
612	13	0.3015	23.52	68.21	0.1998	0.763606	M132T612 M207T612 M186T612 M124T611 M189T611 M168T611 Solyc01g108530.2 M167T612 Solyc03g117810.2 Solyc03g118470.2 Solyc08g065610.2 Solyc08g080620.1 M388T631	fungal	5
613	4	0.3337	2.002	9.987	0.1002	0.764757	Solyc11g066250.1 M244T901 M471T900 Solyc07g066470.2	fungal	5
614	9	0.3018	10.87	43.34	0.1505	0.989158	M316T772 Solyc09g092000.2 M317T771 M600T895 M230T397 M748T942 Solyc03g098740.1 Solyc01g107080.2 Solyc04g073950.1	fungal	5
615	5	0.3214	3.214	7.053	0.1586	0.338052	M372T769 Solyc03g083970.2 M371T769 Solyc07g066060.2 Solyc03g115500.2	fungal	5
616	5	0.3165	3.165	8.48	0.1462	0.734565	M231T502 Solyc06g075960.1 Solyc06g075850.1 Solyc06g084090.2 M266T503	fungal	5
617	5	0.36	3.6	10.18	0.1514	0.798302	M226T415 Solyc08g022210.2 M197T415 M454T415 Solyc09g082650.2	fungal	5
618	5	0.32	3.2	18.48	0.101	0.996692	M139T593 Solyc09g007290.2 Solyc10g079860.1 M379T320 M357T316	fungal	5
619	7	0.3079	6.466	37.47	0.1116	0.992403	Solyc12g006830.1 M464T990 M1028T988_2 Solyc09g009780.2 Solyc12g089150.1 M1030T989 Solyc01g112240.2	fungal	5
620	5	0.3285	3.285	15.63	0.1136	0.734565	Solyc07g006480.2 Solyc11g017270.1 M625T720 Solyc04g074000.2 Solyc04g077270.2	fungal	5
621	7	0.3008	6.317	34.86	0.1145	0.979543	Solyc01g110450.2 M949T784 M1097T784 M575T784 Solyc09g083370.2 Solyc06g074490.1 M568T783	fungal	5
622	6	0.3354	5.031	8.538	0.1968	0.287587	M373T974 M374T974 M472T110 Solyc05g026500.1 Solyc02g094280.2 Solyc05g017990.2	fungal	5
623	3	0.4625	1.387	4.439	0.1173	0.961739	M391T751 Solyc10g086240.1 M304T749	fungal	5
624	4	0.3283	1.97	9.419	0.1016	0.903035	M427T572 Solyc03g098210.2 M729T725 M615T649	fungal	5
625	8	0.3004	8.411	41.32	0.128	0.966959	Solyc10g075100.1 M537T894 M237T547 Solyc09g089730.2 M605T800 M181T632 M206T632 Solyc01g107910.2	fungal	5
626	5	0.3183	3.183	9.019	0.1434	0.338052	M159T102 Solyc06g082010.2 M185T535 M144T102 M145T102	fungal	5
627	9	0.3184	11.46	29.11	0.1957	0.701879	Solyc05g056000.2 Solyc03g113620.2 M435T519 M508T608 Solyc12g098310.1 Solyc01g102770.1 M461T598 M478T602 Solyc09g074520.2	fungal	5
628	5	0.3388	3.388	10.62	0.1411	0.582734	Solyc11g066060.1 Solyc12g010130.1 Solyc01g103450.2 Solyc12g005760.1 M436T97	fungal	5
629	8	0.3051	8.543	49.02	0.1161	0.966959	Solyc10g075100.1 M325T873 M237T547 M206T632 M621T632 Solyc02g089610.1 Solyc06g060620.2 Solyc01g107910.2	fungal	5
630	5	0.3239	3.239	14.5	0.1168	0.969949	Solyc11g070030.1 M691T668 Solyc12g096190.1 Solyc03g095190.2 Solyc05g054370.2	fungal	5
631	12	0.2759	18.21	28.25	0.2584	0.130118	M305T1581 Solyc10g006560.2 M209T1008 Solyc11g066430.1 M306T1582 Solyc11g072860.1 Solyc06g074790.1 Solyc01g099410.2 Solyc11g007920.1 Solyc01g079110.2 Solyc04g011390.1 M304T1581	fungal	5
632	4	0.3132	1.879	5.898	0.1191	0.764757	Solyc09g090430.2 M489T889 M1046T885 M367T886	fungal	5
633	7	0.306	6.427	53.29	0.08718	0.992403	M500T390 M325T873 Solyc03g117600.2 Solyc02g082850.2 M500T452 Solyc01g107910.2 M501T451	fungal	5
634	5	0.315	3.15	16.32	0.1069	0.989214	Solyc11g066430.1 M227T766 M283T525 Solyc05g015780.1 M228T765	fungal	5
635	5	0.3332	3.332	15.33	0.1162	0.993907	M589T1006 M182T1009 Solyc02g079750.2 Solyc11g010190.1 Solyc12g008630.1	fungal	5
636	6	0.3063	4.595	30.46	0.09765	0.984681	Solyc09g011670.2 Solyc04g081340.2 M288T624 M332T561 Solyc12g009880.1 M592T731	fungal	5
637	10	0.3021	13.59	52.25	0.1583	0.991371	M265T1547 M263T1547 M242T1547 M161T1547 Solyc07g066010.2 Solyc11g011920.1 Solyc03g082540.2 Solyc09g075860.2 Solyc03g114580.2 Solyc01g109090.2	fungal	5
638	4	0.3064	1.839	18.49	0.06489	0.992931	Solyc09g089730.2 M447T1163 M584T1184 Solyc09g097830.2	fungal	5
639	3	0.4853	1.456	4.74	0.1194	0.904785	Solyc07g043560.2 Solyc01g110150.2 M330T84	fungal	5
640	3	0.4765	1.43	3.128	0.1354	0.33126	M701T794 Solyc03g006140.2 Solyc08g079200.1	fungal	5
641	6	0.3024	4.536	20.02	0.1241	0.967224	Solyc08g028690.2 Solyc05g056070.2 M1026T989 Solyc01g087170.2 Solyc12g017960.1 M1028T988_1	fungal	5
642	3	0.3217	0.9651	3.995	0.08806	0.959572	Solyc10g008130.2 Solyc09g091180.2 M408T329	fungal	5
643	3	0.3913	1.174	3.145	0.1138	0.66874	Solyc06g048410.2 M449T804 M614T796	fungal	5
644	7	0.3377	7.091	14.03	0.2019	0.350739	Solyc03g082920.2 M791T687 Solyc11g064790.1 Solyc03g118040.2 M775T746 Solyc08g082820.2 Solyc07g056390.2	fungal	5
645	6	0.3034	4.551	17.18	0.1349	0.953652	Solyc09g010020.2 M214T603 Solyc07g061810.1 M504T856 M503T856 M341T856	fungal	5
646	5	0.361	3.61	7.886	0.1679	0.5	Solyc06g011540.2 Solyc07g056640.1 Solyc01g087090.2 M811T812 M288T811	fungal	5
647	5	0.3083	3.083	13.34	0.1167	0.952654	M1564T993 Solyc07g066580.2 Solyc11g008460.1 Solyc01g095120.2 Solyc09g090100.2	fungal	5
648	11	0.3002	16.51	61.19	0.1656	0.967014	M132T612 M207T612 Solyc03g114150.2 Solyc09g083410.2 M189T611 M168T611 Solyc01g108530.2 M167T612 Solyc03g118470.2 Solyc08g065610.2 Solyc08g080620.1	fungal	5
649	7	0.3251	6.826	16.1	0.1849	0.5	M153T91 M622T112 M903T1019 M809T1027 Solyc11g069290.1 Solyc07g049690.2 Solyc11g068950.1	fungal	5
650	4	0.3385	2.031	7.848	0.1136	0.943824	M328T773 Solyc01g099790.2 Solyc05g053060.1 M300T668	fungal	5
651	5	0.3131	3.131	14.93	0.1116	0.952654	Solyc09g010020.2 M723T519 M561T627 M504T856 M503T856	fungal	5
652	5	0.3157	3.157	10.67	0.1325	0.894962	M227T1452 M134T1453 Solyc05g055450.2 Solyc06g065950.2 Solyc09g011660.2	fungal	5
653	5	0.3063	3.063	25.53	0.07938	0.993907	Solyc08g081370.1 M631T672 M494T670 Solyc05g016060.2 M711T716	fungal	5
654	7	0.3024	6.349	31.03	0.1236	0.920068	M714T718 Solyc06g062340.2 Solyc02g078380.2 M713T718 M656T670 M715T717 Solyc06g075190.1	fungal	5
655	4	0.3673	2.204	5.338	0.1418	0.667497	M562T627 Solyc03g123880.2 Solyc01g110390.2 M301T797	fungal	5
656	4	0.35	2.1	9.868	0.1052	0.969699	M334T594 M575T595 M651T632 Solyc08g016150.1	fungal	5
657	5	0.332	3.32	8.518	0.152	0.661948	M209T769 M210T769 Solyc05g008810.2 Solyc06g054530.2 Solyc12g089160.1	fungal	5
658	4	0.341	2.046	12.7	0.08996	0.943824	M448T752 M847T1033 M469T650 Solyc02g081490.2	fungal	5
659	7	0.3253	6.83	35.73	0.1208	0.951651	Solyc06g072430.1 Solyc05g007900.2 M342T413 Solyc01g100230.2 Solyc03g123710.2 M332T374 M302T403	fungal	5
660	6	0.3048	4.572	15.37	0.1431	0.764415	M401T828 Solyc09g075440.2 M245T653 Solyc09g010630.2 Solyc01g110310.2 Solyc07g065840.2	fungal	5
661	4	0.3198	1.919	4.786	0.1305	0.557383	Solyc10g079370.1 M330T663 Solyc02g076730.2 Solyc07g054300.2	fungal	5
662	9	0.3069	11.05	71.58	0.1098	0.97887	Solyc05g046310.2 M443T139 Solyc06g008130.2 M304T125 Solyc05g055010.2 Solyc02g077670.2 M379T97 Solyc12g056780.1 Solyc03g120090.1	fungal	5
663	6	0.3303	4.955	23.49	0.1225	0.885117	M765T811 M371T650 Solyc02g070340.2 Solyc02g070780.2 Solyc01g110130.2 Solyc04g008710.2	fungal	5
664	6	0.3068	4.601	17.19	0.1362	0.977336	M784T1122 Solyc06g050760.1 Solyc05g010810.1 M806T1117 M837T1056 M816T1101	fungal	5
665	4	0.3285	1.971	3.386	0.1476	0.235243	Solyc07g017220.2 M654T1014 Solyc06g075250.2 Solyc06g061240.2	fungal	5
666	5	0.3603	3.603	6.211	0.1818	0.071836	M596T936 M402T937 Solyc07g014650.2 M403T937 M595T937	fungal	5
667	4	0.3253	1.952	9.263	0.1016	0.985299	M478T683 M689T1415 Solyc09g083440.2 M340T1016	fungal	5
668	6	0.3023	4.534	18.31	0.1301	0.99588	M169T567 M275T1625 Solyc10g050510.1 Solyc09g082810.2 M195T767 Solyc04g081230.2	fungal	5
669	6	0.3258	4.887	14.59	0.1552	0.712413	Solyc11g068730.1 Solyc12g010130.1 M549T99 M436T97 M463T97 Solyc03g111830.2	fungal	5
670	6	0.3378	5.066	10.33	0.1849	0.287587	M314T796 M807T1049 Solyc02g082900.2 Solyc01g106320.2 M477T791 M478T792	fungal	5
671	13	0.2717	21.19	44.85	0.2302	0.581264	Solyc06g019200.2 M178T629 Solyc03g093800.1 Solyc07g054850.2 Solyc05g054350.2 M759T631 Solyc12g008980.1 M370T631 M177T630 M369T631 Solyc01g099110.2 Solyc09g010120.2 Solyc02g071280.2	fungal	5
672	4	0.3143	1.886	8.919	0.1003	0.969699	M276T797 Solyc09g075460.2 Solyc05g041200.2 M657T1092	fungal	5
673	6	0.3344	5.016	32.12	0.1021	0.967224	M384T633 Solyc10g075100.1 M537T894 M237T547 M206T632 Solyc01g107910.2	fungal	5
674	4	0.3526	2.116	12.48	0.09365	0.969699	Solyc11g069430.1 Solyc10g075090.1 M228T606 M226T674	fungal	5
675	3	0.4655	1.397	2.725	0.138	0.5	M849T1047 Solyc07g021610.1 M532T1000	fungal	5
676	6	0.3318	4.977	23.08	0.1243	0.913257	M420T510 Solyc02g063390.2 M419T509 Solyc07g053720.2 Solyc08g014470.2 Solyc01g079410.2	fungal	5
677	6	0.3246	4.869	31.99	0.09966	0.953652	Solyc10g075100.1 M537T894 M237T547 M262T674 M206T632 Solyc01g107910.2	fungal	5
678	5	0.3065	3.065	22.28	0.08673	0.989214	M1028T990 Solyc02g089090.2 Solyc01g087530.2 Solyc03g082690.2 Solyc06g071810.1	fungal	5
679	5	0.3164	3.164	9.446	0.1399	0.894962	Solyc12g055750.1 M1000T1535 M321T1033 Solyc03g034360.2 M1060T95	fungal	5
680	4	0.4384	2.63	9.818	0.1286	0.984809	M1493T983 Solyc03g007520.2 Solyc09g083220.2 M539T964	fungal	5
681	5	0.3168	3.168	2.525	0.2019	0.105038	M827T116 Solyc01g111180.2 M469T135 M236T121 M455T119	fungal	5
682	6	0.3088	4.632	11.48	0.1648	0.851023	M209T96 Solyc02g082930.2 M265T98 Solyc02g089530.2 Solyc07g005940.2 M199T98	fungal	5
683	4	0.3154	1.892	8.454	0.1031	0.992931	M311T1582 Solyc05g052040.1 Solyc03g006490.2 M461T1208	fungal	5
684	6	0.3023	4.534	6.949	0.1931	0.189239	Solyc11g065940.1 M694T687 M693T687 M691T745 M711T632 Solyc02g091430.2	fungal	5
685	5	0.313	3.13	17.22	0.1031	0.993907	Solyc12g009480.1 Solyc06g050440.2 Solyc08g060920.2 M218T1192 M299T513	fungal	5
686	6	0.3186	4.779	16.56	0.1434	0.96746	Solyc09g009210.2 Solyc02g094300.2 M614T1017 M615T1018 Solyc03g007590.2 M617T1017	fungal	5
687	5	0.3107	3.107	15.67	0.108	0.996692	M554T862 M1026T988 M115T679 Solyc12g096130.1 Solyc02g083270.2	fungal	5
688	5	0.3083	3.083	19.16	0.09564	0.265435	Solyc01g060140.2 M1136T968 Solyc01g065690.2 Solyc11g061770.1 Solyc07g049560.2	fungal	5
689	5	0.3291	3.291	14.14	0.12	0.996692	M1100T1403_1 Solyc09g098030.2 M807T1181 Solyc08g080570.2 Solyc04g082050.2	fungal	5
690	4	0.3357	2.014	13.74	0.0848	0.984809	M748T828 Solyc09g075460.2 Solyc12g044610.1 Solyc10g079120.1	fungal	5
691	5	0.3293	3.293	18.11	0.1049	0.928164	M496T95 Solyc05g056060.2 Solyc02g067420.2 Solyc11g044560.1 Solyc12g036200.1	fungal	5
692	8	0.3055	8.554	54.1	0.1087	0.997308	M773T974 Solyc05g008950.2 M410T1073 Solyc01g088770.2 M212T973 Solyc02g067520.2 M648T873 Solyc04g016260.2	fungal	5
693	7	0.3006	6.312	19.19	0.1598	0.899332	M600T669 Solyc02g072000.2 Solyc07g041620.1 Solyc11g006540.1 M465T657 Solyc08g081730.2 M751T1418	fungal	5
694	5	0.3375	3.375	9.114	0.1501	0.894962	Solyc05g018700.2 Solyc01g112080.2 M502T581 Solyc04g079940.2 M501T580	fungal	5
695	4	0.3132	1.879	5.314	0.1237	0.557383	Solyc03g114920.1 Solyc03g118010.2 M513T975 Solyc09g090700.1	fungal	5
696	5	0.3646	3.646	7.261	0.1744	0.265435	M747T414 Solyc03g078380.1 M219T415 Solyc05g010700.1 Solyc11g064830.1	fungal	5
697	5	0.3339	3.339	6.909	0.1649	0.417018	Solyc12g096760.1 M1169T979 M695T1017 Solyc06g065480.2 Solyc03g059310.2	fungal	5
698	5	0.3746	3.746	21.73	0.1056	0.989214	Solyc11g065070.1 M520T787 Solyc10g008790.2 M582T1330 M380T1046	fungal	5
699	6	0.3399	5.098	17.02	0.1494	0.34446	Solyc07g008110.2 M682T918 Solyc01g008140.2 M178T772 Solyc08g062820.2 M681T918	fungal	5
700	4	0.3155	1.893	9.646	0.09689	0.984809	M262T1242 Solyc06g084020.2 M276T882 Solyc09g064430.2	fungal	5
701	5	0.3024	3.024	14.09	0.1115	0.952654	M624T629 Solyc06g068440.2 M606T887 Solyc02g091920.2 M558T731	fungal	5
702	13	0.1956	15.26	62.83	0.1466	0.967565	Solyc11g009080.1 M208T98 M460T452 M461T452 M370T109 Solyc10g081560.1 Solyc02g080510.1 M323T631 M322T631 Solyc02g063000.2 Solyc08g075210.1 M282T632 M283T632	fungal	5
703	8	0.3085	8.638	30.59	0.1564	0.905369	M528T822 M515T804 Solyc05g051530.2 Solyc05g051540.1 Solyc04g014400.2 M514T803 Solyc05g008290.2 Solyc09g009540.2	fungal	5
704	6	0.355	5.325	12.99	0.1757	0.287587	M1333T1535_2 Solyc11g045460.1 M1001T1535 M281T1132 Solyc03g096760.1 Solyc08g066440.2	fungal	5
705	12	0.3087	20.38	63.38	0.1891	0.829611	M132T612 M292T612 M207T612 Solyc09g007010.1 M189T611 M168T611 Solyc01g108530.2 M167T612 Solyc10g075150.1 Solyc12g038970.1 Solyc08g065610.2 Solyc08g080620.1	fungal	5
706	6	0.3123	4.685	36.23	0.08853	0.984681	M276T1128 M292T851 Solyc10g075090.1 Solyc05g052280.2 M292T905 M582T1330	fungal	5
707	8	0.3041	8.514	26.21	0.1679	0.562587	M682T797 M723T804 Solyc06g051720.2 Solyc09g082270.2 Solyc10g083690.2 M414T796 M681T799 M683T796	fungal	5
708	4	0.3217	1.93	16.1	0.07415	0.969699	Solyc02g084240.2 Solyc05g052630.2 Solyc01g103540.2 M251T611	fungal	5
709	4	0.3007	1.804	14.54	0.07412	0.992931	Solyc02g078320.1 Solyc01g059980.2 M1239T1072 M363T1239	fungal	5
710	4	0.357	2.142	5.735	0.1349	0.442617	Solyc12g057120.1 M540T96 M466T971 M608T796	fungal	5
711	8	0.3063	8.576	48.35	0.1176	0.973985	M698T989 Solyc06g051270.2 M1106T986 M1032T1002 Solyc04g080810.2 Solyc02g071150.2 Solyc02g032850.2 Solyc07g062400.2	fungal	5
712	11	0.3013	16.57	62.03	0.1647	0.934516	M132T612 M292T612 M207T612 Solyc09g007010.1 M189T611 M168T611 Solyc01g108530.2 Solyc10g075150.1 Solyc12g008640.1 Solyc12g038970.1 Solyc08g080620.1	fungal	5
713	5	0.3268	3.268	9.077	0.1462	0.928164	Solyc03g025910.2 M386T103 Solyc06g063310.1 M185T535 Solyc12g013550.1	fungal	5
714	7	0.3206	6.733	14.94	0.1887	0.738548	M395T723 M323T856 M334T426 Solyc02g067050.2 Solyc06g059870.1 M312T427 Solyc10g055410.1	fungal	5
715	3	0.4483	1.345	4.316	0.1153	0.808633	M427T463 Solyc01g109010.2 Solyc03g007990.1	fungal	5
716	4	0.3286	1.972	4.433	0.1369	0.764757	Solyc01g009000.2 Solyc08g075520.2 M983T1154 Solyc03g097710.2	fungal	5
717	4	0.3091	1.855	5.789	0.1186	0.992931	Solyc01g087470.2 Solyc05g056390.2 M306T111 M884T953	fungal	5
718	4	0.3263	1.958	10.95	0.09363	0.992931	M368T805 Solyc11g066130.1 Solyc09g008190.2 M426T953	fungal	5
719	7	0.3095	6.499	23.61	0.1473	0.846657	Solyc07g008250.2 M307T1271 M127T1596 Solyc12g009560.1 M214T705 Solyc08g041770.2 M215T696	fungal	5
720	8	0.3041	8.515	33.31	0.1472	0.813985	M316T772 Solyc09g092000.2 M317T771 Solyc01g067750.2 Solyc02g093520.2 Solyc03g098740.1 Solyc01g008140.2 M178T772	fungal	5
721	4	0.3298	1.979	5.958	0.1242	0.903035	Solyc02g083850.2 M476T792 Solyc02g082900.2 M477T791	fungal	5
722	6	0.3178	4.768	8.543	0.1884	0.468037	M373T974 Solyc07g007120.2 M504T1045 M472T110 Solyc02g094280.2 Solyc05g017990.2	fungal	5
723	5	0.3089	3.089	29.43	0.07264	0.996692	M149T1587 Solyc08g079190.1 Solyc05g050280.2 M184T1591 M199T1587	fungal	5
724	5	0.3138	3.138	6.025	0.1638	0.5	M787T1012 Solyc06g076770.2 Solyc12g013510.1 Solyc10g008910.1 Solyc06g048540.2	fungal	5
725	3	0.3625	1.087	3.229	0.1054	0.808633	M291T1367 Solyc04g080450.1 Solyc09g091820.2	fungal	5
726	6	0.3056	4.584	27.92	0.103	0.977336	M168T91 Solyc09g005090.1 Solyc11g013190.1 Solyc12g009770.1 Solyc04g074030.2 M257T129	fungal	5
727	5	0.3411	3.411	10.4	0.1433	0.5	Solyc03g121460.1 M316T926 M177T927 M314T927 Solyc04g057890.2	fungal	5
728	5	0.3123	3.123	9.641	0.1372	0.5	M881T1402 M884T1402 Solyc04g008290.2 Solyc05g012160.2 Solyc04g080580.2	fungal	5
729	5	0.3236	3.236	18.71	0.1013	0.851865	M718T1016 M211T732 Solyc07g005100.2 M373T732 M535T731	fungal	5
730	4	0.3019	1.811	2.685	0.1449	0.235243	Solyc05g053240.2 M622T796 Solyc10g081310.1 Solyc05g054720.2	fungal	5
731	4	0.3694	2.217	3.913	0.1569	0.332503	Solyc04g045620.2 M287T1024 Solyc02g067690.2 Solyc08g082240.1	fungal	5
732	4	0.3623	2.174	6.616	0.1295	0.764757	M635T797 M633T796 Solyc10g005870.2 M649T797	fungal	5
733	5	0.3053	3.053	6.067	0.1597	0.338052	M287T1024 Solyc02g067690.2 M519T991 Solyc08g082240.1 Solyc01g007920.2	fungal	5
734	5	0.3761	3.761	8.536	0.1687	0.417266	Solyc03g096780.1 Solyc02g086170.2 M603T855 M331T854 M639T873	fungal	5
735	5	0.3093	3.093	6.661	0.1566	0.851865	Solyc02g068640.2 M1546T796 M518T796 M333T796 M301T797	fungal	5
736	4	0.3281	1.969	22.05	0.06149	0.992931	Solyc05g008530.2 M395T964 Solyc01g111300.2 M363T998	fungal	5
737	5	0.3013	3.013	13.4	0.1141	0.981643	Solyc03g119690.1 M329T458 Solyc10g078530.1 Solyc02g081150.1 Solyc02g036370.2	fungal	5
738	4	0.3419	2.051	14.45	0.08373	0.903035	M294T912 Solyc10g075090.1 Solyc06g068450.1 M484T599	fungal	5
739	4	0.3087	1.852	4.22	0.1316	0.667497	M439T415 Solyc04g077850.2 M257T677 Solyc11g013130.1	fungal	5
740	4	0.3804	2.282	13.28	0.09688	0.943824	M557T732 M624T629 Solyc06g068440.2 Solyc02g091920.2	fungal	5
741	7	0.3003	6.306	18.48	0.1626	0.778356	Solyc02g094300.2 M619T1017 M1107T1095 M615T1018 Solyc08g075660.1 M1211T1017 Solyc04g054370.1	fungal	5
742	4	0.3681	2.209	3.626	0.1596	0.332503	M250T1405 Solyc05g051790.2 Solyc06g075800.1 Solyc06g009050.2	fungal	5
743	9	0.3082	11.09	84.14	0.09798	0.968155	M513T1078 Solyc04g064880.2 Solyc03g116510.1 M621T891 Solyc02g091700.2 M485T829 Solyc06g005520.2 Solyc04g016000.2 Solyc08g029000.2	fungal	5
744	5	0.3221	3.221	9.139	0.144	0.953654	M891T796 M354T999 Solyc01g088660.2 Solyc01g104470.2 Solyc11g071850.1	fungal	5
745	6	0.301	4.515	19.85	0.1242	0.977336	M628T710 Solyc03g062890.2 Solyc01g100520.2 M333T710 Solyc07g062610.2 Solyc05g005020.2	fungal	5
746	6	0.3045	4.567	35.85	0.08713	0.977336	M276T1128 Solyc10g075090.1 M275T852 Solyc05g052280.2 M292T905 M582T1330	fungal	5
747	3	0.3484	1.045	2.475	0.1098	0.66874	M231T444 Solyc01g105010.2 Solyc03g083030.2	fungal	5
748	4	0.4338	2.603	5.95	0.1573	0.764757	Solyc12g100250.1 M330T805 Solyc06g065900.2 Solyc12g042480.1	fungal	5
749	5	0.3366	3.366	14.61	0.1203	0.894962	M674T1055 Solyc09g097870.2 Solyc08g083280.2 M673T1055 Solyc10g084770.1	fungal	5
750	9	0.307	11.05	71.26	0.1102	0.973971	Solyc05g046310.2 M443T139 Solyc06g008130.2 M304T125 Solyc05g055010.2 Solyc02g077670.2 Solyc08g016670.2 M379T97 Solyc03g120090.1	fungal	5
751	4	0.3005	1.803	7.197	0.1061	0.843839	Solyc11g007500.1 M299T350 Solyc03g078580.2 Solyc12g056460.1	fungal	5
752	4	0.3109	1.865	12.63	0.08293	0.992931	M508T608 Solyc01g102770.1 M576T1008 Solyc09g074520.2	fungal	5
753	4	0.3614	2.168	9.917	0.108	0.992931	M369T569 M243T182 Solyc07g042170.2 Solyc02g082670.2	fungal	5
754	5	0.3151	3.151	15.61	0.1095	0.989214	M600T895 Solyc12g019320.1 Solyc02g088200.2 Solyc08g068780.1 M706T675	fungal	5
755	6	0.307	4.605	31.14	0.09645	0.98988	M1029T989 Solyc01g006520.2 M1028T988_2 Solyc04g048900.2 M1030T989 Solyc01g112240.2	fungal	5
756	5	0.3031	3.031	26.32	0.07702	0.993907	M538T717 Solyc08g081370.1 M631T672 M711T716 M685T670	fungal	5
757	4	0.342	2.052	12.1	0.09264	0.943824	Solyc09g082860.2 M1167T936 M677T917 M709T964	fungal	5
758	4	0.3342	2.005	10.55	0.09753	0.969699	M360T930 Solyc05g041870.1 Solyc01g107700.2 Solyc03g006620.2	fungal	5
759	4	0.3539	2.123	6.677	0.1264	0.764757	Solyc04g055170.2 M739T652 Solyc02g077750.2 M310T662	fungal	5
760	5	0.337	3.37	3.991	0.1941	0.0468463	M378T971_2 Solyc05g006990.2 M514T601 M378T971_1 M558T972	fungal	5
761	5	0.3282	3.282	14.57	0.1179	0.970336	Solyc03g083910.2 M196T797 M312T799 M1329T1056 M1328T1056	fungal	5
762	3	0.5105	1.531	2.916	0.1466	0.5	Solyc01g107560.2 M564T1008 M1030T988_2	fungal	5
763	7	0.3142	6.597	22.92	0.1516	0.951651	M155T173 M184T173 Solyc02g080630.2 Solyc09g015670.2 Solyc03g121420.2 M155T132 Solyc06g076140.2	fungal	5
764	4	0.3396	2.038	10.59	0.09878	0.969699	M764T964 Solyc10g084640.1 Solyc09g057580.2 Solyc10g079770.1	fungal	5
765	5	0.3278	3.278	10.23	0.1394	0.928772	Solyc11g013170.1 M286T1011 M284T1010 M322T1020 M590T1010	fungal	5
766	5	0.3029	3.029	18.99	0.09459	0.996692	M489T713 Solyc01g008460.2 Solyc06g076080.1 M271T1151 M231T712	fungal	5
767	3	0.4257	1.277	5.617	0.09906	0.904785	M199T1395 Solyc07g045240.2 Solyc04g074940.2	fungal	5
768	7	0.317	6.658	26.42	0.1414	0.937399	Solyc08g044280.1 Solyc08g080660.1 M461T808 M479T809 Solyc06g066210.1 M289T1277 M348T538	fungal	5
769	6	0.3352	5.028	5.877	0.2195	0.0867427	M978T905 Solyc12g011350.1 M977T904 Solyc04g077860.2 Solyc01g094840.2 M259T1198	fungal	5
770	5	0.3236	3.236	3.738	0.1906	0.5	Solyc02g071740.2 M881T1086 Solyc02g063240.2 Solyc03g121490.2 Solyc10g047320.1	fungal	5
771	6	0.3052	4.578	22.96	0.1158	0.913257	Solyc02g088100.2 Solyc06g007910.2 M643T1292 M1328T1163 Solyc03g113480.1 M1196T1154	fungal	5
772	9	0.3323	11.96	18.45	0.2471	0.0466988	M352T686 Solyc12g010550.1 M435T100 Solyc10g085040.1 M663T1192 Solyc10g017580.2 M664T1190 Solyc03g122300.1 Solyc08g075540.2	fungal	5
773	8	0.3118	8.731	24.23	0.1783	0.752582	Solyc02g085760.2 M273T712 Solyc12g062830.1 Solyc05g042130.1 M528T713 Solyc05g042140.1 M529T714 M514T703	fungal	5
774	9	0.3004	10.81	62.16	0.1189	0.993291	M500T390 Solyc05g007880.2 M460T452 M461T452 Solyc03g117600.2 Solyc02g080510.1 M500T452 Solyc01g107910.2 Solyc04g080380.2	fungal	5
775	5	0.3134	3.134	20.3	0.09376	0.989214	M191T444 M420T510 M184T173 Solyc01g096470.2 Solyc03g121420.2	fungal	5
776	4	0.3243	1.946	5.495	0.126	0.903035	Solyc03g032090.1 M330T918 M683T918 M331T919	fungal	5
777	4	0.3298	1.979	14.38	0.08122	0.984809	M1110T811 M1475T811 M1096T784 Solyc05g052140.2	fungal	5
778	5	0.3019	3.019	4.723	0.1702	0.338052	Solyc01g006200.2 Solyc11g045150.1 M664T1268 M623T1271 M663T1268	fungal	5
779	7	0.3098	6.506	27.91	0.1344	0.999299	Solyc01g110450.2 M1095T784 Solyc04g081570.2 Solyc11g066160.1 M1117T784 M1096T784 Solyc05g052140.2	fungal	5
780	4	0.3471	2.082	24.09	0.06094	0.943824	M281T534 Solyc09g060100.2 M313T687 Solyc03g097380.2	fungal	5
781	4	0.3109	1.865	3.545	0.1391	0.557383	M330T968 Solyc04g009180.1 Solyc01g096080.2 Solyc07g055930.2	fungal	5
782	5	0.3033	3.033	18.5	0.09617	0.894962	M718T1016 M555T725 M211T732 Solyc07g005100.2 M373T732	fungal	5
783	4	0.3247	1.948	15.51	0.07651	0.969699	M475T101 Solyc09g065120.2 Solyc04g078090.2 M474T102	fungal	5
784	4	0.3802	2.281	9.39	0.116	0.943824	M286T680 M717T1018 Solyc02g070480.2 M180T98	fungal	5
785	5	0.345	3.45	8.559	0.1567	0.952654	Solyc01g086820.2 Solyc11g073250.1 M475T785 Solyc01g086800.2 Solyc06g074780.1	fungal	5
786	7	0.3145	6.605	35.53	0.1177	0.899332	Solyc06g072430.1 Solyc05g007900.2 M342T413 Solyc01g100230.2 M332T374 M302T403 Solyc02g068110.2	fungal	5
787	9	0.3089	11.12	51.51	0.1379	0.968155	M266T474 Solyc09g082690.2 Solyc02g062340.2 M514T481 M312T474 Solyc11g013110.1 Solyc02g072540.2 Solyc06g036260.2 M515T477	fungal	5
788	4	0.3269	1.961	13.82	0.08246	0.557383	M198T671 Solyc03g063030.2 Solyc09g008480.2 Solyc10g005030.2	fungal	5
789	4	0.3113	1.868	16.7	0.07031	0.969699	Solyc05g052630.2 Solyc01g103540.2 M251T611 Solyc10g012240.2	fungal	5
790	5	0.3105	3.105	24.27	0.08307	0.996692	M301T1589 Solyc05g050280.2 Solyc05g051200.1 M184T1591 M240T1589	fungal	5
791	6	0.3435	5.152	33.07	0.1026	0.764415	Solyc10g075090.1 M228T606 Solyc05g052280.2 M292T905 M274T851 M226T674	fungal	5
792	5	0.3091	3.091	6.752	0.1558	0.5	M758T718 Solyc06g063240.2 M625T806 M460T758 M782T657	fungal	5
793	5	0.3009	3.009	26.1	0.07693	0.993907	M538T717 Solyc08g081370.1 M631T672 M711T716 M335T671	fungal	5
794	4	0.3403	2.042	10.94	0.09732	0.984809	Solyc03g120980.2 Solyc04g080090.2 M658T1092 Solyc01g007330.2	fungal	5
795	4	0.3612	2.167	3.219	0.1619	0.0956335	Solyc11g068460.1 M628T1035 Solyc01g091030.2 Solyc01g097330.2	fungal	5
796	4	0.3199	1.919	6.452	0.1172	0.843839	M454T96 M138T844 Solyc02g089000.2 M210T1397	fungal	5
797	4	0.3226	1.935	5.419	0.126	0.764757	Solyc01g088460.2 M1066T1095 M753T1172 M561T1096	fungal	5
798	5	0.3027	3.027	9.643	0.1335	0.798302	Solyc04g009960.2 M328T773 Solyc05g053060.1 M177T800 M328T849	fungal	5
799	7	0.3085	6.479	15.44	0.1804	0.449163	Solyc03g082920.2 M791T687 Solyc03g118040.2 M775T746 Solyc08g082820.2 Solyc07g056390.2 M187T921	fungal	5
800	4	0.4015	2.409	3.922	0.1681	0.442617	M321T385 M322T383 Solyc05g054410.2 Solyc01g086890.2	fungal	5
801	7	0.3064	6.435	58.11	0.08194	0.985079	Solyc03g116510.1 M621T891 M485T829 M710T717 Solyc04g016000.2 Solyc08g029000.2 Solyc09g075420.2	fungal	5
802	4	0.3518	2.111	17.35	0.07684	0.984809	Solyc12g044300.1 Solyc06g076120.2 M472T830 Solyc07g061940.2	fungal	5
803	4	0.3078	1.847	4.878	0.1254	0.764757	Solyc07g041830.2 Solyc02g083290.2 M521T72 M699T503	fungal	5
804	6	0.3038	4.557	25.77	0.1077	0.935897	M970T978 Solyc08g079820.2 M969T982_2 Solyc03g043950.2 Solyc10g021280.1 Solyc12g100200.1	fungal	5
805	5	0.3393	3.393	11.8	0.1347	0.582734	Solyc09g056450.2 Solyc10g047930.1 M544T1094 Solyc04g077120.2 Solyc10g005110.2	fungal	5
806	5	0.3069	3.069	7.361	0.1502	0.417266	M182T127 Solyc02g068640.2 M1546T796 M518T796 Solyc10g078630.1	fungal	5
807	6	0.326	4.89	31.2	0.1017	0.953652	M376T548 Solyc04g007660.1 Solyc03g121060.2 Solyc10g012370.2 M387T805 Solyc04g078640.1	fungal	5
808	5	0.3277	3.277	20.28	0.09765	0.981643	M748T828 M294T912 M810T1449 M405T1448 Solyc08g078670.2	fungal	5
809	8	0.3085	8.637	42.91	0.1279	0.993206	M844T1089 Solyc08g080590.2 M866T1093 Solyc01g097240.2 Solyc04g077330.2 Solyc01g089880.2 Solyc04g071480.1 Solyc04g076050.2	fungal	5
810	7	0.3001	6.303	11.64	0.1973	0.399149	M551T509 Solyc05g053400.1 Solyc02g082260.2 Solyc03g098460.2 Solyc11g012130.1 M731T508 Solyc09g075230.1	fungal	5
811	6	0.3077	4.616	30.79	0.09736	0.885117	Solyc02g021290.1 Solyc07g026660.2 M451T1527 M670T1240 M246T861 M432T1400	fungal	5
812	4	0.3837	2.302	11.22	0.107	0.969699	M311T1582 Solyc05g015420.2 M522T730 M771T942	fungal	5
813	9	0.3011	10.84	40.2	0.157	0.921148	M651T1035 M649T1036 Solyc10g007260.2 Solyc09g014320.2 M650T1036 Solyc06g067940.2 Solyc07g005440.1 Solyc06g008870.2 Solyc09g011630.2	fungal	5
814	5	0.3085	3.085	17.46	0.101	0.952654	Solyc02g067250.1 Solyc11g017270.1 M625T720 Solyc04g074000.2 Solyc11g017000.1	fungal	5
815	9	0.3076	11.07	71.35	0.1103	0.973971	Solyc05g046310.2 M443T139 Solyc06g008130.2 M304T125 Solyc04g011440.2 Solyc05g055010.2 Solyc02g077670.2 M379T97 Solyc03g120090.1	fungal	5
816	5	0.3024	3.024	17.96	0.09761	0.989214	Solyc11g010230.1 M454T817 M969T982_1 Solyc05g051500.2 M602T898	fungal	5
817	4	0.3271	1.962	22.83	0.05983	0.943824	M317T672 M338T671 M346T718 Solyc11g069600.1	fungal	5
818	11	0.3045	16.75	36.17	0.2236	0.552243	M315T1037 M649T1036 M398T1035 Solyc09g014320.2 M314T1037 M316T1036 M650T1036 Solyc06g067940.2 M337T1037 Solyc04g080570.2 Solyc07g005440.1	fungal	5
819	4	0.3435	2.061	14.65	0.08342	0.992931	Solyc04g078870.2 Solyc07g064160.2 M653T98 M480T98	fungal	5
820	5	0.3147	3.147	13.85	0.1166	0.734565	Solyc08g077440.2 M226T722 M208T723 Solyc01g010290.2 Solyc09g008350.2	fungal	5
821	7	0.303	6.364	35.32	0.1143	0.985079	M376T548 Solyc03g121060.2 M146T95 Solyc06g007630.1 Solyc10g012370.2 Solyc04g016180.2 M768T758	fungal	5
822	6	0.3175	4.762	26.63	0.1097	0.98988	Solyc01g087540.2 Solyc10g055820.1 M414T1199 M646T1352 M645T1355 M433T965	fungal	5
823	4	0.3162	1.897	5.797	0.1209	0.903035	Solyc02g077710.1 M199T406 M821T1285 Solyc09g010800.2	fungal	5
824	4	0.3498	2.099	10.33	0.1027	0.969699	M470T767 M469T766 M499T796 Solyc10g044670.1	fungal	5
825	6	0.3142	4.713	32.67	0.09545	0.997463	Solyc01g087820.2 M483T805 Solyc10g049970.1 M506T891 M524T693 Solyc01g097270.2	fungal	5
826	10	0.3014	13.56	93.76	0.1065	0.893853	M513T1078 Solyc04g064880.2 Solyc03g116510.1 M621T891 Solyc02g091700.2 M485T829 M622T873 Solyc04g016000.2 Solyc01g109710.2 Solyc08g029000.2	fungal	5
827	4	0.3602	2.161	5.316	0.1396	0.557383	M147T72 Solyc06g007640.2 M407T72 M846T737	fungal	5
828	5	0.3592	3.592	14.88	0.1261	0.969949	M237T334 M458T953 Solyc07g044980.2 M255T567 Solyc02g092550.2	fungal	5
829	4	0.3502	2.101	5.707	0.1329	0.558074	Solyc01g095590.2 M463T690 Solyc03g005570.2 M490T97	fungal	5
830	13	0.2415	18.84	52.25	0.194	0.438866	Solyc03g093140.2 Solyc02g094400.2 M298T530 Solyc03g080180.2 M302T496 M584T1281 M623T1310 M316T529 Solyc04g007730.2 M338T528 M368T593 M507T1569 M640T1106	fungal	5
831	6	0.3053	4.579	23.56	0.1141	0.98988	Solyc01g095070.2 M362T675 M870T1044 Solyc08g068780.1 M706T675 M397T964	fungal	5
832	8	0.3014	8.44	29.22	0.1573	0.864926	Solyc02g089620.2 Solyc07g063640.1 M950T916 M494T916 Solyc05g054920.2 M972T916 M971T916 M949T916	fungal	5
833	5	0.3384	3.384	9.595	0.1473	0.952654	Solyc12g057120.1 M540T96 Solyc05g056240.2 M466T971 M750T811	fungal	5
834	6	0.3039	4.559	13.59	0.1512	0.594909	M1031T988_1 M515T705 Solyc08g076890.2 Solyc06g061200.1 Solyc06g068950.2 Solyc11g013030.1	fungal	5
835	5	0.3371	3.371	7.727	0.1598	0.265435	Solyc09g082210.2 M701T800 Solyc06g063240.2 M625T806 M782T657	fungal	5
836	4	0.3195	1.917	22.66	0.05886	0.943824	M338T671 M346T718 Solyc11g069600.1 M204T718	fungal	5
837	6	0.3014	4.521	34.45	0.08869	0.98988	M244T1342 M272T1545 Solyc08g080380.2 M272T1590 Solyc01g108910.2 Solyc02g078450.2	fungal	5
838	4	0.3195	1.917	13.02	0.08359	0.943824	Solyc02g093520.2 Solyc06g083440.2 Solyc01g008140.2 M178T772	fungal	5
839	4	0.3101	1.86	7.37	0.108	0.843839	M362T675 M272T112 M727T111 Solyc01g096670.2	fungal	5
840	3	0.3735	1.121	2.923	0.1116	0.904785	M411T738 Solyc01g049890.2 Solyc11g005050.1	fungal	5
841	7	0.3049	6.403	9.291	0.2156	0.125077	M365T95 M192T136 M636T98 Solyc01g060130.2 Solyc09g007630.2 Solyc04g009320.2 Solyc01g080850.2	fungal	5
842	6	0.3253	4.88	21.72	0.1264	0.993467	Solyc08g007770.2 M132T242 Solyc04g054320.2 M483T604 Solyc03g026310.2 M278T834	fungal	5
843	5	0.3091	3.091	7.143	0.1528	0.5	Solyc06g063240.2 M625T806 M715T662 M460T758 M782T657	fungal	5
844	5	0.3177	3.177	20.48	0.0944	0.989214	M748T828 M294T912 M810T1449 Solyc08g078670.2 M653T1449	fungal	5
845	8	0.3141	8.796	24.46	0.1786	0.784551	M273T712 Solyc12g062830.1 Solyc05g042130.1 M528T713 Solyc05g042140.1 M529T714 Solyc07g006630.2 M514T703	fungal	5
846	4	0.3329	1.998	22.81	0.06089	0.943824	M338T671 M346T718 Solyc11g069600.1 M318T671	fungal	5
847	8	0.3036	8.5	14.35	0.2188	0.356495	M393T766 M394T765 Solyc11g005380.1 Solyc11g011220.1 Solyc08g006820.2 Solyc09g072670.2 Solyc09g074280.1 Solyc02g085830.2	fungal	5
848	3	0.3346	1.004	4.038	0.0909	0.959572	Solyc12g099240.1 M774T983 M391T964	fungal	5
849	6	0.3051	4.577	30.79	0.09663	0.885117	Solyc02g021290.1 Solyc07g026660.2 M670T1240 M246T861 M667T1530 M432T1400	fungal	5
850	4	0.3209	1.925	13.04	0.08384	0.943824	M193T95 Solyc01g006430.2 M258T1128 M639T1092	fungal	5
851	6	0.3098	4.647	25.39	0.1105	0.851023	M331T93 M830T97 Solyc01g007990.2 Solyc12g009020.1 M522T99 M620T100	fungal	5
852	7	0.3039	6.381	47.28	0.09431	0.989275	M1029T989 M682T98 M1028T988_2 Solyc02g089100.2 Solyc09g009780.2 M1030T989 Solyc01g112240.2	fungal	5
853	4	0.3089	1.853	23.27	0.05595	0.969699	Solyc08g077440.2 Solyc09g009100.2 M266T612 M144T722	fungal	5
854	6	0.3451	5.176	4.71	0.2365	0.0101203	Solyc09g007920.2 M484T561 Solyc03g121620.1 M900T1037 Solyc03g117870.2 M535T1027_1	fungal	5
855	5	0.3189	3.189	9.258	0.1421	0.265435	Solyc02g083320.2 M413T1023 Solyc01g099930.2 Solyc06g050700.2 Solyc05g006240.2	fungal	5
856	4	0.3219	1.931	8.281	0.1061	0.969699	Solyc06g033850.2 M588T952 M270T1442 Solyc09g059030.2	fungal	5
857	6	0.3011	4.517	38.18	0.08258	0.98988	M281T534 Solyc07g007250.2 M544T534 Solyc09g060100.2 Solyc04g016220.2 Solyc12g095770.1	fungal	5
858	9	0.306	11.02	51.99	0.136	0.968155	M266T474 Solyc09g082690.2 Solyc02g062340.2 Solyc04g072740.2 M514T481 M312T474 Solyc11g013110.1 Solyc06g036260.2 M515T477	fungal	5
859	5	0.3376	3.376	9.887	0.1451	0.928164	M287T1416 Solyc05g055280.1 Solyc06g060250.2 M591T977 M290T990	fungal	5
860	4	0.3663	2.198	12.96	0.09491	0.969699	M517T523 Solyc10g009340.1 M612T91 Solyc11g007400.1	fungal	5
861	7	0.3009	6.318	32.04	0.1207	0.874923	Solyc02g021290.1 Solyc07g026660.2 M450T1529 M670T1240 M246T861 M392T1404 M432T1400	fungal	5
862	4	0.3298	1.979	11.51	0.0921	0.984809	Solyc02g091100.2 M567T1011 Solyc05g055280.1 M591T977	fungal	5
863	5	0.3078	3.078	18.88	0.09634	0.928164	M241T83 Solyc02g068010.2 Solyc08g077980.2 Solyc12g055760.1 Solyc06g063320.2	fungal	5
864	4	0.321	1.926	11.54	0.08972	0.943824	M757T967 Solyc03g005220.2 Solyc05g054610.1 Solyc01g008560.2	fungal	5
865	5	0.3034	3.034	7.253	0.1496	0.5	M632T872 Solyc06g068800.2 Solyc09g014620.2 Solyc02g086700.2 M661T841	fungal	5
866	5	0.3524	3.524	7.604	0.1668	0.799017	M555T1004 M556T1006 Solyc01g099640.2 M194T752 M627T1104	fungal	5
867	5	0.3023	3.023	5.271	0.1652	0.5	Solyc01g080020.2 M372T769 Solyc03g083970.2 Solyc02g089240.2 Solyc03g007470.2	fungal	5
868	5	0.3125	3.125	24.67	0.08267	0.851865	M830T1132 Solyc12g100120.1 Solyc02g083280.2 Solyc08g080360.2 Solyc12g094620.1	fungal	5
869	7	0.3043	6.39	35.16	0.115	0.951651	Solyc02g086160.2 Solyc03g031990.2 M851T1025 Solyc12g056230.1 M272T1590 Solyc07g064940.2 Solyc02g063220.2	fungal	5
870	5	0.3431	3.431	18.01	0.1091	0.851865	M429T699 Solyc08g068730.1 Solyc08g006750.2 Solyc03g098730.1 Solyc11g018800.1	fungal	5
871	5	0.3277	3.277	4.719	0.1821	0.338052	M200T1226 M891T796 Solyc01g088660.2 Solyc01g104470.2 Solyc03g083400.2	fungal	5
872	4	0.3288	1.973	15.99	0.07599	0.984809	M584T1540 Solyc06g062340.2 Solyc09g065870.2 Solyc10g047200.1	fungal	5
873	5	0.305	3.05	15.68	0.1062	0.969949	Solyc01g087680.2 Solyc08g074440.2 Solyc07g063530.2 M540T995 Solyc02g088600.2	fungal	5
874	4	0.3279	1.967	7.284	0.114	0.903035	M367T1016 M691T1289 Solyc09g097770.2 M805T1066	fungal	5
875	4	0.3132	1.879	22.57	0.05791	0.943824	M338T671 M346T718 Solyc11g069600.1 M336T670	fungal	5
876	5	0.3176	3.176	14.39	0.1152	0.851865	M1065T791 Solyc06g076960.1 Solyc02g014870.2 Solyc07g062250.2 Solyc06g073170.1	fungal	5
877	4	0.3459	2.076	10.53	0.1007	0.903035	M234T741 Solyc06g068870.2 M412T564 M228T1334	fungal	5
878	6	0.3222	4.833	17.19	0.142	0.935897	Solyc12g010550.1 M435T100 M663T1192 M434T97 Solyc09g063010.2 Solyc03g122300.1	fungal	5
879	5	0.3158	3.158	26.98	0.07868	0.969949	Solyc08g082210.2 M318T743 Solyc04g072020.2 Solyc05g009470.2 Solyc08g078920.1	fungal	5
880	4	0.3567	2.14	7.791	0.1194	0.843839	M346T796 Solyc10g075020.1 Solyc10g007320.2 Solyc08g061810.2	fungal	5
881	7	0.3229	6.78	53.11	0.09176	0.972358	M281T534 M544T534 M342T534 Solyc09g060100.2 Solyc03g034070.1 Solyc11g013110.1 Solyc04g005090.2	fungal	5
882	5	0.3079	3.079	10.4	0.1311	0.417266	Solyc03g121460.1 M649T927 M314T927 M650T927 Solyc04g057890.2	fungal	5
883	4	0.3015	1.809	18.24	0.06449	0.984809	Solyc05g054210.2 M312T615 M761T1178 M653T935	fungal	5
884	6	0.3115	4.673	17.76	0.1357	0.764415	M682T918 Solyc02g093270.2 Solyc01g008140.2 M178T772 Solyc08g062820.2 M681T918	fungal	5
885	7	0.3026	6.355	31.7	0.1221	0.778356	M470T650 M468T649 Solyc06g076040.2 M469T650 Solyc02g081490.2 Solyc04g073990.2 Solyc08g066390.2	fungal	5
886	4	0.3299	1.979	22.63	0.06069	0.943824	M338T671 M346T718 Solyc11g069600.1 M328T717	fungal	5
887	5	0.3041	3.041	10.55	0.1289	0.582734	Solyc03g121460.1 M649T927 M314T927 M315T927 Solyc04g057890.2	fungal	5
888	4	0.3478	2.087	7.375	0.1195	0.843839	M793T98 Solyc11g069040.2 M934T968 M557T101	fungal	5
889	5	0.3395	3.395	14.12	0.1234	0.851865	M195T462 Solyc04g076820.1 Solyc12g019060.1 Solyc02g093130.1 Solyc12g099270.1	fungal	5
890	6	0.3024	4.536	26.95	0.1043	0.885117	M642T98 M450T697 Solyc03g113430.2 Solyc01g108570.2 Solyc06g008300.2 Solyc04g071480.1	fungal	5
891	6	0.304	4.559	27.94	0.1025	0.977336	M168T91 Solyc09g005090.1 Solyc12g009770.1 Solyc04g074030.2 Solyc08g077480.2 M257T129	fungal	5
892	4	0.3904	2.343	6.779	0.1368	0.903035	M169T94 M471T98 Solyc03g113420.2 Solyc03g096940.2	fungal	5
893	4	0.3275	1.965	4.989	0.1314	0.764757	Solyc01g049890.2 Solyc01g108490.2 M549T705 Solyc08g006330.2	fungal	5
894	5	0.3356	3.356	5.557	0.1774	0.338052	M383T651 M271T916 Solyc01g105410.2 Solyc01g086960.2 M270T717	fungal	5
895	8	0.3125	8.751	30.2	0.1593	0.784551	Solyc02g089620.2 Solyc07g063640.1 Solyc01g096700.2 M950T916 M494T916 M971T916 M949T916 M952T918	fungal	5
896	6	0.3264	4.895	25.94	0.1143	0.913257	Solyc03g083910.2 Solyc05g008110.2 M313T804 M598T1204 M1329T1056 M1047T905	fungal	5
897	4	0.3244	1.946	22.61	0.05978	0.943824	M338T671 M346T718 Solyc11g069600.1 M299T671	fungal	5
898	5	0.302	3.02	26.31	0.07678	0.993907	M538T717 Solyc08g081370.1 M631T672 M711T716 M316T672	fungal	5
899	5	0.315	3.15	22.94	0.08729	0.798302	M230T88 Solyc09g007150.2 Solyc08g080170.2 M286T725 Solyc05g054320.2	fungal	5
900	4	0.3087	1.852	13.41	0.07965	0.969699	Solyc06g073730.1 M323T1528 Solyc01g108580.2 Solyc02g076720.2	fungal	5
901	6	0.306	4.59	30.61	0.09724	0.885117	Solyc02g021290.1 Solyc07g026660.2 M670T1240 M246T861 M419T1530 M432T1400	fungal	5
902	7	0.3002	6.305	16.53	0.1711	0.937399	M286T891 Solyc10g006480.1 M307T892 M285T892 M162T891 M284T892 Solyc01g006400.2	fungal	5
903	8	0.3016	8.445	37.26	0.1369	0.886427	Solyc07g066080.2 M386T843 M270T844 Solyc01g107740.2 Solyc02g091880.2 Solyc05g052750.2 Solyc06g007540.2 Solyc03g119420.2	fungal	5
904	4	0.3255	1.953	8.286	0.1071	0.903035	M788T98 Solyc03g006080.2 M416T98 M789T98	fungal	5
905	5	0.3195	3.195	4.803	0.1775	0.201698	M461T668 M664T796 Solyc09g008160.2 Solyc10g080000.1 Solyc09g065150.1	fungal	5
906	4	0.3712	2.227	15.68	0.08596	0.969699	Solyc05g052210.2 Solyc02g072450.2 M338T97 Solyc10g081190.1	fungal	5
907	7	0.3366	7.07	30.74	0.1365	0.846657	Solyc01g087540.2 Solyc11g011210.1 M668T1355 M552T1289 Solyc02g090360.2 M342T1350 M246T606	fungal	5
908	7	0.3254	6.832	47.21	0.1004	0.963181	Solyc10g075100.1 M325T873 M237T547 Solyc09g010940.2 M206T632 M621T632 Solyc01g107910.2	fungal	5
909	6	0.3202	4.803	34.28	0.09402	0.98988	M831T1575 Solyc07g066430.2 Solyc04g082140.2 M127T128 Solyc05g054090.2 Solyc02g022850.1	fungal	5
910	7	0.3142	6.599	31.55	0.1265	0.937399	M135T555 Solyc02g077780.2 M247T556 Solyc06g007210.2 Solyc07g055250.2 Solyc06g007220.2 Solyc03g083460.2	fungal	5
911	6	0.3281	4.921	23.82	0.1208	0.885117	M191T968 M428T1008 Solyc11g066470.1 Solyc03g033770.1 Solyc01g067120.2 Solyc09g083070.2	fungal	5
912	4	0.3498	2.099	11.64	0.09658	0.969699	Solyc01g095590.2 M526T871 Solyc09g005000.1 Solyc03g007190.2	fungal	5
913	5	0.3118	3.118	11.87	0.1248	0.798302	M192T1055 Solyc06g005260.2 Solyc09g074870.2 M209T1397 M231T96	fungal	5
914	4	0.3572	2.143	13	0.0926	0.943824	M624T629 M556T725 Solyc06g068440.2 Solyc02g091920.2	fungal	5
915	6	0.3196	4.795	22.37	0.1224	0.764415	M191T968 M428T1008 Solyc11g066470.1 M265T900 Solyc03g033770.1 Solyc01g067120.2	fungal	5
916	8	0.3012	8.434	38.69	0.1336	0.936096	M844T1089 Solyc05g050580.2 Solyc01g079450.2 M866T1093 Solyc04g077330.2 Solyc01g089880.2 Solyc04g071480.1 Solyc04g076050.2	fungal	5
917	4	0.3167	1.9	10.93	0.09124	0.969699	Solyc07g008560.2 M483T100 M122T558 M368T886	fungal	5
918	4	0.3091	1.855	13.25	0.08027	0.992931	M915T802 Solyc10g008320.1 M764T805 Solyc07g055810.2	fungal	5
919	5	0.322	3.22	5.257	0.1743	0.265435	M300T767 M302T760 M301T764 Solyc09g074050.2 Solyc12g099260.1	fungal	5
920	4	0.3677	2.206	12.39	0.09764	0.943824	Solyc01g006430.2 M194T95 M258T1128 M639T1092	fungal	5
921	5	0.3274	3.274	6.33	0.167	0.338052	Solyc10g050930.1 M318T1518 Solyc04g018080.2 M627T1048 M319T1518	fungal	5
922	5	0.3232	3.232	27.87	0.07863	0.952654	M483T805 Solyc10g049970.1 M343T964 M425T447 M522T855	fungal	5
923	4	0.3396	2.038	10.42	0.09962	0.903035	M234T741 Solyc06g068870.2 M448T565 M228T1334	fungal	5
924	4	0.3563	2.138	9.605	0.1083	0.969699	M334T594 M575T595 M269T595 Solyc08g016150.1	fungal	5
925	5	0.325	3.25	18.61	0.102	0.969949	M250T727 Solyc02g069260.2 Solyc05g052260.2 Solyc05g010670.2 Solyc12g005980.1	fungal	5
926	8	0.3048	8.534	43.32	0.1258	0.886427	M636T743 M635T744 Solyc08g082760.2 Solyc08g062610.2 Solyc03g025380.2 Solyc04g072000.2 Solyc09g008280.1 Solyc02g071130.2	fungal	5
927	4	0.3606	2.163	7.203	0.1246	0.969699	M692T746 Solyc03g026180.1 Solyc05g055310.2 M750T115	fungal	5
928	4	0.3129	1.877	12.11	0.08537	0.969699	Solyc10g075090.1 M484T599 M274T1158 M226T674	fungal	5
929	5	0.3284	3.284	13.56	0.1223	0.969949	Solyc02g083250.2 M252T580 M488T577 M146T580 M260T740	fungal	5
930	7	0.3127	6.567	11.71	0.2034	0.449163	M551T509 Solyc02g082260.2 Solyc11g021060.1 Solyc03g098460.2 Solyc11g012130.1 M731T508 Solyc09g075230.1	fungal	5
931	5	0.3362	3.362	13.27	0.1263	0.969949	Solyc02g083250.2 M252T580 M488T577 M166T579 M260T740	fungal	5
932	5	0.3012	3.012	19.56	0.09247	0.981643	M158T1280 Solyc10g081170.1 Solyc12g096590.1 Solyc04g079400.2 Solyc03g083460.2	fungal	5
933	4	0.3151	1.89	5.023	0.1268	0.667497	M754T1172 Solyc01g088460.2 M1066T1095 M561T1096	fungal	5
934	4	0.343	2.058	12.72	0.09035	0.969699	Solyc12g014100.1 M362T904 M535T904 M1011T1131	fungal	5
935	6	0.3145	4.718	25.97	0.1105	0.851023	Solyc03g083910.2 Solyc05g008110.2 M1048T905 M313T804 M598T1204 M1329T1056	fungal	5
936	4	0.3381	2.028	14.54	0.08256	0.969699	Solyc05g007900.2 M599T98 M332T374 M512T99	fungal	5
937	6	0.3086	4.629	23.11	0.1165	0.764415	Solyc05g016120.1 M481T894 Solyc12g039030.1 M678T1528 M217T128 M440T1458	fungal	5
938	5	0.315	3.15	24.84	0.08292	0.851865	M830T1132 Solyc02g083280.2 Solyc02g064770.2 Solyc08g080360.2 Solyc12g094620.1	fungal	5
939	4	0.3205	1.923	5.696	0.1231	0.764757	Solyc01g087120.2 M202T435 M662T723 Solyc08g079700.1	fungal	5
940	4	0.3125	1.875	3.567	0.1395	0.557383	Solyc08g075750.2 M373T77 Solyc06g053160.2 Solyc02g083590.2	fungal	5
941	4	0.3218	1.931	8.878	0.1026	0.764757	M267T96 M289T840 Solyc10g055760.1 M311T840	fungal	5
942	8	0.3231	9.046	38.23	0.1429	0.520939	Solyc02g088100.2 Solyc02g093580.2 M1328T1163 M1330T1176 Solyc09g091430.2 M246T606 M1331T1177 M1196T1154	fungal	5
943	5	0.3231	3.231	19.08	0.1	0.969949	M830T97 Solyc12g009020.1 M522T99 M620T100 M589T97	fungal	5
944	4	0.3331	1.999	3.451	0.1486	0.331559	Solyc02g063270.2 Solyc09g090200.2 M353T918 Solyc03g112990.1	fungal	5
945	4	0.3263	1.958	3.771	0.1426	0.442617	M384T812 M680T873 Solyc09g042670.2 Solyc03g098750.2	fungal	5
946	6	0.3159	4.739	51.67	0.06927	0.977336	M111T1589 Solyc08g080640.1 Solyc01g107100.2 M301T1589 M255T1589 M630T1087	fungal	5
947	4	0.3188	1.913	10.67	0.09292	0.984809	M155T132 Solyc07g020860.2 Solyc06g073460.2 Solyc09g082650.2	fungal	5
948	9	0.3123	11.24	39.16	0.1644	0.921148	Solyc07g045540.2 M493T804 M492T803 Solyc11g069450.1 M266T805 M514T803 Solyc01g008790.2 Solyc04g082360.1 Solyc09g090080.1	fungal	5
949	7	0.3082	6.471	19.31	0.1627	0.738548	Solyc08g081950.2 M294T880 Solyc05g008060.2 M262T1242 M276T882 M258T880 Solyc09g064430.2	fungal	5
950	6	0.3258	4.887	31.29	0.1015	0.953652	M376T548 Solyc03g121060.2 Solyc10g012370.2 M387T805 Solyc04g078640.1 Solyc03g119980.2	fungal	5
951	5	0.3068	3.068	19.62	0.09386	0.894962	M420T662 M419T663 Solyc07g006570.2 Solyc08g067430.2 M344T823	fungal	5
952	3	0.4349	1.305	1.913	0.1415	0.191367	Solyc01g089860.2 M129T1227 Solyc02g068900.2	fungal	5
953	5	0.3384	3.384	13.52	0.1258	0.582734	M694T917 Solyc05g054460.2 Solyc01g104040.2 Solyc12g008360.1 Solyc08g082390.2	fungal	5
954	4	0.3498	2.099	9.467	0.1073	0.969699	M257T511 Solyc07g053540.1 M480T953 M777T1099	fungal	5
955	6	0.3144	4.716	31.83	0.09714	0.953652	Solyc10g075100.1 M537T894 M237T547 M206T632 Solyc01g107910.2 M244T674	fungal	5
956	3	0.526	1.578	2.351	0.1589	0.5	Solyc10g083290.1 Solyc07g062700.2 M605T699	fungal	5
957	6	0.304	4.56	29.63	0.09873	0.99588	M383T812 M404T812 Solyc02g014870.2 Solyc01g106470.2 Solyc03g112900.2 Solyc02g070770.2	fungal	5
958	5	0.3249	3.249	9.521	0.1427	0.894962	Solyc11g013170.1 M286T1011 M284T1010 M322T1020 M285T1011	fungal	5
959	4	0.3017	1.81	3.418	0.1369	0.667497	Solyc01g097150.2 Solyc06g074780.1 Solyc10g081120.1 M521T994	fungal	5
960	4	0.318	1.908	25.18	0.05438	0.969699	Solyc09g010400.2 Solyc03g114150.2 M189T611 Solyc08g065610.2	fungal	5
961	5	0.3433	3.433	9.252	0.1513	0.928164	M226T415 M762T414 Solyc08g022210.2 M197T415 M454T415	fungal	5
962	4	0.3129	1.877	16.2	0.07199	0.984809	Solyc12g010040.1 M166T94 Solyc01g066480.2 Solyc11g012840.1	fungal	5
963	8	0.3095	8.665	66.02	0.09555	0.864926	M513T1078 Solyc02g091700.2 M485T829 Solyc03g119480.2 M622T873 Solyc04g016000.2 Solyc08g068710.1 Solyc06g084370.1	fungal	5
964	10	0.3068	13.81	44.04	0.1774	0.955513	Solyc04g082700.2 M242T1547 Solyc05g013730.2 M210T1547 M264T1547 Solyc09g009080.2 M209T1547 M241T1547 Solyc01g109090.2 Solyc10g079820.1	fungal	5
965	5	0.3094	3.094	22.15	0.08778	0.894962	M572T899 Solyc02g093580.2 Solyc02g085340.1 M292T672 M437T533	fungal	5
966	5	0.3331	3.331	15.11	0.1171	0.894962	Solyc06g072580.2 Solyc12g009570.1 M209T567 Solyc02g089930.2 Solyc05g052300.2	fungal	5
967	5	0.304	3.04	19.15	0.09445	0.969949	Solyc09g089730.2 M605T800 Solyc10g054440.1 M286T765 Solyc11g071800.1	fungal	5
968	8	0.302	8.456	32.8	0.1477	0.396448	M386T843 Solyc08g008330.2 M270T844 Solyc04g014490.1 Solyc02g091880.2 Solyc05g052750.2 Solyc06g007540.2 Solyc03g119420.2	fungal	5
969	9	0.3044	10.96	45.26	0.1476	0.93334	Solyc03g116590.2 M810T1114 Solyc03g121180.2 M420T510 M419T509 Solyc01g008100.2 Solyc07g053720.2 M787T1116 Solyc07g006230.1	fungal	5
970	6	0.3087	4.63	22.33	0.1188	0.935897	Solyc08g080630.2 M1028T899 M521T781 Solyc01g065980.2 M193T875 M525T890	fungal	5
971	8	0.3016	8.445	39.36	0.1324	0.318251	M298T98 Solyc09g090190.2 M299T98 Solyc05g007490.2 Solyc02g093410.2 Solyc11g062190.1 Solyc12g057110.2 Solyc02g081430.2	fungal	5
972	5	0.3197	3.197	18.92	0.09955	0.582734	M427T1113 Solyc01g100000.2 Solyc09g074230.2 Solyc03g093590.1 Solyc04g076200.2	fungal	5
973	4	0.3655	2.193	11.4	0.1015	0.984809	M792T98 M374T1008 Solyc01g095050.2 Solyc01g104720.2	fungal	5
974	5	0.3182	3.182	17.51	0.1037	0.851865	M429T699 Solyc01g079940.2 Solyc08g068730.1 Solyc03g098730.1 Solyc11g018800.1	fungal	5
975	8	0.301	8.428	38.41	0.1341	0.966959	M810T1114 Solyc03g121180.2 M419T509 M321T637 Solyc07g053720.2 M809T1115 M787T1116 Solyc07g006230.1	fungal	5
976	4	0.3262	1.957	8.979	0.1033	0.943824	M340T671 M340T498 M339T672 Solyc11g011760.1	fungal	5
977	5	0.3256	3.256	7.793	0.1547	0.734565	Solyc02g082930.2 M265T98 M367T1055 M199T98 Solyc08g076670.2	fungal	5
978	6	0.3083	4.624	29.97	0.09923	0.885117	Solyc10g075100.1 M237T547 M181T632 M206T632 M350T946 Solyc01g107910.2	fungal	5
979	4	0.3219	1.931	22.57	0.05943	0.943824	M329T717 M338T671 M346T718 Solyc11g069600.1	fungal	5
980	6	0.3026	4.538	22.85	0.1152	0.885117	M608T692 Solyc01g098190.2 Solyc02g085310.2 M452T97 M637T99 M710T950	fungal	5
981	4	0.3152	1.891	11.79	0.08721	0.943824	M647T1226 M648T1451 Solyc02g088930.2 M518T684	fungal	5
982	9	0.3059	11.01	30.32	0.1856	0.361966	Solyc10g079930.1 Solyc01g007990.2 Solyc01g079610.2 M179T1288 Solyc02g080800.2 M180T1286 M253T1287 M148T1288 M103T1290	fungal	5
983	4	0.311	1.866	9.206	0.09785	0.943824	M340T671 M339T672 M946T1087 Solyc11g011760.1	fungal	5
984	5	0.3232	3.232	20.33	0.09632	0.989214	M748T828 M294T912 M810T1449 M441T1448 Solyc08g078670.2	fungal	5
985	8	0.3168	8.87	32.15	0.1555	0.603552	M604T962 M903T1019 Solyc11g069290.1 M593T963 Solyc02g068240.2 Solyc08g005560.2 Solyc02g092930.1 M608T83	fungal	5
986	7	0.3055	6.416	30.37	0.1263	0.874923	M714T718 Solyc06g062340.2 Solyc02g078380.2 M713T718 M715T717 Solyc06g075190.1 M430T717	fungal	5
987	4	0.3173	1.904	22.48	0.0588	0.943824	M338T671 M346T718 Solyc11g069600.1 M298T672	fungal	5
988	8	0.3157	8.839	41.07	0.1341	0.356596	M298T98 Solyc09g090190.2 Solyc09g090470.2 M299T98 Solyc02g093410.2 Solyc11g062190.1 Solyc12g056640.1 Solyc12g057110.2	fungal	5
989	7	0.319	6.698	22.15	0.1563	0.738548	Solyc02g063450.2 M375T654 Solyc09g065120.2 M727T653 M743T651 M375T649 M376T647	fungal	5
990	5	0.3031	3.031	33.81	0.06471	0.852599	Solyc08g066060.1 M201T1004 M944T1003 M550T1098 M1049T987	fungal	5
991	5	0.3099	3.099	17.18	0.1023	0.981643	Solyc04g081550.2 M316T1596 M539T1174 Solyc07g008020.2 M262T1593	fungal	5
992	5	0.3083	3.083	20.17	0.0927	0.989214	M748T828 M294T912 M810T1449 Solyc08g078670.2 M650T1448	fungal	5
993	7	0.3214	6.748	42.2	0.1072	0.985079	Solyc07g052320.2 M287T970 M669T966 Solyc07g065700.2 M668T965 M416T97 Solyc04g078550.2	fungal	5
994	5	0.3135	3.135	6.86	0.1568	0.661948	M647T1352 Solyc07g005940.2 M305T626 Solyc12g010030.1 Solyc12g010020.1	fungal	5
995	4	0.3314	1.988	18.19	0.07057	0.969699	M279T1548 Solyc09g074560.2 Solyc08g008170.2 Solyc02g093470.2	fungal	5
996	4	0.3412	2.047	14.36	0.08388	0.943824	M816T94 Solyc07g056200.2 M745T93 M649T872	fungal	5
997	4	0.3084	1.85	14.3	0.07663	0.969699	M948T1255 Solyc06g071070.1 Solyc01g096430.2 Solyc11g069800.1	fungal	5
998	4	0.3496	2.098	4.512	0.1436	0.667497	Solyc03g025320.2 M756T825 M921T1033 Solyc01g094690.2	fungal	5
999	4	0.3523	2.114	21.11	0.06769	0.969699	M559T414 Solyc04g054990.2 M462T669 M357T414	fungal	5
1000	5	0.3245	3.245	19.55	0.09896	0.928164	Solyc12g015970.1 M352T1559 Solyc06g066470.2 Solyc04g017690.2 Solyc01g008020.2	fungal	5
1001	4	0.3383	2.03	4.979	0.1352	0.557383	Solyc01g022750.2 M429T751 M519T991 Solyc01g007920.2	fungal	5
1002	9	0.3088	11.12	30.22	0.1873	0.329422	Solyc10g079930.1 Solyc01g007990.2 Solyc01g079610.2 Solyc02g080800.2 M180T1286 M197T1287 M253T1287 M148T1288 M103T1290	fungal	5
1003	4	0.3527	2.116	17.66	0.07619	0.943824	M594T995 Solyc07g008770.2 Solyc08g006770.2 M541T1005	fungal	5
1004	3	0.3171	0.9513	2.019	0.106	0.66874	M181T1304 Solyc09g092710.2 M114T122	fungal	5
1005	4	0.3401	2.041	15.02	0.08142	0.944895	M410T1073 Solyc04g058150.2 Solyc06g051010.1 Solyc05g006850.2	fungal	5
1006	4	0.3884	2.33	3.854	0.1643	0.442617	M245T412 Solyc01g049770.2 Solyc01g099600.2 Solyc03g025420.2	fungal	5
1007	7	0.3203	6.725	52.61	0.09171	0.963181	M281T534 M544T534 M342T534 Solyc09g060100.2 Solyc03g034070.1 Solyc11g013110.1 Solyc04g071340.2	fungal	5
1008	5	0.3015	3.015	14.91	0.108	0.928164	Solyc08g008220.2 Solyc04g076030.1 Solyc12g098680.1 M177T378 M689T857	fungal	5
1009	5	0.3027	3.027	18.36	0.09644	0.582734	M427T1113 Solyc09g074230.2 Solyc04g076300.2 Solyc03g093590.1 Solyc04g076200.2	fungal	5
1010	4	0.3478	2.087	9.22	0.1081	0.943824	M503T649 Solyc01g094790.2 Solyc06g068010.2 Solyc09g014380.2	fungal	5
1011	4	0.3455	2.073	4.501	0.1422	0.667497	Solyc12g011440.1 M310T828_2 Solyc03g020010.1 M356T626	fungal	5
1012	5	0.3394	3.394	6.957	0.1668	0.798302	M939T863 Solyc06g076220.2 M758T718 Solyc11g010280.1 Solyc05g026240.1	fungal	5
1013	4	0.423	2.538	6.834	0.1461	0.843839	M824T1174 M823T1171 Solyc01g099840.2 M805T1173	fungal	5
1014	4	0.36	2.16	10.02	0.107	0.843839	M280T856 Solyc08g078870.1 Solyc06g060110.2 Solyc11g005000.1	fungal	5
1015	4	0.3188	1.913	11.97	0.0874	0.943824	Solyc06g073730.1 M323T1528 Solyc06g009170.2 Solyc01g108580.2	fungal	5
1016	5	0.3106	3.106	18.62	0.09792	0.894962	M830T97 Solyc12g009020.1 M522T99 M620T100 M269T80	fungal	5
1017	4	0.3791	2.275	3.895	0.1605	0.332503	Solyc08g078220.2 Solyc03g043660.2 M996T1074 Solyc11g006000.1	fungal	5
1018	6	0.3281	4.921	30.21	0.1044	0.935897	M602T1296 Solyc01g006430.2 M258T1128 Solyc02g079500.2 M596T1317 M432T951	fungal	5
1019	4	0.3346	2.008	7.295	0.116	0.992931	M245T656 M214T464 Solyc02g091930.2 Solyc06g005090.2	fungal	5
1020	7	0.3015	6.332	34.94	0.1146	0.979543	M119T671 Solyc09g092000.2 M317T771 M600T895 M230T397 Solyc02g080890.2 Solyc01g107080.2	fungal	5
1021	5	0.3321	3.321	23.74	0.08961	0.993907	M477T596 M352T571 Solyc03g083560.1 Solyc07g053350.2 M362T771	fungal	5
1022	7	0.313	6.574	60.07	0.08151	0.992403	Solyc06g072430.1 Solyc11g007950.1 M243T442 M304T125 M410T98 Solyc02g081560.1 Solyc02g065540.1	fungal	5
1023	6	0.3338	5.007	9.307	0.1903	0.468093	M890T1403 Solyc09g010850.2 Solyc07g063680.2 M889T1403 Solyc07g053170.2 Solyc12g096710.1	fungal	5
1024	7	0.3069	6.445	35.3	0.1156	0.846657	M844T1089 Solyc08g078530.2 Solyc05g050580.2 M866T1093 Solyc04g077330.2 Solyc04g071480.1 Solyc04g076050.2	fungal	5
1025	6	0.3136	4.704	35.36	0.09036	0.594909	M263T565 Solyc09g098510.2 Solyc06g068870.2 M412T564 M413T565 M414T565	fungal	5
1026	5	0.3033	3.033	18.84	0.09518	0.952654	M438T1548 Solyc03g115220.2 M250T686 M755T1092 Solyc01g049770.2	fungal	5
1027	4	0.3268	1.961	10.26	0.09699	0.969699	Solyc10g078600.1 M428T1008 Solyc01g067120.2 Solyc09g083070.2	fungal	5
1028	4	0.3011	1.807	16.28	0.06925	0.969699	Solyc02g014860.2 M242T1547 Solyc09g009080.2 Solyc01g014180.2	fungal	5
1029	7	0.3176	6.671	29.86	0.132	0.899332	Solyc05g055440.1 M597T998 Solyc03g111310.2 M593T963 Solyc09g075830.2 Solyc05g009980.2 Solyc10g080670.1	fungal	5
1030	6	0.3222	4.832	43.13	0.08059	0.977336	M513T1078 Solyc08g006740.2 M257T1122 Solyc01g091190.2 Solyc08g007790.2 Solyc06g084370.1	fungal	5
1031	5	0.3016	3.016	21.76	0.08672	0.952654	Solyc07g054720.1 M1050T1056 Solyc10g055800.1 M583T1447 M782T1073	fungal	5
1032	5	0.3025	3.025	23.61	0.08257	0.952654	Solyc01g067100.2 M389T1089 Solyc07g066630.2 Solyc11g005880.1 Solyc05g050200.2	fungal	5
1033	5	0.305	3.05	27.27	0.07565	0.582734	Solyc01g109660.2 Solyc03g025850.2 M747T877 Solyc09g008820.2 Solyc12g005930.1	fungal	5
1034	7	0.307	6.447	22.68	0.1495	0.153343	M447T732 Solyc03g095360.2 Solyc09g011590.2 M446T713 Solyc05g014760.2 Solyc09g011650.2 Solyc03g121360.1	fungal	5
1035	7	0.302	6.343	31.46	0.1225	0.846657	Solyc02g021290.1 Solyc07g026660.2 M666T1559 M670T1240 M246T861 M392T1404 M432T1400	fungal	5
1036	7	0.3104	6.518	28.29	0.1336	0.899332	Solyc07g064150.2 Solyc02g063450.2 M375T654 Solyc09g065120.2 M197T604 Solyc08g005450.1 M743T651	fungal	5
1037	3	0.4159	1.248	1.552	0.1418	0.191367	M708T999 Solyc03g097590.2 Solyc05g012710.2	fungal	5
1038	4	0.3278	1.967	9.271	0.1022	0.984809	Solyc07g054080.1 M807T1181 Solyc08g080570.2 Solyc04g082050.2	fungal	5
1039	5	0.3264	3.264	22.92	0.0902	0.417266	Solyc01g006300.2 M1045T885 M361T885 Solyc09g090430.2 M1046T885	fungal	5
1040	4	0.3684	2.211	7.759	0.123	0.442617	Solyc01g104690.2 M225T557 Solyc02g077480.1 Solyc05g055990.2	fungal	5
1041	8	0.3008	8.421	31.23	0.1513	0.973985	Solyc01g066430.2 M649T1036 Solyc10g008890.2 M650T1036 Solyc06g067940.2 M337T1037 Solyc04g080570.2 Solyc09g011630.2	fungal	5
1042	5	0.3038	3.038	7.563	0.1475	0.338052	M323T507 Solyc03g118010.2 M513T975 Solyc04g012060.2 Solyc04g008820.2	fungal	5
1043	9	0.3003	10.81	36.49	0.1656	0.944019	Solyc01g098190.2 Solyc08g076880.2 Solyc02g085310.2 Solyc10g024410.1 M345T943 M637T99 Solyc07g064600.2 M710T950 M344T942	fungal	5
1044	6	0.3043	4.565	13.37	0.1525	0.148977	M413T1220 Solyc06g031690.2 Solyc01g097520.2 M575T1218 M545T1239 M1074T1239	fungal	5
1045	4	0.3395	2.037	13.91	0.08509	0.969699	M381T1092 M658T98 M217T701 Solyc04g074030.2	fungal	5
1046	5	0.302	3.02	10.09	0.1307	0.265435	Solyc03g123840.2 M1368T1057 M1365T1057 M520T1009_1 M1166T1057	fungal	5
1047	4	0.3534	2.12	11.14	0.09976	0.667497	M460T96 Solyc07g045160.2 Solyc07g005390.2 Solyc08g083320.2	fungal	5
1048	9	0.3061	11.02	58.76	0.1255	0.994778	M266T474 Solyc09g082690.2 Solyc02g062340.2 Solyc04g054740.2 M514T481 M312T474 Solyc11g013110.1 Solyc10g078240.1 M515T477	fungal	5
1049	4	0.3329	1.998	18.51	0.07007	0.943824	Solyc05g007950.2 M269T806 M231T806 M402T806	fungal	5
1050	9	0.3013	10.85	51.87	0.1344	0.968155	M266T474 Solyc09g082690.2 Solyc02g062340.2 M514T481 M312T474 Solyc11g013110.1 Solyc01g081480.2 Solyc06g036260.2 M515T477	fungal	5
1051	6	0.3016	4.524	5.958	0.2012	0.148977	M1254T1093 Solyc03g113610.2 M1098T977 Solyc12g013830.1 Solyc03g114890.2 M1099T972	fungal	5
1052	5	0.3151	3.151	24.58	0.08351	0.952654	M259T93 Solyc06g061230.2 Solyc01g060240.2 Solyc04g063230.2 Solyc03g122250.2	fungal	5
1053	9	0.3138	11.3	58.71	0.1284	0.991441	M266T474 Solyc09g082690.2 Solyc02g062340.2 Solyc04g054740.2 M514T481 M312T474 Solyc11g013110.1 Solyc10g080730.1 M515T477	fungal	5
1054	4	0.3223	1.934	14.3	0.0798	0.984809	M805T1000 Solyc07g064160.2 M653T98 M480T98	fungal	5
1055	4	0.3132	1.879	12.05	0.08571	0.943824	M647T1226 Solyc02g088930.2 M647T1451 M518T684	fungal	5
1056	8	0.3006	8.416	22.51	0.1794	0.356596	M722T1056 Solyc01g008620.2 Solyc10g079860.1 M481T769 Solyc03g025670.2 M198T317 M379T320 M357T316	fungal	5
1057	4	0.3172	1.903	8.722	0.1022	0.992931	Solyc08g075710.2 M1137T113 M329T548 Solyc12g096540.1	fungal	5
1058	5	0.3348	3.348	25.79	0.08554	0.201698	Solyc01g109660.2 M747T877 Solyc12g089220.1 Solyc12g005930.1 Solyc04g049670.2	fungal	5
1059	8	0.3263	9.137	16.3	0.2205	0.159213	M185T1035 Solyc10g006470.2 Solyc04g079550.2 M177T1036 M352T1041 Solyc07g014670.2 Solyc07g064980.2 Solyc03g112380.1	fungal	5
1060	4	0.3015	1.809	22.56	0.05589	0.969699	M338T671 M346T718 Solyc11g069600.1 M147T671	fungal	5
1061	5	0.3226	3.226	7.571	0.1551	0.582734	M1240T958 Solyc01g016560.1 M782T957 M548T1007 M631T956	fungal	5
1062	5	0.3184	3.184	15.38	0.1115	0.928772	Solyc08g008220.2 Solyc04g076030.1 Solyc03g113730.2 Solyc12g098680.1 M177T378	fungal	5
1063	5	0.3205	3.205	10.72	0.134	0.852599	M828T813 Solyc01g009780.2 Solyc07g066650.2 Solyc12g096960.1 Solyc06g076100.2	fungal	5
1064	4	0.3505	2.103	8.541	0.1128	0.667497	Solyc11g066250.1 M615T872 M365T1638 M471T900	fungal	5
1065	4	0.3222	1.933	18.83	0.0672	0.943824	Solyc05g007950.2 M231T806 M384T760 M402T806	fungal	5
1066	4	0.3932	2.359	4.639	0.1573	0.442617	Solyc07g061800.2 M756T825 M517T717 Solyc01g094690.2	fungal	5
1067	11	0.3083	16.96	91.18	0.1303	0.677118	M513T1078 Solyc04g064880.2 M621T891 Solyc02g091700.2 M485T829 M622T873 Solyc04g016000.2 Solyc09g091670.2 Solyc08g029000.2 Solyc09g090130.2 Solyc06g084370.1	fungal	5
1068	4	0.3424	2.054	15.57	0.08018	0.943824	Solyc10g055800.1 M1243T1087 M583T1447 M782T1073	fungal	5
1069	7	0.31	6.509	26.16	0.1395	0.5	Solyc01g094470.2 M836T1176 Solyc10g005310.2 M835T1174 Solyc02g080110.2 Solyc09g007640.2 Solyc04g079140.2	fungal	5
1070	9	0.3085	11.11	56.92	0.1291	0.701879	M245T1390 M244T1392 Solyc06g071820.2 M244T1342 M272T1545 Solyc08g080380.2 Solyc06g065330.2 Solyc01g010480.2 Solyc02g078450.2	fungal	5
1071	4	0.3216	1.93	17.38	0.07065	0.969699	M279T1548 Solyc09g074560.2 Solyc03g117490.2 Solyc02g093470.2	fungal	5
1072	5	0.3172	3.172	31.47	0.07105	0.969949	Solyc05g056560.2 Solyc06g008130.2 M378T98 M379T97 Solyc12g043110.1	fungal	5
1073	7	0.3183	6.684	21.42	0.1587	0.899332	M628T710 Solyc12g096120.1 Solyc03g062890.2 M627T711 M333T710 Solyc12g043160.1 Solyc05g005020.2	fungal	5
1074	9	0.3061	11.02	28.12	0.1929	0.26825	Solyc10g079930.1 M198T1287 Solyc01g007990.2 Solyc02g080800.2 M215T1287 M180T1286 M253T1287 M148T1288 M103T1290	fungal	5
1075	5	0.3049	3.049	4.412	0.1746	0.148135	Solyc03g096220.2 M459T1007 M245T412 Solyc01g099600.2 Solyc03g025420.2	fungal	5
1076	4	0.3027	1.816	15.1	0.07288	0.943824	Solyc08g008420.2 M122T95 M305T875 Solyc04g024430.2	fungal	5
1077	5	0.3065	3.065	11.75	0.1235	0.734565	Solyc08g083280.2 M453T1009_1 M863T1116 M863T1076 M864T1076	fungal	5
1078	10	0.3006	13.53	65.48	0.1366	0.984395	M207T612 Solyc03g114150.2 M189T611 Solyc01g108530.2 M167T612 Solyc10g075150.1 M251T611 Solyc08g065610.2 Solyc08g080620.1 Solyc06g054250.2	fungal	5
1079	14	0.1958	17.82	52.45	0.1813	0.185132	M245T1390 M244T1392 Solyc04g015340.2 Solyc06g071820.2 M244T1342 M272T1545 Solyc08g080380.2 Solyc01g005300.2 Solyc06g006000.2 Solyc09g014770.2 Solyc01g010480.2 Solyc04g080730.2 Solyc01g006020.2 Solyc02g078450.2	fungal	5
1080	5	0.3092	3.092	16.58	0.1042	0.417266	M137T90 Solyc06g054530.2 Solyc08g083060.2 Solyc01g080540.2 Solyc04g074240.2	fungal	5
1081	5	0.324	3.24	8.384	0.1498	0.661948	Solyc04g008520.2 M374T974 M529T995 Solyc05g026500.1 Solyc04g054460.2	fungal	5
1082	4	0.3253	1.952	14.82	0.07878	0.943824	M673T1055 Solyc06g076080.1 M231T712 Solyc06g083310.2	fungal	5
1083	5	0.3004	3.004	16.47	0.1019	0.661948	M198T671 Solyc05g009080.2 Solyc01g008850.2 Solyc09g008480.2 Solyc10g005030.2	fungal	5
1084	6	0.3123	4.685	15.41	0.146	0.851023	M589T1006 M182T1009 M162T1011 Solyc11g010190.1 Solyc09g011550.2 Solyc12g008630.1	fungal	5
1085	5	0.328	3.28	10.14	0.14	0.928164	M824T1174 Solyc11g005450.1 M805T1114 Solyc01g099840.2 M805T1173	fungal	5
1086	4	0.316	1.896	13.43	0.08129	0.943824	M381T96 Solyc06g074840.2 Solyc11g065080.1 Solyc06g072030.1	fungal	5
1087	5	0.3156	3.156	23.24	0.08671	0.989214	M352T571 Solyc03g083560.1 Solyc07g053350.2 M362T771 M407T493	fungal	5
1088	5	0.3058	3.058	11.64	0.1238	0.798302	M498T693 Solyc06g053310.2 M499T693 M532T830 Solyc03g006870.2	fungal	5
1089	7	0.3073	6.453	46.99	0.09568	0.846657	M318T743 M635T744 Solyc12g011100.1 Solyc04g072020.2 Solyc05g009470.2 Solyc04g072000.2 Solyc04g011400.2	fungal	5
1090	8	0.3172	8.882	27.85	0.1684	0.643404	M510T963 M764T964 Solyc04g010250.2 M756T961 Solyc09g083220.2 Solyc07g005300.1 Solyc12g099970.1 Solyc10g079770.1	fungal	5
1091	10	0.3028	13.63	38.19	0.1897	0.863482	M315T1037 M336T1037 M649T1036 M650T1036 Solyc06g067940.2 M337T1037 Solyc04g080570.2 Solyc07g005440.1 Solyc12g026420.1 Solyc09g011630.2	fungal	5
1092	5	0.3075	3.075	12.07	0.1223	0.981643	Solyc02g068870.1 Solyc02g085700.1 M809T1115 M213T629 Solyc03g112640.2	fungal	5
1093	4	0.3582	2.149	8.065	0.118	0.903035	M503T649 Solyc01g094790.2 Solyc06g068010.2 Solyc01g094460.2	fungal	5
1094	6	0.3112	4.668	45.16	0.07549	0.531907	M380T96 Solyc09g011330.1 M759T96 Solyc12g049290.1 Solyc06g051780.2 Solyc07g056190.2	fungal	5
1095	10	0.3033	13.65	33.2	0.2041	0.807663	M772T844 M771T749 Solyc05g007260.2 M773T837 M771T844 Solyc02g088930.2 Solyc01g107740.2 M386T743 Solyc03g025950.2 Solyc08g067020.2	fungal	5
1096	10	0.308	13.86	61.37	0.1456	0.574947	M245T1390 M244T1392 Solyc06g071820.2 M244T1342 M272T1545 Solyc08g080380.2 M272T1590 Solyc01g010480.2 Solyc07g007180.2 Solyc02g078450.2	fungal	5
1097	5	0.3097	3.097	34.1	0.06562	0.969949	M364T998 Solyc09g009780.2 Solyc06g076970.2 Solyc02g082700.2 Solyc01g009310.2	fungal	5
1098	8	0.3158	8.842	29.93	0.1614	0.936096	Solyc07g045540.2 M493T804 M492T803 Solyc11g069450.1 M266T805 Solyc01g008790.2 Solyc04g082360.1 Solyc09g089510.2	fungal	5
1099	6	0.3068	4.602	27.83	0.1036	0.851023	Solyc05g056260.2 M346T796 Solyc10g075020.1 Solyc12g009250.1 Solyc10g007320.2 M935T796	fungal	5
1100	4	0.3248	1.949	9.454	0.1004	0.943824	Solyc11g073020.1 M731T1067 M685T1153 Solyc09g018510.2	fungal	5
1101	6	0.3006	4.509	37.61	0.08332	0.977336	M281T534 Solyc07g007250.2 M544T534 Solyc09g060100.2 Solyc12g095770.1 Solyc05g012700.2	fungal	5
1102	4	0.3001	1.8	22.55	0.05566	0.969699	M338T671 M346T718 Solyc11g069600.1 M225T716	fungal	5
1103	8	0.3141	8.794	66.03	0.09683	0.078127	Solyc04g071090.2 Solyc04g071100.1 M1055T904 M1109T890 M534T818 M418T1240 M592T784 M536T784	fungal	5
1104	9	0.3093	11.14	59.47	0.1257	0.670578	M245T1390 M244T1392 Solyc06g071820.2 M244T1342 Solyc08g080380.2 M272T1590 Solyc01g010480.2 Solyc02g077880.2 Solyc02g078450.2	fungal	5
1105	9	0.3013	10.85	30.25	0.1835	0.361966	Solyc10g079930.1 Solyc01g007990.2 Solyc01g079610.2 Solyc02g080800.2 M180T1286 M253T1287 M148T1288 M103T1290 M238T1287	fungal	5
1106	6	0.3008	4.512	27.18	0.1033	0.851023	M470T650 Solyc06g076040.2 M469T650 Solyc02g081490.2 Solyc08g066390.2 Solyc08g081490.2	fungal	5
1107	5	0.3311	3.311	19.12	0.1021	0.952654	Solyc07g006480.2 M625T720 M745T93 Solyc11g017000.1 M746T94	fungal	5
1108	7	0.3002	6.305	40.71	0.1033	0.951651	Solyc01g010220.2 Solyc07g041620.1 M465T657 M259T586 M751T1418 M457T600 M318T529	fungal	5
1109	6	0.3493	5.239	14.9	0.163	0.810761	Solyc09g010410.2 M439T106 M201T94 Solyc08g081570.2 Solyc03g082390.2 Solyc03g112210.1	fungal	5
1110	4	0.3347	2.008	7.887	0.1122	0.442617	Solyc01g104500.2 M686T1058 M297T903 M876T987	fungal	5
1111	7	0.3039	6.381	22.38	0.1492	0.951651	Solyc06g075930.1 M209T1008 M306T1582 Solyc06g075830.1 Solyc06g074790.1 M309T872 M740T113	fungal	5
1112	6	0.3072	4.607	18.92	0.1297	0.885117	Solyc02g088100.2 M1329T1164 M1328T1163 M1330T1176 Solyc09g091430.2 M1196T1154	fungal	5
1113	4	0.3067	1.84	25.94	0.05143	0.984809	Solyc03g098050.2 M760T96 Solyc05g009650.2 Solyc10g081150.1	fungal	5
1114	4	0.3338	2.003	18.39	0.07056	0.969699	M1028T990 Solyc06g063210.2 Solyc01g087530.2 Solyc06g071810.1	fungal	5
1115	5	0.3128	3.128	21.65	0.08995	0.952654	Solyc06g083690.2 M800T1154 Solyc04g054980.2 Solyc01g097240.2 Solyc02g082920.2	fungal	5
1116	7	0.3028	6.359	25.09	0.1399	0.69536	Solyc03g083910.2 Solyc05g008110.2 M313T804 M598T1204 M312T799 M1329T1056 M1328T1056	fungal	5
1117	4	0.3238	1.943	9.349	0.1007	0.969699	M257T511 Solyc02g079870.2 Solyc07g053540.1 M777T1099	fungal	5
1118	5	0.3012	3.012	14.68	0.1088	0.981643	Solyc06g082680.2 Solyc03g033640.2 M1564T993 Solyc07g066580.2 Solyc01g095120.2	fungal	5
1119	6	0.3186	4.778	25.7	0.1125	0.913257	Solyc02g088100.2 M699T1163 M643T1292 M1328T1163 Solyc09g091430.2 M246T606	fungal	5
1120	7	0.3039	6.382	43.34	0.1001	0.69536	M1032T1002 Solyc08g081400.2 M353T998 Solyc02g087850.1 Solyc07g061740.2 Solyc01g102710.2 Solyc06g065370.2	fungal	5
1121	5	0.3176	3.176	18.65	0.09978	0.952654	M510T963 M1493T983 Solyc07g063010.2 Solyc09g083220.2 M539T964	fungal	5
1122	6	0.3093	4.64	29.48	0.1006	0.851023	M602T1296 M643T1246 Solyc01g006430.2 M258T1128 Solyc02g079500.2 M596T1317	fungal	5
1123	14	0.169	15.38	68.8	0.1371	0.298611	M245T1340 M245T1390 M244T1392 M244T1342 Solyc04g080960.2 Solyc04g010290.2 Solyc04g064720.2 Solyc07g065500.1 Solyc05g013720.2 Solyc01g010480.2 Solyc10g085970.1 Solyc08g066560.2 Solyc02g078450.2 Solyc03g096800.2	fungal	5
1124	5	0.3368	3.368	18.75	0.1049	0.734565	Solyc03g111720.2 M181T760 M626T762 M119T760 M400T759	fungal	5
1125	4	0.3279	1.968	10.08	0.09817	0.943824	M470T767 M469T766 M446T767 Solyc10g044670.1	fungal	5
1126	5	0.3104	3.104	21.44	0.08985	0.798302	M235T1125 Solyc07g007060.1 M618T760 Solyc09g064940.2 M319T760	fungal	5
1127	5	0.3755	3.755	7.823	0.174	0.417266	M378T414 M747T414 M219T415 Solyc05g010700.1 Solyc11g064830.1	fungal	5
1128	8	0.3099	8.677	66.19	0.09549	0.886427	M513T1078 Solyc02g091700.2 M485T829 M622T873 Solyc04g016000.2 Solyc09g090040.2 Solyc08g068710.1 Solyc06g084370.1	fungal	5
1129	7	0.307	6.447	29.47	0.1291	0.963181	M638T98 Solyc08g076880.2 Solyc02g085310.2 M451T100 M654T98 M710T950 M344T942	fungal	5
1130	4	0.333	1.998	11.08	0.0948	0.667497	M265T830 Solyc04g049090.2 Solyc01g098920.2 Solyc02g083390.2	fungal	5
1131	6	0.3226	4.839	32.59	0.09789	0.594909	Solyc05g016120.1 M615T1274 Solyc01g087160.2 M584T989_2 M604T1246 M734T1271	fungal	5
1132	6	0.3065	4.598	27.16	0.1051	0.967224	M168T91 Solyc09g005090.1 Solyc06g007510.2 Solyc12g009770.1 Solyc04g074030.2 M257T129	fungal	5
1133	6	0.3171	4.757	20.13	0.129	0.977336	M675T847 M288T624 Solyc05g052030.1 Solyc03g114100.1 Solyc12g009880.1 M676T846	fungal	5
1134	4	0.3021	1.813	8.716	0.09783	0.943824	M682T918 M755T820 Solyc08g062820.2 M681T918	fungal	5
1135	4	0.3229	1.937	10.44	0.09507	0.903035	M204T676 Solyc10g051380.1 Solyc04g009740.2 Solyc02g069020.2	fungal	5
1136	5	0.3012	3.012	15.15	0.107	0.894962	Solyc08g077440.2 M226T722 M208T723 Solyc10g076710.1 Solyc09g008350.2	fungal	5
1137	5	0.3091	3.091	18.85	0.09677	0.952654	M830T97 Solyc12g009020.1 M522T99 M268T79 M620T100	fungal	5
1138	4	0.3333	2	17.15	0.07367	0.943824	M279T1548 Solyc01g104350.2 Solyc09g074560.2 Solyc02g093470.2	fungal	5
1139	4	0.3901	2.341	6.98	0.1351	0.558074	M1259T796 Solyc10g047050.1 Solyc10g005870.2 M649T797	fungal	5
1140	4	0.3127	1.876	8.926	0.09979	0.969699	M334T594 M575T595 M299T452 Solyc08g016150.1	fungal	5
1141	5	0.3025	3.025	24.64	0.0803	0.851865	M830T1132 Solyc02g083280.2 Solyc04g072240.2 Solyc08g080360.2 Solyc12g094620.1	fungal	5
1142	6	0.3176	4.764	35.43	0.09127	0.594909	Solyc09g098510.2 Solyc06g068870.2 M412T564 M417T565 M413T565 M414T565	fungal	5
1143	4	0.3523	2.114	21.96	0.06589	0.984809	Solyc02g093580.2 M292T672 M437T533 M354T905	fungal	5
1144	6	0.3144	4.716	17.37	0.1383	0.885117	M543T856 Solyc10g074980.1 M280T856 Solyc08g078870.1 Solyc09g065330.2 Solyc04g080340.2	fungal	5
1145	5	0.3094	3.094	18.46	0.09806	0.798302	M241T83 Solyc02g068010.2 Solyc11g010330.1 Solyc12g055760.1 Solyc06g063320.2	fungal	5
1146	5	0.315	3.15	13.49	0.1182	0.734565	Solyc07g006590.1 M313T1365 Solyc08g016310.2 M297T1622 Solyc10g078910.1	fungal	5
1147	4	0.3512	2.107	11.79	0.09625	0.903035	Solyc09g007390.2 M1564T993 Solyc07g066580.2 Solyc01g095120.2	fungal	5
1148	5	0.3139	3.139	15.27	0.1105	0.952654	M396T816 M395T816 Solyc08g067290.2 Solyc10g083720.1 Solyc01g094040.2	fungal	5
1149	11	0.3001	16.51	45.65	0.1961	0.837682	M336T1037 M651T1035 M649T1036 M398T1035 Solyc09g014320.2 M650T1036 Solyc06g067940.2 M337T1037 Solyc04g080570.2 Solyc03g044900.2 Solyc07g005440.1	fungal	5
1150	4	0.3222	1.933	7.088	0.1136	0.667497	M562T964 Solyc06g060850.2 Solyc10g007180.2 Solyc02g079130.2	fungal	5
1151	4	0.3084	1.85	11.16	0.08808	0.943824	M415T721 M415T676 Solyc08g078790.1 Solyc07g064690.1	fungal	5
1152	8	0.3048	8.533	65.96	0.0943	0.864926	M513T1078 Solyc02g091700.2 M485T829 M622T873 Solyc04g016000.2 Solyc08g078040.2 Solyc08g068710.1 Solyc06g084370.1	fungal	5
1153	6	0.3295	4.942	29.64	0.1061	0.885117	M602T1296 Solyc01g006430.2 M258T1128 M174T81 Solyc02g079500.2 M596T1317	fungal	5
1154	5	0.3013	3.013	16.75	0.1012	0.851865	Solyc11g017270.1 M625T720 Solyc04g074000.2 Solyc03g111800.2 Solyc11g017000.1	fungal	5
1155	7	0.3028	6.359	11.94	0.1969	0.261452	M551T509 Solyc11g022590.1 Solyc02g082260.2 M539T493 Solyc11g012130.1 M731T508 Solyc09g075230.1	fungal	5
1156	4	0.3298	1.979	18.28	0.07003	0.984809	M853T1017 M304T1423 Solyc04g014910.2 Solyc08g075690.2	fungal	5
1157	7	0.3152	6.619	49.59	0.09428	0.972358	Solyc06g072430.1 M304T125 Solyc04g078600.2 M882T940 M711T99 M394T100 Solyc03g083140.2	fungal	5
1158	5	0.3455	3.455	21.9	0.0977	0.952654	Solyc08g079820.2 M969T982_2 Solyc03g043950.2 Solyc02g069090.2 Solyc10g021280.1	fungal	5
1159	7	0.3144	6.602	40.55	0.108	0.399149	M298T98 Solyc09g090190.2 Solyc10g086190.1 M299T98 Solyc11g062190.1 Solyc06g076640.2 Solyc12g057110.2	fungal	5
1160	4	0.3038	1.823	17.84	0.0659	0.943824	Solyc01g087820.2 M482T802 Solyc03g096840.2 Solyc01g097500.2	fungal	5
1161	6	0.3009	4.513	30.23	0.09654	0.885117	M135T555 M669T873 Solyc05g050600.2 Solyc06g007210.2 Solyc05g009000.2 Solyc03g083460.2	fungal	5
1162	5	0.3429	3.429	5.557	0.1806	0.5	M355T669 Solyc11g028100.1 Solyc01g074000.2 Solyc09g082710.2 Solyc08g078900.1	fungal	5
1163	5	0.3433	3.433	14.45	0.1231	0.582734	M214T1342 Solyc04g078150.2 Solyc10g049210.1 Solyc03g122270.2 Solyc09g056160.2	fungal	5
1164	4	0.3488	2.093	17.49	0.07586	0.984809	Solyc10g055800.1 M363T1239 M536T1056 M782T1073	fungal	5
1165	8	0.3206	8.977	46.91	0.1249	0.993206	M757T969 M497T972 Solyc10g006060.2 M481T973 M249T972 Solyc01g088770.2 Solyc10g011820.2 Solyc03g063080.1	fungal	5
1166	4	0.3422	2.053	20.63	0.06691	0.943824	M759T96 Solyc04g074680.1 Solyc07g056210.2 Solyc06g060690.2	fungal	5
1167	7	0.3043	6.39	27.65	0.133	0.399149	M447T732 Solyc09g011590.2 M446T713 Solyc09g011650.2 Solyc03g121360.1 Solyc10g044670.1 Solyc01g098750.2	fungal	5
1168	4	0.3273	1.964	13.81	0.08258	0.943824	M381T1092 M658T98 Solyc04g074030.2 M195T701	fungal	5
1169	4	0.308	1.848	15.17	0.07388	0.943824	Solyc02g088100.2 M643T1292 M1328T1163 M607T1512	fungal	5
1170	5	0.3097	3.097	13.91	0.1147	0.969949	Solyc05g051500.2 M308T107 M307T112 Solyc10g037980.1 M456T777	fungal	5
1171	8	0.3111	8.71	65.8	0.09623	0.840787	M513T1078 Solyc02g091700.2 M485T829 M622T873 Solyc04g016000.2 Solyc10g078550.1 Solyc08g068710.1 Solyc06g084370.1	fungal	5
1172	9	0.3116	11.22	90.61	0.09362	0.986362	M380T96 Solyc09g011330.1 Solyc07g052780.2 M759T96 M760T96 Solyc05g009650.2 Solyc07g045530.1 Solyc10g081150.1 Solyc09g083060.2	fungal	5
1173	5	0.3009	3.009	15.74	0.1046	0.993907	Solyc09g010020.2 M561T627 M504T856 M503T856 Solyc03g071620.1	fungal	5
1174	6	0.3132	4.698	12.52	0.1608	0.764415	M470T99 M254T904 M663T1192 Solyc10g017580.2 M664T1190 Solyc03g122300.1	fungal	5
1175	4	0.3253	1.952	9.5	0.1003	0.969699	Solyc11g073020.1 M731T1067 M685T1153 M684T1177	fungal	5
1176	6	0.3078	4.617	29.47	0.1002	0.851023	M602T1296 Solyc01g006430.2 M258T1128 Solyc02g079500.2 M596T1317 M644T1246	fungal	5
1177	5	0.3123	3.123	30.03	0.07236	0.969949	M281T534 M544T534 Solyc09g060100.2 Solyc12g095770.1 Solyc04g082920.2	fungal	5
1178	7	0.3126	6.564	49.56	0.09361	0.979543	Solyc06g072430.1 M304T125 Solyc04g078600.2 M882T940 M711T99 Solyc03g083140.2 M640T1047	fungal	5
1179	7	0.3017	6.335	22.44	0.1481	0.649261	Solyc02g063450.2 M375T654 Solyc09g065120.2 M743T651 Solyc10g086360.1 M375T649 Solyc04g053080.2	fungal	5
1180	4	0.3133	1.88	18.12	0.06713	0.969699	M530T524 Solyc03g080060.1 Solyc07g063910.2 Solyc09g009420.1	fungal	5
1181	5	0.3119	3.119	10.93	0.1297	0.894962	M592T904 Solyc02g082270.2 M426T953 M431T1055 Solyc01g081010.2	fungal	5
1182	6	0.318	4.77	47.86	0.0738	0.953652	M364T998 M363T998 M1027T990 Solyc02g082700.2 Solyc07g005550.2 Solyc06g075310.2	fungal	5
1183	18	0.1212	18.54	72.47	0.146	0.2899	M266T474 Solyc09g082690.2 Solyc02g062340.2 M342T534 Solyc04g054740.2 M514T481 Solyc07g066620.2 M312T474 Solyc02g090260.1 Solyc11g013110.1 Solyc06g060340.2 Solyc04g009020.2 Solyc01g005590.2 M515T477 Solyc05g055740.2 Solyc10g081710.1 Solyc05g041430.2 Solyc10g079200.1	fungal	5
1184	7	0.3403	7.146	17.5	0.1849	0.185547	M143T1453 Solyc09g011340.2 M134T1453 Solyc05g055450.2 Solyc03g111340.2 Solyc12g098830.1 Solyc08g067830.2	fungal	5
1185	6	0.3026	4.539	44.72	0.0741	0.953652	M513T1078 Solyc04g016000.2 M257T1122 Solyc08g007790.2 Solyc08g078050.1 Solyc06g084370.1	fungal	5
1186	5	0.3105	3.105	38.18	0.06055	0.928164	Solyc01g094480.2 Solyc04g071100.1 M1044T900 M592T784 M536T784	fungal	5
1187	9	0.3012	10.84	30.33	0.1833	0.361966	Solyc10g079930.1 Solyc01g007990.2 Solyc01g079610.2 Solyc02g080800.2 M180T1286 M253T1287 M148T1288 M103T1290 M237T1290	fungal	5
1188	4	0.34	2.04	4.557	0.1398	0.442617	Solyc02g032860.2 Solyc07g064040.2 M542T745 M695T851	fungal	5
1189	4	0.3303	1.982	11.26	0.09331	0.943824	Solyc12g010400.1 M1367T1051 M819T1155 M353T905	fungal	5
1190	5	0.3023	3.023	19.11	0.09407	0.734565	Solyc05g051700.2 M230T88 Solyc09g007150.2 Solyc10g006900.2 Solyc06g068950.2	fungal	5
1191	4	0.3464	2.078	12.37	0.09257	0.156161	Solyc10g083360.1 M198T671 Solyc09g008480.2 Solyc10g005030.2	fungal	5
1192	8	0.315	8.821	36.56	0.1437	0.973985	M246T1259 Solyc01g087850.2 M236T1589 Solyc02g092580.2 M127T1596 Solyc12g009560.1 M456T1589 M455T1589	fungal	5
1193	5	0.3317	3.317	18.8	0.1033	0.734565	M283T761 Solyc03g111720.2 M626T762 M119T760 M400T759	fungal	5
1194	10	0.3061	13.77	42.74	0.18	0.863482	M315T1037 Solyc10g079420.1 M651T1035 M649T1036 M650T1036 Solyc06g067940.2 M337T1037 Solyc04g080570.2 Solyc07g005440.1 Solyc09g011630.2	fungal	5
1195	5	0.3413	3.413	21.38	0.09811	0.851865	Solyc10g080190.1 Solyc08g079820.2 M969T982_2 Solyc03g043950.2 Solyc10g021280.1	fungal	5
1196	5	0.3112	3.112	27.02	0.07755	0.928164	Solyc08g062490.2 M470T650 M469T650 Solyc02g081490.2 Solyc08g066390.2	fungal	5
1197	4	0.345	2.07	16.47	0.078	0.903035	Solyc01g087870.2 Solyc06g071680.2 M568T783 Solyc04g016520.2	fungal	5
1198	4	0.3125	1.875	12.48	0.08386	0.969699	M590T905 Solyc12g014100.1 M535T904 M1011T1131	fungal	5
1199	7	0.3077	6.461	31.36	0.1247	0.814453	Solyc02g021290.1 Solyc07g026660.2 M663T1547 M670T1240 M246T861 M392T1404 M432T1400	fungal	5
1200	7	0.3062	6.43	39.82	0.1067	0.814453	M265T973 Solyc05g050130.2 M287T970 M669T966 Solyc01g105180.2 Solyc05g056230.2 Solyc04g078550.2	fungal	5
1201	5	0.3132	3.132	17.35	0.1027	0.851865	Solyc08g077680.2 M284T651 Solyc08g082090.1 M447T649 M243T650	fungal	5
1202	10	0.3002	13.51	38.15	0.1885	0.260261	M830T97 Solyc10g079930.1 Solyc01g007990.2 Solyc12g009020.1 M522T99 M180T1286 M253T1287 M148T1288 M127T1287 M103T1290	fungal	5
1203	6	0.3094	4.64	16.48	0.1401	0.977336	M682T797 M266T1020 Solyc09g082270.2 Solyc10g083690.2 Solyc12g057150.1 M683T796	fungal	5
1204	4	0.3063	1.838	7.091	0.1086	0.943824	Solyc09g008260.2 Solyc01g010470.2 M356T809 Solyc03g120710.2	fungal	5
1205	5	0.3057	3.057	34.06	0.06488	0.952654	M364T998 Solyc07g053960.2 Solyc09g009780.2 Solyc06g076970.2 Solyc02g082700.2	fungal	5
1206	4	0.3347	2.008	9.41	0.1034	0.943824	Solyc02g082080.1 M692T1057 M564T1008 M535T973	fungal	5
1207	4	0.3193	1.916	11.89	0.08784	0.943824	M150T854 Solyc05g054620.2 M284T526 Solyc06g059870.1	fungal	5
1208	4	0.3161	1.897	9.68	0.09689	0.332503	Solyc04g078540.2 Solyc10g048060.1 M457T992 M429T918	fungal	5
1209	6	0.3117	4.675	25.52	0.1108	0.885117	Solyc02g088100.2 M683T1167 M643T1292 M1328T1163 Solyc09g091430.2 M246T606	fungal	5
1210	4	0.3259	1.956	10.13	0.09735	0.969699	M470T767 M469T766 M447T768 Solyc10g044670.1	fungal	5
1211	12	0.3108	20.51	65.58	0.1863	0.0874267	M245T1340 M245T1390 M244T1392 Solyc06g071820.2 M244T1342 Solyc04g080960.2 Solyc03g117590.2 Solyc07g065500.1 Solyc05g013720.2 Solyc01g010480.2 Solyc01g006020.2 Solyc02g078450.2	fungal	5
1212	6	0.3188	4.783	14.83	0.1513	0.531907	M226T415 Solyc04g080010.2 Solyc08g022210.2 M197T415 M382T414 M454T415	fungal	5
1213	4	0.3269	1.962	17.28	0.072	0.984809	Solyc10g055800.1 M1241T1087 M363T1239 M782T1073	fungal	5
1214	6	0.3256	4.885	31.68	0.1006	0.913257	M831T1575 Solyc07g066430.2 M127T128 Solyc09g072850.1 Solyc05g054090.2 Solyc06g072220.1	fungal	5
1215	5	0.3158	3.158	17.35	0.1035	0.952654	Solyc01g110450.2 M949T784 M575T784 Solyc09g083370.2 M619T872	fungal	5
1216	4	0.324	1.944	8.828	0.1036	0.943824	Solyc11g073020.1 M731T1067 M685T1153 Solyc08g067030.2	fungal	5
1217	8	0.3139	8.789	36.02	0.1445	0.921873	Solyc01g110450.2 M567T783 M1095T784 Solyc04g081570.2 Solyc11g007770.1 M1117T784 M568T783 Solyc11g068500.1	fungal	5
1218	8	0.305	8.541	45.14	0.1226	0.936096	M636T743 M635T744 Solyc12g011100.1 Solyc08g082760.2 Solyc08g062610.2 Solyc03g025380.2 Solyc09g009220.2 Solyc04g072000.2	fungal	5
1219	9	0.3071	11.05	58.87	0.1257	0.994778	M266T474 Solyc09g082690.2 Solyc02g062340.2 Solyc04g054740.2 M514T481 M312T474 Solyc11g013110.1 Solyc03g093180.1 M515T477	fungal	5
1220	6	0.3101	4.652	28.01	0.1041	0.953652	M149T1587 Solyc08g079190.1 Solyc05g050280.2 M366T806 M438T641 M184T1591	fungal	5
1221	4	0.3147	1.888	17.22	0.06965	0.984809	Solyc12g044300.1 M747T1306 Solyc06g076120.2 M472T830	fungal	5
1222	4	0.3366	2.02	2.42	0.1624	0.156161	M222T104 Solyc01g109880.2 M816T1311 Solyc08g076730.2	fungal	5
1223	4	0.3407	2.044	23.03	0.06182	0.903035	M830T1132 Solyc02g083280.2 Solyc02g092270.2 Solyc08g080360.2	fungal	5
1224	8	0.3288	9.205	32.07	0.1607	0.990935	M493T804 M492T803 Solyc11g069450.1 M266T805 Solyc07g054270.2 Solyc07g043480.1 Solyc01g008790.2 Solyc04g082360.1	fungal	5
1225	7	0.3027	6.356	30.34	0.1254	0.814453	M689T98_2 Solyc01g057460.2 Solyc07g044830.2 M690T98_1 Solyc03g098210.2 M689T98_1 Solyc05g006880.1	fungal	5
1226	5	0.3222	3.222	15.09	0.1138	0.952654	M396T816 M395T816 Solyc08g082700.2 Solyc08g067290.2 Solyc10g083720.1	fungal	5
1227	4	0.3384	2.031	8.12	0.1119	0.764757	Solyc04g076830.2 Solyc04g011770.2 M858T811 Solyc03g080190.2	fungal	5
1228	6	0.3028	4.542	14.84	0.1447	0.885117	M423T971 M169T567 Solyc10g050510.1 Solyc01g101130.2 M195T767 Solyc04g081230.2	fungal	5
1229	6	0.345	5.176	15.73	0.1573	0.287587	M498T693 Solyc06g053310.2 M500T693 M477T709 Solyc03g044910.1 M499T693	fungal	5
1230	5	0.3163	3.163	25.8	0.08118	0.201698	Solyc01g109660.2 M747T877 Solyc01g096100.2 Solyc12g005930.1 Solyc04g049670.2	fungal	5
1231	6	0.3138	4.707	35.72	0.08979	0.712413	Solyc09g098510.2 Solyc06g068870.2 M412T564 M418T565 M413T565 M414T565	fungal	5
1232	5	0.3098	3.098	26.69	0.07785	0.981643	M135T555 Solyc05g050600.2 Solyc06g007210.2 Solyc05g009010.1 Solyc03g083460.2	fungal	5
1233	4	0.3061	1.837	14.6	0.07516	0.969699	M274T526 Solyc03g117600.2 Solyc07g032490.2 Solyc02g080600.1	fungal	5
1234	5	0.3066	3.066	20.87	0.09036	0.952654	Solyc09g011710.2 M676T1011 Solyc03g112290.2 Solyc06g076460.2 Solyc03g019940.2	fungal	5
1235	6	0.3303	4.955	14.8	0.156	0.468093	M226T415 Solyc04g080010.2 Solyc08g022210.2 M197T415 M218T415 M454T415	fungal	5
1236	5	0.3214	3.214	17.61	0.1043	0.201698	Solyc01g060140.2 M1136T968 Solyc01g065690.2 Solyc01g060170.2 Solyc07g049560.2	fungal	5
1237	4	0.3323	1.994	17.12	0.07355	0.903035	Solyc02g083570.2 M191T968 Solyc03g033770.1 Solyc01g007400.1	fungal	5
1238	6	0.3178	4.767	25.43	0.113	0.468093	Solyc01g094470.2 M836T1176 Solyc10g005310.2 M835T1174 Solyc05g007970.2 Solyc09g007640.2	fungal	5
1239	7	0.3184	6.687	23.59	0.151	0.846657	Solyc03g116590.2 M420T510 M419T509 Solyc07g053720.2 Solyc01g110120.2 Solyc08g014470.2 Solyc06g005950.2	fungal	5
1240	5	0.3097	3.097	22.03	0.08817	0.798302	M508T485 Solyc01g044250.1 M639T1029 M723T1197 Solyc11g012060.1	fungal	5
1241	5	0.3107	3.107	17.39	0.1019	0.851865	Solyc08g077680.2 M284T651 Solyc08g082090.1 M243T650 M448T649	fungal	5
1242	11	0.2739	15.06	51.64	0.1698	0.421916	M245T1390 M244T1392 Solyc06g071820.2 M244T1342 Solyc08g079680.2 Solyc08g080380.2 Solyc04g077780.2 Solyc02g083310.2 Solyc01g010480.2 Solyc01g006020.2 Solyc02g078450.2	fungal	5
1243	4	0.3358	2.015	7.484	0.1152	0.764757	M632T872 Solyc01g080800.2 Solyc02g086700.2 M661T841	fungal	5
1244	4	0.306	1.836	15.05	0.07375	0.984809	M149T1587 Solyc05g050280.2 M184T1591 M372T806	fungal	5
1245	4	0.3078	1.847	15.79	0.07205	0.943824	M195T1176 Solyc01g007490.2 Solyc03g096730.2 Solyc02g022850.1	fungal	5
1246	5	0.3249	3.249	25.73	0.08335	0.201698	Solyc01g109660.2 M747T877 Solyc07g065270.1 Solyc12g005930.1 Solyc04g049670.2	fungal	5
1247	7	0.3058	6.421	30.57	0.1259	0.814453	M689T98_2 Solyc01g057460.2 Solyc07g044830.2 M690T98_1 Solyc03g098210.2 M689T98_1 Solyc03g116600.2	fungal	5
1248	9	0.3151	11.34	52.36	0.1388	0.57009	M245T1390 M244T1392 Solyc06g071820.2 M244T1342 Solyc08g080380.2 Solyc04g016550.2 Solyc01g010480.2 Solyc01g006020.2 Solyc02g078450.2	fungal	5
1249	4	0.3427	2.056	6.367	0.1252	0.903035	M253T542 M411T110 Solyc07g066570.2 Solyc11g071330.1	fungal	5
1250	4	0.3332	1.999	14.83	0.08052	0.984809	Solyc05g056070.2 M1026T989 Solyc01g087170.2 Solyc08g077210.2	fungal	5
1251	10	0.302	13.59	73.32	0.1271	0.99299	M325T873 Solyc02g089540.2 M460T452 Solyc04g054740.2 M461T452 M370T109 Solyc02g080510.1 Solyc02g063000.2 Solyc08g075210.1 Solyc07g006030.2	fungal	5
1252	4	0.3384	2.031	14.38	0.0832	0.943824	M816T94 Solyc07g056200.2 M745T93 M912T872	fungal	5
1253	4	0.3501	2.101	6.956	0.1232	0.557383	M1240T958 Solyc01g016560.1 M696T1057 M631T956	fungal	5
1254	4	0.3156	1.893	10.57	0.09255	0.943824	M381T96 Solyc11g065080.1 Solyc03g114590.2 Solyc03g118660.2	fungal	5
1255	5	0.3389	3.389	23.11	0.09283	0.994037	Solyc02g088100.2 Solyc06g007910.2 M643T1292 M388T434 M1196T1154	fungal	5
1256	5	0.3262	3.262	29.49	0.07631	0.894962	Solyc09g098510.2 M412T564 M201T965 M413T565 M414T565	fungal	5
1257	8	0.3021	8.458	49.82	0.1139	0.993206	Solyc05g008530.2 M365T999 M363T998 M358T996 Solyc07g005550.2 Solyc01g112240.2 M359T997 Solyc03g114170.2	fungal	5
1258	5	0.3011	3.011	25.78	0.07761	0.928164	M830T1132 Solyc02g083280.2 Solyc05g052980.2 Solyc08g080360.2 Solyc11g072710.1	fungal	5
1259	4	0.3138	1.883	8.621	0.1017	0.843839	M970T978 Solyc10g083990.1 Solyc10g021280.1 Solyc11g012830.1	fungal	5
1260	6	0.3424	5.135	16.04	0.1548	0.405091	M498T693 Solyc06g053310.2 M500T693 Solyc03g044910.1 M499T693 M315T694	fungal	5
1261	7	0.3213	6.748	21.25	0.1607	0.937399	M477T1021 Solyc05g051500.2 M308T107 M307T112 Solyc03g026310.2 Solyc10g037980.1 Solyc07g043160.1	fungal	5
1262	5	0.3459	3.459	14.17	0.1252	0.582734	M214T1342 Solyc04g078150.2 Solyc03g098110.2 Solyc03g122270.2 Solyc09g056160.2	fungal	5
1263	6	0.3112	4.667	25.02	0.112	0.764415	M830T97 Solyc01g007990.2 Solyc12g009020.1 M522T99 M620T100 M426T97	fungal	5
1264	5	0.3025	3.025	14.27	0.1108	0.734565	M618T760 Solyc09g064940.2 M319T760 M310T759 M652T759	fungal	5
1265	4	0.3697	2.218	9.358	0.1133	0.766087	Solyc04g011550.2 M836T1056 Solyc02g072530.1 Solyc06g075790.2	fungal	5
1266	7	0.3145	6.604	52.59	0.09023	0.963181	M281T534 M544T534 M342T534 Solyc09g060100.2 Solyc03g034070.1 Solyc11g013110.1 Solyc11g005340.1	fungal	5
1267	4	0.3365	2.019	17.21	0.07416	0.984809	Solyc10g055800.1 M363T1239 M1242T1087 M782T1073	fungal	5
1268	4	0.3215	1.929	13.65	0.0818	0.943824	Solyc07g064160.2 M653T98 M480T98 M844T117	fungal	5
1269	5	0.3152	3.152	17.92	0.1014	0.417266	M427T1113 Solyc09g074230.2 Solyc01g086860.2 Solyc03g093590.1 Solyc04g076200.2	fungal	5
1270	8	0.3034	8.494	25.35	0.1704	0.784551	Solyc05g056000.2 Solyc03g113620.2 M435T519 M508T608 M478T602 M479T603 Solyc01g091520.2 Solyc09g074520.2	fungal	5
1271	5	0.3339	3.339	16.16	0.1132	0.582734	Solyc10g055810.1 M680T1016 M661T1178 M643T1344 M350T1352	fungal	5
1272	7	0.3048	6.401	39.69	0.1065	0.846657	M265T973 M287T970 M669T966 Solyc01g105180.2 Solyc05g056230.2 Solyc04g078550.2 Solyc05g010030.2	fungal	5
1273	6	0.3085	4.627	33.18	0.0929	0.993467	Solyc06g070980.2 Solyc06g064940.2 M472T830 M262T1242 M412T833 Solyc09g064430.2	fungal	5
1274	6	0.3205	4.807	30.01	0.1027	0.885117	M602T1296 Solyc01g006430.2 M258T1128 Solyc02g079500.2 M596T1317 M361T900	fungal	5
1275	4	0.3543	2.126	6.858	0.1252	0.943824	M169T94 Solyc03g113420.2 Solyc03g096940.2 M659T98	fungal	5
1276	4	0.3129	1.877	10.68	0.09133	0.903035	Solyc10g075090.1 M484T599 M291T905 M226T674	fungal	5
1277	4	0.3536	2.122	6.95	0.1243	0.843839	M400T108 Solyc02g086820.2 Solyc09g063140.2 Solyc05g010320.2	fungal	5
1278	4	0.3709	2.225	16.72	0.08257	0.969699	Solyc06g051270.2 M1032T1002 Solyc07g061740.2 Solyc09g091830.2	fungal	5
1279	4	0.3003	1.802	8.66	0.0976	0.943824	M682T918 Solyc08g062820.2 M659T920 M681T918	fungal	5
1280	7	0.3072	6.452	36.39	0.1135	0.937399	M830T1132 M866T1047 Solyc02g083280.2 Solyc01g097240.2 Solyc05g052980.2 Solyc12g094620.1 Solyc11g066440.1	fungal	5
1281	5	0.3504	3.504	16.21	0.1179	0.265435	M247T976 Solyc05g049970.2 Solyc04g080790.2 Solyc04g005100.2 Solyc03g019680.2	fungal	5
1282	4	0.3631	2.178	11.67	0.09968	0.984809	M374T1008 Solyc01g095050.2 Solyc01g104720.2 M340T917	fungal	5
1283	6	0.3086	4.629	19.66	0.1276	0.913257	M396T816 Solyc03g116700.2 M395T816 Solyc08g067290.2 Solyc10g083720.1 Solyc12g005720.1	fungal	5
1284	7	0.3012	6.326	21.99	0.1495	0.899332	M257T511 Solyc05g053850.2 M291T1404 Solyc04g015820.1 Solyc07g053540.1 M279T512 M398T594	fungal	5
1285	4	0.3314	1.988	8.942	0.105	0.943824	M1036T1012 Solyc10g006370.2 M258T694 Solyc09g065370.1	fungal	5
1286	7	0.3207	6.735	40.26	0.1104	0.399149	M298T98 Solyc09g090190.2 Solyc10g086190.1 M299T98 Solyc11g062190.1 Solyc12g057110.2 Solyc02g081070.2	fungal	5
1287	5	0.3333	3.333	18.83	0.1036	0.798302	Solyc03g111720.2 M626T762 M119T760 M400T759 M282T761	fungal	5
1288	4	0.339	2.034	8.77	0.1082	0.903035	M508T909 Solyc04g081090.2 M341T856 Solyc11g069220.1	fungal	5
1289	5	0.335	3.35	16.11	0.1137	0.928164	M725T808 Solyc11g068430.1 M411T110 Solyc07g066570.2 Solyc03g120550.2	fungal	5
1290	7	0.3278	6.883	65.95	0.07927	0.125077	Solyc06g009130.2 M658T399 M657T402 Solyc06g036330.1 Solyc08g074730.1 Solyc01g067020.2 Solyc04g079470.2	fungal	5
1291	4	0.3134	1.881	25.2	0.05361	0.943824	M760T96 Solyc05g009650.2 Solyc10g081150.1 Solyc10g050230.1	fungal	5
1292	4	0.3039	1.824	5.833	0.1165	0.235243	Solyc01g108490.2 M549T705 Solyc08g067100.2 M211T978	fungal	5
1293	5	0.3082	3.082	25.14	0.08064	0.894962	Solyc02g021290.1 M670T1240 M246T861 M835T1513 M432T1400	fungal	5
1294	6	0.3117	4.675	31.84	0.09637	0.913257	M831T1575 Solyc07g066430.2 M127T128 Solyc05g054090.2 Solyc06g072220.1 Solyc01g103760.2	fungal	5
1295	8	0.31	8.679	35.54	0.1441	0.643404	Solyc02g021290.1 Solyc07g026660.2 Solyc06g062890.2 M327T1302 M246T861 M674T1421 M392T1404 M432T1400	fungal	5
1296	5	0.3176	3.176	21.06	0.09277	0.969949	Solyc11g065070.1 M520T787 Solyc10g008790.2 M582T1330 M468T908	fungal	5
1297	5	0.3065	3.065	19.37	0.09452	0.5	Solyc09g011590.2 M446T713 Solyc09g011650.2 Solyc03g121360.1 Solyc03g119250.2	fungal	5
1298	5	0.3307	3.307	16.28	0.1118	0.582734	Solyc08g079190.1 M438T641 M626T1380 M771T110 M507T1597	fungal	5
1299	5	0.311	3.11	25.05	0.08149	0.894962	Solyc02g021290.1 M670T1240 M246T861 M836T1512 M432T1400	fungal	5
1300	4	0.345	2.07	14.09	0.08566	0.903035	M816T94 Solyc07g056200.2 M745T93 M595T872	fungal	5
1301	4	0.3021	1.813	10.7	0.08836	0.903035	M272T905 Solyc10g075090.1 M484T599 M226T674	fungal	5
1302	6	0.3224	4.836	11.45	0.1709	0.764415	Solyc06g072330.2 Solyc10g047650.1 M416T720 M415T721 Solyc08g078790.1 Solyc09g010030.1	fungal	5
1303	5	0.3036	3.036	12.08	0.1209	0.928164	Solyc01g080910.2 M903T1019 Solyc11g069290.1 Solyc02g068240.2 M608T83	fungal	5
1304	6	0.3275	4.913	39.88	0.08651	0.935897	Solyc01g010220.2 M313T554 Solyc07g041620.1 M465T657 M259T586 M751T1418	fungal	5
1305	4	0.3396	2.038	7.033	0.1194	0.667497	Solyc02g091970.2 M562T964 Solyc10g007180.2 Solyc02g079130.2	fungal	5
1306	4	0.3485	2.091	9.927	0.1045	0.843839	M476T97 Solyc03g117420.2 Solyc01g094810.2 Solyc07g032740.2	fungal	5
1307	4	0.3291	1.975	26.52	0.0541	0.557383	Solyc01g109660.2 Solyc02g090390.2 M747T877 Solyc12g005930.1	fungal	5
1308	7	0.3237	6.799	35.76	0.1202	0.185547	Solyc08g079250.2 M653T846 Solyc02g092480.2 M248T96 M891T1048 M730T1049 M892T1048	fungal	5
1309	4	0.373	2.238	10.45	0.1082	0.843839	M375T616 Solyc01g104650.2 M556T98 M378T607	fungal	5
1310	4	0.3108	1.865	10.52	0.09148	0.766087	Solyc11g068700.1 Solyc04g015100.2 M356T952 Solyc09g089880.2	fungal	5
1311	5	0.3376	3.376	28.92	0.07983	0.969949	Solyc01g068130.2 M121T720 Solyc09g056390.1 Solyc03g119380.1 Solyc07g007680.2	fungal	5
1312	7	0.307	6.448	37.7	0.1109	0.600851	M449T563 Solyc06g009350.2 Solyc04g005070.2 Solyc03g110860.2 Solyc08g029160.1 M450T563 Solyc07g043050.1	fungal	5
1313	5	0.321	3.21	18.02	0.1028	0.969949	Solyc03g121540.2 Solyc02g079780.1 Solyc05g052030.1 M968T919 M676T846	fungal	5
1314	6	0.3111	4.667	25.5	0.1107	0.810761	Solyc03g083910.2 Solyc06g060230.2 Solyc05g008110.2 M313T804 M598T1204 M1329T1056	fungal	5
1315	4	0.34	2.04	9.587	0.1039	0.969699	M1110T811 Solyc10g085890.1 M749T811 Solyc03g078570.2	fungal	5
1316	10	0.3057	13.75	57.91	0.1501	0.454861	M245T1390 M244T1392 Solyc06g071820.2 M244T1342 Solyc02g068050.2 Solyc08g080380.2 M272T1590 Solyc01g010480.2 Solyc01g006020.2 Solyc02g078450.2	fungal	5
1317	6	0.3056	4.584	26.45	0.1065	0.967224	Solyc01g087540.2 Solyc10g055820.1 M1043T899 M646T1352 M645T1355 M433T965	fungal	5
1318	5	0.3168	3.168	11.63	0.1278	0.894962	Solyc11g066060.1 M596T812 Solyc12g010130.1 Solyc12g005760.1 M436T97	fungal	5
1319	4	0.3016	1.81	8.712	0.09771	0.943824	Solyc11g073020.1 M731T1067 M685T1153 Solyc01g104030.2	fungal	5
1320	5	0.3058	3.058	14.25	0.112	0.852599	Solyc10g086560.1 Solyc08g008220.2 Solyc04g076030.1 Solyc12g098680.1 M177T378	fungal	5
1321	5	0.3011	3.011	24.28	0.08073	0.851865	Solyc02g081980.2 M462T635 M330T707 M331T707 M485T668	fungal	5
1322	9	0.3036	10.93	26.87	0.1959	0.361966	M510T963 M764T964 Solyc04g010250.2 Solyc01g109600.2 Solyc05g006490.2 M756T961 Solyc09g083220.2 Solyc12g099970.1 Solyc10g079770.1	fungal	5
1323	4	0.3663	2.198	7.197	0.1263	0.903035	M332T431 M302T366 Solyc01g044490.2 Solyc02g081190.2	fungal	5
1324	4	0.3548	2.129	7.008	0.1242	0.667497	M632T872 Solyc02g066800.1 Solyc02g086700.2 M661T841	fungal	5
1325	6	0.3102	4.653	23.7	0.1153	0.935897	M747T811 M383T812 Solyc01g102820.2 Solyc01g106470.2 Solyc10g012070.2 Solyc04g015520.2	fungal	5
1326	11	0.3051	16.78	43.52	0.2039	0.76495	M651T1035 M649T1036 M398T1035 Solyc09g014320.2 M314T1037 M650T1036 Solyc06g067940.2 Solyc11g065270.1 M337T1037 Solyc04g080570.2 Solyc07g005440.1	fungal	5
1327	4	0.3311	1.987	25.16	0.05654	0.943824	M760T96 Solyc05g009650.2 Solyc11g008430.1 Solyc10g081150.1	fungal	5
1328	4	0.3595	2.157	6.027	0.1333	0.332503	Solyc06g076750.2 Solyc06g063240.2 M460T758 M782T657	fungal	5
1329	8	0.3087	8.644	27.77	0.1649	0.864926	M771T749 Solyc05g007260.2 M406T835 Solyc06g066370.2 Solyc03g121860.1 Solyc01g099800.2 M772T750 Solyc01g107740.2	fungal	5
1330	4	0.3237	1.942	17.26	0.07141	0.984809	Solyc10g055800.1 M590T1027 M363T1239 M782T1073	fungal	5
1331	7	0.3169	6.655	41.5	0.1071	0.814453	M636T743 M635T744 Solyc08g082760.2 Solyc03g025380.2 Solyc03g082660.2 Solyc04g072000.2 Solyc02g071130.2	fungal	5
1332	4	0.3131	1.878	5.853	0.1194	0.943824	Solyc05g007660.2 M997T801 Solyc10g055660.1 M998T801	fungal	5
1333	4	0.3143	1.886	10.3	0.09342	0.969699	M247T738 Solyc01g007320.2 Solyc01g007310.2 Solyc01g017220.1	fungal	5
1334	5	0.3395	3.395	20.08	0.1014	0.071836	M311T93 Solyc08g076510.2 Solyc09g066490.2 Solyc12g096690.1 Solyc07g055210.2	fungal	5
1335	4	0.3708	2.225	7.592	0.1249	0.843839	Solyc01g098560.2 M824T1174 Solyc01g099840.2 M805T1173	fungal	5
1336	6	0.3338	5.007	31.66	0.1029	0.967224	M235T1125 M257T1122 Solyc12g011160.1 Solyc09g064940.2 Solyc10g074880.1 Solyc06g084370.1	fungal	5
1337	5	0.3203	3.203	9.228	0.1428	0.265435	M413T1023 Solyc01g007860.2 Solyc01g099930.2 Solyc06g050700.2 Solyc05g006240.2	fungal	5
1338	6	0.3306	4.959	20.55	0.1322	0.913257	M803T920 Solyc06g069120.2 Solyc01g096700.2 M350T651 M465T748 M521T730	fungal	5
1339	5	0.3335	3.335	10.61	0.1392	0.661948	Solyc01g107780.2 Solyc07g064620.1 Solyc04g074270.2 M891T1088 M552T97	fungal	5
1340	6	0.3167	4.75	31.7	0.09804	0.913257	M831T1575 Solyc07g066430.2 M127T128 Solyc11g005370.1 Solyc05g054090.2 Solyc06g072220.1	fungal	5
1341	4	0.3178	1.907	8.572	0.1032	0.943824	M340T671 M339T672 M212T716 Solyc11g011760.1	fungal	5
1342	4	0.3227	1.936	22.65	0.05941	0.764757	M830T1132 Solyc02g083280.2 Solyc05g008450.2 Solyc08g080360.2	fungal	5
1343	6	0.3304	4.957	13.65	0.1619	0.764415	Solyc01g109130.2 Solyc01g103930.2 M206T816 Solyc10g084050.1 M193T817 Solyc12g009790.1	fungal	5
1344	7	0.3036	6.376	43.76	0.09941	0.874923	M276T1128 Solyc05g052280.2 M292T905 M252T93 M258T1128 Solyc02g079500.2 M582T1330	fungal	5
1345	4	0.3269	1.962	16.74	0.07346	0.943824	Solyc01g009420.2 M283T861 M425T98 Solyc01g100110.2	fungal	5
1346	4	0.362	2.172	10.75	0.1038	0.943824	Solyc08g008420.2 M122T95 Solyc11g006970.1 M193T741	fungal	5
1347	5	0.3113	3.113	15.45	0.109	0.798302	Solyc03g121090.2 Solyc12g010400.1 M700T1169 M112T1590 M697T1064	fungal	5
1348	9	0.3056	11	37.45	0.1656	0.973971	Solyc01g066430.2 M336T1037 M649T1036 M650T1036 Solyc06g067940.2 M337T1037 Solyc04g080570.2 Solyc10g074500.1 Solyc07g005440.1	fungal	5
1349	8	0.3106	8.696	23.92	0.1789	0.840787	M273T712 Solyc12g062830.1 Solyc05g042130.1 M528T713 Solyc05g042140.1 M450T98 M529T714 M514T703	fungal	5
1350	4	0.3317	1.99	8.169	0.1096	0.843839	Solyc01g079480.2 M362T675 Solyc09g007910.2 M742T1100	fungal	5
1351	8	0.3145	8.806	35.98	0.1449	0.681749	Solyc02g021290.1 Solyc07g026660.2 Solyc06g062890.2 M620T1304 M327T1302 M246T861 M392T1404 M432T1400	fungal	5
1352	4	0.3023	1.814	15.47	0.07172	0.984809	Solyc02g088100.2 M643T1292 M1328T1163 M1088T1181	fungal	5
1353	4	0.3161	1.897	25.34	0.05383	0.943824	M380T96 Solyc12g049290.1 Solyc05g006900.1 Solyc06g051780.2	fungal	5
1354	4	0.3719	2.231	9.233	0.1146	0.442617	M209T804 Solyc04g082670.2 Solyc01g088040.2 Solyc11g012140.1	fungal	5
1355	5	0.3045	3.045	13.11	0.1164	0.969949	M589T1006 M182T1009 Solyc01g107870.2 Solyc11g010190.1 Solyc12g008630.1	fungal	5
1356	4	0.338	2.028	22.25	0.06283	0.943824	Solyc08g081370.1 M631T672 M711T716 M715T668	fungal	5
1357	6	0.3265	4.898	42.32	0.08271	0.885117	M513T1078 M257T1122 Solyc04g074480.2 Solyc01g091190.2 Solyc08g007790.2 Solyc06g084370.1	fungal	5
1358	4	0.3229	1.937	9.471	0.09982	0.764757	M204T676 Solyc04g045340.2 Solyc04g009740.2 Solyc02g069020.2	fungal	5
1359	5	0.3149	3.149	26.31	0.07979	0.5	Solyc01g109660.2 M747T877 Solyc01g095270.2 Solyc12g005930.1 Solyc04g049670.2	fungal	5
1360	4	0.3499	2.099	6.823	0.1241	0.764757	M635T797 M634T796 Solyc10g005870.2 M649T797	fungal	5
1361	7	0.3298	6.926	30.2	0.1355	0.39904	M449T563 M379T466 Solyc03g110860.2 Solyc11g012440.1 Solyc09g065640.2 Solyc12g019060.1 Solyc07g043050.1	fungal	5
1362	6	0.331	4.966	29.76	0.1063	0.885117	M602T1296 Solyc01g006430.2 M258T1128 M586T900 Solyc02g079500.2 M596T1317	fungal	5
1363	7	0.3069	6.445	12.83	0.1937	0.221644	Solyc03g082920.2 M791T687 Solyc11g013100.1 Solyc11g064790.1 Solyc03g118040.2 M775T746 Solyc07g056390.2	fungal	5
1364	6	0.301	4.515	26.16	0.1058	0.953652	M747T811 Solyc09g075470.2 Solyc01g100350.2 Solyc03g095610.2 M746T811 Solyc01g005270.2	fungal	5
1365	5	0.3177	3.177	25.62	0.08189	0.894962	Solyc03g031990.2 M851T1025 Solyc12g056230.1 Solyc03g097140.2 Solyc02g063220.2	fungal	5
1366	5	0.3006	3.006	37.04	0.06006	0.952654	M111T1589 Solyc08g080640.1 M301T1589 M255T1589 M533T1056	fungal	5
1367	5	0.3455	3.455	24.64	0.09068	0.071836	M769T1058 Solyc07g026770.2 Solyc06g071720.1 Solyc02g069850.2 Solyc02g070310.2	fungal	5
1368	4	0.3214	1.928	17.26	0.07092	0.984809	Solyc10g055800.1 M363T1239 M363T1056_1 M782T1073	fungal	5
1369	7	0.3064	6.435	13.82	0.1879	0.738548	M323T856 M334T426 Solyc02g067050.2 Solyc06g059870.1 M312T427 M406T497 Solyc10g055410.1	fungal	5
1370	5	0.3331	3.331	17.47	0.1082	0.851865	M429T699 Solyc08g068730.1 Solyc07g062490.1 Solyc03g098730.1 Solyc11g018800.1	fungal	5
1371	4	0.3462	2.077	9.903	0.104	0.843839	M543T856 Solyc10g074980.1 Solyc03g095470.2 Solyc04g080340.2	fungal	5
1372	4	0.3432	2.059	17.31	0.07524	0.764757	M429T699 Solyc08g068730.1 Solyc06g007930.2 Solyc11g018800.1	fungal	5
1373	4	0.3272	1.963	2.893	0.1527	0.235243	Solyc01g010270.2 M876T803 M742T828 Solyc05g026240.1	fungal	5
1374	6	0.3292	4.938	30.38	0.1044	0.984681	M497T972 Solyc10g006060.2 M481T973 M249T972 Solyc01g088770.2 Solyc07g065120.2	fungal	5
1375	7	0.3161	6.639	52.25	0.09108	0.963181	M281T534 M544T534 M342T534 Solyc09g060100.2 Solyc03g034070.1 Solyc11g013110.1 Solyc04g080860.1	fungal	5
1376	7	0.3048	6.401	28.25	0.1316	0.985079	M495T604 Solyc01g106360.2 Solyc07g064160.2 M653T98 Solyc04g082360.1 Solyc08g077510.2 M480T98	fungal	5
1377	5	0.3352	3.352	20.34	0.09948	0.894962	M346T796 Solyc10g075020.1 Solyc12g009250.1 Solyc10g007320.2 M1547T796	fungal	5
1378	4	0.305	1.83	10.73	0.08901	0.969699	Solyc08g044280.1 M461T808 M557T810 M288T1288	fungal	5
1379	7	0.3031	6.365	31.67	0.1223	0.846657	Solyc02g088100.2 Solyc06g007910.2 M1328T1163 Solyc09g091430.2 M246T606 M871T1165 M1196T1154	fungal	5
1380	7	0.3216	6.753	28.76	0.1364	0.846657	Solyc05g054830.2 M669T966 M668T965 Solyc09g083070.2 Solyc04g078550.2 Solyc01g005760.2 Solyc01g005270.2	fungal	5
1381	4	0.3527	2.116	18.28	0.07453	0.969699	Solyc01g095070.2 M870T1044 M941T964 M397T964	fungal	5
1382	5	0.3037	3.037	17.24	0.1003	0.969949	Solyc07g065710.2 Solyc08g022110.2 M1344T1134 M639T1257 M310T773	fungal	5
1383	5	0.3276	3.276	24.67	0.08633	0.105038	M169T989 Solyc10g083640.1 Solyc03g123800.1 Solyc03g006510.2 Solyc04g056600.2	fungal	5
1384	5	0.3262	3.262	20.79	0.09581	0.417266	M563T1004 Solyc10g086760.1 Solyc08g076210.2 Solyc02g065770.2 Solyc08g080140.2	fungal	5
1385	7	0.3182	6.683	35.79	0.1183	0.261452	M449T563 Solyc06g009350.2 Solyc03g110860.2 M450T563 Solyc10g079830.1 Solyc02g081850.2 Solyc07g043050.1	fungal	5
1386	5	0.3473	3.473	17.27	0.113	0.989214	Solyc01g097190.2 Solyc07g041620.1 M465T657 M259T586 M457T600	fungal	5
1387	4	0.3385	2.031	15.18	0.08055	0.903035	Solyc10g055800.1 M583T1447 M583T1494 M782T1073	fungal	5
1388	5	0.3004	3.004	16.82	0.1007	0.894962	M151T82 Solyc12g014140.1 Solyc04g008040.2 Solyc01g111350.2 M361T579	fungal	5
1389	4	0.3064	1.838	19.16	0.06339	0.764757	M757T969 Solyc09g011560.2 Solyc09g082570.2 Solyc07g009380.2	fungal	5
1390	8	0.3085	8.638	16.37	0.2107	0.186015	M185T1035 Solyc10g006470.2 Solyc04g079550.2 M177T1036 M352T1041 Solyc04g018110.1 Solyc07g064980.2 Solyc03g112380.1	fungal	5
1391	7	0.3051	6.406	53.02	0.08725	0.985079	M1028T990 M1028T988_2 Solyc02g089100.2 Solyc09g009780.2 M1030T989 Solyc01g112240.2 M660T97	fungal	5
1392	3	0.4709	1.413	1.574	0.1572	0.191367	Solyc04g078390.1 Solyc08g083030.2 M329T992	fungal	5
1393	4	0.3709	2.225	2.541	0.1743	0.156161	M425T369 Solyc07g022910.2 M398T371 M441T372	fungal	5
1394	4	0.3325	1.995	20.71	0.06497	0.903035	M559T414 Solyc04g054990.2 M462T669 M238T415	fungal	5
1395	7	0.3009	6.32	21.91	0.1497	0.100668	M447T732 Solyc09g011590.2 M446T713 Solyc05g014760.2 Solyc09g011650.2 Solyc03g121360.1 Solyc09g010740.2	fungal	5
1396	4	0.3003	1.802	5.84	0.1152	0.764757	Solyc09g005730.2 M745T751 M743T751 M767T751	fungal	5
1397	7	0.3036	6.375	25.83	0.138	0.5	Solyc01g094470.2 M836T1176 Solyc10g005310.2 M835T1174 Solyc09g007640.2 Solyc10g080900.1 Solyc04g079140.2	fungal	5
1398	6	0.3128	4.692	32.94	0.09455	0.993467	Solyc06g070980.2 Solyc06g064940.2 M472T830 M262T1242 M1050T786 Solyc09g064430.2	fungal	5
1399	4	0.3023	1.814	10.27	0.09029	0.943824	M234T741 Solyc06g068870.2 M228T1334 M291T564	fungal	5
1400	9	0.3125	11.25	58.63	0.128	0.993291	M266T474 Solyc09g082690.2 Solyc02g062340.2 Solyc04g054740.2 M514T481 M312T474 Solyc11g013110.1 M515T477 Solyc06g068650.2	fungal	5
1401	5	0.3247	3.247	12	0.1286	0.582734	Solyc02g082900.2 Solyc01g106320.2 M477T791 Solyc05g012110.2 M478T792	fungal	5
1402	8	0.3001	8.404	22.71	0.1784	0.936096	M467T603 M242T603 M132T242 Solyc10g054780.1 M483T604 Solyc03g026310.2 Solyc05g055160.2 Solyc02g064730.2	fungal	5
1403	5	0.301	3.01	25.81	0.07755	0.894962	Solyc08g082210.2 M318T743 Solyc04g072020.2 Solyc05g009470.2 Solyc06g082760.2	fungal	5
1404	6	0.3078	4.618	16.19	0.1407	0.405091	M498T693 Solyc06g053310.2 Solyc03g044910.1 M499T693 M562T850 Solyc03g006870.2	fungal	5
1405	5	0.3094	3.094	17.62	0.1007	0.265435	M437T1174 Solyc03g083540.2 Solyc03g093520.2 Solyc06g072280.2 Solyc07g053690.2	fungal	5
1406	4	0.3086	1.852	11.95	0.08495	0.943824	M419T509 Solyc08g014470.2 Solyc07g043400.1 Solyc01g079410.2	fungal	5
1407	4	0.3299	1.979	13.92	0.08281	0.943824	M624T629 Solyc06g068440.2 Solyc09g061860.2 M558T731	fungal	5
1408	4	0.3506	2.104	18.19	0.07435	0.903035	Solyc05g007950.2 M231T806 M388T809 M402T806	fungal	5
1409	5	0.3073	3.073	19.2	0.09523	0.5	M827T808 Solyc04g011520.2 Solyc02g082900.2 Solyc02g088090.1 Solyc09g009840.1	fungal	5
1410	7	0.325	6.825	25.37	0.1477	0.153343	Solyc03g111330.2 M185T625 M107T625 Solyc03g025610.1 Solyc01g067680.2 Solyc09g065130.2 Solyc06g076850.2	fungal	5
1411	9	0.3045	10.96	39.48	0.1602	0.907337	M651T1035 M649T1036 Solyc09g014320.2 M650T1036 Solyc06g067940.2 Solyc07g005440.1 Solyc05g053250.2 Solyc06g008870.2 Solyc09g011630.2	fungal	5
1412	4	0.3517	2.11	17.33	0.07691	0.764757	M429T699 Solyc08g068730.1 Solyc04g049350.2 Solyc11g018800.1	fungal	5
1413	5	0.3533	3.533	20	0.1053	0.582734	Solyc10g055810.1 M553T1006 M680T1016 M643T1344 M350T1352	fungal	5
1414	4	0.3214	1.928	3.583	0.1427	0.442617	Solyc10g076740.1 M1333T1533 M1334T1534 Solyc09g083290.2	fungal	5
1415	5	0.3229	3.229	25.46	0.08346	0.201698	Solyc01g109660.2 M747T877 Solyc12g005930.1 Solyc11g044540.1 Solyc04g049670.2	fungal	5
1416	5	0.3135	3.135	15.38	0.1099	0.969949	M525T1012 Solyc12g007060.1 M505T592 Solyc01g103410.2 M229T276	fungal	5
1417	6	0.3103	4.654	19.8	0.1277	0.764415	M569T691 M608T729 Solyc01g009430.2 Solyc11g006470.1 M613T729 M652T763	fungal	5
1418	6	0.323	4.845	25.59	0.1142	0.851023	Solyc03g083910.2 Solyc05g008110.2 M313T804 M598T1204 M1049T905 M1329T1056	fungal	5
1419	7	0.3037	6.378	51.15	0.08917	0.985079	M464T990 M1028T988_2 Solyc02g089100.2 Solyc09g009780.2 M1030T989 Solyc01g112240.2 M403T98	fungal	5
1420	4	0.3037	1.822	12.1	0.08312	0.969699	Solyc10g075090.1 M292T905 M290T905 M226T674	fungal	5
1421	3	0.3935	1.18	1.984	0.1288	0.5	M466T98 Solyc09g059970.2 Solyc08g062640.2	fungal	5
1422	5	0.3003	3.003	13.65	0.1127	0.851865	M423T971 M169T567 Solyc10g050510.1 M195T767 Solyc09g083380.2	fungal	5
1423	5	0.3395	3.395	16.73	0.1127	0.338052	Solyc03g006700.2 M1366T1087 M768T1209 M419T1240 M1076T987_1	fungal	5
1424	4	0.3332	1.999	10.57	0.09718	0.943824	Solyc01g080910.2 M903T1019 Solyc11g069290.1 Solyc12g099250.1	fungal	5
1425	4	0.3002	1.801	14.28	0.07478	0.843839	M392T629 Solyc10g051200.1 Solyc11g073130.1 Solyc09g055910.2	fungal	5
1426	8	0.3014	8.439	20.77	0.1867	0.603552	Solyc04g071900.2 M1100T1403_1 Solyc01g009170.2 M1100T1403_2 M880T1403 M887T1402 Solyc04g082050.2 Solyc06g060590.2	fungal	5
1427	4	0.3338	2.003	19.88	0.06703	0.903035	Solyc08g080540.2 M600T669 Solyc08g081730.2 M786T98	fungal	5
1428	3	0.4148	1.244	1.995	0.1347	0.5	Solyc02g087930.2 Solyc06g065260.2 M817T750	fungal	5
1429	7	0.304	6.383	31.3	0.1235	0.778356	M470T650 M468T649 Solyc06g076040.2 M469T650 Solyc02g081490.2 Solyc05g009550.2 Solyc08g066390.2	fungal	5
1430	7	0.3125	6.563	19.83	0.1625	0.778356	Solyc04g071900.2 M1100T1403_1 Solyc01g009170.2 M1100T1403_2 M880T1403 Solyc04g082050.2 Solyc10g079070.1	fungal	5
1431	7	0.3011	6.324	12.21	0.1944	0.125077	Solyc05g056260.2 M689T807 Solyc04g051580.2 M252T824 M688T807 M488T823 M936T796	fungal	5
1432	4	0.3425	2.055	5.594	0.1313	0.764757	M461T668 M664T796 Solyc09g065150.1 Solyc01g016460.2	fungal	5
1433	7	0.3007	6.314	45.13	0.09648	0.989275	Solyc02g089540.2 M460T452 Solyc04g054740.2 M370T109 Solyc02g063000.2 Solyc08g075210.1 Solyc02g084440.2	fungal	5
1434	5	0.3123	3.123	22.67	0.08725	0.969949	Solyc02g089620.2 M951T916 M347T494 M949T916 M875T753	fungal	5
1435	4	0.3528	2.117	16.53	0.07944	0.667497	M496T95 Solyc02g067420.2 Solyc07g056480.2 Solyc12g036200.1	fungal	5
1436	6	0.3333	5	30.17	0.106	0.967224	M714T718 Solyc06g062340.2 Solyc02g078380.2 M713T718 M715T717 M178T717	fungal	5
1437	4	0.3714	2.228	9.629	0.1122	0.843839	M470T767 M469T766 Solyc06g074530.1 Solyc10g044670.1	fungal	5
1438	4	0.3283	1.97	3.381	0.1475	0.332503	Solyc07g064890.1 M350T915 Solyc07g064270.2 Solyc01g101060.2	fungal	5
1439	4	0.325	1.95	17.13	0.07199	0.969699	Solyc10g055800.1 M363T1239 M782T1073 M1244T1087	fungal	5
1440	7	0.3043	6.39	32.64	0.1205	0.69536	M265T973 M287T970 Solyc01g105180.2 Solyc05g056230.2 Solyc04g078550.2 Solyc02g080010.2 Solyc03g033840.2	fungal	5
1441	5	0.3302	3.302	12.67	0.1271	0.798302	Solyc11g006500.1 M819T846 Solyc04g064510.2 Solyc04g058170.1 Solyc09g074860.2	fungal	5
1442	5	0.3118	3.118	12.22	0.123	0.661948	M199T406 Solyc05g008060.2 Solyc06g084020.2 M276T882 M381T408	fungal	5
1443	4	0.3623	2.174	7.362	0.124	0.943824	M552T971 Solyc06g009060.2 Solyc08g075340.2 Solyc06g075340.2	fungal	5
1444	5	0.3708	3.708	11.46	0.1473	0.851865	Solyc10g080610.1 Solyc03g111710.2 M223T1336 M207T1336 Solyc04g076990.2	fungal	5
1445	4	0.325	1.95	17.13	0.07202	0.943824	M800T1154 Solyc04g054980.2 Solyc02g082920.2 Solyc12g006470.1	fungal	5
1446	6	0.3026	4.539	32.99	0.09166	0.98988	Solyc06g070980.2 Solyc06g064940.2 M472T830 M262T1242 Solyc09g064430.2 M1110T890	fungal	5
1447	6	0.3244	4.866	20.63	0.1298	0.851023	M769T1002 Solyc08g066160.2 Solyc01g008550.2 M590T974 Solyc06g060250.2 Solyc02g091190.2	fungal	5
1448	4	0.3527	2.116	17.26	0.07731	0.903035	Solyc01g095070.2 M870T1044 M397T964 M1326T1043	fungal	5
1449	7	0.3316	6.964	26.02	0.1482	0.600851	Solyc01g094470.2 M836T1176 Solyc10g005310.2 M835T1174 Solyc10g086710.1 Solyc09g007640.2 Solyc01g097570.2	fungal	5
1450	5	0.3312	3.312	20.26	0.09865	0.851865	M346T796 Solyc10g075020.1 Solyc12g009250.1 Solyc10g007320.2 M631T796	fungal	5
1451	6	0.3062	4.594	16.17	0.1402	0.405091	M498T693 Solyc06g053310.2 Solyc03g044910.1 M499T693 Solyc03g006870.2 M484T668	fungal	5
1452	5	0.3121	3.121	16.18	0.1065	0.981643	M525T1012 Solyc12g007060.1 M505T592 Solyc01g103410.2 M653T889	fungal	5
1453	9	0.3066	11.04	31.38	0.1827	0.891813	Solyc07g045540.2 M493T804 M492T803 Solyc11g069450.1 M266T805 Solyc07g043480.1 Solyc01g008790.2 Solyc04g082360.1 Solyc05g017760.2	fungal	5
1454	5	0.3091	3.091	33.22	0.06674	0.851865	Solyc06g009130.2 Solyc08g082090.1 M658T399 Solyc11g008540.1 Solyc07g019670.2	fungal	5
1455	5	0.3288	3.288	13.1	0.1246	0.894962	Solyc11g070030.1 M691T668 M462T964 Solyc03g095190.2 M434T722	fungal	5
1456	4	0.3026	1.815	17.2	0.06719	0.943824	M336T1037 Solyc06g067940.2 M337T1037 Solyc09g005640.2	fungal	5
1457	5	0.3302	3.302	22.73	0.09164	0.338052	Solyc01g006300.2 M1045T885 Solyc09g090430.2 M1046T885 M427T885	fungal	5
1458	4	0.3441	2.064	12.08	0.09323	0.903035	M329T458 Solyc10g078530.1 Solyc02g036370.2 Solyc01g104580.2	fungal	5
1459	5	0.3204	3.204	27.82	0.0781	0.928164	M618T1073 M483T805 Solyc10g049970.1 M425T447 M522T855	fungal	5
1460	4	0.3336	2.001	32.2	0.04743	0.944895	Solyc03g116510.1 M621T891 Solyc05g005160.2 Solyc04g016000.2	fungal	5
1461	5	0.3131	3.131	15.35	0.1099	0.952654	Solyc09g097800.2 M1107T1095 M1213T1018 M1212T1017 Solyc08g075660.1	fungal	5
1462	8	0.3211	8.992	24.44	0.1819	0.356596	M510T963 M764T964 M164T171 Solyc04g010250.2 Solyc05g006490.2 M756T961 Solyc12g099970.1 Solyc10g079770.1	fungal	5
1463	5	0.3001	3.001	25.26	0.07844	0.734565	M830T1132 Solyc03g005340.2 Solyc02g083280.2 Solyc05g052980.2 Solyc08g080360.2	fungal	5
1464	5	0.3052	3.052	18.7	0.09613	0.952654	Solyc03g121540.2 M396T741 Solyc05g052030.1 M968T919 M527T597	fungal	5
1465	4	0.3354	2.013	8.789	0.107	0.764757	Solyc11g066250.1 M614T872 M365T1638 M471T900	fungal	5
1466	5	0.3293	3.293	24.66	0.08678	0.105038	Solyc01g009030.2 M169T989 Solyc10g083640.1 Solyc03g006510.2 Solyc04g056600.2	fungal	5
1467	8	0.3179	8.901	36.05	0.146	0.973985	Solyc06g049050.2 M754T1128 Solyc03g111550.2 Solyc03g007270.2 Solyc02g079390.2 Solyc03g115220.2 M434T811 M250T686	fungal	5
1468	7	0.3113	6.537	52.22	0.08985	0.963181	M281T534 Solyc01g006780.2 M544T534 M342T534 Solyc09g060100.2 Solyc03g034070.1 Solyc11g013110.1	fungal	5
1469	6	0.3192	4.788	23.01	0.1203	0.764415	Solyc05g016120.1 M667T677 M481T894 Solyc12g039030.1 M217T128 M440T1458	fungal	5
1470	5	0.3583	3.583	10.09	0.1513	0.582982	Solyc02g078320.1 Solyc08g067640.1 M170T102 M232T515 M336T829	fungal	5
1471	4	0.3332	1.999	27.97	0.05265	0.843839	M364T998 Solyc04g009230.2 Solyc06g076970.2 Solyc02g082700.2	fungal	5
1472	4	0.3436	2.062	14.44	0.08416	0.943824	M816T94 M911T872 Solyc07g056200.2 M745T93	fungal	5
1473	4	0.3397	2.038	28.13	0.0534	0.843839	M364T998 Solyc07g062880.2 Solyc06g076970.2 Solyc02g082700.2	fungal	5
1474	5	0.3375	3.375	14.18	0.1225	0.969949	M1108T1100 M1107T1095 M1213T1018 Solyc08g075660.1 Solyc04g054370.1	fungal	5
1475	6	0.3143	4.714	12.94	0.159	0.810761	M675T934 M323T856 Solyc02g067050.2 Solyc06g059870.1 M312T427 M406T497	fungal	5
1476	4	0.311	1.866	11.85	0.08593	0.984809	Solyc06g072040.1 Solyc06g050760.1 M806T1117 Solyc06g060640.1	fungal	5
1477	5	0.3012	3.012	13.62	0.1131	0.952654	M204T676 M225T677 M1027T989 Solyc02g085870.2 Solyc04g009740.2	fungal	5
1478	5	0.3021	3.021	14.04	0.1117	0.661948	Solyc08g080630.2 M239T1207 M544T886 M521T781 M525T890	fungal	5
1479	3	0.335	1.005	1.303	0.121	0.191367	Solyc07g055660.2 M467T954 M1200T974	fungal	5
1480	5	0.3433	3.433	6.431	0.1728	0.105038	M596T936 M1168T936 M402T937 Solyc07g014650.2 M595T937	fungal	5
1481	4	0.3058	1.835	13.88	0.07736	0.969699	Solyc02g082740.1 M649T711 Solyc02g091280.2 M257T129	fungal	5
1482	5	0.3161	3.161	11.25	0.1295	0.928164	Solyc12g010430.1 Solyc09g065540.2 Solyc07g045350.2 M314T1606 Solyc04g082410.2	fungal	5
1483	5	0.3003	3.003	23.12	0.08313	0.582734	Solyc01g006300.2 M1045T885 M592T1056 Solyc09g090430.2 M1046T885	fungal	5
1484	5	0.3196	3.196	21.2	0.09291	0.969949	Solyc09g011710.2 M676T1011 Solyc09g009170.2 Solyc03g112290.2 Solyc06g076460.2	fungal	5
1485	5	0.341	3.41	18.48	0.1069	0.661948	Solyc03g111720.2 M147T760 M626T762 M119T760 M400T759	fungal	5
1486	4	0.35	2.1	16.93	0.07769	0.969699	Solyc06g083360.2 Solyc06g071680.2 M568T783 Solyc04g016520.2	fungal	5
1487	8	0.3173	8.884	65.86	0.0979	0.0639038	Solyc04g071090.2 Solyc04g071100.1 M1049T785 M1055T904 M1109T890 M534T818 M592T784 M536T784	fungal	5
1488	5	0.3112	3.112	33.86	0.06625	0.928164	M364T998 Solyc09g009780.2 Solyc04g051340.2 Solyc06g076970.2 Solyc02g082700.2	fungal	5
1489	5	0.3488	3.488	16.55	0.1161	0.417266	M290T758 Solyc02g065240.2 Solyc03g007220.2 Solyc04g077230.1 Solyc03g097250.2	fungal	5
1490	7	0.303	6.363	31.1	0.1237	0.738548	M470T650 Solyc02g067530.2 M468T649 Solyc06g076040.2 M469T650 Solyc02g081490.2 Solyc08g066390.2	fungal	5
1491	5	0.3174	3.174	22.75	0.08836	0.5	Solyc01g006300.2 M1045T885 M589T885 Solyc09g090430.2 M1046T885	fungal	5
1492	4	0.3559	2.136	16.76	0.07941	0.943824	Solyc03g096930.2 Solyc06g071680.2 M568T783 Solyc04g016520.2	fungal	5
1493	4	0.3354	2.013	24.85	0.05772	0.764757	M380T96 Solyc12g049290.1 Solyc02g082710.2 Solyc06g051780.2	fungal	5
1494	4	0.3803	2.282	10.35	0.1106	0.766087	M799T1047 Solyc07g054720.1 M186T110 M186T718	fungal	5
1495	7	0.3228	6.778	12.33	0.2047	0.125077	Solyc03g082920.2 M791T687 Solyc01g100380.2 Solyc11g064790.1 Solyc03g118040.2 M775T746 Solyc07g056390.2	fungal	5
1496	6	0.303	4.545	16.78	0.1364	0.594909	M406T835 Solyc03g121860.1 Solyc02g083360.1 Solyc01g099800.2 M772T750 Solyc09g007900.2	fungal	5
1497	5	0.3217	3.217	18.63	0.101	0.734565	Solyc03g111720.2 M621T761 M626T762 M119T760 M400T759	fungal	5
1498	5	0.3323	3.323	17.25	0.1087	0.265435	M427T1113 Solyc10g007770.2 Solyc09g074230.2 Solyc03g093590.1 Solyc04g076200.2	fungal	5
1499	5	0.3203	3.203	8.453	0.1479	0.105038	M413T1023 Solyc06g082830.2 Solyc01g099930.2 Solyc06g050700.2 Solyc05g006240.2	fungal	5
1500	7	0.3054	6.413	37.73	0.1103	0.550837	M449T563 Solyc06g009350.2 Solyc03g110860.2 Solyc08g029160.1 Solyc12g094630.1 M450T563 Solyc10g079830.1	fungal	5
1501	6	0.3246	4.87	29.41	0.1052	0.851023	M594T995 M597T998 Solyc07g008770.2 Solyc04g007120.2 Solyc08g006770.2 Solyc01g099100.2	fungal	5
1502	5	0.3067	3.067	27.46	0.07568	0.969949	M149T1587 Solyc08g079190.1 Solyc05g050280.2 M184T1591 M367T806	fungal	5
1503	5	0.3002	3.002	37.46	0.05949	0.970336	Solyc03g116510.1 M621T891 Solyc08g079420.2 Solyc04g016000.2 Solyc01g105560.2	fungal	5
1504	6	0.307	4.605	23.93	0.1136	0.810761	M567T783 Solyc04g081570.2 Solyc06g071680.2 M568T783 Solyc05g015530.2 Solyc04g016520.2	fungal	5
1505	4	0.3066	1.839	5.853	0.1172	0.903035	Solyc12g056980.1 Solyc02g085540.1 M919T951 M920T954	fungal	5
1506	6	0.3135	4.702	16.57	0.1413	0.885117	M153T91 M903T1019 M809T1027 Solyc11g069290.1 Solyc07g049690.2 Solyc01g106570.2	fungal	5
1507	5	0.3347	3.347	8.909	0.1504	0.417266	M895T1607 Solyc01g096360.2 Solyc07g062140.2 Solyc04g077010.2 Solyc09g010360.2	fungal	5
1508	5	0.3023	3.023	10.07	0.1309	0.894962	M1110T811 Solyc02g077370.1 M749T811 Solyc10g085880.1 Solyc03g078570.2	fungal	5
1509	6	0.3432	5.148	13.59	0.1675	0.712413	Solyc09g010410.2 M439T106 M201T94 Solyc03g083070.1 Solyc08g081570.2 Solyc03g082390.2	fungal	5
1510	4	0.332	1.992	8.87	0.1056	0.943824	Solyc03g120980.2 M641T1007 M658T1092 Solyc01g007330.2	fungal	5
1511	4	0.3439	2.063	24.68	0.05939	0.843839	M318T743 Solyc04g072020.2 Solyc05g009470.2 Solyc09g011240.2	fungal	5
1512	4	0.332	1.992	21.25	0.06375	0.667497	Solyc03g058430.1 M329T1288 Solyc12g098230.1 Solyc05g055840.2	fungal	5
1513	5	0.3038	3.038	19.3	0.09393	0.928164	Solyc05g007900.2 M710T98 Solyc01g100230.2 M302T403 Solyc04g076340.2	fungal	5
1514	5	0.3141	3.141	16.29	0.1067	0.734565	M496T95 Solyc05g056060.2 Solyc02g067420.2 Solyc03g093340.2 Solyc12g036200.1	fungal	5
1515	7	0.3081	6.47	52.28	0.08893	0.963181	M281T534 M544T534 M342T534 Solyc09g060100.2 Solyc03g034070.1 Solyc11g013110.1 Solyc09g011010.2	fungal	5
1516	4	0.3142	1.885	9.94	0.09508	0.943824	M675T847 M130T98 Solyc05g052030.1 Solyc07g027020.2	fungal	5
1517	4	0.3038	1.823	10.24	0.09083	0.969699	Solyc05g009330.2 M341T746 Solyc02g065470.1 Solyc04g079340.2	fungal	5
1518	11	0.3035	16.69	43.52	0.203	0.803349	M336T1037 M651T1035 M649T1036 Solyc09g014320.2 M650T1036 Solyc06g067940.2 M337T1037 Solyc04g080570.2 Solyc03g034180.2 Solyc07g005440.1 Solyc09g011630.2	fungal	5
1519	4	0.3448	2.069	8.998	0.1085	0.557383	Solyc04g011550.2 M836T1056 Solyc01g021670.2 Solyc06g075790.2	fungal	5
1520	4	0.3134	1.88	7.011	0.1113	0.764757	Solyc01g102330.2 Solyc05g012260.2 M533T766 Solyc08g077530.2	fungal	5
1521	6	0.3266	4.9	27.02	0.1116	0.65554	Solyc01g094470.2 M836T1176 Solyc10g005310.2 M835T1174 Solyc01g100240.2 Solyc04g079140.2	fungal	5
1522	7	0.3012	6.325	52.67	0.08665	0.979543	M281T534 M544T534 M342T534 Solyc09g060100.2 Solyc03g034070.1 Solyc11g013110.1 Solyc07g062520.2	fungal	5
1523	7	0.3008	6.317	16.41	0.172	0.550837	Solyc12g010550.1 M435T100 M434T97 M371T99 Solyc06g008320.2 Solyc03g122300.1 Solyc06g069030.2	fungal	5
1524	4	0.3361	2.017	9.233	0.1048	0.442617	M209T804 Solyc12g013900.1 Solyc01g088040.2 Solyc11g012140.1	fungal	5
1525	7	0.312	6.552	37.39	0.1131	0.550837	M449T563 Solyc06g009350.2 Solyc03g110860.2 Solyc08g029160.1 M450T563 Solyc06g054410.2 Solyc07g043050.1	fungal	5
1526	5	0.3189	3.189	18.61	0.1003	0.734565	Solyc03g111720.2 M626T762 M119T760 M623T760 M400T759	fungal	5
1527	5	0.3123	3.123	18.64	0.09831	0.928164	M830T97 Solyc12g009020.1 M522T99 M620T100 M688T97	fungal	5
1528	4	0.315	1.89	8.395	0.1034	0.943824	Solyc05g015390.2 M319T711 Solyc07g053620.2 Solyc07g005210.2	fungal	5
1529	6	0.3124	4.686	31.41	0.09743	0.885117	M831T1575 Solyc07g066430.2 M127T128 Solyc05g054090.2 Solyc02g092980.2 Solyc06g072220.1	fungal	5
1530	5	0.3113	3.113	19.32	0.096	0.5	Solyc09g011590.2 M446T713 Solyc09g011650.2 Solyc03g121360.1 Solyc08g076140.2	fungal	5
1531	5	0.3275	3.275	18.87	0.1019	0.734565	Solyc03g111720.2 M626T762 M119T760 M202T760 M400T759	fungal	5
1532	9	0.3122	11.24	30.19	0.1891	0.891813	M772T844 M771T749 Solyc05g007260.2 M773T837 M771T844 Solyc02g088930.2 Solyc01g107740.2 Solyc08g067630.2 Solyc08g067020.2	fungal	5
1533	4	0.3436	2.062	14.08	0.08542	0.903035	M816T94 Solyc07g056200.2 M745T93 M596T872	fungal	5
1534	5	0.317	3.17	18.57	0.09989	0.952654	Solyc03g121540.2 Solyc05g052030.1 M968T919 M303T749 M527T597	fungal	5
1535	8	0.3172	8.881	65.84	0.09789	0.0639038	Solyc04g071090.2 Solyc04g071100.1 M1055T904 M1109T890 M566T901 M534T818 M592T784 M536T784	fungal	5
1536	8	0.3268	9.152	54.98	0.1142	0.078127	M265T1347 M265T1306 Solyc03g005740.1 Solyc04g080080.2 Solyc10g078150.1 Solyc07g044760.2 Solyc12g088730.1 Solyc02g077730.2	fungal	5
1537	3	0.3367	1.01	4.89	0.08487	0.959572	Solyc08g061270.1 M479T952 Solyc03g120750.2	fungal	5
1538	5	0.3126	3.126	10.73	0.131	0.661948	Solyc06g060790.1 M363T964 M495T677 M462T964 M496T677	fungal	5
1539	4	0.3223	1.934	10.12	0.09643	0.764757	M1031T988_1 Solyc06g061200.1 Solyc06g068950.2 M665T921	fungal	5
1540	4	0.3084	1.851	9.728	0.09452	0.903035	M234T741 Solyc06g068870.2 M228T1334 M418T741	fungal	5
1541	4	0.3048	1.829	12.41	0.08222	0.969699	Solyc12g014100.1 M535T904 M1011T1131 M428T905	fungal	5
1542	4	0.3406	2.044	15.61	0.07968	0.969699	Solyc11g065070.1 M520T787 M582T1330 M401T1022	fungal	5
1543	5	0.3217	3.217	18.56	0.1012	0.265435	Solyc07g017580.1 M313T804 M722T669 M191T669 M222T670	fungal	5
1544	6	0.3298	4.948	40	0.08688	0.935897	Solyc01g010220.2 Solyc07g041620.1 M465T657 M259T586 M751T1418 M360T484	fungal	5
1545	4	0.3476	2.086	10.76	0.1001	0.442617	M265T830 Solyc02g093830.2 Solyc10g079260.1 Solyc02g083390.2	fungal	5
1546	5	0.3171	3.171	14.77	0.1135	0.894962	Solyc11g010230.1 M454T817 Solyc12g044290.1 Solyc09g076050.2 Solyc05g014260.2	fungal	5
1547	4	0.3676	2.205	12.68	0.09635	0.667497	M309T97 Solyc03g019880.2 Solyc04g080280.2 Solyc05g018210.2	fungal	5
1548	6	0.3017	4.526	21.49	0.1191	0.851023	M604T962 M903T1019 Solyc02g068240.2 Solyc02g092930.1 Solyc01g104950.2 M608T83	fungal	5
1549	5	0.3148	3.148	16.12	0.1076	0.734565	M228T823 M433T721 Solyc02g090840.2 M373T1004 M726T881	fungal	5
1550	4	0.3138	1.883	8.968	0.09989	0.557383	M313T1365 Solyc10g054840.1 Solyc03g123740.2 Solyc06g074670.2	fungal	5
1551	8	0.3017	8.446	29.92	0.1554	0.752582	M689T98_2 Solyc01g057460.2 Solyc07g044830.2 M690T98_1 Solyc03g098210.2 M689T98_1 Solyc08g074550.2 Solyc05g054460.2	fungal	5
1552	5	0.3019	3.019	23.1	0.08359	0.582734	Solyc01g006300.2 M1045T885 Solyc09g090430.2 M1046T885 M593T1055	fungal	5
1553	4	0.3537	2.122	18.44	0.07432	0.969699	Solyc01g095070.2 M870T1044 M578T990 M397T964	fungal	5
1554	4	0.3045	1.827	24.81	0.05275	0.764757	M380T96 Solyc12g049290.1 Solyc06g051780.2 Solyc12g005910.1	fungal	5
1555	11	0.3006	16.53	41.87	0.2056	0.653206	M315T1037 M651T1035 M649T1036 Solyc09g014320.2 M650T1036 Solyc06g067940.2 M337T1037 Solyc04g080570.2 Solyc07g005440.1 Solyc08g006470.2 Solyc09g011630.2	fungal	5
1556	5	0.3264	3.264	19.44	0.09983	0.582734	M684T1067 Solyc02g085350.2 M1333T1067 M871T1056 M874T1063	fungal	5
1557	7	0.3258	6.842	66.41	0.07842	0.153343	Solyc04g071090.2 Solyc04g071100.1 M1055T904 M1234T1037 M534T818 M592T784 M536T784	fungal	5
1558	5	0.3134	3.134	39.56	0.05947	0.928164	Solyc09g008200.2 M419T565 M218T564 M398T990 M397T964	fungal	5
1559	4	0.3152	1.891	14.69	0.07694	0.442617	M379T466 Solyc12g096500.1 Solyc09g083130.2 Solyc04g025990.2	fungal	5
1560	5	0.3185	3.185	16.23	0.1083	0.981643	M525T1012 Solyc12g007060.1 M505T592 Solyc01g103410.2 M383T891	fungal	5
1561	6	0.3441	5.162	9.482	0.1937	0.34446	M192T136 M636T98 Solyc05g007150.2 Solyc01g060130.2 Solyc09g007630.2 Solyc01g080850.2	fungal	5
1562	4	0.3316	1.99	6.126	0.1235	0.766087	Solyc03g007330.2 Solyc07g052220.1 M110T85 Solyc08g014020.2	fungal	5
1563	5	0.3126	3.126	19.05	0.09716	0.417266	Solyc07g017580.1 M313T804 M722T669 M222T670 M669T670	fungal	5
1564	4	0.3026	1.816	9.782	0.09265	0.903035	M427T572 Solyc03g098210.2 Solyc05g010020.2 M615T649	fungal	5
1565	5	0.316	3.16	11.45	0.1284	0.952654	M589T1006 M162T1011 Solyc11g010190.1 Solyc02g032930.2 Solyc12g008630.1	fungal	5
1566	7	0.3081	6.471	18.3	0.1669	0.125077	M1031T988_2 M263T673 Solyc08g082370.1 Solyc11g013180.1 Solyc02g094150.2 Solyc06g036640.2 Solyc09g014300.2	fungal	5
1567	10	0.3017	13.57	59.52	0.1458	0.962169	M508T485 M490T524 Solyc07g007260.2 Solyc01g044250.1 M274T646 Solyc04g081870.2 M508T647 Solyc11g069190.1 Solyc05g054210.2 Solyc03g006100.2	fungal	5
1568	8	0.3014	8.438	52.99	0.109	0.958439	M698T989 Solyc06g051270.2 M1106T986 M1032T1002 Solyc04g080810.2 Solyc02g032850.2 Solyc02g087850.1 Solyc10g081040.1	fungal	5
1569	6	0.3027	4.541	30.51	0.09651	0.984681	Solyc06g070980.2 Solyc06g076120.2 M472T830 M262T1242 M654T890 Solyc09g064430.2	fungal	5
1570	4	0.338	2.028	14.52	0.08261	0.943824	M609T1289 Solyc12g056940.1 M530T485 Solyc12g055940.1	fungal	5
1571	5	0.3279	3.279	19.96	0.09867	0.798302	M684T1067 Solyc02g085350.2 M1333T1067 M1371T1057 M874T1063	fungal	5
1572	5	0.3159	3.159	14.77	0.1131	0.928164	M396T816 M395T816 Solyc08g067290.2 Solyc10g083720.1 Solyc12g014080.1	fungal	5
1573	5	0.3147	3.147	11.52	0.1276	0.928164	M291T1404 Solyc07g053540.1 Solyc02g092550.2 M777T1099 Solyc07g008180.2	fungal	5
1574	6	0.3152	4.728	25.98	0.1107	0.405091	M304T394 M303T394 Solyc01g110410.2 Solyc03g123730.2 Solyc05g008590.2 Solyc05g046330.2	fungal	5
1575	4	0.3765	2.259	11.03	0.1061	0.943824	M571T1004 Solyc06g076660.2 Solyc01g110540.2 Solyc09g074300.1	fungal	5
1576	6	0.307	4.605	20.86	0.1229	0.984681	M569T814 M768T815 M767T815 Solyc12g005720.1 Solyc01g106390.2 Solyc09g082470.2	fungal	5
1577	9	0.3056	11	78.77	0.1021	0.982965	Solyc05g046310.2 M443T139 Solyc06g008130.2 M304T125 M378T98 Solyc02g077670.2 M379T97 Solyc03g120090.1 Solyc11g069790.1	fungal	5
1578	7	0.3054	6.412	19.4	0.1611	0.600851	M1129T1608 Solyc01g111260.2 M511T974 M904T1607 Solyc05g009070.2 Solyc05g009060.2 Solyc01g094290.2	fungal	5
1579	7	0.305	6.406	30.78	0.1251	0.738548	Solyc12g088670.1 M597T998 Solyc03g111310.2 M593T963 Solyc02g092930.1 Solyc05g009980.2 Solyc04g081170.2	fungal	5
1580	5	0.3077	3.077	27.13	0.07653	0.582734	Solyc01g109660.2 M747T877 Solyc09g008820.2 Solyc12g005930.1 Solyc12g095910.1	fungal	5
1581	5	0.317	3.17	20.06	0.09538	0.798302	M684T1067 Solyc02g085350.2 M1333T1067 M1370T1056 M874T1063	fungal	5
1582	4	0.3162	1.897	9.436	0.09813	0.943824	M346T796 Solyc10g075020.1 Solyc10g007320.2 M630T796	fungal	5
1583	5	0.3171	3.171	18.62	0.09975	0.734565	Solyc03g111720.2 M626T762 M119T760 M400T759 M622T760	fungal	5
1584	4	0.3314	1.988	17.05	0.07353	0.969699	Solyc01g009420.2 M283T861 M425T98 Solyc10g011810.2	fungal	5
1585	4	0.3001	1.801	17.83	0.06518	0.943824	M530T524 Solyc03g080060.1 Solyc07g063910.2 Solyc03g098780.1	fungal	5
1586	7	0.323	6.784	19.15	0.1699	0.600851	M722T1056 Solyc10g079860.1 Solyc03g025670.2 M198T317 M379T320 M357T316 M388T676	fungal	5
1587	6	0.3252	4.878	14.8	0.154	0.287587	Solyc08g078070.2 M406T835 Solyc01g099800.2 M772T750 Solyc09g007900.2 Solyc01g096930.2	fungal	5
1588	4	0.3263	1.958	16.74	0.07331	0.943824	Solyc10g055800.1 M363T1239 M782T1073 M647T1164	fungal	5
1589	5	0.3159	3.159	21.59	0.09091	0.989412	M181T551 Solyc04g015820.1 Solyc05g054090.2 Solyc07g053920.2 Solyc05g013680.2	fungal	5
1590	4	0.342	2.052	3.933	0.1467	0.557383	Solyc03g113610.2 M1098T977 M393T414 M257T677	fungal	5
1591	3	0.3841	1.152	1.929	0.1269	0.5	M209T951 Solyc10g006800.2 M173T94	fungal	5
1592	5	0.3208	3.208	13.07	0.1221	0.798302	M1213T1018 M1212T1017 Solyc08g075660.1 Solyc03g097210.2 Solyc02g086150.2	fungal	5
1593	4	0.3555	2.133	6.711	0.1266	0.667497	Solyc08g062610.2 M510T800 M347T1005 Solyc03g113490.2	fungal	5
1594	5	0.3006	3.006	16.74	0.1011	0.851865	M372T98 Solyc01g095030.2 Solyc12g006370.1 Solyc04g076010.2 Solyc01g006190.2	fungal	5
1595	6	0.3109	4.664	28.21	0.1039	0.764415	M604T962 M593T963 Solyc02g068240.2 Solyc02g092930.1 M608T83 Solyc03g114070.2	fungal	5
1596	4	0.3089	1.853	8.144	0.103	0.843839	M364T762 Solyc08g061800.2 Solyc09g092270.2 Solyc03g005090.2	fungal	5
1597	4	0.3164	1.898	6.057	0.119	0.903035	M478T98 Solyc08g066110.2 Solyc04g016590.2 M455T525	fungal	5
1598	5	0.3678	3.678	10.25	0.1537	0.417018	M793T98 Solyc06g075810.2 M550T98 Solyc11g069040.2 M448T97	fungal	5
1599	4	0.3203	1.922	17.9	0.06908	0.903035	M1028T990 Solyc01g087530.2 Solyc06g071810.1 Solyc10g006710.2	fungal	5
1600	6	0.3057	4.585	16.8	0.1374	0.531907	M498T693 Solyc06g053310.2 Solyc03g044910.1 M499T693 Solyc03g006870.2 M533T838	fungal	5
1601	5	0.3007	3.007	17.21	0.09953	0.928164	Solyc08g080630.2 M521T781 M193T875 Solyc03g116490.1 M525T890	fungal	5
1602	6	0.3127	4.69	11.69	0.1653	0.34446	Solyc10g006290.2 M730T811 M595T811 Solyc05g056240.2 M750T811 Solyc11g042930.1	fungal	5
1603	5	0.3231	3.231	43.46	0.05699	0.071836	M307T346 Solyc12g042360.1 Solyc04g051310.2 Solyc04g072620.1 Solyc07g014700.2	fungal	5
1604	7	0.3004	6.307	53.39	0.08559	0.989346	Solyc02g076740.1 M482T802 Solyc09g011670.2 Solyc04g064580.1 Solyc01g107100.2 M332T561 M130T1593	fungal	5
1605	6	0.3136	4.704	30.56	0.09951	0.935897	M376T548 Solyc03g115860.2 Solyc03g121060.2 Solyc10g012370.2 M387T805 Solyc04g078640.1	fungal	5
1606	7	0.3251	6.828	41.85	0.1089	0.649261	M298T98 Solyc09g090190.2 Solyc11g008870.1 Solyc09g090470.2 M299T98 Solyc11g062190.1 Solyc12g057110.2	fungal	5
1607	5	0.327	3.27	25.78	0.08375	0.201698	Solyc01g109660.2 Solyc02g093490.2 M747T877 Solyc12g005930.1 Solyc04g049670.2	fungal	5
1608	5	0.3042	3.042	34.12	0.06451	0.734565	Solyc06g073970.1 M1040T988_2 M520T748 Solyc11g006470.1 M518T991	fungal	5
1609	5	0.3181	3.181	7.428	0.1544	0.582734	M1240T958 Solyc01g016560.1 M782T957 M631T956 M1239T959	fungal	5
1610	4	0.3508	2.105	14.18	0.0867	0.903035	M816T94 M1209T872 Solyc07g056200.2 M745T93	fungal	5
1611	4	0.3732	2.239	13.91	0.09272	0.903035	M816T94 M450T871 Solyc07g056200.2 M745T93	fungal	5
1612	6	0.3063	4.594	48.02	0.0711	0.712413	Solyc01g068130.2 M318T743 M121T720 Solyc09g056390.1 Solyc02g069580.2 Solyc07g007680.2	fungal	5
1613	5	0.3488	3.488	13.72	0.1282	0.338052	M214T1342 Solyc05g014110.2 Solyc04g078150.2 Solyc03g122270.2 Solyc09g056160.2	fungal	5
1614	5	0.3036	3.036	28.24	0.07355	0.582734	Solyc01g109660.2 M747T877 Solyc04g082700.2 Solyc03g118170.2 Solyc12g005930.1	fungal	5
1615	4	0.3062	1.837	11.91	0.08447	0.943824	M150T854 M762T751 Solyc05g054620.2 Solyc06g059870.1	fungal	5
1616	11	0.2536	13.95	64.09	0.1394	0.961882	M292T612 M207T612 M186T612 Solyc09g007010.1 M189T611 Solyc04g082910.1 Solyc01g108530.2 Solyc10g075150.1 Solyc03g118470.2 Solyc08g080620.1 Solyc06g009750.2	fungal	5
1617	4	0.3575	2.145	15.48	0.08372	0.557383	M543T747 Solyc11g011960.1 Solyc10g009190.1 Solyc04g015850.2	fungal	5
1618	4	0.3021	1.813	5.494	0.1184	0.557383	Solyc10g077010.1 Solyc01g005410.2 M414T744 Solyc02g068450.2	fungal	5
1619	4	0.3051	1.831	12.7	0.08126	0.904367	Solyc05g056000.2 M500T601 M500T559 M478T602	fungal	5
1620	4	0.3377	2.026	11.95	0.09222	0.903035	M329T458 Solyc02g088910.2 Solyc10g078530.1 Solyc02g036370.2	fungal	5
1621	5	0.3533	3.533	23.59	0.09516	0.071836	Solyc09g014870.1 M718T651 M532T652 M293T651 M531T651	fungal	5
1622	7	0.3012	6.324	37.38	0.1096	0.937399	Solyc08g082090.1 M470T650 Solyc03g112370.1 M468T649 M469T650 Solyc02g081490.2 Solyc08g066390.2	fungal	5
1623	8	0.3005	8.415	41.03	0.1286	0.437413	M298T98 Solyc09g090190.2 Solyc09g090470.2 M299T98 Solyc04g072060.2 Solyc02g093410.2 Solyc11g062190.1 Solyc12g057110.2	fungal	5
1624	4	0.3191	1.915	16.31	0.07303	0.903035	M512T705 Solyc02g086820.2 Solyc01g006790.2 Solyc07g041910.2	fungal	5
1625	7	0.3058	6.423	15.39	0.1793	0.600851	Solyc04g072920.2 M538T96 Solyc03g059110.1 Solyc09g097870.2 Solyc06g075780.1 M539T97 Solyc04g063200.1	fungal	5
1626	4	0.3038	1.823	11.92	0.08383	0.943824	Solyc06g073730.1 Solyc07g052350.2 M323T1528 Solyc01g108580.2	fungal	5
1627	7	0.3169	6.655	65.94	0.07685	0.125077	Solyc06g009130.2 M658T399 M657T402 Solyc06g036330.1 Solyc02g093220.2 Solyc08g074730.1 Solyc04g079470.2	fungal	5
1628	5	0.3061	3.061	25.43	0.07954	0.851865	Solyc03g031990.2 M851T1025 Solyc03g083090.2 Solyc12g056230.1 Solyc02g063220.2	fungal	5
1629	4	0.3481	2.089	13.81	0.08738	0.903035	M247T556 M343T1473 Solyc07g055250.2 Solyc03g083460.2	fungal	5
1630	9	0.3092	11.13	34.95	0.1737	0.907337	M608T692 Solyc01g098190.2 Solyc08g076880.2 Solyc02g085310.2 M345T943 M598T98 M637T99 M710T950 M344T942	fungal	5
1631	6	0.3267	4.9	30.15	0.1042	0.967224	M714T718 Solyc06g062340.2 Solyc02g078380.2 M713T718 M177T717 M715T717	fungal	5
1632	4	0.3098	1.859	12.68	0.08245	0.764757	M100T91 M546T904_1 Solyc12g010400.1 M1367T1051	fungal	5
1633	4	0.3537	2.122	11.87	0.09647	0.943824	M366T942 M478T98 Solyc08g081910.2 Solyc06g069690.2	fungal	5
1634	7	0.3025	6.353	34.93	0.1149	0.814453	M844T1089 Solyc05g050580.2 M866T1093 Solyc03g113800.2 Solyc04g077330.2 Solyc04g071480.1 Solyc04g076050.2	fungal	5
1635	7	0.3149	6.613	35.48	0.1179	0.261452	M449T563 Solyc06g009350.2 Solyc03g110860.2 Solyc01g105420.2 M450T563 Solyc10g079830.1 Solyc07g043050.1	fungal	5
1636	6	0.3096	4.644	30.48	0.09854	0.810761	M482T802 Solyc04g064580.1 M360T422 M628T1113 Solyc01g086870.2 M359T420	fungal	5
1637	5	0.3312	3.312	28.39	0.07942	0.894962	Solyc01g068130.2 M121T720 Solyc03g119380.1 Solyc07g007680.2 Solyc12g021230.1	fungal	5
1638	5	0.3433	3.433	16.06	0.1164	0.201698	M247T976 Solyc05g013580.2 Solyc05g049970.2 Solyc04g005100.2 Solyc03g019680.2	fungal	5
1639	8	0.304	8.512	42.95	0.1262	0.840787	M636T743 M635T744 Solyc12g011100.1 Solyc08g082760.2 Solyc03g025380.2 Solyc04g072000.2 Solyc01g009610.2 Solyc02g071130.2	fungal	5
1640	4	0.3303	1.982	25.11	0.05647	0.943824	M380T96 Solyc12g049290.1 Solyc11g007570.1 Solyc06g051780.2	fungal	5
1641	8	0.321	8.989	23.41	0.1857	0.784551	M273T712 Solyc12g062830.1 Solyc05g042130.1 M528T713 M361T630 Solyc05g042140.1 M529T714 M514T703	fungal	5
1642	8	0.3064	8.578	32.11	0.1513	0.886427	M515T804 Solyc05g051530.2 Solyc05g051540.1 M514T803 Solyc09g082060.2 Solyc05g008290.2 Solyc04g082360.1 Solyc09g009540.2	fungal	5
1643	5	0.3123	3.123	14.67	0.1124	0.894962	Solyc01g087680.2 Solyc08g074440.2 Solyc02g064950.2 M540T995 Solyc02g088600.2	fungal	5
1644	7	0.3441	7.225	29.8	0.1416	0.814453	Solyc01g087540.2 Solyc11g011210.1 M552T1289 Solyc02g090360.2 M342T1350 M424T898 M246T606	fungal	5
1645	4	0.3379	2.028	13.99	0.08442	0.903035	M816T94 Solyc07g056200.2 M597T872 M745T93	fungal	5
1646	3	0.3841	1.152	3.36	0.1096	0.66874	M334T796 Solyc04g072400.2 Solyc03g034190.2	fungal	5
1647	6	0.3073	4.609	30.51	0.09783	0.810761	M482T802 Solyc04g064580.1 M360T422 Solyc01g086870.2 M531T886 M359T420	fungal	5
1648	6	0.3162	4.743	31.38	0.09855	0.885117	M831T1575 Solyc07g066430.2 M127T128 Solyc02g079360.1 Solyc05g054090.2 Solyc06g072220.1	fungal	5
1649	5	0.3347	3.347	1.711	0.2223	0.0107859	M214T464 Solyc02g085600.1 Solyc05g015500.2 M1143T109 M355T590	fungal	5
1650	5	0.3184	3.184	13.35	0.12	0.952654	M204T676 M225T677 Solyc02g085870.2 Solyc10g083490.1 Solyc04g009740.2	fungal	5
1651	7	0.3064	6.435	49.46	0.09207	0.979543	Solyc06g072430.1 M304T125 Solyc04g078600.2 M882T940 M711T99 M612T1054 Solyc03g083140.2	fungal	5
1652	5	0.3223	3.223	27.37	0.07941	0.894962	M470T650 M468T649 Solyc10g006660.2 Solyc02g081490.2 Solyc08g066390.2	fungal	5
1653	5	0.3322	3.322	15.38	0.1157	0.894962	M725T808 Solyc11g068430.1 M411T110 Solyc04g078380.1 Solyc07g066570.2	fungal	5
1654	6	0.3262	4.893	23.28	0.1218	0.594909	M615T1274 Solyc03g120980.2 Solyc01g087160.2 M604T1246 M430T922 M734T1271	fungal	5
1655	5	0.3044	3.044	27.23	0.07559	0.582734	Solyc01g109660.2 M747T877 Solyc11g066020.1 Solyc09g008820.2 Solyc12g005930.1	fungal	5
1656	6	0.3134	4.7	30.47	0.09965	0.810761	M482T802 Solyc04g064580.1 M360T422 Solyc01g086870.2 M431T1007 M359T420	fungal	5
1657	6	0.3019	4.529	29.38	0.09866	0.851023	M594T995 M597T998 Solyc07g008770.2 Solyc08g069030.2 Solyc08g006770.2 Solyc01g099100.2	fungal	5
1658	5	0.3016	3.016	25.78	0.07774	0.201698	Solyc01g109660.2 M747T877 Solyc04g080700.2 Solyc12g005930.1 Solyc04g049670.2	fungal	5
1659	5	0.3001	3.001	17.32	0.09897	0.661948	M372T98 Solyc01g095000.2 Solyc01g106470.2 Solyc12g006370.1 Solyc04g076010.2	fungal	5
1660	5	0.3395	3.395	12.3	0.1321	0.338052	M726T807 Solyc06g068840.2 Solyc11g011010.1 Solyc05g056490.2 Solyc05g012380.2	fungal	5
1661	3	0.537	1.611	1.206	0.1827	0.0952151	M108T82 M995T1073 Solyc01g105970.2	fungal	5
1662	5	0.3165	3.165	28.96	0.07513	0.798302	Solyc09g098510.2 M412T564 M1014T818 M413T565 M414T565	fungal	5
1663	4	0.3322	1.993	8.178	0.1097	0.843839	Solyc08g081950.2 M294T880 Solyc02g092560.2 M258T880	fungal	5
1664	5	0.339	3.39	9.759	0.1464	0.5	M881T1402 Solyc02g068910.2 M884T1402 Solyc04g008290.2 Solyc05g012160.2	fungal	5
1665	5	0.3324	3.324	16.79	0.1104	0.928164	Solyc09g005090.1 Solyc07g056570.1 Solyc03g118040.2 M775T746 M257T129	fungal	5
1666	6	0.3081	4.622	31.86	0.09532	0.953652	Solyc10g075100.1 M537T894 M237T547 M206T632 M258T797 Solyc01g107910.2	fungal	5
1667	8	0.3101	8.682	43.14	0.128	0.840787	M636T743 M635T744 Solyc12g011100.1 Solyc08g082760.2 Solyc03g025380.2 Solyc04g072000.2 Solyc10g006010.2 Solyc02g071130.2	fungal	5
1668	5	0.335	3.35	18.84	0.1041	0.338052	Solyc07g017580.1 M190T671 M313T804 M722T669 M222T670	fungal	5
1669	4	0.3003	1.802	8.571	0.09807	0.667497	M192T1055 Solyc09g074870.2 M248T842 M179T1328	fungal	5
1670	5	0.3145	3.145	4.801	0.1752	0.104345	M492T609 M378T971_2 Solyc05g006990.2 M514T601 M378T971_1	fungal	5
1671	10	0.3186	14.34	19.14	0.2681	0.0225773	Solyc10g006480.1 M307T892 Solyc08g065850.1 Solyc10g054100.1 M162T891 Solyc03g096950.2 M306T892 M589T892 Solyc10g054110.1 Solyc01g006400.2	fungal	5
1672	8	0.3044	8.524	57.03	0.1045	0.603552	M245T1340 M245T1390 M244T1392 Solyc04g080960.2 Solyc07g065500.1 Solyc02g081880.2 Solyc05g013720.2 Solyc02g078450.2	fungal	5
1673	5	0.3192	3.192	10.82	0.1329	0.661948	Solyc11g066060.1 Solyc12g010130.1 Solyc12g005760.1 M436T97 M461T99	fungal	5
1674	5	0.303	3.03	19.99	0.09178	0.734565	M346T796 M334T796 Solyc04g072400.2 M1274T796 Solyc12g009250.1	fungal	5
1675	7	0.3174	6.666	35.72	0.1182	0.261452	M449T563 Solyc06g009350.2 Solyc03g110860.2 M450T563 Solyc10g079830.1 Solyc08g081310.2 Solyc07g043050.1	fungal	5
1676	5	0.3302	3.302	18.71	0.1032	0.734565	Solyc03g111720.2 M626T762 M119T760 M206T760 M400T759	fungal	5
1677	8	0.3154	8.831	65.67	0.09758	0.0639038	Solyc04g071090.2 Solyc04g071100.1 M1055T904 M1109T890 M595T816 M534T818 M592T784 M536T784	fungal	5
1678	5	0.318	3.18	13.54	0.119	0.265435	M214T1342 Solyc04g078150.2 Solyc03g123760.2 Solyc03g122270.2 Solyc09g056160.2	fungal	5
1679	6	0.3101	4.652	31.01	0.09761	0.851023	M831T1575 Solyc07g066430.2 M127T128 Solyc04g071650.2 Solyc05g054090.2 Solyc06g072220.1	fungal	5
1680	4	0.3231	1.938	15.38	0.07655	0.903035	Solyc06g051270.2 M1032T1002 Solyc08g079860.1 Solyc09g091830.2	fungal	5
1681	4	0.3428	2.057	9.649	0.1044	0.442617	M209T804 Solyc02g070280.2 Solyc01g088040.2 Solyc11g012140.1	fungal	5
1682	7	0.3011	6.324	16.96	0.1696	0.600851	M769T1002 Solyc12g010430.1 Solyc01g008550.2 M770T1007 Solyc06g009060.2 Solyc02g084690.2 Solyc07g047670.2	fungal	5
1683	6	0.3486	5.229	15.61	0.1592	0.287587	M498T693 Solyc06g053310.2 M500T693 Solyc03g044910.1 M476T693 M499T693	fungal	5
1684	4	0.3431	2.059	24.75	0.05914	0.903035	M318T743 Solyc04g072020.2 Solyc05g009470.2 Solyc04g074750.2	fungal	5
1685	9	0.3115	11.21	30.3	0.1884	0.891813	M772T844 M771T749 Solyc05g007260.2 M773T837 M771T844 Solyc02g088930.2 Solyc01g107740.2 Solyc08g075730.2 Solyc08g067020.2	fungal	5
1686	5	0.3171	3.171	24.67	0.08381	0.105038	M169T989 Solyc07g005590.2 Solyc10g083640.1 Solyc03g006510.2 Solyc04g056600.2	fungal	5
1687	4	0.357	2.142	6.433	0.1292	0.764757	Solyc12g057120.1 M540T96 Solyc07g025400.2 M466T971	fungal	5
1688	4	0.35	2.1	9.74	0.1059	0.557383	Solyc12g100060.1 M564T691 M480T560 M570T692	fungal	5
1689	5	0.3084	3.084	8.818	0.1408	0.799017	Solyc06g011540.2 Solyc09g063070.2 Solyc07g056640.1 Solyc01g087090.2 M811T812	fungal	5
1690	5	0.3108	3.108	19.15	0.09635	0.5	Solyc09g011590.2 M446T713 Solyc09g011650.2 Solyc03g121360.1 Solyc05g010280.2	fungal	5
1691	7	0.3098	6.505	27.31	0.136	0.972358	Solyc08g080630.2 Solyc09g010690.2 M816T1130 M521T781 Solyc01g065980.2 M193T875 M525T890	fungal	5
1692	7	0.3005	6.31	25.36	0.1382	0.221644	M304T394 M303T394 Solyc01g110410.2 Solyc03g123730.2 Solyc10g077030.1 Solyc04g012040.2 Solyc05g008590.2	fungal	5
1693	4	0.3098	1.859	10.49	0.09133	0.764757	M459T670 Solyc08g066520.2 Solyc05g055230.1 Solyc02g080560.1	fungal	5
1694	4	0.3039	1.824	5.442	0.1195	0.667497	Solyc03g118010.2 M513T975 Solyc02g094160.1 Solyc09g090700.1	fungal	5
1695	5	0.3023	3.023	11.74	0.1221	0.417266	Solyc03g096450.1 Solyc12g037980.1 M598T989_2 Solyc10g005730.2 Solyc02g005350.2	fungal	5
1696	5	0.3016	3.016	26.03	0.07725	0.582734	Solyc06g073970.1 M520T748 M550T1107 M518T991 M1045T988_3	fungal	5
1697	4	0.3076	1.846	14.29	0.07646	0.903035	M392T629 Solyc10g051200.1 Solyc11g073130.1 Solyc08g083010.2	fungal	5
1698	5	0.3106	3.106	19.14	0.09633	0.798302	Solyc12g015970.1 M352T1559 Solyc06g066470.2 Solyc05g005620.2 Solyc01g008020.2	fungal	5
1699	5	0.3371	3.371	22.69	0.09348	0.338052	Solyc01g006300.2 M1045T885 Solyc09g090430.2 M1046T885 M588T885	fungal	5
1700	5	0.3163	3.163	14.38	0.1148	0.851865	Solyc04g057930.2 Solyc05g054230.2 M652T965 M390T688 Solyc07g007160.2	fungal	5
1701	7	0.3053	6.411	37.54	0.1106	0.979543	M831T1575 M247T738 Solyc07g066430.2 M127T128 Solyc05g054090.2 Solyc02g089080.2 Solyc02g022850.1	fungal	5
1702	4	0.3028	1.817	13.51	0.07788	0.843839	M410T1073 Solyc04g058150.2 Solyc04g054930.2 Solyc05g006850.2	fungal	5
1703	5	0.3171	3.171	6.935	0.1577	0.071836	M574T835 Solyc03g112670.2 Solyc06g006110.2 Solyc06g072350.2 Solyc01g017600.2	fungal	5
1704	5	0.3151	3.151	13.52	0.1182	0.582734	Solyc01g087680.2 Solyc06g053980.2 M540T995 Solyc02g088600.2 Solyc02g092640.2	fungal	5
1705	7	0.3237	6.797	14.42	0.193	0.261452	M393T766 M394T765 Solyc11g005380.1 Solyc02g067840.2 Solyc11g011220.1 Solyc09g074280.1 Solyc02g085830.2	fungal	5
1706	11	0.265	14.58	64.89	0.1437	0.990959	Solyc11g009080.1 M208T98 M460T452 Solyc04g054740.2 M461T452 M370T109 Solyc02g080510.1 Solyc02g063000.2 Solyc08g075210.1 Solyc02g086350.2 Solyc08g080200.2	fungal	5
1707	4	0.3452	2.071	28	0.05441	0.843839	M364T998 Solyc06g076970.2 Solyc02g082700.2 Solyc08g077790.2	fungal	5
1708	5	0.3565	3.565	20.26	0.1054	0.201698	M563T1004 Solyc10g086760.1 Solyc08g076210.2 Solyc12g011090.1 Solyc08g080140.2	fungal	5
1709	4	0.3383	2.03	19.3	0.06921	0.904367	Solyc02g068440.2 M623T958 Solyc12g095770.1 Solyc03g045070.1	fungal	5
1710	7	0.325	6.825	43.02	0.1069	0.899332	M636T743 M635T744 Solyc08g082760.2 Solyc08g062610.2 Solyc03g025380.2 Solyc04g072000.2 Solyc02g069910.1	fungal	5
1711	5	0.3047	3.047	29.32	0.07192	0.851865	Solyc09g098510.2 M412T564 M694T1063 M413T565 M414T565	fungal	5
1712	4	0.3219	1.932	8.181	0.1066	0.969699	Solyc02g082270.2 M426T953 M193T989 M431T1055	fungal	5
1713	4	0.3471	2.083	20.52	0.06806	0.903035	Solyc10g055820.1 M585T989_2 M645T1355 M433T965	fungal	5
1714	5	0.3042	3.042	9.094	0.1374	0.661948	Solyc03g096780.1 Solyc06g051930.2 Solyc02g086170.2 M603T855 M639T873	fungal	5
1715	6	0.3032	4.548	28.25	0.1015	0.851023	M389T973 Solyc01g105460.2 M184T173 Solyc03g121420.2 Solyc07g007790.2 Solyc12g010060.1	fungal	5
1716	5	0.3046	3.046	19.72	0.09296	0.661948	M346T796 M334T796 Solyc04g072400.2 Solyc12g009250.1 M326T796	fungal	5
1717	5	0.3596	3.596	7.417	0.1711	0.417266	M747T414 M219T415 Solyc05g010700.1 Solyc11g064830.1 M375T414	fungal	5
1718	5	0.3245	3.245	16.13	0.1105	0.734565	M496T95 Solyc05g056060.2 Solyc02g067420.2 Solyc03g097600.2 Solyc12g036200.1	fungal	5
1719	4	0.3516	2.109	11.02	0.09984	0.843839	M339T960 Solyc01g005080.2 Solyc03g025320.2 Solyc08g006530.2	fungal	5
1720	5	0.3049	3.049	18.25	0.09744	0.798302	M241T83 Solyc02g068010.2 Solyc12g055760.1 Solyc06g063320.2 Solyc07g056590.2	fungal	5
1721	5	0.3078	3.078	17.84	0.09957	0.265435	M437T1174 Solyc03g083540.2 Solyc03g093520.2 Solyc06g072280.2 Solyc03g123410.1	fungal	5
1722	6	0.3002	4.503	34.41	0.08845	0.935897	Solyc02g086160.2 Solyc03g031990.2 M851T1025 M272T1590 Solyc02g063220.2 Solyc11g071460.1	fungal	5
1723	4	0.3215	1.929	26.25	0.05333	0.667497	Solyc06g009130.2 M658T399 Solyc06g083150.2 Solyc11g008540.1	fungal	5
1724	8	0.3192	8.937	23.49	0.1846	0.784551	M273T712 Solyc12g062830.1 Solyc05g042130.1 M528T713 Solyc05g042140.1 M529T714 M339T631 M514T703	fungal	5
1725	5	0.3069	3.069	12.77	0.1188	0.417266	M726T807 Solyc11g011010.1 Solyc05g056490.2 Solyc03g044150.2 Solyc05g012380.2	fungal	5
1726	4	0.3243	1.946	7.69	0.1103	0.843839	Solyc02g067690.2 Solyc11g006190.1 M519T991 M383T972_2	fungal	5
1727	9	0.3071	11.05	47.86	0.1437	0.298121	M449T563 M379T466 Solyc03g110860.2 Solyc01g006900.2 Solyc11g012440.1 M450T563 Solyc12g019060.1 Solyc07g043050.1 Solyc01g005840.2	fungal	5
1728	4	0.306	1.836	20.36	0.06081	0.969699	M759T96 Solyc04g074680.1 Solyc03g007260.2 Solyc06g060690.2	fungal	5
1729	7	0.3283	6.895	36.07	0.121	0.221644	M250T727 Solyc01g065550.2 M234T724 Solyc02g069260.2 Solyc05g006780.2 Solyc04g074670.2 Solyc04g082210.2	fungal	5
1730	4	0.3479	2.087	20	0.06937	0.843839	M684T1067 Solyc02g085350.2 M1333T1067 M415T1056	fungal	5
1731	5	0.3089	3.089	10.6	0.1304	0.895655	M828T813 Solyc01g009780.2 Solyc06g053670.1 Solyc12g096960.1 Solyc06g076100.2	fungal	5
1732	5	0.3204	3.204	26.87	0.07997	0.928164	M470T650 M469T650 Solyc02g081490.2 Solyc02g064680.2 Solyc08g066390.2	fungal	5
1733	9	0.3085	11.1	69.71	0.1124	0.973971	M266T474 Solyc09g082690.2 Solyc02g062340.2 M342T534 M514T481 M312T474 Solyc11g013110.1 M515T477 Solyc06g065500.2	fungal	5
1734	4	0.322	1.932	7.71	0.1095	0.903035	Solyc03g025910.2 M386T103 M185T535 Solyc07g048040.1	fungal	5
1735	5	0.335	3.35	18.87	0.104	0.338052	Solyc07g017580.1 M313T804 M722T669 M222T670 M308T68	fungal	5
1736	4	0.3424	2.054	14.14	0.08491	0.903035	M816T94 Solyc07g056200.2 M745T93 M449T871	fungal	5
1737	5	0.3058	3.058	22.74	0.08542	0.928164	M464T525 Solyc06g007220.2 Solyc06g082140.2 Solyc01g104040.2 Solyc04g049070.2	fungal	5
1738	10	0.3059	13.77	48.72	0.1669	0.947945	M316T772 Solyc09g092000.2 M317T771 M600T895 M230T397 M748T942 Solyc03g098740.1 Solyc01g107080.2 M178T772 Solyc09g089580.2	fungal	5
1739	3	0.4597	1.379	4.233	0.1188	0.808633	Solyc11g011220.1 Solyc02g083800.2 M225T501	fungal	5
1740	5	0.3023	3.023	25.89	0.07768	0.894962	Solyc08g082210.2 M318T743 Solyc04g072020.2 Solyc05g009470.2 Solyc12g017460.1	fungal	5
1741	4	0.3422	2.053	7.251	0.1186	0.442617	M603T828 Solyc09g009180.2 Solyc01g109350.2 Solyc07g008950.2	fungal	5
1742	7	0.3033	6.369	21.49	0.1521	0.899332	M257T511 Solyc05g053850.2 M291T1404 Solyc04g015820.1 Solyc07g053540.1 M279T512 M758T593	fungal	5
1743	4	0.3527	2.116	21.35	0.06725	0.667497	Solyc03g058430.1 M329T1288 Solyc05g055840.2 Solyc11g021240.1	fungal	5
1744	7	0.3113	6.538	31.25	0.1262	0.69536	M470T650 M468T649 Solyc06g076040.2 M469T650 Solyc02g081490.2 Solyc10g006700.1 Solyc08g066390.2	fungal	5
1745	5	0.3037	3.037	20.86	0.08961	0.894962	M684T1067 Solyc02g085350.2 M1240T958 M1333T1067 M1165T1043	fungal	5
1746	4	0.329	1.974	10.86	0.09475	0.557383	M1065T791 Solyc06g076960.1 Solyc05g055250.2 Solyc06g073170.1	fungal	5
1747	5	0.3012	3.012	9.454	0.1341	0.661948	Solyc06g082010.2 M185T535 M144T102 M537T686 M145T102	fungal	5
1748	7	0.3097	6.504	45.61	0.09837	0.972358	Solyc06g051270.2 M1106T986 M1032T1002 Solyc04g080810.2 Solyc02g032850.2 Solyc02g087850.1 Solyc11g007420.1	fungal	5
1749	4	0.3455	2.073	21.49	0.06568	0.904367	M258T1128 Solyc02g079500.2 M596T1317 M415T1199	fungal	5
1750	5	0.3071	3.071	10.88	0.1282	0.734565	Solyc06g060790.1 M495T677 M462T964 M519T683 M496T677	fungal	5
1751	5	0.3194	3.194	25.69	0.08212	0.201698	Solyc01g109660.2 M747T877 Solyc12g005930.1 Solyc02g088340.2 Solyc04g049670.2	fungal	5
1752	5	0.3126	3.126	17.89	0.1008	0.338052	M427T1113 Solyc09g074230.2 Solyc03g093590.1 Solyc09g082780.2 Solyc04g076200.2	fungal	5
1753	7	0.3169	6.655	38.36	0.1128	0.937399	M287T970 M669T966 Solyc07g065700.2 M668T965 Solyc09g083070.2 Solyc04g078550.2 Solyc01g109520.2	fungal	5
1754	6	0.3185	4.778	20.68	0.1275	0.851023	M769T1002 Solyc08g066160.2 Solyc01g008550.2 M590T974 Solyc06g060250.2 Solyc12g096270.1	fungal	5
1755	9	0.3003	10.81	39.42	0.1584	0.907337	M651T1035 M649T1036 Solyc09g014320.2 M650T1036 Solyc06g067940.2 Solyc07g005440.1 Solyc11g011240.1 Solyc06g008870.2 Solyc09g011630.2	fungal	5
1756	8	0.3095	8.665	23.56	0.1797	0.0517809	M185T625 M107T625 Solyc06g074630.2 Solyc03g025610.1 Solyc09g065130.2 Solyc02g077770.2 Solyc02g063490.2 Solyc06g076850.2	fungal	5
1757	8	0.3167	8.867	27.57	0.1691	0.643404	M510T963 M764T964 Solyc04g010250.2 M756T961 Solyc09g083220.2 Solyc12g099970.1 Solyc03g111000.2 Solyc10g079770.1	fungal	5
1758	5	0.3347	3.347	21.53	0.09597	0.851865	Solyc08g079820.2 M969T982_2 Solyc03g043950.2 Solyc10g021280.1 Solyc06g009400.2	fungal	5
1759	5	0.317	3.17	18.33	0.1006	0.952654	M731T1007 M367T1016 Solyc07g005730.2 Solyc09g097770.2 Solyc06g083070.2	fungal	5
1760	4	0.3058	1.835	11.51	0.08596	0.843839	M504T611 Solyc10g081160.1 Solyc06g063230.2 Solyc12g056220.1	fungal	5
1761	5	0.3362	3.362	10.25	0.1424	0.582734	Solyc03g121460.1 M177T927 M314T927 Solyc04g057890.2 M651T926	fungal	5
1762	4	0.3435	2.061	10.96	0.09807	0.235243	Solyc03g121260.2 M304T796 M615T796 Solyc08g043180.2	fungal	5
1763	4	0.3125	1.875	10.67	0.09128	0.557383	M361T817 Solyc06g009220.2 Solyc09g075060.2 Solyc09g010930.2	fungal	5
1764	5	0.3262	3.262	13.08	0.1238	0.894962	Solyc11g006500.1 M819T846 Solyc04g064510.2 Solyc01g097020.2 Solyc09g074860.2	fungal	5
1765	4	0.3576	2.146	13.1	0.09232	0.442275	M319T872 Solyc02g090490.2 Solyc04g005050.1 Solyc02g036480.1	fungal	5
1766	4	0.3368	2.021	22.44	0.06225	0.667497	M830T1132 Solyc02g083280.2 Solyc08g080360.2 Solyc04g080390.2	fungal	5
1767	4	0.3618	2.171	5.831	0.1357	0.764757	Solyc11g019910.1 M337T448 M339T881 M894T1066	fungal	5
1768	5	0.3183	3.183	17.58	0.1035	0.734565	M143T1453 M227T1452 Solyc05g055450.2 Solyc06g065950.2 Solyc06g068090.2	fungal	5
1769	5	0.3411	3.411	6.184	0.1741	0.265435	M360T999 Solyc07g061810.1 Solyc04g008690.2 Solyc11g012700.1 M191T604	fungal	5
1770	4	0.3141	1.885	9.445	0.09749	0.969699	Solyc03g120980.2 M658T1092 Solyc01g007330.2 M603T1271	fungal	5
1771	9	0.3011	10.84	78.85	0.1006	0.982965	Solyc05g046310.2 M443T139 Solyc06g008130.2 M304T125 M378T98 Solyc02g077670.2 M379T97 Solyc03g120090.1 Solyc07g042250.2	fungal	5
1772	5	0.3133	3.133	12.63	0.1216	0.798302	Solyc11g006500.1 M819T846 Solyc04g064510.2 Solyc09g074860.2 Solyc08g008150.1	fungal	5
1773	5	0.3165	3.165	20.43	0.09422	0.798302	M391T811 Solyc07g056420.2 Solyc12g011150.1 Solyc05g052140.2 Solyc02g092750.2	fungal	5
1774	4	0.3456	2.073	18.18	0.07339	0.332503	Solyc01g060140.2 M1136T968 Solyc01g065690.2 Solyc07g064410.1	fungal	5
1775	4	0.3108	1.865	3.543	0.1391	0.331559	Solyc11g068460.1 M628T1035 Solyc01g091030.2 Solyc05g054650.1	fungal	5
1776	4	0.3697	2.218	12.49	0.09769	0.667497	M309T97 Solyc03g019880.2 Solyc04g080280.2 Solyc12g056530.1	fungal	5
1777	6	0.3042	4.564	24.23	0.1119	0.984681	M477T1021 M132T242 Solyc04g054320.2 M483T604 Solyc03g026310.2 Solyc10g008980.2	fungal	5
1778	5	0.3395	3.395	8.162	0.1575	0.148135	M328T929 Solyc01g107700.2 Solyc03g113270.2 Solyc10g005960.1 Solyc01g086650.2	fungal	5
1779	6	0.3166	4.749	39.88	0.08386	0.935897	Solyc01g010220.2 Solyc07g041620.1 M465T657 M259T586 M751T1418 M824T98	fungal	5
1780	4	0.3328	1.997	4.026	0.1424	0.332503	M250T1405 Solyc05g051790.2 Solyc06g075800.1 Solyc11g069010.1	fungal	5
1781	4	0.3571	2.143	10.75	0.1026	0.557383	M460T96 Solyc03g098320.2 Solyc07g005390.2 Solyc08g083320.2	fungal	5
1782	4	0.338	2.028	32.83	0.04732	0.764757	M741T988 Solyc08g066060.1 M201T1004 M550T1098	fungal	5
1783	6	0.3225	4.838	23.26	0.1207	0.235585	M661T1352 Solyc08g080650.1 Solyc09g082860.2 M829T1198 M678T917 M830T1198	fungal	5
1784	4	0.3478	2.087	11.06	0.09865	0.667497	M460T96 Solyc07g020790.2 Solyc07g005390.2 Solyc08g083320.2	fungal	5
1785	4	0.3284	1.97	2.885	0.1533	0.235243	M537T994 Solyc05g056290.2 M538T994 Solyc06g063220.2	fungal	5
1786	5	0.3065	3.065	27.87	0.07488	0.928164	Solyc08g048390.1 Solyc02g086160.2 Solyc03g031990.2 M851T1025 Solyc02g063220.2	fungal	5
1787	5	0.3014	3.014	22.9	0.08391	0.5	M565T886 Solyc01g006300.2 M1045T885 Solyc09g090430.2 M1046T885	fungal	5
1788	5	0.3295	3.295	20.58	0.09727	0.265435	M563T1004 Solyc06g005810.2 Solyc10g086760.1 Solyc08g076210.2 Solyc08g080140.2	fungal	5
1789	6	0.3164	4.746	39.92	0.08375	0.935897	Solyc01g010220.2 M828T97 Solyc07g041620.1 M465T657 M259T586 M751T1418	fungal	5
1790	6	0.3356	5.034	12.38	0.1711	0.235585	Solyc05g056260.2 M1241T796 M689T807 Solyc04g051580.2 M688T807 M488T823	fungal	5
1791	4	0.3259	1.955	9.258	0.1018	0.667497	Solyc07g007390.2 M344T1546 Solyc05g016030.2 Solyc09g090510.2	fungal	5
1792	5	0.3378	3.378	10.58	0.141	0.265435	M357T1220 Solyc01g097520.2 M575T1218 M545T1239 M1074T1239	fungal	5
1793	7	0.3051	6.408	26.92	0.1354	0.846657	M515T804 Solyc12g099600.1 Solyc05g051530.2 Solyc05g051540.1 M514T803 Solyc05g008290.2 Solyc07g064900.2	fungal	5
1794	6	0.3294	4.941	25.98	0.1151	0.287587	M304T394 Solyc05g051000.2 M303T394 Solyc01g110410.2 Solyc03g123730.2 Solyc04g012040.2	fungal	5
1795	7	0.3294	6.917	36.2	0.1211	0.221644	Solyc09g011520.2 M250T727 Solyc01g065550.2 M234T724 Solyc02g069260.2 Solyc05g006780.2 Solyc04g082210.2	fungal	5
1796	5	0.3212	3.212	16.55	0.1079	0.981643	M1110T811 M749T811 M1096T784 Solyc03g078570.2 Solyc05g052140.2	fungal	5
1797	5	0.3353	3.353	28.45	0.08021	0.894962	Solyc01g068130.2 M121T720 Solyc11g012180.1 Solyc03g119380.1 Solyc07g007680.2	fungal	5
1798	5	0.3506	3.506	27.2	0.08613	0.798302	M389T973 Solyc09g009830.2 Solyc01g105460.2 M184T173 Solyc03g121420.2	fungal	5
1799	4	0.3143	1.886	22.53	0.05817	0.667497	M830T1132 Solyc05g018650.2 Solyc02g083280.2 Solyc08g080360.2	fungal	5
1800	6	0.3001	4.501	37.09	0.08399	0.810761	Solyc06g051270.2 M1032T1002 M353T998 Solyc02g088940.2 Solyc07g061740.2 Solyc06g065370.2	fungal	5
1801	4	0.3468	2.081	25.85	0.05792	0.332503	M769T1058 Solyc09g082520.2 Solyc02g069850.2 Solyc02g070310.2	fungal	5
1802	5	0.3073	3.073	17.68	0.09993	0.338052	M673T699 Solyc12g019970.1 Solyc07g043510.2 Solyc09g090110.2 Solyc11g068650.1	fungal	5
1803	7	0.3117	6.546	35.85	0.1161	0.153343	Solyc08g079250.2 Solyc02g092480.2 M1348T1052 M248T96 M891T1048 M1232T1050 M892T1048	fungal	5
1804	5	0.3362	3.362	13.11	0.127	0.071836	Solyc04g009200.2 M1138T114 M943T110 M1322T113 M164T111	fungal	5
1805	5	0.3007	3.007	23.08	0.08335	0.662413	Solyc03g058430.1 M329T1288 Solyc11g018550.2 Solyc05g055840.2 Solyc02g089930.2	fungal	5
1806	3	0.6137	1.841	6.049	0.1325	0.812087	Solyc01g109980.2 M373T950 M356T1067	fungal	5
1807	4	0.3344	2.006	8.476	0.1085	0.442617	M1041T988_1 Solyc07g047750.2 M636T971 M475T971	fungal	5
1808	4	0.3654	2.192	11.28	0.1021	0.943824	Solyc02g092480.2 M891T1048 M730T1049 M892T1048	fungal	5
1809	4	0.3197	1.918	4.984	0.1287	0.442617	Solyc01g005410.2 M414T744 Solyc02g068450.2 Solyc12g008590.1	fungal	5
1810	6	0.3169	4.754	33.11	0.09534	0.810761	M181T551 Solyc03g058430.1 M329T1288 Solyc03g117280.2 Solyc05g055840.2 Solyc05g054090.2	fungal	5
1811	5	0.3064	3.064	14.24	0.1122	0.928164	M784T1122 M815T1055 Solyc05g010810.1 M806T1117 M816T1101	fungal	5
1812	5	0.3243	3.243	8.954	0.1461	0.5	M895T1607 Solyc01g096360.2 Solyc02g090670.2 Solyc04g077010.2 Solyc09g010360.2	fungal	5
1813	5	0.3094	3.094	18.49	0.09797	0.661948	M371T650 Solyc02g070340.2 Solyc04g074230.2 Solyc01g110130.2 Solyc04g008710.2	fungal	5
1814	4	0.3436	2.062	13.1	0.08901	0.903035	M503T1343 Solyc11g006460.1 Solyc03g120940.2 Solyc07g064130.1	fungal	5
1815	5	0.3013	3.013	25.29	0.07865	0.928164	M464T525 Solyc12g010350.1 Solyc02g070780.2 Solyc06g007220.2 Solyc01g104040.2	fungal	5
1816	5	0.3069	3.069	38.89	0.05908	0.851865	Solyc09g008200.2 M623T882 M419T565 M218T564 M397T964	fungal	5
1817	8	0.314	8.791	65.66	0.09719	0.078127	Solyc04g071090.2 Solyc04g071100.1 M594T817 M1055T904 M1109T890 M534T818 M592T784 M536T784	fungal	5
1818	4	0.3304	1.982	6.124	0.1231	0.668441	M390T688 Solyc09g006010.2 Solyc01g111560.2 Solyc11g069960.1	fungal	5
1819	6	0.3065	4.598	12.66	0.1572	0.712413	M323T856 Solyc01g102860.2 M334T426 Solyc02g067050.2 M312T427 Solyc10g055410.1	fungal	5
1820	5	0.3005	3.005	11.86	0.1208	0.981643	Solyc03g120980.2 M734T1271 M657T1092 M658T1092 Solyc01g007330.2	fungal	5
1821	5	0.3293	3.293	33.12	0.07096	0.851865	Solyc06g009130.2 Solyc08g082090.1 M658T399 Solyc02g091500.1 Solyc11g008540.1	fungal	5
1822	6	0.335	5.025	11.05	0.179	0.405091	M551T509 Solyc09g084470.2 Solyc02g082260.2 Solyc11g012130.1 M731T508 Solyc09g075230.1	fungal	5
1823	5	0.3132	3.132	16.7	0.105	0.798302	M496T95 Solyc05g056060.2 Solyc02g067420.2 Solyc10g007760.2 Solyc12g036200.1	fungal	5
1824	4	0.3182	1.909	32.74	0.04476	0.764757	Solyc08g066060.1 M201T1004 M581T989 M550T1098	fungal	5
1825	9	0.3083	11.1	69.62	0.1124	0.973971	M266T474 Solyc09g082690.2 Solyc02g062340.2 M342T534 M514T481 M312T474 Solyc11g013110.1 Solyc02g081330.2 M515T477	fungal	5
1826	4	0.3748	2.249	17.49	0.08108	0.667497	M241T83 Solyc02g068010.2 Solyc03g083390.2 Solyc06g063320.2	fungal	5
1827	4	0.3027	1.816	13.05	0.07941	0.331559	M319T872 Solyc04g081510.2 Solyc04g005050.1 Solyc02g036480.1	fungal	5
1828	5	0.3045	3.045	18.84	0.09549	0.417266	Solyc10g046970.1 M643T706 Solyc06g005170.2 Solyc06g060490.2 Solyc07g066650.2	fungal	5
1829	7	0.3098	6.506	25.4	0.1417	0.221644	M304T394 M303T394 Solyc01g110410.2 Solyc04g079200.2 Solyc03g123730.2 Solyc04g012040.2 Solyc05g008590.2	fungal	5
1830	6	0.3344	5.016	13.82	0.1627	0.34446	Solyc03g082920.2 M791T687 Solyc02g093050.2 Solyc03g118040.2 M775T746 Solyc07g056390.2	fungal	5
1831	4	0.3123	1.874	13.14	0.08141	0.764757	M158T1280 Solyc10g081170.1 Solyc04g080850.2 Solyc04g079400.2	fungal	5
1832	5	0.3293	3.293	17	0.1087	0.661948	M429T699 Solyc08g068730.1 Solyc09g090970.2 Solyc03g098730.1 Solyc11g018800.1	fungal	5
1833	4	0.3404	2.043	21.83	0.06407	0.843839	M464T525 Solyc01g099830.2 Solyc06g007220.2 Solyc01g104040.2	fungal	5
1834	4	0.3451	2.071	5.544	0.1326	0.332503	Solyc08g060810.2 M672T917 M1197T917 M299T899	fungal	5
1835	5	0.304	3.04	27.9	0.07426	0.928164	Solyc02g086160.2 Solyc03g031990.2 M851T1025 Solyc03g071720.2 Solyc02g063220.2	fungal	5
1836	5	0.3089	3.089	39.41	0.05883	0.894962	Solyc09g008200.2 M274T989 M419T565 M218T564 M397T964	fungal	5
1837	6	0.3022	4.532	50.89	0.06722	0.810761	Solyc01g095070.2 Solyc09g008200.2 M1036T988 M419T565 M218T564 M397T964	fungal	5
1838	5	0.3034	3.034	38.7	0.05864	0.895655	Solyc05g015450.1 M323T98 M790T98_1 M758T99 M407T99	fungal	5
1839	5	0.3125	3.125	50.63	0.04902	0.338052	M573T835 Solyc07g055080.2 Solyc12g008860.1 Solyc01g099760.2 Solyc01g109940.2	fungal	5
1840	4	0.3345	2.007	20.45	0.06589	0.903035	M135T555 Solyc05g050600.2 Solyc06g007210.2 Solyc07g042450.2	fungal	5
1841	5	0.3233	3.233	6.162	0.1667	0.417266	M517T764 M463T690 Solyc02g086700.2 M661T841 Solyc09g059430.2	fungal	5
1842	7	0.3006	6.313	28.8	0.1285	0.846657	Solyc05g054830.2 M669T966 M668T965 Solyc11g007510.1 Solyc09g083070.2 Solyc04g078550.2 Solyc01g005270.2	fungal	5
1843	6	0.3097	4.645	21.6	0.1214	0.935897	Solyc11g010230.1 M454T817 M602T1010 Solyc12g044290.1 Solyc12g094430.1 Solyc09g076050.2	fungal	5
1844	5	0.3013	3.013	25.02	0.07924	0.105038	M769T1058 Solyc12g099330.1 Solyc06g071720.1 Solyc02g069850.2 Solyc02g070310.2	fungal	5
1845	3	0.537	1.611	4.181	0.1366	0.808633	M260T1191 Solyc07g053280.2 Solyc09g065850.2	fungal	5
1846	4	0.326	1.956	12.76	0.08609	0.843839	Solyc03g083910.2 M994T797 M312T799 M1329T1056	fungal	5
1847	6	0.3098	4.646	28.18	0.1036	0.851023	M389T973 Solyc01g105460.2 M184T173 Solyc06g084140.2 Solyc03g121420.2 Solyc07g007790.2	fungal	5
1848	5	0.3032	3.032	34.02	0.06443	0.734565	Solyc06g073970.1 M520T748 Solyc11g006470.1 M536T904 M518T991	fungal	5
1849	5	0.3376	3.376	43.48	0.05938	0.071836	M307T346 Solyc01g060470.2 Solyc12g042360.1 Solyc04g051310.2 Solyc04g072620.1	fungal	5
1850	5	0.3129	3.129	33.63	0.06691	0.734565	M694T852 Solyc07g052320.2 Solyc12g088370.1 Solyc06g062770.2 Solyc03g114350.1	fungal	5
1851	4	0.3084	1.85	10.04	0.09304	0.843839	Solyc07g008560.2 Solyc06g084300.1 M122T558 M368T886	fungal	5
1852	4	0.3004	1.802	9.793	0.09198	0.903035	M266T1020 Solyc09g082270.2 M683T796 M353T796	fungal	5
1853	4	0.3308	1.985	7.324	0.1147	0.667497	M632T872 Solyc10g006950.1 Solyc02g086700.2 M661T841	fungal	5
1854	5	0.3214	3.214	17.45	0.1048	0.265435	M427T1113 Solyc09g074230.2 Solyc10g083730.1 Solyc03g093590.1 Solyc04g076200.2	fungal	5
1855	13	0.3006	23.45	43.63	0.2519	0.177984	M315T1037 M336T1037 M651T1035 M649T1036 M398T1035 Solyc09g014320.2 M314T1037 M650T1036 Solyc06g067940.2 M337T1037 Solyc04g080570.2 Solyc07g005440.1 Solyc09g011630.2	fungal	5
1856	4	0.3246	1.948	13.73	0.08225	0.943824	M520T748 Solyc11g006470.1 M156T99 M525T649	fungal	5
1857	7	0.3124	6.561	37.29	0.1134	0.550837	M449T563 Solyc06g009350.2 Solyc03g110860.2 Solyc08g029160.1 M450T563 Solyc09g061440.2 Solyc07g043050.1	fungal	5
1858	7	0.3143	6.6	26.47	0.1402	0.814453	Solyc01g068130.2 M444T1416 M443T1416 Solyc10g009190.1 Solyc08g066840.2 Solyc08g065430.2 Solyc01g108390.2	fungal	5
1859	4	0.3089	1.853	15.1	0.07425	0.903035	Solyc09g075470.2 Solyc09g092500.1 M746T811 Solyc01g005270.2	fungal	5
1860	5	0.3051	3.051	22.8	0.08508	0.5	Solyc01g006300.2 M1045T885 Solyc09g090430.2 M534T886 M1046T885	fungal	5
1861	5	0.3073	3.073	18.9	0.0961	0.969949	Solyc04g008520.2 M463T993 M438T997 Solyc12g005870.1 Solyc04g076320.2	fungal	5
1862	5	0.3004	3.004	17.3	0.09914	0.928772	M128T74 Solyc01g105070.2 Solyc03g007810.2 Solyc10g083570.1 Solyc09g090050.2	fungal	5
1863	5	0.345	3.45	19.23	0.1056	0.582734	M684T1067 Solyc02g085350.2 M1333T1067 M873T1063 M874T1063	fungal	5
1864	4	0.3731	2.239	16.62	0.08334	0.557383	M230T88 Solyc09g007150.2 Solyc10g006900.2 Solyc09g065910.1	fungal	5
1865	7	0.3099	6.507	52.23	0.08946	0.963181	M281T534 M544T534 M342T534 Solyc09g060100.2 Solyc03g034070.1 Solyc11g013110.1 Solyc03g111110.1	fungal	5
1866	5	0.3141	3.141	23.96	0.08467	0.851865	M259T93 Solyc06g061230.2 Solyc01g060240.2 Solyc03g122250.2 Solyc02g088260.2	fungal	5
1867	8	0.3021	8.459	35.2	0.1418	0.562587	Solyc05g016120.1 M615T1274 M481T894 Solyc03g120980.2 Solyc01g087160.2 M604T1246 M734T1271 M440T1458	fungal	5
1868	7	0.3181	6.68	24.13	0.1491	0.778356	Solyc02g063450.2 M375T654 M245T656 Solyc09g065120.2 Solyc02g091930.2 M699T650 M743T651	fungal	5
1869	4	0.3125	1.875	19.79	0.06322	0.903035	Solyc08g080540.2 M600T669 Solyc08g081730.2 M513T100	fungal	5
1870	6	0.3141	4.711	50.91	0.06967	0.764415	Solyc01g095070.2 Solyc09g008200.2 M419T565 M256T989 M218T564 M397T964	fungal	5
1871	5	0.3057	3.057	18.95	0.09551	0.734565	Solyc12g015970.1 M352T1559 Solyc06g066470.2 Solyc03g083420.2 Solyc01g008020.2	fungal	5
1872	6	0.3266	4.899	12.46	0.1668	0.287587	Solyc05g056260.2 M689T807 Solyc04g051580.2 M937T796 M688T807 M488T823	fungal	5
1873	4	0.3154	1.893	12.57	0.08426	0.943824	M589T1006 M182T1009 Solyc11g006770.1 Solyc11g010190.1	fungal	5
1874	7	0.3049	6.404	25.93	0.1382	0.5	Solyc01g094470.2 M836T1176 Solyc10g005310.2 M835T1174 Solyc07g021750.1 Solyc09g007640.2 Solyc04g079140.2	fungal	5
1875	5	0.3135	3.135	20.19	0.09406	0.798302	M391T811 Solyc07g056420.2 Solyc02g071970.1 Solyc12g011150.1 Solyc05g052140.2	fungal	5
1876	7	0.3182	6.682	37.27	0.1153	0.5	M449T563 Solyc06g009350.2 Solyc03g110860.2 Solyc08g029160.1 M450T563 Solyc11g068540.1 Solyc07g043050.1	fungal	5
1877	6	0.3159	4.738	24.69	0.1144	0.712413	M970T978 Solyc08g079820.2 M969T982_2 Solyc03g043950.2 Solyc01g096570.2 Solyc10g021280.1	fungal	5
1878	10	0.3018	13.58	38.36	0.1888	0.661208	M315T1037 M651T1035 M649T1036 Solyc09g014320.2 M650T1036 Solyc06g067940.2 Solyc06g053400.2 Solyc07g005440.1 Solyc06g008870.2 Solyc09g011630.2	fungal	5
1879	4	0.3625	2.175	6.977	0.1268	0.667497	Solyc06g071000.2 Solyc02g070550.2 M206T103 M573T102	fungal	5
1880	3	0.5192	1.558	3.719	0.1381	0.5	Solyc01g105310.2 M569T1279 Solyc06g007440.2	fungal	5
1881	5	0.3123	3.123	15.73	0.1082	0.582734	M372T98 Solyc01g095030.2 Solyc03g113920.2 Solyc12g006370.1 Solyc04g076010.2	fungal	5
1882	7	0.311	6.531	31.64	0.1252	0.874923	M470T650 M468T649 Solyc06g076040.2 M469T650 Solyc02g081490.2 Solyc07g045190.1 Solyc01g099370.2	fungal	5
1883	6	0.3257	4.885	36.39	0.0917	0.405091	M250T727 Solyc01g065550.2 M234T724 Solyc01g079140.2 Solyc05g006780.2 Solyc04g082210.2	fungal	5
1884	4	0.3736	2.241	5.702	0.1406	0.764757	M253T542 Solyc07g066570.2 Solyc03g006620.2 Solyc11g071330.1	fungal	5
1885	4	0.301	1.806	24.8	0.05218	0.764757	M380T96 Solyc12g049290.1 Solyc05g051480.2 Solyc06g051780.2	fungal	5
1886	5	0.3122	3.122	26.63	0.07854	0.851865	M543T747 M444T1416 Solyc10g009190.1 Solyc04g078850.2 Solyc04g015850.2	fungal	5
1887	6	0.3162	4.743	20.76	0.1265	0.885117	M769T1002 Solyc08g066160.2 Solyc01g008550.2 M590T974 Solyc10g084360.1 Solyc06g060250.2	fungal	5
1888	4	0.3526	2.116	16.55	0.07935	0.332503	Solyc03g006700.2 M1366T1087 M606T804 M1076T987_1	fungal	5
1889	4	0.3451	2.071	33.28	0.04777	0.943824	Solyc08g066060.1 M201T1004 M550T1098 M273T989	fungal	5
1890	5	0.3056	3.056	26.14	0.07796	0.894962	M353T998 Solyc07g061740.2 Solyc01g102710.2 Solyc06g065370.2 Solyc06g074250.2	fungal	5
1891	5	0.3002	3.002	14.61	0.1087	0.851865	Solyc01g087680.2 Solyc08g074440.2 M540T995 Solyc02g088600.2 Solyc06g009630.1	fungal	5
1892	4	0.3615	2.169	11.51	0.1	0.667497	M624T629 Solyc06g068440.2 Solyc11g008780.1 Solyc02g091920.2	fungal	5
1893	8	0.311	8.709	65.74	0.09628	0.0946315	Solyc04g071090.2 Solyc04g071100.1 M1055T904 M1109T890 M433T817 M534T818 M592T784 M536T784	fungal	5
1894	4	0.3141	1.884	8.118	0.1047	0.843839	M688T968 Solyc07g007790.2 Solyc08g077430.2 Solyc01g099690.2	fungal	5
1895	5	0.32	3.2	23.02	0.08836	0.894962	M450T697 Solyc03g113430.2 Solyc01g108570.2 Solyc03g005760.1 Solyc04g071480.1	fungal	5
1896	5	0.345	3.45	7.413	0.1654	0.582734	Solyc12g042070.1 Solyc04g011670.2 M455T415 Solyc01g095280.2 Solyc06g054420.2	fungal	5
1897	4	0.3244	1.946	32.94	0.04538	0.843839	Solyc08g066060.1 M201T1004 M550T1098 M740T988	fungal	5
1898	5	0.3457	3.457	12.35	0.134	0.734565	M1213T1018 M1212T1017 Solyc08g080550.1 Solyc08g075660.1 Solyc03g097210.2	fungal	5
1899	7	0.3076	6.46	36.01	0.1144	0.221644	M250T727 Solyc01g065550.2 M234T724 Solyc02g069260.2 Solyc02g061770.2 Solyc05g006780.2 Solyc04g082210.2	fungal	5
1900	4	0.3638	2.183	10.37	0.1062	0.843839	M375T616 Solyc01g104650.2 M378T607 M555T100	fungal	5
1901	7	0.3011	6.323	16.82	0.1702	0.738548	Solyc12g056600.2 Solyc04g071070.2 M314T885 M202T320 M180T321 M629T926 M724T512	fungal	5
1902	4	0.3075	1.845	11.7	0.08562	0.903035	M419T509 Solyc08g014470.2 Solyc07g043390.2 Solyc01g079410.2	fungal	5
1903	5	0.3284	3.284	7.986	0.1544	0.582734	Solyc07g006270.2 M541T101 M996T1074 M205T103 M525T103	fungal	5
1904	5	0.3115	3.115	18.94	0.09717	0.734565	Solyc12g015970.1 M352T1559 Solyc06g066470.2 Solyc07g051850.2 Solyc01g008020.2	fungal	5
1905	5	0.3045	3.045	19.87	0.09252	0.928164	M404T812 Solyc02g014870.2 Solyc01g106470.2 Solyc08g077890.2 Solyc03g112900.2	fungal	5
1906	5	0.3142	3.142	39.11	0.06013	0.894962	Solyc09g008200.2 M419T565 M576T965 M218T564 M397T964	fungal	5
1907	4	0.3086	1.851	10.32	0.09181	0.557383	M265T830 Solyc04g005670.1 Solyc01g098920.2 Solyc02g083390.2	fungal	5
1908	5	0.3464	3.464	10.05	0.1473	0.071836	Solyc01g097520.2 M545T1239 M559T1239 M415T1242 M1074T1239	fungal	5
1909	7	0.3176	6.669	35.88	0.1179	0.153343	Solyc08g079250.2 Solyc02g092480.2 M248T96 M891T1048 M478T449 M1232T1050 M892T1048	fungal	5
1910	6	0.3082	4.623	43.71	0.07662	0.885117	M1032T1002 M353T998 Solyc02g087850.1 Solyc07g061740.2 Solyc06g065370.2 Solyc06g075360.2	fungal	5
1911	4	0.3461	2.076	31.69	0.04972	0.764757	Solyc02g082110.2 M399T988 M708T1044 M737T1051	fungal	5
1912	5	0.3052	3.052	50.72	0.04785	0.338052	M573T835 Solyc12g008860.1 Solyc06g068820.2 Solyc01g099760.2 Solyc01g109940.2	fungal	5
1913	5	0.3208	3.208	20.03	0.09652	0.071836	M311T93 Solyc06g007320.2 Solyc09g066490.2 Solyc12g096690.1 Solyc07g055210.2	fungal	5
1914	5	0.3021	3.021	11.22	0.1246	0.5	Solyc09g056450.2 Solyc10g047930.1 M544T1094 Solyc03g026320.2 Solyc10g005110.2	fungal	5
1915	5	0.3123	3.123	43.58	0.05508	0.071836	M307T346 Solyc12g042360.1 Solyc10g074570.1 Solyc04g051310.2 Solyc04g072620.1	fungal	5
1916	7	0.3034	6.372	26.82	0.135	0.846657	M515T804 Solyc05g051530.2 Solyc05g051540.1 M514T803 Solyc05g008290.2 Solyc07g064900.2 Solyc07g062580.2	fungal	5
1917	5	0.3312	3.312	8.115	0.1546	0.338052	M209T769 M210T769 Solyc05g008810.2 Solyc05g018230.2 Solyc12g089160.1	fungal	5
1918	4	0.3313	1.988	20.92	0.06433	0.903035	Solyc01g006300.2 M1045T885 M1046T885 M1049T1056	fungal	5
1919	6	0.3045	4.568	19.1	0.1281	0.65554	M406T835 Solyc01g099800.2 M772T750 Solyc01g107740.2 Solyc01g066940.2 Solyc09g007900.2	fungal	5
1920	6	0.3332	4.998	38.23	0.09049	0.984681	M482T802 Solyc01g107100.2 Solyc04g081550.2 M316T1596 M130T1593 Solyc03g031970.2	fungal	5
1921	3	0.3977	1.193	3.91	0.1075	0.904785	M283T525 M440T957 Solyc08g006460.2	fungal	5
1922	4	0.3239	1.944	17.27	0.07142	0.943824	Solyc01g095070.2 M870T1044 M1031T1044 M397T964	fungal	5
1923	7	0.3096	6.502	52.36	0.08924	0.963181	M281T534 M544T534 M342T534 Solyc09g060100.2 Solyc03g034070.1 Solyc11g013110.1 Solyc04g009030.2	fungal	5
1924	5	0.3077	3.077	23.2	0.08482	0.928164	M389T1089 Solyc07g066630.2 Solyc11g005880.1 Solyc05g050200.2 Solyc05g005280.2	fungal	5
1925	6	0.3069	4.603	28.57	0.1019	0.885117	M389T973 Solyc01g105460.2 M184T173 Solyc03g121420.2 Solyc07g007790.2 Solyc09g074660.2	fungal	5
1926	4	0.3402	2.041	21.02	0.06571	0.557383	Solyc03g058430.1 M329T1288 Solyc05g055840.2 Solyc02g091890.1	fungal	5
1927	8	0.3072	8.603	57.85	0.1043	0.186015	M265T1347 M265T1306 Solyc03g005740.1 M286T1423 Solyc01g107450.2 Solyc07g063900.2 Solyc12g088730.1 Solyc02g077730.2	fungal	5
1928	5	0.3214	3.214	20.52	0.09528	0.928164	Solyc08g008220.2 Solyc12g098680.1 M197T604 M177T378 Solyc02g092670.1	fungal	5
1929	9	0.3001	10.8	50.26	0.1366	0.973971	M265T1547 M279T1548 M397T1547 Solyc05g011980.2 M325T1547 Solyc07g008060.1 Solyc11g011920.1 M505T1547 Solyc01g109090.2	fungal	5
1930	4	0.3088	1.853	8.033	0.1036	0.843839	M503T649 Solyc01g094790.2 Solyc06g068010.2 Solyc09g009990.2	fungal	5
1931	7	0.3306	6.943	26.91	0.1451	0.30464	M447T732 Solyc09g011590.2 M446T713 Solyc05g014760.2 Solyc09g011650.2 Solyc03g121360.1 Solyc10g044670.1	fungal	5
1932	5	0.3013	3.013	28.19	0.07312	0.5	Solyc01g109660.2 M747T877 Solyc04g082700.2 Solyc12g005930.1 Solyc01g106000.2	fungal	5
1933	4	0.31	1.86	19.73	0.06286	0.903035	Solyc08g080540.2 M600T669 Solyc08g081730.2 M628T98	fungal	5
1934	4	0.3169	1.901	15.93	0.0736	0.903035	Solyc01g110450.2 M1095T784 M575T784 Solyc01g081270.2	fungal	5
1935	4	0.3602	2.161	33.5	0.04949	0.943824	Solyc08g066060.1 M201T1004 M550T1098 M435T989	fungal	5
1936	7	0.307	6.448	10.37	0.2092	0.221644	M890T1403 M1112T1404 Solyc07g063680.2 M889T1403 Solyc07g053170.2 Solyc06g062960.1 Solyc12g096710.1	fungal	5
1937	5	0.3123	3.123	32.94	0.0678	0.734565	Solyc06g009130.2 Solyc08g082090.1 M658T399 Solyc01g095560.2 Solyc11g008540.1	fungal	5
1938	5	0.3166	3.166	17.23	0.1042	0.265435	M427T1113 Solyc09g074230.2 Solyc03g093590.1 Solyc02g064650.2 Solyc04g076200.2	fungal	5
1939	4	0.3354	2.013	10.84	0.09654	0.557383	M1065T791 Solyc06g076960.1 Solyc07g056490.2 Solyc06g073170.1	fungal	5
1940	4	0.341	2.046	7.826	0.1145	0.764757	M374T447 Solyc10g085030.1 Solyc03g046350.2 Solyc08g016210.2	fungal	5
1941	4	0.3296	1.978	22.1	0.06164	0.903035	M464T525 Solyc06g007220.2 Solyc01g104040.2 Solyc08g007140.2	fungal	5
1942	5	0.3378	3.378	21.73	0.09623	0.894962	Solyc10g055820.1 M646T1352 M237T784 M645T1355 M433T965	fungal	5
1943	4	0.3177	1.906	6.527	0.116	0.442617	Solyc06g082010.2 M144T102 M171T920 M145T102	fungal	5
1944	5	0.3395	3.395	23.66	0.09164	0.071836	Solyc09g014870.1 M532T652 M293T651 M367T653 M531T651	fungal	5
1945	9	0.3006	10.82	24.47	0.2031	0.42991	Solyc12g009480.1 M300T637 Solyc04g014350.1 Solyc10g050160.1 Solyc04g009900.2 M576T878 M218T1192 M301T637 Solyc02g092800.2	fungal	5
1946	8	0.3102	8.685	65.76	0.09602	0.0946315	Solyc04g071090.2 Solyc04g071100.1 M1055T904 M1109T890 M534T818 M432T818 M592T784 M536T784	fungal	5
1947	7	0.3124	6.561	25.02	0.1439	0.185547	M304T394 M303T394 Solyc01g110410.2 Solyc03g123730.2 Solyc04g012040.2 Solyc05g008590.2 Solyc04g009410.2	fungal	5
1948	4	0.3371	2.023	8.619	0.1085	0.764757	Solyc02g082080.1 M564T1008 M535T973 M941T112	fungal	5
1949	5	0.3433	3.433	21.63	0.09792	0.928164	Solyc08g079820.2 M969T982_2 Solyc03g043950.2 Solyc10g021280.1 Solyc01g112280.2	fungal	5
1950	4	0.3344	2.006	7.668	0.1135	0.764757	M503T649 Solyc01g094790.2 Solyc06g068010.2 Solyc06g051800.2	fungal	5
1951	4	0.3168	1.901	19.79	0.06402	0.903035	Solyc08g080540.2 M600T669 Solyc08g081730.2 M560T98	fungal	5
1952	4	0.3677	2.206	32.69	0.05143	0.764757	Solyc08g066060.1 M201T1004 M550T1098 M114T990	fungal	5
1953	7	0.3161	6.638	65.96	0.07665	0.125077	Solyc06g009130.2 M658T399 M657T402 Solyc06g036330.1 Solyc08g074730.1 Solyc03g093890.2 Solyc04g079470.2	fungal	5
1954	6	0.3132	4.698	39.83	0.08311	0.913257	Solyc01g010220.2 Solyc07g041620.1 M465T657 M259T586 M751T1418 M774T98	fungal	5
1955	5	0.3058	3.058	27.92	0.07462	0.928164	Solyc02g086160.2 Solyc03g031990.2 M851T1025 Solyc02g063220.2 Solyc04g015480.2	fungal	5
1956	5	0.3086	3.086	13.82	0.1147	0.851865	Solyc03g111710.2 Solyc09g092260.2 M149T611 M207T1336 M221T1304	fungal	5
1957	4	0.3182	1.909	15.21	0.076	0.843839	M257T1052 Solyc01g095980.2 Solyc01g094890.2 Solyc04g082480.2	fungal	5
1958	6	0.3012	4.517	39.5	0.08065	0.935897	Solyc01g068130.2 M121T720 M443T1416 Solyc07g007680.2 Solyc10g008320.1 Solyc01g073820.2	fungal	5
1959	9	0.3003	10.81	30.37	0.1827	0.73175	Solyc02g063450.2 M375T654 M245T656 Solyc09g065120.2 Solyc02g091930.2 M197T604 Solyc05g055160.2 M743T651 M689T652	fungal	5
1960	7	0.3278	6.884	24.83	0.1506	0.125077	Solyc03g111330.2 M185T625 M107T625 Solyc03g025610.1 Solyc09g065130.2 Solyc09g064720.2 Solyc06g076850.2	fungal	5
1961	7	0.3181	6.681	65.87	0.07719	0.125077	Solyc06g009130.2 M658T399 M657T402 Solyc06g036330.1 Solyc08g074730.1 Solyc04g072070.2 Solyc04g079470.2	fungal	5
1962	6	0.3311	4.966	50.77	0.07331	0.65554	Solyc01g095070.2 Solyc09g008200.2 M419T565 M218T564 M1035T989 M397T964	fungal	5
1963	5	0.3168	3.168	12.87	0.1217	0.417266	M898T1547 Solyc03g121270.2 Solyc01g088050.2 Solyc06g076780.2 Solyc09g057960.1	fungal	5
1964	5	0.3252	3.252	21.11	0.09465	0.798302	Solyc08g079820.2 M969T982_2 Solyc03g043950.2 Solyc10g021280.1 Solyc02g094130.2	fungal	5
1965	5	0.352	3.52	15.5	0.1213	0.851865	M725T808 Solyc11g068430.1 M411T110 Solyc07g066570.2 Solyc04g078690.2	fungal	5
1966	6	0.3139	4.709	15.86	0.1446	0.531907	Solyc01g105240.2 M224T766 M379T649 M456T99 Solyc01g096270.2 M218T766	fungal	5
1967	4	0.3921	2.353	9.453	0.1188	0.667497	Solyc09g064370.2 M357T757 Solyc07g041490.1 Solyc03g065250.2	fungal	5
1968	5	0.3095	3.095	18.46	0.09809	0.661948	Solyc03g111720.2 M626T762 M119T760 M400T759 M624T760	fungal	5
1969	5	0.3011	3.011	9.931	0.1312	0.338052	Solyc03g123840.2 M1365T1057 M1369T1058 M1364T1058 M1166T1057	fungal	5
1970	7	0.3009	6.318	50.94	0.08867	0.985079	M464T990 M1028T988_2 Solyc02g089100.2 Solyc09g009780.2 M1030T989 Solyc01g112240.2 M744T98	fungal	5
1971	5	0.3042	3.042	23.86	0.08242	0.582734	M830T1132 Solyc02g083280.2 Solyc08g080360.2 Solyc12g094620.1 Solyc09g061290.2	fungal	5
1972	8	0.3015	8.442	52.92	0.1091	0.958439	M698T989 Solyc06g051270.2 M1106T986 M1032T1002 Solyc04g080810.2 Solyc02g032850.2 Solyc02g087850.1 Solyc02g081970.2	fungal	5
1973	5	0.3067	3.067	26.07	0.07835	0.928164	M135T555 Solyc05g050600.2 Solyc06g007210.2 Solyc03g083460.2 Solyc08g078060.2	fungal	5
1974	4	0.3423	2.054	17.01	0.07588	0.843839	M594T995 Solyc07g008770.2 Solyc08g006770.2 Solyc02g062890.1	fungal	5
1975	5	0.305	3.05	23.39	0.0837	0.661948	Solyc07g005530.2 Solyc12g100060.1 M459T594 M322T687 M437T905	fungal	5
1976	4	0.3553	2.132	28.49	0.05519	0.764757	Solyc09g098510.2 M413T565 M1050T904 M414T565	fungal	5
1977	5	0.3232	3.232	11.31	0.1317	0.894962	M1107T1095 M1212T1017 M1106T1095 Solyc08g075660.1 Solyc03g113780.2	fungal	5
1978	5	0.3433	3.433	20.21	0.1021	0.071836	M311T93 Solyc09g066490.2 Solyc03g120610.2 Solyc12g096690.1 Solyc07g055210.2	fungal	5
1979	7	0.3344	7.023	41.17	0.1129	0.600851	M212T115 Solyc06g005560.2 Solyc05g015490.2 M476T596 M432T530 M233T448 M245T449	fungal	5
1980	5	0.3273	3.273	23.74	0.08843	0.071836	Solyc09g014870.1 M532T652 M293T651 M531T651 M696T654	fungal	5
1981	6	0.3059	4.588	43.63	0.0762	0.851023	M1032T1002 M353T998 Solyc02g087850.1 Solyc07g061740.2 Solyc06g065370.2 Solyc03g007920.2	fungal	5
1982	5	0.3001	3.001	25.67	0.0776	0.201698	Solyc01g109660.2 M747T877 Solyc12g005930.1 Solyc04g049670.2 Solyc08g065260.2	fungal	5
1983	6	0.3262	4.894	13.64	0.1603	0.405091	M1333T1535_2 Solyc11g045460.1 M1001T1535 M281T1132 Solyc03g096760.1 Solyc06g071100.2	fungal	5
1984	4	0.3345	2.007	14.18	0.08299	0.235243	M379T466 Solyc12g096500.1 Solyc04g025990.2 Solyc12g005150.1	fungal	5
1985	6	0.3104	4.656	26.1	0.1089	0.810761	M642T98 M450T697 Solyc03g113430.2 Solyc01g108570.2 Solyc04g071480.1 Solyc06g076470.2	fungal	5
1986	4	0.3341	2.004	28.1	0.05261	0.843839	M364T998 Solyc06g076970.2 Solyc02g082700.2 Solyc01g090900.2	fungal	5
1987	4	0.3501	2.101	13.05	0.09074	0.903035	M100T91 Solyc12g010400.1 M1367T1051 M820T1158	fungal	5
1988	4	0.3512	2.107	14.69	0.08499	0.843839	Solyc02g072450.2 M338T97 Solyc10g081190.1 Solyc03g118670.2	fungal	5
1989	7	0.3096	6.502	35.03	0.1171	0.814453	M844T1089 Solyc05g050580.2 M866T1093 Solyc04g077330.2 Solyc04g071480.1 Solyc04g076050.2 Solyc02g093140.2	fungal	5
1990	5	0.3023	3.023	17.69	0.09844	0.265435	M437T1174 Solyc03g083540.2 Solyc03g093520.2 Solyc06g072280.2 Solyc06g062760.2	fungal	5
1991	6	0.309	4.636	22.13	0.1196	0.953652	Solyc09g010690.2 M350T651 M521T781 Solyc03g119460.2 Solyc01g065980.2 M412T602	fungal	5
1992	6	0.3204	4.806	39.79	0.08492	0.913257	Solyc01g010220.2 Solyc07g041620.1 M465T657 M259T586 M751T1418 M334T97	fungal	5
1993	4	0.3272	1.963	24.81	0.05645	0.903035	M318T743 Solyc04g072020.2 Solyc05g009470.2 Solyc01g107330.2	fungal	5
1994	9	0.3012	10.84	56.94	0.1264	0.5	M245T1340 M245T1390 M244T1392 Solyc04g080960.2 Solyc07g065500.1 Solyc05g013720.2 Solyc01g010480.2 Solyc02g078450.2 Solyc06g065020.2	fungal	5
1995	4	0.3649	2.189	13.74	0.09148	0.843839	M816T94 Solyc07g056200.2 M745T93 M287T872	fungal	5
1996	5	0.3333	3.333	18.59	0.1044	0.417266	M827T808 Solyc04g011520.2 Solyc02g082900.2 Solyc09g009840.1 Solyc03g078490.2	fungal	5
1997	4	0.3045	1.827	3.232	0.1399	0.557383	M891T796 Solyc01g104470.2 Solyc09g092330.1 Solyc03g083400.2	fungal	5
1998	5	0.3249	3.249	21.34	0.09393	0.996774	Solyc07g026660.2 M481T894 Solyc12g039030.1 M246T861 M392T1404	fungal	5
1999	4	0.3321	1.993	15.45	0.07832	0.557383	M543T747 Solyc10g009190.1 Solyc04g015850.2 Solyc03g078640.1	fungal	5
[truncated: 42,454 more rows]
