# Supplementary material for: MEANtools integrates multi-omics data to identify metabolites and predict biosynthetic pathways
Source: PLoS Biol. 2025 Jul 28;23(7):e3003307. doi: 10.1371/journal.pbio.3003307 (PMC12327601; doi:10.1371/journal.pbio.3003307)
Supplement: S6 Data — Table consists of co-expression edge weights calculated between all genes in the transcriptomic dataset [30]. The edge weights were generated using transcriptomic data with the parameter -ft of the corrMultiomics.py script (XLS) [file pbio.3003307.s015.xls]

## Sheet: all_weights_connected_DR_10_fil
gene1	gene2	edge weight
Solyc01g096670.2	Solyc03g117870.2	0.28891
Solyc01g073640.2	Solyc11g066680.1	0.276473
Solyc07g043420.2	Solyc09g007150.2	0.254185
Solyc02g081730.2	Solyc11g066680.1	0.129411
Solyc02g086180.2	Solyc09g009040.2	0.0676879
Solyc03g123390.2	Solyc07g043400.1	0.113002
Solyc07g043400.1	Solyc09g061860.2	0.302357
Solyc07g043480.1	Solyc10g086500.1	0.0880525
Solyc02g061760.2	Solyc03g007240.2	0.12703
Solyc03g117870.2	Solyc10g086180.1	0.496585
Solyc07g043400.1	Solyc12g006470.1	0.0755258
Solyc06g082980.2	Solyc07g043390.2	0.247421
Solyc02g086180.2	Solyc09g061860.2	0.627705
Solyc03g123390.2	Solyc06g082980.2	0.220369
Solyc03g007240.2	Solyc03g117600.2	0.302357
Solyc04g005070.2	Solyc11g066680.1	0.0105928
Solyc01g073640.2	Solyc02g081730.2	0.268686
Solyc07g043390.2	Solyc07g043420.2	0.587161
Solyc02g086180.2	Solyc12g006470.1	0.0827198
Solyc08g007340.2	Solyc09g061860.2	0.587161
Solyc02g081730.2	Solyc07g043490.1	0.146621
Solyc07g043400.1	Solyc08g007340.2	0.225948
Solyc09g061860.2	Solyc12g006470.1	0.0168921
Solyc03g007240.2	Solyc06g068650.2	0.332871
Solyc08g007340.2	Solyc12g006470.1	0.135658
Solyc02g061760.2	Solyc06g068650.2	0.627705
Solyc06g082980.2	Solyc09g061860.2	0.740818
Solyc03g117600.2	Solyc06g068650.2	0.509362
Solyc07g043490.1	Solyc12g008470.1	0.414868
Solyc02g086180.2	Solyc08g007340.2	0.184731
Solyc06g082980.2	Solyc12g006470.1	0.0165727
Solyc01g073640.2	Solyc07g043480.1	0.441969
Solyc07g043400.1	Solyc09g007150.2	0.496585
Solyc01g096670.2	Solyc02g061760.2	0.45184
Solyc10g086500.1	Solyc11g066680.1	0.176748
Solyc07g043390.2	Solyc07g043400.1	0.740818
Solyc01g073640.2	Solyc12g008470.1	0.473062
Solyc07g043420.2	Solyc09g061860.2	0.225948
Solyc07g043490.1	Solyc10g086500.1	0.677126
Solyc02g081730.2	Solyc12g008470.1	0.0706833
Solyc02g086180.2	Solyc03g123390.2	0.677126
Solyc02g086180.2	Solyc09g007150.2	0.247421
Solyc01g096670.2	Solyc06g068650.2	0.522918
Solyc11g066680.1	Solyc12g008470.1	0.184731
Solyc03g007240.2	Solyc03g117870.2	0.587161
Solyc06g082980.2	Solyc07g043420.2	0.184731
Solyc04g005070.2	Solyc07g043480.1	0.383544
Solyc08g007340.2	Solyc09g007150.2	0.414868
Solyc03g123390.2	Solyc07g043420.2	0.0317568
Solyc02g061760.2	Solyc03g117870.2	0.414868
Solyc07g043390.2	Solyc09g009040.2	0.552766
Solyc03g117600.2	Solyc03g117870.2	0.740818
Solyc02g081730.2	Solyc10g086500.1	0.250765
Solyc02g086180.2	Solyc07g043390.2	0.414868
Solyc02g086180.2	Solyc06g082980.2	0.40657
Solyc07g043390.2	Solyc12g006470.1	0.677126
Solyc09g009040.2	Solyc12g006470.1	0.627705
Solyc06g082980.2	Solyc07g043400.1	0.552766
Solyc01g096670.2	Solyc10g086180.1	0.202492
Solyc08g007340.2	Solyc09g009040.2	0.441969
Solyc03g123390.2	Solyc07g043390.2	0.188935
Solyc10g086500.1	Solyc12g008470.1	0.184731
Solyc07g043390.2	Solyc08g007340.2	0.202492
Solyc07g043420.2	Solyc07g043400.1	0.182684
Solyc06g082980.2	Solyc09g009040.2	0.138282
Solyc01g073640.2	Solyc07g043490.1	0.740818
Solyc01g096670.2	Solyc03g007240.2	0.332871
Solyc02g061760.2	Solyc03g117600.2	0.0197437
Solyc07g043480.1	Solyc11g066680.1	0.473062
Solyc07g043390.2	Solyc09g007150.2	0.272532
Solyc07g043420.2	Solyc09g009040.2	0.28891
Solyc07g043490.1	Solyc07g043480.1	0.356518
Solyc03g123390.2	Solyc09g061860.2	0.261265
Solyc04g005070.2	Solyc07g043490.1	0.117069
Solyc03g123390.2	Solyc12g006470.1	0.0238335
Solyc09g007150.2	Solyc09g009040.2	0.40657
Solyc02g086180.2	Solyc07g043420.2	0.414868
Solyc02g081730.2	Solyc07g043480.1	0.627705
Solyc07g043420.2	Solyc12g006470.1	0.509362
Solyc01g073640.2	Solyc04g005070.2	0.23476
Solyc06g082980.2	Solyc08g007340.2	0.31195
Solyc06g068650.2	Solyc10g086180.1	0.740818
Solyc02g081730.2	Solyc04g005070.2	0.552766
Solyc09g007150.2	Solyc09g061860.2	0.606531
Solyc03g123390.2	Solyc08g007340.2	0.133107
Solyc03g117870.2	Solyc06g068650.2	0.606531
Solyc01g073640.2	Solyc10g086500.1	0.496585
Solyc09g007150.2	Solyc12g006470.1	0.040824
Solyc03g007240.2	Solyc10g086180.1	0.0588611
Solyc07g043420.2	Solyc08g007340.2	0.0203434
Solyc06g082980.2	Solyc09g007150.2	0.677126
Solyc07g043490.1	Solyc11g066680.1	0.509362
Solyc02g086180.2	Solyc07g043400.1	0.202492
Solyc03g123390.2	Solyc09g007150.2	0.0439412
Solyc02g061760.2	Solyc10g086180.1	0.414868
Solyc03g117600.2	Solyc10g086180.1	0.45184
Solyc07g043400.1	Solyc09g009040.2	0.268686
Solyc07g043480.1	Solyc12g008470.1	0.117069
Solyc04g005070.2	Solyc10g086500.1	0.414868
Solyc07g043390.2	Solyc09g061860.2	0.149569
Solyc09g009040.2	Solyc09g061860.2	0.0908996
Solyc02g086350.2	Solyc03g093180.1	0.188935
Solyc03g034020.2	Solyc09g020140.2	0.677126
Solyc02g005200.2	Solyc02g049070.2	0.23476
Solyc01g011100.2	Solyc11g072340.1	0.0778244
Solyc02g070440.2	Solyc08g080570.2	0.0100625
Solyc07g022900.2	Solyc12g021340.1	0.188935
Solyc02g093630.2	Solyc07g062580.2	0.135658
Solyc01g102710.2	Solyc06g073730.1	0.0310513
Solyc02g089070.2	Solyc07g065170.2	0.036667
Solyc01g079420.2	Solyc02g069370.2	0.108198
Solyc02g086180.2	Solyc06g074260.2	0.013818
Solyc05g052270.1	Solyc12g042910.1	0.0292119
Solyc01g097520.2	Solyc03g122270.2	0.123577
Solyc03g005570.2	Solyc05g052550.1	0.414868
Solyc03g112210.1	Solyc09g090200.2	0.240953
Solyc03g019680.2	Solyc10g080530.1	0.254185
Solyc01g005590.2	Solyc06g049050.2	0.060915
Solyc10g005470.2	Solyc11g040260.1	0.0110608
Solyc03g118170.2	Solyc07g066320.2	0.0532291
Solyc09g098590.2	Solyc11g012000.1	0.677126
Solyc06g007990.2	Solyc12g011020.1	0.060915
Solyc07g056020.2	Solyc08g022030.2	0.015013
Solyc01g098570.2	Solyc01g110280.2	0.0400901
Solyc06g066000.1	Solyc10g085980.1	0.135658
Solyc01g095150.2	Solyc02g063490.2	0.0561385
Solyc01g080840.2	Solyc06g009220.2	0.012291
Solyc03g116780.2	Solyc07g042900.2	0.060915
Solyc03g078520.2	Solyc03g098210.2	0.14376
Solyc01g079680.2	Solyc04g081300.2	0.40657
Solyc01g005040.2	Solyc08g068690.1	0.268686
Solyc08g022210.2	Solyc12g049280.1	0.149569
Solyc04g008020.2	Solyc12g057040.1	0.398597
Solyc01g097760.2	Solyc10g078960.1	0.0808355
Solyc11g008630.1	Solyc11g022590.1	0.202492
Solyc01g110000.2	Solyc03g119520.2	0.0175542
Solyc07g008950.2	Solyc11g005920.1	0.0539373
Solyc02g091350.2	Solyc06g084480.2	0.244151
Solyc07g043310.2	Solyc09g063080.1	0.0954178
Solyc04g053080.2	Solyc09g010520.2	0.254185
Solyc10g012080.2	Solyc11g056620.1	0.0931203
Solyc01g009000.2	Solyc03g031970.2	0.217663
Solyc01g081480.2	Solyc05g005490.2	0.0880525
Solyc04g054480.2	Solyc07g064970.2	0.0814569
Solyc01g058140.2	Solyc09g008230.2	0.0119684
Solyc01g111240.2	Solyc08g081930.2	0.184731
Solyc02g070770.2	Solyc03g112640.2	0.0206519
Solyc03g082690.2	Solyc04g078290.2	0.0248541
Solyc01g095030.2	Solyc10g086420.1	0.0212865
Solyc01g016560.1	Solyc11g040370.1	0.0262089
Solyc06g061070.2	Solyc11g042940.1	0.0498675
Solyc01g110370.2	Solyc09g082630.2	0.013818
Solyc04g076380.2	Solyc08g081950.2	0.0377644
Solyc03g083440.2	Solyc11g008140.1	0.028267
Solyc01g009010.2	Solyc11g008630.1	0.0444907
Solyc10g007650.2	Solyc12g020050.1	0.0175542
Solyc05g014260.2	Solyc05g054500.1	0.552766
Solyc03g025340.1	Solyc11g008470.1	0.100259
Solyc01g066870.2	Solyc08g082590.2	0.060915
Solyc02g086160.2	Solyc08g076890.2	0.0553917
Solyc03g053110.2	Solyc06g076480.2	0.0617636
Solyc05g018300.2	Solyc07g017430.2	0.191093
Solyc06g082710.2	Solyc10g083460.1	0.0428686
Solyc05g014510.2	Solyc05g055740.2	0.138282
Solyc04g076470.1	Solyc08g008410.2	0.0498675
Solyc03g124060.2	Solyc09g065160.2	0.072249
Solyc01g067530.2	Solyc12g019110.1	0.369559
Solyc07g049730.2	Solyc07g066060.2	0.22313
Solyc01g008920.2	Solyc04g058150.2	0.0215034
Solyc03g121730.2	Solyc08g081030.1	0.195528
Solyc06g065500.2	Solyc08g067880.2	0.302357
Solyc01g100260.2	Solyc02g084440.2	0.0228651
Solyc06g016660.2	Solyc12g039030.1	0.276473
Solyc03g120750.2	Solyc11g067080.1	0.164002
Solyc02g030170.2	Solyc04g077780.2	0.473062
Solyc05g007250.2	Solyc05g051000.2	0.522918
Solyc04g016550.2	Solyc05g012510.2	0.0550232
Solyc02g069610.2	Solyc12g042360.1	0.0135686
Solyc06g054250.2	Solyc10g024410.1	0.45184
Solyc09g008010.2	Solyc11g005630.1	0.123577
Solyc03g026200.2	Solyc03g113280.2	0.0104124
Solyc04g080230.2	Solyc05g007120.2	0.195528
Solyc11g011780.1	Solyc12g006380.1	0.302357
Solyc04g015330.2	Solyc08g065260.2	0.268686
Solyc03g031690.2	Solyc06g074490.1	0.293273
Solyc08g008420.2	Solyc10g055800.1	0.0635091
Solyc01g096510.2	Solyc03g112340.1	0.740818
Solyc04g005420.2	Solyc08g082440.2	0.383544
Solyc06g063070.2	Solyc11g010280.1	0.0292119
Solyc06g053980.2	Solyc08g045850.2	0.0158809
Solyc10g007500.2	Solyc10g078390.1	0.0212865
Solyc01g006510.2	Solyc08g067430.2	0.202492
Solyc01g010480.2	Solyc03g097140.2	0.496585
Solyc05g044630.2	Solyc07g007650.1	0.23476
Solyc04g058170.1	Solyc09g011560.2	0.332871
Solyc10g007350.2	Solyc11g069720.1	0.037101
Solyc03g098780.1	Solyc08g076930.1	0.202492
Solyc03g111710.2	Solyc03g121540.2	0.0428686
Solyc02g081190.2	Solyc02g082930.2	0.0259306
Solyc06g066640.2	Solyc08g067320.1	0.0916315
Solyc04g079340.2	Solyc08g005980.2	0.627705
Solyc02g090890.2	Solyc07g045420.2	0.018338
Solyc09g020110.2	Solyc11g005460.1	0.0210723
Solyc01g068130.2	Solyc06g060760.2	0.101099
Solyc09g075290.2	Solyc12g096700.1	0.0173022
Solyc06g068140.2	Solyc09g082980.2	0.024337
Solyc03g120390.2	Solyc06g076020.2	0.0778244
Solyc03g007760.2	Solyc08g079830.2	0.627705
Solyc01g080200.2	Solyc02g062690.2	0.0580655
Solyc01g080590.2	Solyc07g005370.2	0.369559
Solyc02g020940.2	Solyc07g065900.2	0.0155119
Solyc07g065980.2	Solyc11g039840.1	0.0310513
Solyc04g005100.2	Solyc04g057930.2	0.284658
Solyc01g009810.2	Solyc03g116690.2	0.133107
Solyc04g082510.2	Solyc07g062680.1	0.740818
Solyc07g007310.2	Solyc09g031750.2	0.0931203
Solyc08g041860.1	Solyc08g075280.2	0.013818
Solyc01g086890.2	Solyc01g100350.2	0.23476
Solyc03g082560.2	Solyc05g052170.2	0.496585
Solyc05g052600.2	Solyc12g094640.1	0.111044
Solyc01g108580.2	Solyc03g122120.2	0.31195
Solyc01g104890.2	Solyc08g016410.1	0.522918
Solyc09g076030.2	Solyc12g044400.1	0.0206519
Solyc04g040180.2	Solyc11g011610.1	0.0129104
Solyc03g115900.2	Solyc06g063370.2	0.0701717
Solyc03g119150.2	Solyc04g080770.2	0.414868
Solyc10g047050.1	Solyc11g010300.1	0.740818
Solyc08g062660.2	Solyc09g025250.2	0.0846655
Solyc02g078450.2	Solyc08g082090.1	0.0226308
Solyc06g051750.2	Solyc10g055390.1	0.142361
Solyc09g089730.2	Solyc12g006930.1	0.0132046
Solyc03g044260.2	Solyc07g008250.2	0.0212865
Solyc07g007310.2	Solyc08g080050.2	0.111044
Solyc06g083630.2	Solyc12g094450.1	0.037101
Solyc01g073640.2	Solyc02g081730.2	0.268686
Solyc01g057210.2	Solyc05g014190.2	0.0229834
Solyc01g081440.2	Solyc09g075830.2	0.033421
Solyc01g096730.2	Solyc09g008020.2	0.0428686
Solyc06g072490.2	Solyc09g066430.2	0.0439412
Solyc01g111320.2	Solyc09g074260.1	0.028267
Solyc09g018280.1	Solyc10g083460.1	0.035404
Solyc02g080810.2	Solyc08g007040.2	0.31195
Solyc02g070310.2	Solyc08g007140.2	0.276473
Solyc02g064770.2	Solyc08g078210.2	0.414868
Solyc07g062080.2	Solyc11g013810.1	0.0439412
Solyc03g123900.2	Solyc12g056640.1	0.012291
Solyc01g081150.2	Solyc02g068770.2	0.202492
Solyc01g005560.2	Solyc11g007780.1	0.207356
Solyc01g112220.2	Solyc03g112310.1	0.0242099
Solyc01g104270.2	Solyc08g081250.2	0.046781
Solyc03g082600.2	Solyc07g005370.2	0.0103678
Solyc02g071250.2	Solyc11g069050.1	0.28891
Solyc02g080940.2	Solyc03g112330.2	0.264931
Solyc05g010260.2	Solyc08g078950.2	0.0226308
Solyc05g051530.2	Solyc11g008390.1	0.024465
Solyc06g082910.2	Solyc12g014140.1	0.0269214
Solyc01g098000.2	Solyc11g068430.1	0.097796
Solyc03g112370.1	Solyc05g008510.2	0.0426058
Solyc01g081490.2	Solyc07g007600.2	0.0405775
Solyc03g083610.2	Solyc05g015510.2	0.0124009
Solyc04g080380.2	Solyc10g080260.1	0.0846655
Solyc04g011380.2	Solyc10g012410.2	0.0827198
Solyc03g025450.2	Solyc12g055830.1	0.356518
Solyc03g119150.2	Solyc10g049210.1	0.0301974
Solyc01g087520.2	Solyc09g007560.2	0.0105928
Solyc06g050810.2	Solyc10g078490.1	0.207356
Solyc09g083290.2	Solyc12g006520.1	0.0923717
Solyc01g111990.2	Solyc11g042940.1	0.414868
Solyc04g057870.2	Solyc07g043600.2	0.0173022
Solyc02g067090.2	Solyc12g095910.1	0.111044
Solyc06g076120.2	Solyc07g022900.2	0.0343941
Solyc08g016170.2	Solyc09g075430.2	0.0584615
Solyc08g082400.1	Solyc09g097910.2	0.587161
Solyc01g100050.2	Solyc04g008580.2	0.414868
Solyc01g099410.2	Solyc02g092790.2	0.0405775
Solyc01g112280.2	Solyc11g073130.1	0.0301974
Solyc01g100490.2	Solyc03g083360.2	0.0428686
Solyc06g073060.2	Solyc11g066590.1	0.164002
Solyc04g078190.2	Solyc06g005560.2	0.509362
Solyc01g005540.2	Solyc09g074940.1	0.22313
Solyc03g080050.2	Solyc08g065760.2	0.0439412
Solyc01g107290.2	Solyc03g093560.1	0.45184
Solyc06g049050.2	Solyc09g082760.2	0.111044
Solyc01g111600.2	Solyc03g005030.2	0.0550232
Solyc06g073180.2	Solyc08g082590.2	0.23476
Solyc10g085010.1	Solyc12g036390.1	0.0755258
Solyc01g080280.2	Solyc07g006020.2	0.0931203
Solyc03g007430.2	Solyc05g012230.2	0.293273
Solyc01g109560.2	Solyc10g080770.1	0.350319
Solyc08g076920.2	Solyc10g086510.1	0.23476
Solyc01g065980.2	Solyc04g071130.1	0.23476
Solyc06g035960.2	Solyc10g005630.2	0.0505168
Solyc05g013510.2	Solyc10g086170.1	0.0105928
Solyc03g115650.2	Solyc10g007990.2	0.0827198
Solyc01g066430.2	Solyc09g014990.2	0.0103235
Solyc01g094040.2	Solyc03g044260.2	0.0124009
Solyc01g005620.2	Solyc09g083390.1	0.473062
Solyc09g097900.2	Solyc10g080500.1	0.740818
Solyc05g041200.2	Solyc12g088250.1	0.369559
Solyc05g013660.2	Solyc08g078070.2	0.0223995
Solyc04g040180.2	Solyc04g057890.2	0.162296
Solyc03g112150.1	Solyc06g076790.1	0.155736
Solyc02g067080.2	Solyc03g082440.1	0.369559
Solyc01g010060.2	Solyc04g074680.1	0.677126
Solyc06g075690.2	Solyc07g006480.2	0.23476
Solyc09g010100.2	Solyc09g075150.2	0.254185
Solyc07g008780.2	Solyc09g007630.2	0.0173022
Solyc03g121530.2	Solyc10g081810.1	0.0111574
Solyc01g006520.2	Solyc06g008300.2	0.0461942
Solyc02g021590.2	Solyc04g049380.2	0.217663
Solyc03g080180.2	Solyc06g060620.2	0.151076
Solyc03g120940.2	Solyc12g042070.1	0.45184
Solyc04g074290.2	Solyc07g064720.2	0.165735
Solyc03g019660.2	Solyc07g042440.2	0.606531
Solyc03g005130.1	Solyc03g082690.2	0.350319
Solyc03g082720.2	Solyc07g005100.2	0.013818
Solyc05g024260.2	Solyc09g010940.2	0.677126
Solyc03g115030.2	Solyc11g066270.1	0.041323
Solyc04g005070.2	Solyc07g043390.2	0.0827198
Solyc03g025380.2	Solyc07g064720.2	0.276473
Solyc06g005710.2	Solyc09g011810.2	0.0994283
Solyc08g077060.2	Solyc12g100140.1	0.0101486
Solyc03g097370.2	Solyc10g081560.1	0.0778244
Solyc02g084240.2	Solyc04g078600.2	0.108198
Solyc01g066290.2	Solyc01g079580.2	0.0476798
Solyc11g044250.1	Solyc12g042920.1	0.146621
Solyc02g032930.2	Solyc03g005300.2	0.122456
Solyc04g049360.2	Solyc06g050620.2	0.509362
Solyc01g099680.2	Solyc01g106210.2	0.117069
Solyc08g048390.1	Solyc11g007830.1	0.0146011
Solyc02g069580.2	Solyc02g071990.2	0.0103235
Solyc01g104270.2	Solyc08g065970.2	0.0173022
Solyc11g006300.1	Solyc12g006050.1	0.441969
Solyc01g096660.2	Solyc06g060770.2	0.217663
Solyc03g083560.1	Solyc06g065210.2	0.332871
Solyc06g060760.2	Solyc08g075870.2	0.473062
Solyc01g097760.2	Solyc06g072490.2	0.332871
Solyc09g091030.2	Solyc12g009480.1	0.23476
Solyc01g005470.2	Solyc11g069600.1	0.0492291
Solyc01g094930.2	Solyc12g007170.1	0.0505168
Solyc02g067660.2	Solyc12g096710.1	0.0120748
Solyc04g071970.2	Solyc12g013840.1	0.202492
Solyc02g094280.2	Solyc04g071880.2	0.247421
Solyc04g009430.2	Solyc06g060880.2	0.0129104
Solyc01g066430.2	Solyc03g093540.1	0.0158809
Solyc07g064620.1	Solyc12g089180.1	0.0175542
Solyc01g087620.2	Solyc10g081190.1	0.0105928
Solyc03g112980.1	Solyc09g008010.2	0.0109652
Solyc07g047800.2	Solyc09g008010.2	0.0240836
Solyc03g025840.2	Solyc04g025290.2	0.100259
Solyc07g032250.2	Solyc08g067830.2	0.0954178
Solyc04g079640.2	Solyc12g089150.1	0.0389047
Solyc01g058140.2	Solyc11g068870.1	0.016494
Solyc03g112060.2	Solyc06g071920.2	0.0621939
Solyc04g079230.2	Solyc05g008290.2	0.0561385
Solyc04g078870.2	Solyc08g074440.2	0.0114535
Solyc01g100590.2	Solyc03g113220.2	0.0303657
Solyc07g043130.2	Solyc11g005460.1	0.0300302
Solyc09g016940.2	Solyc10g055200.1	0.0400901
Solyc05g009820.2	Solyc08g067030.2	0.356518
Solyc02g087150.2	Solyc10g081100.1	0.509362
Solyc01g106210.2	Solyc05g056390.2	0.184731
Solyc02g064640.2	Solyc11g068810.1	0.040824
Solyc06g062670.2	Solyc09g075750.1	0.124713
Solyc02g077480.1	Solyc06g074780.1	0.0923717
Solyc01g079250.2	Solyc01g087030.2	0.0518494
Solyc01g098590.2	Solyc12g042480.1	0.151076
Solyc02g084850.2	Solyc04g045630.2	0.0954178
Solyc03g112330.2	Solyc08g078820.2	0.0136304
Solyc09g061430.2	Solyc11g039830.1	0.033421
Solyc03g051970.2	Solyc04g007070.2	0.0389047
Solyc03g114470.2	Solyc06g082760.2	0.0212865
Solyc01g107250.2	Solyc02g061770.2	0.108198
Solyc10g079080.1	Solyc12g099390.1	0.40657
Solyc08g078060.2	Solyc09g059040.2	0.0308781
Solyc04g082670.2	Solyc08g075340.2	0.45184
Solyc02g063390.2	Solyc04g005070.2	0.740818
Solyc10g080080.1	Solyc12g044260.1	0.176748
Solyc09g009010.2	Solyc09g059170.1	0.162296
Solyc01g104040.2	Solyc05g006080.1	0.0389047
Solyc06g073260.2	Solyc07g052290.1	0.0279607
Solyc05g049990.2	Solyc11g010470.1	0.176748
Solyc04g009510.2	Solyc06g071140.2	0.165735
Solyc09g064940.2	Solyc10g076360.1	0.0202419
Solyc02g067460.2	Solyc04g026030.2	0.627705
Solyc01g110270.2	Solyc03g082970.2	0.0954178
Solyc05g018300.2	Solyc12g006810.1	0.037101
Solyc01g098040.2	Solyc07g027020.2	0.0202419
Solyc01g095430.2	Solyc10g037890.1	0.037101
Solyc07g040950.2	Solyc09g097910.2	0.740818
Solyc02g078800.2	Solyc05g013580.2	0.0219457
Solyc03g120420.2	Solyc09g074660.2	0.0738625
Solyc01g088610.2	Solyc10g007320.2	0.264931
Solyc01g090680.2	Solyc04g076940.2	0.155736
Solyc04g007960.2	Solyc05g052240.2	0.247421
Solyc02g082860.2	Solyc11g065830.1	0.369559
Solyc10g009410.1	Solyc12g056960.1	0.509362
Solyc02g077990.2	Solyc03g118240.2	0.0305353
Solyc10g008660.1	Solyc10g079610.1	0.0104124
Solyc03g063560.2	Solyc03g117850.2	0.28891
Solyc05g054810.2	Solyc11g006690.1	0.22313
Solyc03g078290.2	Solyc11g020890.1	0.0617636
Solyc02g067120.2	Solyc10g085040.1	0.0938774
Solyc02g090840.2	Solyc09g008460.2	0.123577
Solyc06g050720.2	Solyc10g078590.1	0.0461942
Solyc06g068140.2	Solyc06g071290.2	0.0195487
Solyc06g035960.2	Solyc08g078040.2	0.606531
Solyc01g091620.2	Solyc03g119810.1	0.509362
Solyc02g084440.2	Solyc02g087340.2	0.133107
Solyc04g005270.1	Solyc07g063050.1	0.182684
Solyc05g056220.2	Solyc09g010520.2	0.0473777
Solyc01g089850.2	Solyc12g098370.1	0.0584615
Solyc01g088080.2	Solyc08g062660.2	0.414868
Solyc03g111700.2	Solyc08g008630.2	0.0473777
Solyc05g014240.2	Solyc09g083150.2	0.0168115
Solyc01g112160.2	Solyc05g053810.2	0.0113043
Solyc01g104370.2	Solyc03g119360.2	0.0498675
Solyc05g051850.2	Solyc07g008840.2	0.0368832
Solyc04g054370.1	Solyc10g086660.1	0.035404
Solyc02g080070.2	Solyc02g083390.2	0.0129104
Solyc01g109040.2	Solyc09g083370.2	0.740818
Solyc01g098570.2	Solyc07g052690.2	0.0308781
Solyc05g015500.2	Solyc08g061590.2	0.0400901
Solyc01g108580.2	Solyc09g059270.2	0.018338
Solyc01g067000.2	Solyc06g062670.2	0.123577
Solyc01g097120.2	Solyc10g009230.1	0.0345931
Solyc03g123740.2	Solyc12g056580.1	0.627705
Solyc09g025250.2	Solyc09g073000.2	0.100259
Solyc05g008810.2	Solyc08g076160.2	0.414868
Solyc08g076990.2	Solyc12g036200.1	0.28891
Solyc07g049690.2	Solyc12g013710.1	0.0231025
Solyc01g008790.2	Solyc12g008690.1	0.026491
Solyc06g011530.2	Solyc09g065850.2	0.369559
Solyc07g005050.2	Solyc09g072870.2	0.0259306
Solyc04g054180.2	Solyc10g079470.2	0.065322
Solyc05g056120.2	Solyc10g084280.1	0.118118
Solyc07g063770.2	Solyc10g085140.1	0.202492
Solyc05g056370.2	Solyc10g051200.1	0.202492
Solyc03g059180.2	Solyc06g066620.2	0.0259306
Solyc05g013560.2	Solyc09g092110.2	0.0210723
Solyc05g007510.2	Solyc11g045120.1	0.013818
Solyc06g008870.2	Solyc07g062500.2	0.432539
Solyc02g086170.2	Solyc04g077440.2	0.414868
Solyc03g007430.2	Solyc04g080790.2	0.332871
Solyc03g025450.2	Solyc04g082570.2	0.0259306
Solyc03g078640.1	Solyc04g076790.2	0.45184
Solyc01g009450.2	Solyc12g044610.1	0.111044
Solyc02g080780.2	Solyc03g118830.2	0.0405775
Solyc07g008370.2	Solyc12g010350.1	0.013818
Solyc01g110270.2	Solyc04g057870.2	0.169286
Solyc02g036470.2	Solyc11g006590.1	0.108198
Solyc02g065400.2	Solyc12g099650.1	0.0158809
Solyc03g082890.2	Solyc10g083790.1	0.225948
Solyc08g076480.2	Solyc09g007920.2	0.0237096
Solyc02g093490.2	Solyc12g014290.1	0.0178973
Solyc01g104170.2	Solyc10g054420.1	0.0377644
Solyc08g075530.2	Solyc09g083220.2	0.0617636
Solyc02g081880.2	Solyc11g071460.1	0.133107
Solyc06g019200.2	Solyc09g010120.2	0.0170547
Solyc06g009770.1	Solyc06g076110.1	0.133107
Solyc02g086650.2	Solyc10g006230.2	0.0505168
Solyc01g104370.2	Solyc09g066430.2	0.0202419
Solyc08g080570.2	Solyc11g020670.1	0.0706833
Solyc08g006760.2	Solyc11g071890.1	0.0528796
Solyc06g083680.2	Solyc10g005050.2	0.0248541
Solyc11g012840.1	Solyc12g096470.1	0.0223995
Solyc05g052800.2	Solyc09g090580.2	0.383544
Solyc06g005150.2	Solyc06g068820.2	0.0212865
Solyc07g043050.1	Solyc12g056980.1	0.195528
Solyc04g072070.2	Solyc12g036390.1	0.473062
Solyc03g119450.2	Solyc04g071420.2	0.338505
Solyc03g115900.2	Solyc06g005750.2	0.0814569
Solyc06g073110.2	Solyc09g010940.2	0.0196459
Solyc03g093560.1	Solyc06g068460.2	0.041323
Solyc05g009600.2	Solyc05g009980.2	0.0784141
Solyc02g064800.2	Solyc05g051900.2	0.473062
Solyc02g081170.2	Solyc06g076020.2	0.369559
Solyc01g073640.2	Solyc03g025390.2	0.142361
Solyc03g081320.2	Solyc07g066610.2	0.046781
Solyc11g012440.1	Solyc11g051160.1	0.627705
Solyc04g011900.2	Solyc11g009070.1	0.0135686
Solyc02g069490.2	Solyc04g025990.2	0.0662547
Solyc07g053740.1	Solyc08g082090.1	0.0908996
Solyc10g007280.2	Solyc10g085810.1	0.509362
Solyc03g098000.2	Solyc04g083010.2	0.0498675
Solyc01g056980.2	Solyc06g062670.2	0.0178107
Solyc05g056000.2	Solyc09g014380.2	0.207356
Solyc04g008060.2	Solyc11g010960.1	0.0148741
Solyc12g098520.1	Solyc12g099080.1	0.0175542
Solyc07g066600.2	Solyc11g010430.1	0.123577
Solyc06g084480.2	Solyc10g054420.1	0.0755258
Solyc02g062340.2	Solyc10g051340.1	0.0400901
Solyc04g007070.2	Solyc10g047140.1	0.0662547
Solyc07g053650.2	Solyc08g076920.2	0.0148741
Solyc10g077040.1	Solyc11g072110.1	0.174836
Solyc01g010640.2	Solyc03g119110.2	0.207356
Solyc07g049560.2	Solyc10g054440.1	0.0105928
Solyc06g061090.2	Solyc07g063610.2	0.0223995
Solyc05g007060.2	Solyc06g035460.2	0.0479845
Solyc02g021640.2	Solyc08g077510.2	0.552766
Solyc07g053650.2	Solyc12g009140.1	0.441969
Solyc02g067660.2	Solyc09g010850.2	0.0132046
Solyc05g018060.1	Solyc06g071070.1	0.677126
Solyc10g007350.2	Solyc10g051390.1	0.220369
Solyc02g014460.2	Solyc06g071830.2	0.0453319
Solyc03g118010.2	Solyc09g091660.2	0.0954178
Solyc06g082980.2	Solyc10g080150.1	0.0717219
Solyc01g106090.2	Solyc08g076410.2	0.0326679
Solyc10g007320.2	Solyc10g081100.1	0.0550232
Solyc07g005600.2	Solyc12g008630.1	0.0568989
Solyc02g065280.2	Solyc09g007760.2	0.0954178
Solyc02g063220.2	Solyc03g093800.1	0.0880525
Solyc02g067390.2	Solyc12g096340.1	0.0260693
Solyc01g090790.2	Solyc06g060060.2	0.060915
Solyc01g087040.2	Solyc05g051230.2	0.0210723
Solyc02g081810.2	Solyc09g090610.2	0.606531
Solyc01g099140.2	Solyc02g062580.2	0.0584615
Solyc02g092790.2	Solyc09g015840.2	0.0105928
Solyc01g079880.2	Solyc01g080460.2	0.14376
Solyc01g109090.2	Solyc05g009630.2	0.0120748
Solyc03g080180.2	Solyc03g098790.1	0.0140732
Solyc01g100490.2	Solyc04g079060.2	0.627705
Solyc03g116710.2	Solyc05g010260.2	0.0505168
Solyc01g005450.2	Solyc09g007560.2	0.0676879
Solyc05g012600.2	Solyc08g066120.2	0.509362
Solyc04g057930.2	Solyc11g010380.1	0.302357
Solyc04g008810.2	Solyc06g074300.2	0.0137551
Solyc03g112850.2	Solyc12g042080.1	0.165735
Solyc02g083850.2	Solyc09g016940.2	0.0231025
Solyc03g082370.1	Solyc03g112340.1	0.338505
Solyc02g085760.2	Solyc07g043050.1	0.0171367
Solyc01g087820.2	Solyc05g013460.2	0.0676879
Solyc02g083380.2	Solyc12g087960.1	0.587161
Solyc03g097870.2	Solyc07g053610.2	0.0808355
Solyc07g017510.2	Solyc07g054730.1	0.0275091
Solyc02g094130.2	Solyc06g068140.2	0.414868
Solyc06g073370.2	Solyc12g042650.1	0.383544
Solyc02g093250.2	Solyc07g005090.2	0.40657
Solyc01g005760.2	Solyc01g102390.2	0.0528796
Solyc03g113020.2	Solyc06g024270.1	0.414868
Solyc01g105540.2	Solyc09g010870.2	0.0308781
Solyc01g100570.2	Solyc09g091180.2	0.338505
Solyc02g077280.2	Solyc08g063080.2	0.0137551
Solyc07g007280.2	Solyc10g009530.2	0.060915
Solyc01g096470.2	Solyc03g110860.2	0.0635091
Solyc03g115110.2	Solyc05g056020.2	0.0173022
Solyc01g095200.2	Solyc07g064620.1	0.0580655
Solyc03g115700.2	Solyc06g082930.2	0.176748
Solyc01g007890.1	Solyc01g091520.2	0.390929
Solyc02g084480.1	Solyc03g059320.1	0.0202419
Solyc09g011010.2	Solyc09g014400.2	0.0532291
Solyc02g093460.2	Solyc09g074420.2	0.0197437
Solyc01g007070.2	Solyc12g005980.1	0.0223995
Solyc08g077350.2	Solyc12g009140.1	0.0717219
Solyc02g084230.1	Solyc10g005100.2	0.0473777
Solyc07g054540.2	Solyc07g055060.2	0.046781
Solyc01g112020.2	Solyc08g078560.2	0.0210723
Solyc05g041530.2	Solyc08g043180.2	0.0219457
Solyc03g005080.2	Solyc04g051870.1	0.130626
Solyc05g014260.2	Solyc05g055160.2	0.018338
Solyc03g093240.2	Solyc11g071620.1	0.100259
Solyc06g076790.1	Solyc08g067880.2	0.0144668
Solyc09g008230.2	Solyc10g079500.1	0.740818
Solyc05g009930.2	Solyc08g016080.2	0.018338
Solyc06g061070.2	Solyc12g056830.1	0.202492
Solyc02g088620.2	Solyc04g072070.2	0.0308781
Solyc02g076980.2	Solyc09g011600.2	0.142361
Solyc04g076320.2	Solyc06g083810.2	0.414868
Solyc09g092500.1	Solyc10g044470.1	0.165735
Solyc08g008370.2	Solyc10g081980.1	0.0827198
Solyc07g053610.2	Solyc09g083220.2	0.07901
Solyc03g113020.2	Solyc10g079890.1	0.0165727
Solyc08g061590.2	Solyc12g035130.1	0.037101
Solyc04g007970.2	Solyc07g026960.2	0.0423452
Solyc01g073910.2	Solyc04g080960.2	0.383544
Solyc01g094200.2	Solyc02g081390.2	0.108198
Solyc04g071420.2	Solyc08g068200.2	0.0428686
Solyc01g100850.2	Solyc12g095750.1	0.082085
Solyc01g094370.2	Solyc03g120450.2	0.356518
Solyc04g008730.2	Solyc07g066320.2	0.332871
Solyc04g080010.2	Solyc05g013630.1	0.268686
Solyc04g074910.2	Solyc05g047690.2	0.117069
Solyc04g077450.2	Solyc06g076110.1	0.390929
Solyc07g064510.2	Solyc08g078020.1	0.0218341
Solyc02g089900.1	Solyc08g082820.2	0.048914
Solyc07g065650.2	Solyc09g011660.2	0.0662547
Solyc01g101240.2	Solyc12g010060.1	0.0880525
Solyc04g072410.2	Solyc07g015970.1	0.414868
Solyc04g078390.1	Solyc06g071430.2	0.302357
Solyc08g066980.2	Solyc12g005080.1	0.0168921
Solyc02g081190.2	Solyc09g097850.1	0.0248541
Solyc07g053180.2	Solyc12g013840.1	0.0368832
Solyc04g049390.2	Solyc10g077040.1	0.0553917
Solyc07g063100.2	Solyc11g008470.1	0.293273
Solyc03g093550.1	Solyc06g074030.1	0.113002
Solyc02g080010.2	Solyc06g074530.1	0.0166518
Solyc02g092530.2	Solyc11g044230.1	0.0166518
Solyc01g100810.2	Solyc04g080370.2	0.0300302
Solyc03g019940.2	Solyc09g090410.2	0.155736
Solyc01g107900.2	Solyc08g016210.2	0.103681
Solyc04g081340.2	Solyc05g015610.2	0.0137551
Solyc05g005980.2	Solyc06g082980.2	0.169286
Solyc03g026330.2	Solyc07g061790.2	0.0216129
Solyc10g085550.1	Solyc11g066870.1	0.369559
Solyc07g051850.2	Solyc10g080670.1	0.369559
Solyc03g005820.2	Solyc11g065320.1	0.0662547
Solyc03g025950.2	Solyc08g076860.2	0.07901
Solyc02g092700.2	Solyc03g110940.2	0.0173022
Solyc03g045100.1	Solyc05g055740.2	0.332871
Solyc01g087780.2	Solyc04g015340.2	0.113999
Solyc01g067020.2	Solyc04g079350.1	0.0755258
Solyc03g019650.2	Solyc06g031680.2	0.0827198
Solyc08g014470.2	Solyc09g007700.2	0.473062
Solyc05g013820.2	Solyc06g083620.2	0.0717219
Solyc04g051580.2	Solyc11g010480.1	0.165735
Solyc03g120780.2	Solyc09g065330.2	0.012291
Solyc06g075080.2	Solyc09g066470.2	0.151076
Solyc02g083570.2	Solyc11g017440.1	0.0880525
Solyc02g032860.2	Solyc12g099000.1	0.0755258
Solyc08g066420.1	Solyc10g080600.1	0.207356
Solyc05g013960.2	Solyc06g066030.2	0.23476
Solyc01g100380.2	Solyc08g006820.2	0.212409
Solyc01g091170.2	Solyc07g064600.2	0.107273
Solyc05g006340.2	Solyc06g063070.2	0.0292119
Solyc02g082080.1	Solyc12g099790.1	0.0778244
Solyc09g072830.2	Solyc11g068460.1	0.155736
Solyc07g048090.1	Solyc09g008280.1	0.587161
Solyc01g056780.2	Solyc12g013580.1	0.0227476
Solyc01g009170.2	Solyc10g007770.2	0.677126
Solyc09g011810.2	Solyc10g049710.1	0.28891
Solyc03g120850.2	Solyc12g019110.1	0.041323
Solyc04g076010.2	Solyc12g005760.1	0.40657
Solyc02g068910.2	Solyc03g007860.1	0.0498675
Solyc01g007100.2	Solyc03g119540.2	0.740818
Solyc01g107660.2	Solyc04g015040.2	0.0461942
Solyc06g007670.2	Solyc06g074430.2	0.0561385
Solyc03g071690.2	Solyc05g007500.2	0.0308781
Solyc03g111000.2	Solyc03g114150.2	0.012291
Solyc07g062860.2	Solyc09g063090.2	0.390929
Solyc03g119520.2	Solyc10g005770.2	0.0880525
Solyc04g045570.2	Solyc06g072160.2	0.677126
Solyc02g086460.2	Solyc04g081550.2	0.0226308
Solyc05g012600.2	Solyc08g079240.2	0.276473
Solyc01g087530.2	Solyc10g018160.1	0.0206519
Solyc01g079150.2	Solyc12g006050.1	0.0389047
Solyc06g062340.2	Solyc12g014350.1	0.332871
Solyc01g080890.2	Solyc11g010200.1	0.552766
Solyc03g005740.1	Solyc07g043230.2	0.677126
Solyc01g068020.2	Solyc06g072040.1	0.247421
Solyc04g012120.2	Solyc06g083790.2	0.176748
Solyc07g053130.2	Solyc12g099310.1	0.0389047
Solyc01g097340.2	Solyc03g117740.2	0.0453319
Solyc10g011660.2	Solyc11g007860.1	0.0226308
Solyc03g019760.2	Solyc03g116100.2	0.107273
Solyc01g108390.2	Solyc06g082760.2	0.184731
Solyc02g068050.2	Solyc12g014140.1	0.552766
Solyc06g069190.2	Solyc08g008170.2	0.0528796
Solyc01g096240.2	Solyc06g007160.2	0.0146011
Solyc01g096810.2	Solyc06g062670.2	0.740818
Solyc02g089090.2	Solyc04g007900.2	0.169286
Solyc12g009980.1	Solyc12g062250.1	0.0423452
Solyc03g031970.2	Solyc09g065640.2	0.033421
Solyc08g082570.2	Solyc11g042950.1	0.606531
Solyc02g068090.2	Solyc12g010840.1	0.0226308
Solyc05g009630.2	Solyc11g011920.1	0.45184
Solyc01g073640.2	Solyc07g043490.1	0.740818
Solyc09g066430.2	Solyc10g007980.2	0.0518494
Solyc04g079980.2	Solyc12g099250.1	0.0210723
Solyc06g076120.2	Solyc07g065710.2	0.0203434
Solyc02g087300.1	Solyc12g056210.1	0.0137551
Solyc07g007250.2	Solyc12g010450.1	0.0110608
Solyc06g060590.2	Solyc12g010060.1	0.0755258
Solyc03g114150.2	Solyc09g018060.2	0.247421
Solyc01g107520.2	Solyc03g025910.2	0.0908996
Solyc02g083410.2	Solyc12g056220.1	0.677126
Solyc07g005510.2	Solyc10g074930.1	0.165735
Solyc01g111240.2	Solyc05g018510.2	0.12703
Solyc01g096870.2	Solyc02g069910.1	0.0123458
Solyc10g080420.1	Solyc11g072490.1	0.0923717
Solyc03g111330.2	Solyc04g081170.2	0.0345931
Solyc02g084430.2	Solyc05g012230.2	0.244151
Solyc01g107860.2	Solyc09g089670.2	0.0129686
Solyc02g077280.2	Solyc10g007120.2	0.188935
Solyc01g109250.2	Solyc05g052550.1	0.0262089
Solyc05g050360.2	Solyc09g009840.1	0.0259306
Solyc07g063010.2	Solyc11g072710.1	0.0784141
Solyc06g075360.2	Solyc12g014290.1	0.0113043
Solyc01g087030.2	Solyc12g044860.1	0.220369
Solyc02g069820.2	Solyc04g050240.2	0.0498675
Solyc03g120010.2	Solyc11g043210.1	0.740818
Solyc01g110290.2	Solyc03g115900.2	0.142361
Solyc02g085600.1	Solyc12g044610.1	0.123577
Solyc09g065610.1	Solyc10g009210.2	0.0808355
Solyc07g061970.2	Solyc08g077510.2	0.0255201
Solyc03g005030.2	Solyc10g079070.1	0.110084
Solyc02g068710.2	Solyc08g078670.2	0.0580655
Solyc05g007880.2	Solyc11g007110.1	0.0128526
Solyc01g098100.2	Solyc09g061430.2	0.356518
Solyc02g023990.2	Solyc04g080880.2	0.0428686
Solyc03g111690.2	Solyc12g055970.1	0.677126
Solyc07g055470.2	Solyc12g019060.1	0.0218341
Solyc03g063560.2	Solyc09g008790.2	0.0482917
Solyc01g010480.2	Solyc01g087820.2	0.065322
Solyc01g102940.2	Solyc10g054570.1	0.496585
Solyc01g095980.2	Solyc09g072990.2	0.383544
Solyc01g010540.2	Solyc03g121330.2	0.0635091
Solyc02g093800.2	Solyc05g051200.1	0.138282
Solyc03g114930.2	Solyc10g005180.2	0.0130271
Solyc02g014460.2	Solyc08g074270.2	0.0173022
Solyc03g097710.2	Solyc09g057580.2	0.0134459
Solyc02g062340.2	Solyc04g072740.2	0.225948
Solyc01g104690.2	Solyc03g007220.2	0.0954178
Solyc07g043390.2	Solyc10g080150.1	0.041323
Solyc01g009930.1	Solyc04g082360.1	0.142361
Solyc01g102610.2	Solyc03g025710.2	0.133107
Solyc03g026110.2	Solyc05g009080.2	0.414868
Solyc03g059320.1	Solyc08g081370.1	0.0173022
Solyc03g119060.2	Solyc04g072810.2	0.133107
Solyc01g098100.2	Solyc10g081030.1	0.356518
Solyc04g005340.2	Solyc12g008360.1	0.202492
Solyc04g080960.2	Solyc09g092430.2	0.138282
Solyc08g062800.2	Solyc12g099100.1	0.123577
Solyc02g069610.2	Solyc07g014670.2	0.0154394
Solyc07g056140.2	Solyc09g061440.2	0.041323
Solyc01g109870.2	Solyc02g089240.2	0.033421
Solyc03g082890.2	Solyc06g065490.2	0.45184
Solyc02g069780.2	Solyc03g044190.2	0.0174697
Solyc01g008530.2	Solyc08g067030.2	0.0229834
Solyc01g087020.2	Solyc09g007630.2	0.0528796
Solyc09g065290.2	Solyc10g079500.1	0.157338
Solyc10g079560.1	Solyc12g098920.1	0.0672055
Solyc06g071290.2	Solyc12g095900.1	0.207356
Solyc03g025710.2	Solyc11g011170.1	0.0866755
Solyc02g093050.2	Solyc05g041910.2	0.0126242
Solyc04g079230.2	Solyc12g100120.1	0.45184
Solyc01g067660.2	Solyc11g011170.1	0.135658
Solyc12g041980.1	Solyc12g095900.1	0.356518
Solyc01g101040.2	Solyc05g047590.2	0.123577
Solyc01g107460.2	Solyc02g077140.2	0.587161
Solyc02g080510.1	Solyc11g012000.1	0.0303657
Solyc02g093110.2	Solyc06g084410.2	0.0322995
Solyc02g083590.2	Solyc04g080880.2	0.31195
Solyc08g083350.2	Solyc12g014390.1	0.0808355
Solyc06g073880.2	Solyc10g009210.2	0.0124009
Solyc01g090990.2	Solyc01g105100.2	0.065322
Solyc01g044250.1	Solyc07g049630.1	0.0148053
Solyc01g073870.2	Solyc01g090790.2	0.0292119
Solyc03g119110.2	Solyc06g084480.2	0.037101
Solyc06g072030.1	Solyc08g077980.2	0.31195
Solyc04g005100.2	Solyc05g012230.2	0.0270668
Solyc04g074150.1	Solyc08g074790.2	0.31195
Solyc01g087120.2	Solyc05g015840.2	0.176748
Solyc05g006440.2	Solyc12g005180.1	0.552766
Solyc10g007770.2	Solyc11g068950.1	0.332871
Solyc03g118290.2	Solyc08g007340.2	0.124713
Solyc02g088790.2	Solyc05g013990.2	0.22313
Solyc01g080810.2	Solyc12g013580.1	0.0389047
Solyc10g006010.2	Solyc10g080370.1	0.0635091
Solyc02g077280.2	Solyc06g082300.2	0.0954178
Solyc01g112260.2	Solyc11g009080.1	0.0308781
Solyc10g050860.1	Solyc12g006260.1	0.151076
Solyc05g023800.2	Solyc09g082320.2	0.0648623
Solyc01g103930.2	Solyc03g082440.1	0.272532
Solyc01g105180.2	Solyc02g032850.2	0.276473
Solyc05g054100.2	Solyc07g065650.2	0.522918
Solyc03g025520.2	Solyc06g084230.2	0.107273
Solyc02g069610.2	Solyc03g082440.1	0.0908996
Solyc04g015680.2	Solyc04g079970.2	0.740818
Solyc08g045850.2	Solyc10g007350.2	0.0755258
Solyc04g005070.2	Solyc07g062250.2	0.0227476
Solyc10g050440.1	Solyc11g042940.1	0.0136304
Solyc01g104080.2	Solyc09g010370.2	0.060915
Solyc02g062530.2	Solyc04g079380.1	0.176748
Solyc06g068670.2	Solyc10g049210.1	0.0866755
Solyc06g008870.2	Solyc07g066080.2	0.128213
Solyc03g059170.2	Solyc09g097910.2	0.0103235
Solyc08g008280.2	Solyc09g014990.2	0.0873602
Solyc01g105370.2	Solyc12g089180.1	0.0459044
Solyc02g078400.2	Solyc02g084430.2	0.0218341
Solyc02g005210.2	Solyc09g083190.2	0.0141379
Solyc01g103760.2	Solyc03g121420.2	0.276473
Solyc04g082670.2	Solyc07g055210.2	0.12703
Solyc07g006620.2	Solyc08g075490.2	0.369559
Solyc02g093170.2	Solyc07g066430.2	0.0105928
Solyc09g066130.2	Solyc12g044260.1	0.496585
Solyc05g012230.2	Solyc05g014190.2	0.0187003
Solyc03g005090.2	Solyc10g006140.2	0.473062
Solyc03g116160.1	Solyc03g120640.2	0.193291
Solyc01g067740.2	Solyc10g047290.1	0.0398493
Solyc07g007380.2	Solyc09g098310.2	0.123577
Solyc09g008650.2	Solyc11g042950.1	0.23476
Solyc01g107100.2	Solyc08g079830.2	0.0310513
Solyc06g069470.2	Solyc09g007520.2	0.151076
Solyc04g045630.2	Solyc07g017610.2	0.155736
Solyc08g062490.2	Solyc08g068690.1	0.0173022
Solyc01g087570.2	Solyc10g084850.1	0.677126
Solyc03g007370.2	Solyc03g007440.2	0.101099
Solyc06g008870.2	Solyc11g028010.1	0.0755258
Solyc04g078200.2	Solyc07g052950.2	0.025251
Solyc01g102580.2	Solyc08g065140.1	0.0375416
Solyc06g082920.2	Solyc11g005630.1	0.0308781
Solyc04g015440.2	Solyc07g007280.2	0.0568989
Solyc02g091380.1	Solyc11g017270.1	0.165735
Solyc06g064570.2	Solyc08g013840.2	0.0866755
Solyc01g105360.2	Solyc09g098040.2	0.0635091
Solyc01g100770.2	Solyc12g044300.1	0.117069
Solyc05g054120.1	Solyc07g008900.2	0.124713
Solyc08g008370.2	Solyc10g085810.1	0.0240836
Solyc03g026200.2	Solyc10g005050.2	0.174836
Solyc03g119700.2	Solyc04g064670.2	0.184731
Solyc01g079260.2	Solyc02g093580.2	0.0113043
Solyc05g053670.2	Solyc09g010100.2	0.202492
Solyc02g086590.2	Solyc05g052210.2	0.0140732
Solyc12g021340.1	Solyc12g021330.1	0.522918
Solyc05g013070.2	Solyc05g051570.2	0.169286
Solyc03g082480.2	Solyc04g076570.2	0.0233429
Solyc06g074430.2	Solyc11g012110.1	0.0160315
Solyc01g094340.2	Solyc12g056220.1	0.276473
Solyc03g025950.2	Solyc06g062660.2	0.0116561
Solyc01g006400.2	Solyc05g051240.1	0.414868
Solyc01g091200.2	Solyc03g096770.1	0.188935
Solyc08g045780.2	Solyc09g008040.2	0.0672055
Solyc05g050120.2	Solyc10g007610.2	0.0436698
Solyc05g012070.2	Solyc05g052210.2	0.060915
Solyc10g009030.2	Solyc12g096390.1	0.0873602
Solyc03g062790.2	Solyc09g010930.2	0.473062
Solyc03g113270.2	Solyc07g064620.1	0.0322995
Solyc04g051200.1	Solyc08g076990.2	0.45184
Solyc08g076920.2	Solyc10g077030.1	0.060915
Solyc01g102610.2	Solyc09g091960.2	0.0269214
Solyc05g025820.2	Solyc09g065820.2	0.398597
Solyc03g119440.2	Solyc05g053230.2	0.677126
Solyc01g099240.2	Solyc01g100640.2	0.0210723
Solyc03g025290.2	Solyc08g060810.2	0.220369
Solyc05g041530.2	Solyc08g077050.2	0.169286
Solyc01g067290.2	Solyc01g094720.2	0.0231025
Solyc04g015750.2	Solyc06g072710.2	0.247421
Solyc08g080360.2	Solyc11g072710.1	0.188935
Solyc01g096740.2	Solyc03g116680.2	0.0880525
Solyc06g072220.1	Solyc08g081910.2	0.010192
Solyc04g009800.2	Solyc11g008200.1	0.0113043
Solyc07g055660.2	Solyc09g075760.2	0.0160315
Solyc03g097910.2	Solyc08g080380.2	0.0482917
Solyc10g054670.1	Solyc10g085140.1	0.0210723
Solyc07g006480.2	Solyc10g052880.1	0.0284217
Solyc06g009370.2	Solyc11g066830.1	0.677126
Solyc03g119720.2	Solyc10g006240.2	0.0287345
Solyc02g062580.2	Solyc04g076010.2	0.0129104
Solyc01g066720.2	Solyc11g065920.1	0.0114535
Solyc03g093540.1	Solyc05g005260.1	0.414868
Solyc03g114150.2	Solyc05g052760.2	0.165735
Solyc02g080810.2	Solyc10g054870.1	0.182684
Solyc03g007480.2	Solyc04g080740.1	0.0866755
Solyc01g110540.2	Solyc10g052660.1	0.146621
Solyc02g082510.1	Solyc08g008210.2	0.013818
Solyc08g008170.2	Solyc11g068710.1	0.135658
Solyc02g081730.2	Solyc04g005070.2	0.552766
Solyc04g076060.2	Solyc10g009420.2	0.082085
Solyc04g063290.2	Solyc12g008700.1	0.12703
Solyc03g112980.1	Solyc10g083120.1	0.0173022
Solyc04g010190.1	Solyc11g066110.1	0.0259306
Solyc01g087680.2	Solyc08g081400.2	0.0148741
Solyc01g010580.2	Solyc07g016150.2	0.627705
Solyc05g005760.2	Solyc05g012790.2	0.0866755
Solyc12g006470.1	Solyc12g014440.1	0.018338
Solyc01g111240.2	Solyc03g113730.2	0.0461942
Solyc08g076490.2	Solyc12g009180.1	0.254185
Solyc01g111670.2	Solyc05g012070.2	0.0738625
Solyc10g006580.2	Solyc12g098330.1	0.0778244
Solyc05g005480.2	Solyc09g082630.2	0.268686
